# Supplementary material for: The PanOryza pangene catalog of Asian cultivated rice
Source: Genome Res. 2026 Jan;36(1):226–38. doi: 10.1101/gr.280790.125 (PMC12758395; doi:10.1101/gr.280790.125)
Supplement: Supplement 3 [file Supplemental_codes.zip]

Archive with 29 entries (26 files):
- Supplemental_codes/
- Supplemental_codes/add_consensus.R
- Supplemental_codes/core_files.R
- Supplemental_codes/create_cluster_sum.R
- Supplemental_codes/figure2_accessory_function.R
- Supplemental_codes/Figure_1.R
- Supplemental_codes/Figure_2.R
- Supplemental_codes/Figure_3.R
- Supplemental_codes/Figure_4.R
- Supplemental_codes/Genespace_run.Rmd
- Supplemental_codes/GO enrichment_S5.R
- Supplemental_codes/GS_vs_POR_S13.R
- Supplemental_codes/merge_genes.py
- Supplemental_codes/NAC_pangenes_S6_&_NBARC_S7.R
- Supplemental_codes/Pangenes_QC_check_S1.R
- Supplemental_codes/Pangene_positions_S3.R
- Supplemental_codes/parse_clusters.R
- Supplemental_codes/Pseudo_positions_plot.R
- Supplemental_codes/read_parse_clusters_summary.R
- Supplemental_codes/RGI vs PanOryza.R
- Supplemental_codes/RPC4_S4.R
- Supplemental_codes/summarise_interpro_pfam_tables.R
- Supplemental_codes/heatmap_app/
- Supplemental_codes/heatmap_app/app.R
- Supplemental_codes/heatmap_app/helper.R
- Supplemental_codes/heatmap_app/README.md
- Supplemental_codes/heatmap_app/data/
- Supplemental_codes/heatmap_app/data/color_scheme.txt
- Supplemental_codes/heatmap_app/data/pan_genes_positions.xlsx
