# Supplementary material for: The PanOryza pangene catalog of Asian cultivated rice
Source: Genome Res. 2026 Jan;36(1):226–38. doi: 10.1101/gr.280790.125 (PMC12758395; doi:10.1101/gr.280790.125)
Supplement: Supplement 3 [file Supplemental_codes.zip › Supplemental_codes/figure2_accessory_function.R]

### functions file
 
### functions to plot

boxplot_pangenes_with_occupancy <- function(df, y_axis, x_axis, fill, y_label, x_label){ ## defaults to fill by occupancy and calculate stats based on occupancy
  plot <- ggplot(df) +
    geom_boxplot(aes(x = as.factor(.data[[x_axis]]), y = .data[[y_axis]] , fill = .data[[fill]] ), width = 0.4, alpha = 1, na.rm = TRUE) +
    geom_violin(aes(x = as.factor(.data[[x_axis]]), y = .data[[y_axis]] , fill = .data[[fill]] ), width=1, alpha = 0.3, color = NA) +  
    theme_cowplot(font_size = 14) +
    labs(fill="occupancy", y=y_label, x=x_label)
  return(plot)
}

bar_plot_pangenes_with_occupancy <- function(df, y_axis, x_axis, fill, y_label, x_label){ ## defaults to fill by occupancy and calculate stats based on occupancy
  plot <- ggplot(df) +
    geom_bar(aes(x = as.factor(.data[[x_axis]]), y = .data[[y_axis]] , fill = .data[[fill]] ), stat="summary", width = 0.8, alpha = 1, na.rm = TRUE) +
    theme_cowplot(font_size = 14) +
    labs(fill="occupancy", y=y_label, x=x_label)
  return(plot)
}


## function to add segment lines showing significance

add_significance_bar <- function(plot, df, x_arg, y_arg, pos_a, pos_b , vjust , vjust_text){ # a and b are y-axis values for the two segments , p-value based on tukey test, x_arg and y_arg are x and y for stat test
  
  model <- aov(df[[y_arg]] ~ df[[x_arg]], df)
  tukey_res <- TukeyHSD(model)
  
  # Get comparison name
  comp_names <- rownames(tukey_res$`df[[x_arg]]`)
 
  # find "core-cloud" comparison
  comp_to_use <- ifelse("core-cloud" %in% comp_names , "core-cloud" ,  
                        ifelse("cloud-core" %in% comp_names , "cloud-core", "NA"))
 
  pval <- tukey_res$`df[[x_arg]]`[comp_to_use,][["p adj"]]

  pv_core <- ifelse(pval < 0.0001, " < 0.0001" , format(round(pval, 3)))
  
  vjust = ifelse(is.na(vjust) , (2.0 * (pos_a + pos_b /2))/100 , vjust)
  vjust_text = ifelse(is.na(vjust_text), (3.0 * (pos_a + pos_b /2))/100 , vjust_text )
  
  plot + annotate("segment", x = 1.5, xend = 16, y = pos_b, colour = "black", size=0.5, alpha=0.7) +
    annotate("text", x = 8, y = pos_b+vjust_text, label = paste("p :", pv_core ) , colour = "black")  +
    annotate("segment", x = 1.5, xend = 1.5, y = pos_b-vjust, yend = pos_b, colour = "black", size=0.5, alpha=0.7) +
    annotate("segment", x = 1, xend = 2, y = pos_b-vjust, yend = pos_b-vjust, colour = "black", size=0.5, alpha=0.7) +
    annotate("segment", x = 16, xend = 16, y = pos_b-vjust, yend = pos_b, colour = "black", size=0.5, alpha=0.7) 
}


## function to calculate proportion of interpro annotated pan-genes 

get_percent_interpro <- function(x , genome){ # x is interpro annotated file with pan.ids and genome column 
  ifelse(genome %in% unique(magic18_interpro_updated_clusters1$genome), 
         x_clusters <- x[x$genome == genome,] %>%
    select(Pan.id, V12, V13, taxa_size,  original_transcript) %>% distinct() , 
    print("genome not present"))
  
  total_pan_counts <- x_clusters %>%
    group_by(taxa_size) %>%
    summarise(pan_counts = n_distinct(Pan.id),
              transcript_count = n_distinct(original_transcript))
  
  IPR_filter_pan_counts <- x_clusters %>%
    group_by(taxa_size) %>% filter(grepl("^IPR", V12)) %>%
    summarise(pan_counts_f = n_distinct(Pan.id),
              transcript_count_f = n_distinct(original_transcript))
  
  total_ipr_sum <- merge(total_pan_counts, IPR_filter_pan_counts, by = "taxa_size")
  
  total_ipr_sum <- total_ipr_sum %>% mutate(proportion_pan_with_ipr = pan_counts_f/pan_counts ,
                                        proportion_transcripts_with_ipr = transcript_count_f/transcript_count)
  
  total_ipr_sum$occupancy = with(total_ipr_sum, ifelse(taxa_size == "16", "core",
                                                        ifelse(taxa_size == "15", "softcore",
                                                               ifelse(taxa_size == "1", "cloud", 
                                                                      ifelse(taxa_size == "2", "cloud" , "shell")))))
  
  return(total_ipr_sum)
}
