# Supplementary material for: The PanOryza pangene catalog of Asian cultivated rice
Source: Genome Res. 2026 Jan;36(1):226–38. doi: 10.1101/gr.280790.125 (PMC12758395; doi:10.1101/gr.280790.125)
Supplement: Supplement 3 [file Supplemental_codes.zip › Supplemental_codes/Genespace_run.Rmd]

---
title: "Genespace"
author: "Eshan Sharma"
date: "2025-07-28"
output: html_document
---

GENESPACE run on sequences from PanOryza-pan-genes-release-v1.0.

#### 1. Run GENESPACE on .faa files from pangene clusters

Combine a very large number of .faa files in the POR1 directory into one file, then split the file into different files based on genome

```{bash}

#!/bin/bash

input_dir="./Os4530.POR.1/oryzasativanipponbaremerged/"

find "$input_dir" -type f -name "*.cds.faa" -print0 | xargs -0 cat > POR1_combined.faa

seqkit split POR1_combined.faa -i --id-regexp '\[([^\]]+)\]' -O ./split_POR_faa_genomes


# edit the split files header to keep only ids
# Process each file and save the output to a new file

cd split_POR_faa_genomes
for file in *.faa; do
seqkit replace -p 'transcript:' -r '' "$file" | seqkit replace -p ' .*' -r '' > "${file%.faa}_ids.faa"
done

#rename file names for genespace run

find ./ -type f -name "*.faa" -exec rename 'POR1_combined.part_' '' {} \;

find ./ -type f -name "*.faa" -exec rename '_ids' '' {} \;

# Get header from combined fasta to create .bed files

grep '>' POR1_combined.faa | sed 's/>//g' > POR1_combined_headers.txt

```

```{r}

# in R
POR1_combined_headers <- read.table("./Os4530.POR.1/POR1_combined_headers.txt", quote="\"", comment.char="")

# replace (+) or (-) in V4 with empty string
POR1_combined_headers$V3 <- gsub("\\(-\\)", "", POR1_combined_headers$V3)

POR1_combined_headers$V3 <- gsub("\\(\\+\\)", "", POR1_combined_headers$V3)


POR1_combined_headers <- POR1_combined_headers %>%
  separate(V3, into = c("chr", "rest"), sep = ":") %>%
  separate(rest, into = c("start", "end"), sep = "-", convert = TRUE)

POR1_combined_headers <- POR1_combined_headers %>% select(-V2)

POR1_combined_headers$V4 <- gsub("\\[|\\]", "", POR1_combined_headers$V4)

POR1_combined_headers_list <- split(POR1_combined_headers, POR1_combined_headers$V4)

POR1_combined_headers_list <- lapply(POR1_combined_headers_list, function(df) {
  df <- df %>% select(-V4) %>% select(chr, start, end, V1) %>% arrange(chr)
  df$V1 <- str_replace_all(df$V1, "transcript:" , "")
  return(df)
})


for (i in seq_along(POR1_combined_headers_list)) {
  file_name <- paste0("./Os4530.POR.1/bed/", names(POR1_combined_headers_list)[i], ".bed")
  fwrite(POR1_combined_headers_list[[i]], file = file_name, sep = "\t", row.names = FALSE, col.names = FALSE, quote = FALSE)
}

```

#### 2. For Genespace: Put all peptide .fa in folder named "peptide" , .bed files in folder named "bed"

```{r}
# Run genespace in R
library(GENESPACE)

gpar <- init_genespace(wd = "./Os4530.POR.1/genespace_res", path2mcscanx = "/home/esharma/MCScanX")
out <- run_genespace(gsParam = gpar)
```

```{bash}
#!/bin/bash
#SBATCH --job-name=R    # Job name
#SBATCH --mail-type=ALL         # Mail events (NONE, BEGIN, END, FAIL, ALL)
#SBATCH --mail-user=eshan.sharma@liverpool.ac.uk     
#SBATCH -c 32 # number of cores
#SBATCH -t 7-00:00:00
#SBATCH -o slurm.%N.%j.out # STDOUT
#SBATCH -e slurm.%N.%j.err # STDERR

module purge
source /home/esharma/miniconda3/etc/profile.d/conda.sh  # Adjust the path to your Conda installation if needed

conda activate base
conda activate orthofinder

orthofinder -h #test

module load R/4.4.0

Rscript ./Os4530.POR.1/genespace.R

conda deactivate
```

#### 3. Post Genespace: Load results and generate coloured riparian plot

```{r}

# using genespace results from run on the pangenes clusters

library(GENESPACE)

load('./Os4530.POR.1/genespace_res/results/gsParams.rda', verbose = TRUE)

plot_riparian(
  gsParam = gsParam,
  refGenome = "oryza_sativa_nipponbaremerged", 
  useRegions = FALSE )

ggthemes <- ggplot2::theme(
  panel.background = ggplot2::element_rect(fill = "white"))

genomes2run <- c("oryza_sativa_ZS97",
                 "oryza_sativa_arc",
                 "oryza_sativa_azucena",
                 "oryza_sativa_chaomeo",
                 "oryza_sativa_gobolsailbalam",
                 "oryza_sativa_ir64",
                 "oryza_sativa_ketannangka",
                 "oryza_sativa_khaoyaiguang",
                 "oryza_sativa_larhamugad",
                 "oryza_sativa_lima",
                 "oryza_sativa_liuxu_chr",
                 "oryza_sativa_mh63",
                 "oryza_sativa_n22",
                 "oryza_sativa_natelboro",
                 "oryza_sativa_pr106",
                 "oryza_sativa_nipponbaremerged")

color_scheme <- data.frame(genome = genomes2run, color = c("#9e9ac8" , "#33691E" , "#a63603" ,  "#7f2704" , "#7953ff" , "#807dba" , "#d94801" ,
                                                           "#3f007d" , "#54278f" , "#0003C7" , "#2171b5" , "#6a51a3" , "#F2B705" , "#FFDC00" , "#bcbddc" , "#374140"))

customPal <- colorRampPalette(color_scheme$color)

plot_riparian(
  gsParam = gsParam, 
  palette = customPal,
  braidAlpha = .6,
  chrFill = "lightgrey",
  addThemes = ggthemes , 
  inversionColor = "black" , 
  useRegions = FALSE ,
  pdfFile = "./plots/riparian_plot_coloured_panoryza.pdf")


png("./plots/riparian_plot_coloured_panoryza.png", width=8,height=11, res = 600 , units = "in" , pointsize = 12)
plot_riparian(
  gsParam = gsParam, 
  palette = customPal,
  braidAlpha = .6,
  chrFill = "lightgrey",
  addThemes = ggthemes , 
  inversionColor = "black" , 
  useRegions = FALSE )

dev.off()
```
