# Supplementary material for: The PanOryza pangene catalog of Asian cultivated rice
Source: Genome Res. 2026 Jan;36(1):226–38. doi: 10.1101/gr.280790.125 (PMC12758395; doi:10.1101/gr.280790.125)
Supplement: Supplement 3 [file Supplemental_codes.zip › Supplemental_codes/heatmap_app/README.md]

## shiny-app for visualising the chromosomal location of pan-gene cluster members 
### (Version 1.0)

![image](https://github.com/user-attachments/assets/1c411a20-4462-4763-932b-6e6528db4cbd)

Access underlying data table
![Screenshot](https://github.com/user-attachments/assets/06414e83-66a5-421d-9528-39c79a4aa79b)

Run the app in R or Rstudio in the directory with heatmap_app folder.

```         
library(shiny)

runApp("heatmap_app")
```
