# Supplementary material for: The PanOryza pangene catalog of Asian cultivated rice
Source: Genome Res. 2026 Jan;36(1):226–38. doi: 10.1101/gr.280790.125 (PMC12758395; doi:10.1101/gr.280790.125)
Supplement: Supplement 3 [file Supplemental_codes.zip › Supplemental_codes/heatmap_app/data/color_scheme.txt]

genome	sample	color	subspecies	color2
ARC 10497	ARC 10497	#33691E	aromatic	#2E7D32
N22	N22	#F2B705	aus	#FF822E
Natel Boro	Natel Boro	#FFDC00	aus	#FF822E
Khao Yai Guang	Khao Yai Guang	#3f007d	indica	#0003C7
Larha Mugad	Larha Mugad	#54278f	indica	#0003C7
Minghui 63	Minghui 63	#6a51a3	indica	#0003C7
IR64	IR64	#807dba	indica	#0003C7
Zhenshan 97	Zhenshan 97	#9e9ac8	indica	#0003C7
PR106	PR106	#bcbddc	indica	#0003C7
Lima	Lima	#0003C7	indica	#0003C7
Gobol Sail Balam	Gobol Sail Balam	#7953ff	indica	#0003C7
Liu Xu	Liu Xu	#2171b5	indica	#0003C7
Nipponbare(Gramene)	Nipponbare(merged)	#374140	japonica	#374140
Chao Meo	Chao Meo	#7f2704	japonica	#D90000
Azucena	Azucena	#a63603	japonica	#D90000
Ketan Nangka	Ketan Nangka	#d94801	japonica	#D90000
Nipponbare(MSU)	Nipponbare(merged)	#8C8C8C	japonica	#374140
Nipponbare(RAPDB)	Nipponbare(merged)	#595959	japonica	#374140
