# Supplementary material for: The PanOryza pangene catalog of Asian cultivated rice
Source: Genome Res. 2026 Jan;36(1):226–38. doi: 10.1101/gr.280790.125 (PMC12758395; doi:10.1101/gr.280790.125)
Supplement: Supplement 4 [file Supplemental_Table_S1.xlsx]

## Sheet: Supplemental_Table_S1
Pan-gene identifier	oryza_sativa_nipponbaremerged	oryza_sativa_chaomeo	oryza_sativa_ketannangka	oryza_sativa_azucena	oryza_sativa_arc	oryza_sativa_n22	oryza_sativa_natelboro	oryza_sativa_pr106	oryza_sativa_ZS97	oryza_sativa_mh63	oryza_sativa_liuxu	oryza_sativa_gobolsailbalam	oryza_sativa_larhamugad	oryza_sativa_khaoyaiguang	oryza_sativa_ir64	oryza_sativa_lima
Os4530.POR.1.pan0000001	Os01t0115300-01,LOC_Os01g02530.1		OsKeNa_01g0001110.01					OsPr106_01g0001200.01		OsMH63_01G001270_01
Os4530.POR.1.pan0000002	LOC_Os01g04270.1		OsKeNa_01g0002350.01	OsAzu_01g0002450.01		OsN22_01G002560_01	OsNaBo_01g0002440.01	OsPr106_01g0002420.01	OsZS97_01G002360_01	OsMH63_01G002410_01	OsLiXu_01g0002450.01		OsLaMu_01g0002360.01	OsKYG_01g0002410.01	OsIR64_01g0002410.01	OsLima_01g0002240.01
Os4530.POR.1.pan0000003	LOC_Os01g04830.1	OsCMeo_01g0002880.01	OsKeNa_01g0002760.01	OsAzu_01g0002840.01		OsN22_01G002940_01	OsNaBo_01g0002780.01	OsPr106_01g0002820.01		OsMH63_01G002910_01	OsLiXu_01g0002880.01	OsGoSa_01g0002840.01	OsLaMu_01g0002760.01	OsKYG_01g0002810.01	OsIR64_01g0002750.01	OsLima_01g0002640.01
Os4530.POR.1.pan0000004	OsNip_01G003290_01,LOC_Os01g05390.1	OsCMeo_01g0003350.01	OsKeNa_01g0003160.01	OsAzu_01g0003370.01	OsARC_01g0003040.01			OsPr106_01g0003200.01		OsMH63_01G003310_01			OsLaMu_01g0003110.01		OsIR64_01g0003120.01
Os4530.POR.1.pan0000005	Os01t0154300-00,LOC_Os01g06130.1,LOC_Os01g06130.2,OsNip_01G003930_03,OsNip_01G003930_01,OsNip_01G003930_02,Os01t0154500-01,LOC_Os01g06140.1,Os01t0154600-01,LOC_Os01g06150.1,LOC_Os01g06160.1	OsCMeo_01g0004030.01,OsCMeo_01g0004030.02,OsCMeo_01g0004030.03	OsKeNa_01g0003790.01,OsKeNa_01g0003790.02,OsKeNa_01g0003790.03	OsAzu_01g0004030.01,OsAzu_01g0004030.02,OsAzu_01g0004030.03	OsARC_01g0003620.01,OsARC_01g0003620.02	OsN22_01G003860_01,OsN22_01G003860_02,OsN22_01G003860_03	OsNaBo_01g0003730.01,OsNaBo_01g0003730.02	OsPr106_01g0003880.01,OsPr106_01g0003880.02,OsPr106_01g0003880.03	OsZS97_01G003720_01,OsZS97_01G003720_03,OsZS97_01G003720_02,OsZS97_01G003720_04	OsMH63_01G003960_01,OsMH63_01G003960_02,OsMH63_01G003960_03,OsMH63_01G003960_04,OsMH63_01G003960_05,OsMH63_01G003960_06	OsLiXu_01g0003870.01,OsLiXu_01g0003870.02,OsLiXu_01g0003870.03	OsGoSa_01g0003890.01,OsGoSa_01g0003890.02,OsGoSa_01g0003890.03	OsLaMu_01g0003800.01,OsLaMu_01g0003800.02,OsLaMu_01g0003800.03	OsKYG_01g0003750.01,OsKYG_01g0003750.02,OsKYG_01g0003750.03	OsIR64_01g0003840.01,OsIR64_01g0003840.02,OsIR64_01g0003840.03	OsLima_01g0003630.01,OsLima_01g0003630.02,OsLima_01g0003630.03
Os4530.POR.1.pan0000006	LOC_Os01g06300.1								OsZS97_01G003800_01
Os4530.POR.1.pan0000007	LOC_Os01g08610.1					OsN22_01G005760_01		OsPr106_01g0005800.01	OsZS97_01G005570_01	OsMH63_01G005960_01		OsGoSa_01g0005810.01	OsLaMu_01g0005720.01	OsKYG_01g0005750.01	OsIR64_01g0005750.01	OsLima_01g0005550.01
Os4530.POR.1.pan0000008	LOC_Os01g09090.1			OsAzu_01g0006490.01	OsARC_01g0005970.01				OsZS97_01G005930_01
Os4530.POR.1.pan0000009	LOC_Os01g11020.1								OsZS97_01G007340_01		OsLiXu_01g0007530.01
Os4530.POR.1.pan0000010	LOC_Os01g13680.1	OsCMeo_01g0009890.01	OsKeNa_01g0009550.01	OsAzu_01g0009910.01	OsARC_01g0009420.01	OsN22_01G009520_01	OsNaBo_01g0009410.01	OsPr106_01g0009440.01	OsZS97_01G009330_01	OsMH63_01G009780_01	OsLiXu_01g0009560.01	OsGoSa_01g0009440.01	OsLaMu_01g0009380.01	OsKYG_01g0009470.01	OsIR64_01g0009450.01	OsLima_01g0007850.01
Os4530.POR.1.pan0000011	LOC_Os01g14770.1							OsPr106_02g0039600.02,OsPr106_02g0039600.01		OsMH63_02G039900_01						OsLima_01g0010180.01
Os4530.POR.1.pan0000012	LOC_Os01g16460.1							OsPr106_01g0011550.01	OsZS97_01G011410_01					OsKYG_01g0011580.01
Os4530.POR.1.pan0000013	Os01t0278200-01,LOC_Os01g17060.1,LOC_Os01g17060.2,OsNip_01G012190_01,LOC_Os01g17065.1	OsCMeo_01g0012480.01,OsCMeo_01g0012490.01,OsCMeo_01g0012490.03,OsCMeo_01g0012490.02	OsKeNa_01g0012140.01,OsKeNa_01g0012150.01	OsAzu_01g0012460.01,OsAzu_01g0012460.02	OsARC_01g0011950.01,OsARC_01g0011950.02,OsARC_01g0011950.03	OsN22_01G012130_01,OsN22_01G012130_02	OsNaBo_01g0011970.01,OsNaBo_01g0011970.02,OsNaBo_01g0011970.03	OsPr106_01g0012040.01,OsPr106_01g0012060.02,OsPr106_01g0012060.01,OsPr106_01g0012060.03	OsZS97_01G011880_01,OsZS97_01G011890_04,OsZS97_01G011890_05,OsZS97_01G011890_09,OsZS97_01G011890_08,OsZS97_01G011890_07,OsZS97_01G011890_06,OsZS97_01G011890_03,OsZS97_01G011890_02,OsZS97_01G011890_01,OsZS97_01G011890_10	OsMH63_01G012320_01,OsMH63_01G012330_02,OsMH63_01G012330_03,OsMH63_01G012330_05,OsMH63_01G012330_04,OsMH63_01G012330_06,OsMH63_01G012330_01	OsLiXu_01g0012120.01,OsLiXu_01g0012140.02,OsLiXu_01g0012140.01	OsGoSa_01g0011970.01,OsGoSa_01g0011970.02	OsLaMu_01g0011970.01,OsLaMu_01g0011970.02	OsKYG_01g0012070.01,OsKYG_01g0012070.02	OsIR64_01g0011990.01,OsIR64_01g0011990.03,OsIR64_01g0011990.02	OsLima_01g0011990.01,OsLima_01g0011990.02
Os4530.POR.1.pan0000014	LOC_Os01g17440.1,LOC_Os01g17450.1	OsCMeo_01g0012780.01	OsKeNa_01g0012440.01		OsARC_01g0012240.01	OsN22_01G012410_01		OsPr106_01g0012350.01	OsZS97_01G012180_01	OsMH63_01G012630_01	OsLiXu_01g0012430.01	OsGoSa_01g0012280.01		OsKYG_01g0012360.01	OsIR64_01g0012280.01	OsLima_01g0012290.01
Os4530.POR.1.pan0000015	LOC_Os01g18610.1			OsAzu_01g0013190.01	OsARC_01g0012670.01	OsN22_01G012880_01		OsPr106_01g0012780.01	OsZS97_01G012650_01	OsMH63_01G013100_01	OsLiXu_01g0012870.01	OsGoSa_01g0012750.01		OsKYG_01g0012790.01	OsIR64_01g0012710.01	OsLima_01g0012710.01
Os4530.POR.1.pan0000016	LOC_Os01g18650.1							OsPr106_07g0011160.01	OsZS97_07G011080_01
Os4530.POR.1.pan0000017	LOC_Os01g18790.1		OsKeNa_01g0013010.01	OsAzu_01g0013280.01	OsARC_01g0012760.01				OsZS97_01G012740_01		OsLiXu_01g0012960.01	OsGoSa_01g0012860.01		OsKYG_01g0012900.01	OsIR64_01g0012810.01
Os4530.POR.1.pan0000018	LOC_Os01g19270.1	OsCMeo_01g0013590.01	OsKeNa_01g0013340.01	OsAzu_01g0013570.01	OsARC_01g0013050.01	OsN22_01G013250_01	OsNaBo_01g0013020.01	OsPr106_01g0013160.01	OsZS97_01G013020_01		OsLiXu_01g0013250.01	OsGoSa_01g0013150.01	OsLaMu_01g0012950.01	OsKYG_01g0013190.01	OsIR64_01g0013110.01	OsLima_01g0013090.01
Os4530.POR.1.pan0000019	Os01t0299100-00,LOC_Os01g19370.1							OsPr106_01g0013270.01		OsMH63_01G013520_01
Os4530.POR.1.pan0000020	LOC_Os01g20800.1							OsPr106_01g0013820.01	OsZS97_01G013670_01					OsKYG_01g0013810.01		OsLima_01g0013760.01
Os4530.POR.1.pan0000021	LOC_Os01g21700.1,OsNip_01G014400_01,OsNip_01G014430_01,LOC_Os01g21730.1	OsCMeo_01g0014730.01	OsKeNa_01g0014500.01		OsARC_01g0014200.01	OsN22_01G014380_01	OsNaBo_01g0014190.01	OsPr106_01g0014280.01	OsZS97_01G014150_01	OsMH63_01G014500_01	OsLiXu_01g0014330.01	OsGoSa_01g0014260.01	OsLaMu_01g0014040.01	OsKYG_01g0014260.01	OsIR64_01g0014200.01	OsLima_01g0014230.01
Os4530.POR.1.pan0000022	LOC_Os01g23910.1							OsPr106_01g0015290.01
Os4530.POR.1.pan0000023	LOC_Os01g25150.1,OsNip_01G016070_01	OsCMeo_01g0016350.01	OsKeNa_01g0016110.01	OsAzu_01g0016470.01	OsARC_01g0015800.01				OsZS97_01G015760_01		OsLiXu_01g0015850.01		OsLaMu_01g0015660.01			OsLima_01g0015790.01
Os4530.POR.1.pan0000024	LOC_Os01g26010.1	OsCMeo_01g0016750.01	OsKeNa_01g0016530.01	OsAzu_01g0016870.01	OsARC_01g0016230.01	OsN22_01G016530_01		OsPr106_01g0016280.01		OsMH63_01G016720_01	OsLiXu_01g0016280.01	OsGoSa_01g0016470.01	OsLaMu_01g0016100.01	OsKYG_01g0016240.01	OsIR64_01g0016340.01	OsLima_01g0016260.01
Os4530.POR.1.pan0000025	LOC_Os01g27030.1	OsCMeo_01g0017100.01	OsKeNa_01g0016840.01	OsAzu_01g0017160.01	OsARC_01g0016480.01	OsN22_01G016830_01	OsNaBo_01g0016600.01	OsPr106_01g0016530.01	OsZS97_01G016470_01		OsLiXu_01g0016530.01	OsGoSa_01g0016760.01		OsKYG_01g0016510.01
Os4530.POR.1.pan0000026	Os01t0375200-01,Os01t0375200-02,Os01t0375200-03,LOC_Os01g27750.1,OsNip_01G017170_01,LOC_Os01g27760.1,OsNip_01G017180_01,Os01t0375500-00,LOC_Os01g27770.1	OsCMeo_01g0017490.01,OsCMeo_01g0017500.01	OsKeNa_01g0017260.01,OsKeNa_01g0017270.01	OsAzu_01g0017580.01,OsAzu_01g0017590.01	OsARC_01g0016850.01,OsARC_01g0016860.01	OsN22_01G017250_01,OsN22_01G017260_01	OsNaBo_01g0016990.01,OsNaBo_01g0017000.01	OsPr106_01g0016900.01	OsZS97_01G016810_03,OsZS97_01G016810_02,OsZS97_01G016810_01,OsZS97_01G016810_04	OsMH63_01G017340_01,OsMH63_01G017350_01	OsLiXu_01g0016880.01,OsLiXu_01g0016890.01	OsGoSa_01g0017130.01	OsLaMu_01g0016750.01,OsLaMu_01g0016760.01	OsKYG_01g0016880.01,OsKYG_01g0016890.01	OsIR64_01g0017050.01,OsIR64_01g0017060.01,OsIR64_01g0017070.01,OsIR64_01g0017070.02	OsLima_01g0016890.01,OsLima_01g0016900.01
Os4530.POR.1.pan0000027	LOC_Os01g28220.1						OsNaBo_01g0017140.01	OsPr106_01g0017040.01	OsZS97_01G016960_01	OsMH63_01G017500_01	OsLiXu_01g0017030.01	OsGoSa_01g0017270.01	OsLaMu_01g0016900.01	OsKYG_01g0017030.01	OsIR64_01g0017220.01	OsLima_01g0017060.01
Os4530.POR.1.pan0000028	LOC_Os01g29530.1,LOC_Os01g29540.1							OsPr106_01g0017460.01	OsZS97_01G017320_01
Os4530.POR.1.pan0000029	LOC_Os01g32060.1						OsNaBo_01g0018000.01	OsPr106_01g0017930.01	OsZS97_01G017810_01	OsMH63_01G018360_01	OsLiXu_01g0017890.01	OsGoSa_01g0018150.01	OsLaMu_01g0017810.01	OsKYG_01g0017900.01	OsIR64_01g0018060.01	OsLima_01g0017950.01
Os4530.POR.1.pan0000030	LOC_Os01g32574.1,LOC_Os01g32590.1,LOC_Os01g32600.1,Os01t0509700-01,LOC_Os01g32610.1,OsNip_01G018570_01,Os01t0509750-00	OsCMeo_01g0018920.01	OsKeNa_01g0018630.01	OsAzu_01g0019010.01	OsARC_01g0018300.01	OsN22_01G018620_01	OsNaBo_01g0018320.01	OsPr106_01g0018240.01	OsZS97_01G018110_01	OsMH63_01G018670_01	OsLiXu_01g0018220.01	OsGoSa_01g0018460.01	OsLaMu_01g0018120.01	OsKYG_01g0018210.01	OsIR64_01g0018320.01	OsLima_01g0018260.01
Os4530.POR.1.pan0000031	LOC_Os01g32650.1								OsZS97_01G018130_01					OsKYG_01g0018230.01		OsLima_01g0018280.01
Os4530.POR.1.pan0000032	OsNip_01G019090_01,LOC_Os01g33500.1	OsCMeo_01g0019460.01	OsKeNa_01g0019160.01	OsAzu_01g0019520.01	OsARC_01g0018830.01	OsN22_01G019130_01	OsNaBo_01g0018840.01	OsPr106_01g0018780.01	OsZS97_01G018670_01	OsMH63_01G019220_01		OsGoSa_01g0018980.01	OsLaMu_01g0018640.01	OsKYG_01g0018720.01	OsIR64_01g0018840.01	OsLima_01g0018800.01
Os4530.POR.1.pan1000001	LOC_Os01g34810.1
Os4530.POR.1.pan0000033	LOC_Os01g38058.1								OsZS97_02G001030_01	OsMH63_02G001100_01	OsLiXu_02g0001100.01					OsLima_Ung0007510.01
Os4530.POR.1.pan0000034	LOC_Os01g38130.1,OsNip_01G021380_01,LOC_Os01g38140.1,Os01t0561950-00	OsCMeo_01g0021700.01	OsKeNa_01g0021390.01	OsAzu_01g0021760.01,OsAzu_01g0021780.01	OsARC_01g0021090.01	OsN22_01G020270_01,OsN22_01G020290_01	OsNaBo_01g0019990.01,OsNaBo_01g0020010.01	OsPr106_01g0020860.01	OsZS97_01G020800_01	OsMH63_01G021520_01	OsLiXu_01g0021040.01	OsGoSa_01g0021100.01	OsLaMu_01g0020880.01,OsLaMu_01g0020890.01	OsKYG_01g0020860.01	OsIR64_01g0020840.01	OsLima_01g0020950.01
Os4530.POR.1.pan0000035	LOC_Os01g38570.1							OsPr106_01g0021060.01	OsZS97_01G021010_01				OsLaMu_01g0021050.01
Os4530.POR.1.pan0000036	LOC_Os01g39230.1					OsN22_01G021820_01		OsPr106_01g0021550.01	OsZS97_01G021500_01	OsMH63_01G022180_01	OsLiXu_01g0021750.01			OsKYG_01g0021410.01		OsLima_01g0021500.01
Os4530.POR.1.pan0000037	LOC_Os01g39340.1							OsPr106_01g0021620.01	OsZS97_01G021570_01	OsMH63_01G022250_01	OsLiXu_01g0021820.01			OsKYG_01g0021490.01		OsLima_01g0021570.01
Os4530.POR.1.pan0000038	LOC_Os01g39870.1				OsARC_01g0022180.01	OsN22_01G022210_01	OsNaBo_01g0021890.01	OsPr106_01g0021910.01	OsZS97_01G021890_01	OsMH63_01G022560_01	OsLiXu_01g0022110.01	OsGoSa_01g0022040.01	OsLaMu_01g0021880.01	OsKYG_01g0021770.01	OsIR64_01g0021870.01	OsLima_01g0021840.01
Os4530.POR.1.pan0000039	LOC_Os01g40010.1								OsZS97_12G013190_01
Os4530.POR.1.pan0000040	OsNip_01G022690_01,LOC_Os01g40210.1	OsCMeo_01g0023010.01	OsKeNa_01g0022670.01	OsAzu_01g0023090.01	OsARC_01g0022420.01	OsN22_01G022430_01	OsNaBo_01g0022120.01	OsPr106_01g0022140.01	OsZS97_01G022110_01	OsMH63_01G022770_01	OsLiXu_01g0022330.01	OsGoSa_01g0022270.01	OsLaMu_01g0022110.01	OsKYG_01g0021980.01	OsIR64_01g0022080.01	OsLima_01g0022070.01
Os4530.POR.1.pan0000041	LOC_Os01g41110.1							OsPr106_01g0022770.01	OsZS97_01G022800_01		OsLiXu_01g0022950.01			OsKYG_01g0022700.01		OsLima_01g0022750.01
Os4530.POR.1.pan0000042	LOC_Os01g41740.1							OsPr106_01g0023290.01
Os4530.POR.1.pan0000043	LOC_Os01g43290.1,LOC_Os01g43300.1	OsCMeo_01g0025560.01	OsKeNa_01g0025210.01	OsAzu_01g0025600.01	OsARC_01g0024870.01	OsN22_01G024950_01		OsPr106_01g0024620.01	OsZS97_01G024690_01		OsLiXu_01g0024810.01	OsGoSa_01g0024810.01	OsLaMu_01g0024670.01	OsKYG_01g0024560.01	OsIR64_01g0024300.01	OsLima_01g0024560.01
Os4530.POR.1.pan0000044	LOC_Os01g43560.1					OsN22_01G025200_01	OsNaBo_01g0024940.01		OsZS97_01G024950_01	OsMH63_01G025620_01		OsGoSa_01g0025070.01	OsLaMu_01g0024940.01	OsKYG_01g0024820.01	OsIR64_01g0024550.01	OsLima_01g0024820.01
Os4530.POR.1.pan0000045	LOC_Os01g43570.1					OsN22_01G025210_01	OsNaBo_01g0024950.01	OsPr106_01g0024890.01	OsZS97_01G024960_01	OsMH63_01G025630_01	OsLiXu_01g0025060.01		OsLaMu_01g0024950.01	OsKYG_01g0024830.01	OsIR64_01g0024560.01	OsLima_01g0024830.01
Os4530.POR.1.pan0000046	OsNip_01G025850_01,LOC_Os01g44160.1			OsAzu_01g0026260.01		OsN22_01G025590_01		OsPr106_01g0025270.01	OsZS97_01G025310_01	OsMH63_01G026010_01	OsLiXu_01g0025470.01	OsGoSa_01g0025450.01	OsLaMu_01g0025330.01		OsIR64_01g0024940.01	OsLima_01g0025230.01
Os4530.POR.1.pan0000047	LOC_Os01g45120.1	OsCMeo_01g0026600.01		OsAzu_01g0026650.01		OsN22_01G025970_01	OsNaBo_01g0025720.01	OsPr106_01g0025690.01	OsZS97_01G025720_01	OsMH63_01G026430_01	OsLiXu_01g0025880.01		OsLaMu_01g0025720.01
Os4530.POR.1.pan0000048	LOC_Os01g46460.1			OsAzu_01g0027560.01	OsARC_01g0026760.01	OsN22_01G026960_01	OsNaBo_01g0026710.01		OsZS97_01G026540_01		OsLiXu_01g0026750.01	OsGoSa_01g0026690.01	OsLaMu_01g0026570.01	OsKYG_01g0026360.01	OsIR64_01g0026190.01	OsLima_01g0026440.01
Os4530.POR.1.pan0000049	LOC_Os01g46920.1	OsCMeo_01g0027800.01	OsKeNa_01g0027350.01		OsARC_01g0027040.01	OsN22_01G027240_01		OsPr106_01g0026770.01	OsZS97_01G026820_01	OsMH63_01G027540_01	OsLiXu_01g0027030.01	OsGoSa_01g0026970.01	OsLaMu_01g0026850.01	OsKYG_01g0026640.01	OsIR64_01g0026470.01	OsLima_01g0026720.01
Os4530.POR.1.pan0000050	LOC_Os01g47440.1							OsPr106_01g0027110.01	OsZS97_01G027120_01	OsMH63_01G027860_01	OsLiXu_01g0027380.01		OsLaMu_01g0027180.01	OsKYG_01g0026980.01	OsIR64_01g0026810.01	OsLima_01g0027060.01
Os4530.POR.1.pan0000051	LOC_Os01g47480.1						OsNaBo_01g0027350.01	OsPr106_01g0027150.01	OsZS97_01G027160_01	OsMH63_01G027900_01
Os4530.POR.1.pan0000052	LOC_Os01g47910.1								OsZS97_05G012120_01	OsMH63_05G012050_01	OsLiXu_05g0012060.01					OsLima_05g0012010.01
Os4530.POR.1.pan0000053	LOC_Os01g48600.1		OsKeNa_01g0028560.01			OsN22_01G028470_01	OsNaBo_01g0028140.01		OsZS97_01G028020_01		OsLiXu_01g0028250.01		OsLaMu_01g0028000.01	OsKYG_11g0023330.01	OsIR64_01g0027650.01
Os4530.POR.1.pan0000054	LOC_Os01g49090.1							OsPr106_01g0028300.01,OsPr106_01g0028300.02,OsPr106_01g0028300.03,OsPr106_01g0028300.04
Os4530.POR.1.pan0000055	LOC_Os01g51180.1,LOC_Os01g51190.1,Os01t0708300-01,Os01t0708300-02,OsNip_01G030510_02,OsNip_01G030510_01	OsCMeo_01g0030910.01,OsCMeo_01g0030910.02	OsKeNa_01g0030530.01,OsKeNa_01g0030530.02	OsAzu_01g0030930.01,OsAzu_01g0030930.02	OsARC_01g0030180.01,OsARC_01g0030180.02	OsN22_01G030450_03,OsN22_01G030450_01,OsN22_01G030450_02	OsNaBo_01g0030140.01,OsNaBo_01g0030140.02	OsPr106_01g0029840.01,OsPr106_01g0029840.02	OsZS97_01G029980_02,OsZS97_01G029980_01	OsMH63_01G030650_01,OsMH63_01G030650_02	OsLiXu_01g0030200.01,OsLiXu_01g0030200.02,OsLiXu_01g0030200.03	OsGoSa_01g0030030.01,OsGoSa_01g0030030.02	OsLaMu_01g0029980.02,OsLaMu_01g0029980.01	OsKYG_01g0029760.02,OsKYG_01g0029760.03,OsKYG_01g0029760.01	OsIR64_01g0029560.01,OsIR64_01g0029560.02	OsLima_01g0029800.02,OsLima_01g0029800.01
Os4530.POR.1.pan0000056	LOC_Os01g54070.1							OsPr106_01g0032280.01		OsMH63_01G033000_01		OsGoSa_01g0032450.01	OsLaMu_01g0032360.01		OsIR64_01g0031990.01
Os4530.POR.1.pan0000057	LOC_Os01g54160.1,Os01t0745000-00,LOC_Os01g54170.1,OsNip_01G033010_01	OsCMeo_01g0033290.01	OsKeNa_01g0032850.01	OsAzu_01g0033350.01	OsARC_01g0032560.01			OsPr106_01g0032330.01	OsZS97_01G032330_01	OsMH63_01G033070_01	OsLiXu_01g0032600.01
Os4530.POR.1.pan0000058	LOC_Os01g56170.1							OsPr106_01g0033980.01
Os4530.POR.1.pan0000059	LOC_Os01g56260.1	OsCMeo_01g0034970.01			OsARC_01g0034310.01				OsZS97_01G015050_01
Os4530.POR.1.pan0000060	LOC_Os01g56700.1		OsKeNa_01g0034950.01	OsAzu_01g0035440.01		OsN22_01G034970_01	OsNaBo_01g0034630.01	OsPr106_01g0034430.01	OsZS97_01G034360_01	OsMH63_01G035140_01	OsLiXu_01g0034700.01	OsGoSa_01g0034620.01	OsLaMu_01g0034500.01	OsKYG_01g0034390.01	OsIR64_01g0034180.01	OsLima_01g0034330.01
Os4530.POR.1.pan0000061	LOC_Os01g57140.1					OsN22_01G035330_01	OsNaBo_01g0034990.01	OsPr106_01g0034810.01	OsZS97_01G034740_01	OsMH63_01G035520_01	OsLiXu_01g0035070.01	OsGoSa_01g0034970.01	OsLaMu_01g0034870.01	OsKYG_01g0034740.01	OsIR64_01g0034540.01	OsLima_01g0034670.01
Os4530.POR.1.pan0000062	LOC_Os01g57324.1								OsZS97_01G034880_01
Os4530.POR.1.pan0000063	LOC_Os01g58230.1,OsNip_01G036310_01	OsCMeo_01g0036510.01	OsKeNa_01g0036140.01	OsAzu_01g0036640.01,OsAzu_01g0036650.01	OsARC_01g0035920.01,OsARC_01g0035930.01	OsN22_01G036040_01	OsNaBo_01g0035730.01,OsNaBo_01g0035740.01	OsPr106_01g0035500.01,OsPr106_01g0035510.01	OsZS97_01G035690_01,OsZS97_01G035700_01	OsMH63_01G036210_01,OsMH63_01G036220_01	OsLiXu_01g0035750.01,OsLiXu_01g0035760.01	OsGoSa_01g0035680.01,OsGoSa_01g0035690.01		OsKYG_01g0035430.01	OsIR64_01g0035240.01,OsIR64_01g0035250.01	OsLima_01g0035380.01
Os4530.POR.1.pan0000064	LOC_Os01g58410.1							OsPr106_01g0035660.01	OsZS97_01G035860_01
Os4530.POR.1.pan0000065	LOC_Os01g58450.1,OsNip_01G036470_01,OsNip_01G036470_02,OsNip_01G036470_03,LOC_Os01g58459.1,LOC_Os01g58459.2,Os01t0798100-01,Os01t0798100-02	OsCMeo_04g0006790.01	OsKeNa_04g0006990.01	OsAzu_04g0006380.01	OsARC_04g0006410.01	OsN22_01G036210_01	OsNaBo_01g0035930.02,OsNaBo_01g0035930.01	OsPr106_01g0035710.01	OsZS97_01G035890_01	OsMH63_01G036430_01,OsMH63_01G036430_02
Os4530.POR.1.pan0000066	LOC_Os01g58570.1								OsZS97_07G014250_01
Os4530.POR.1.pan0000067	LOC_Os01g59310.1	OsCMeo_01g0037240.01	OsKeNa_01g0036840.01	OsAzu_01g0037380.01					OsZS97_01G036480_01
Os4530.POR.1.pan0000068	LOC_Os01g60569.1,LOC_Os01g60580.1								OsZS97_01G037500_01
Os4530.POR.1.pan0000069	LOC_Os01g60750.1					OsN22_01G037990_01	OsNaBo_01g0037670.01	OsPr106_01g0037460.01		OsMH63_01G038230_01		OsGoSa_01g0037640.01	OsLaMu_01g0037490.01	OsKYG_01g0037410.01	OsIR64_01g0037150.01	OsLima_01g0037380.01
Os4530.POR.1.pan0000070	LOC_Os01g61520.1,LOC_Os01g61550.1,Os01t0831900-01,Os01t0831900-02,OsNip_01G038740_01	OsCMeo_01g0038950.01	OsKeNa_01g0038530.01	OsAzu_01g0039060.01	OsARC_01g0038420.01	OsN22_01G038560_01	OsNaBo_01g0038240.01	OsPr106_01g0038020.01	OsZS97_01G038220_01	OsMH63_01G038830_01
Os4530.POR.1.pan0000071	LOC_Os01g62450.1							OsPr106_01g0038820.01	OsZS97_01G039030_01	OsMH63_01G039630_01	OsLiXu_01g0039030.01	OsGoSa_01g0039020.01	OsLaMu_01g0038870.01	OsKYG_01g0038790.01	OsIR64_01g0038500.01
Os4530.POR.1.pan0000072	LOC_Os01g63020.1			OsAzu_01g0040360.01		OsN22_01G039860_01	OsNaBo_01g0039540.01	OsPr106_01g0039320.01		OsMH63_01G040170_01	OsLiXu_01g0039520.01	OsGoSa_01g0039530.01		OsKYG_01g0039290.01	OsIR64_01g0039010.01,OsIR64_01g0039010.02	OsLima_01g0039370.01
Os4530.POR.1.pan0000073	LOC_Os01g64530.1	OsCMeo_01g0041320.01	OsKeNa_01g0040930.01	OsAzu_01g0041400.01	OsARC_01g0040790.01	OsN22_01G040830_01	OsNaBo_01g0040500.01	OsPr106_01g0040330.01	OsZS97_01G040530_01	OsMH63_01G041190_01	OsLiXu_01g0040520.01	OsGoSa_01g0040570.01	OsLaMu_01g0040380.01	OsKYG_01g0040320.01	OsIR64_01g0040010.01	OsLima_01g0040350.01
Os4530.POR.1.pan0000074	LOC_Os01g65870.1						OsNaBo_01g0041550.01	OsPr106_01g0041430.01	OsZS97_01G041600_01	OsMH63_01G042270_01		OsGoSa_01g0041630.01	OsLaMu_01g0041450.01		OsIR64_01g0041070.01	OsLima_01g0041440.01
Os4530.POR.1.pan0000075	LOC_Os01g67380.1,Os01t0899700-01,LOC_Os01g67390.1,OsNip_01G043390_01	OsCMeo_01g0043610.01	OsKeNa_01g0043260.01	OsAzu_01g0043670.02,OsAzu_01g0043670.01	OsARC_01g0043050.01	OsN22_01G043040_02,OsN22_01G043040_01	OsNaBo_01g0042760.02,OsNaBo_01g0042760.01	OsPr106_01g0042650.02,OsPr106_01g0042650.01		OsMH63_01G043540_02,OsMH63_01G043540_01	OsLiXu_01g0042850.02,OsLiXu_01g0042850.01	OsGoSa_01g0042860.02,OsGoSa_01g0042860.01	OsLaMu_01g0042640.02,OsLaMu_01g0042640.01	OsKYG_01g0042560.02,OsKYG_01g0042560.01	OsIR64_01g0042290.02,OsIR64_01g0042290.01	OsLima_01g0042620.02,OsLima_01g0042620.01
Os4530.POR.1.pan0000076	LOC_Os01g67790.1		OsKeNa_01g0043570.01					OsPr106_01g0042970.01			OsLiXu_11g0023300.01		OsLaMu_01g0042950.01		OsIR64_01g0042610.01	OsLima_01g0042940.01
Os4530.POR.1.pan0000077	LOC_Os01g70700.1							OsPr106_01g0045030.01	OsZS97_01G045190_01	OsMH63_01G045910_02,OsMH63_01G045910_01
Os4530.POR.1.pan0000078	LOC_Os01g73090.1							OsPr106_01g0046860.01		OsMH63_01G047690_01
Os4530.POR.1.pan0000079	LOC_Os01g73180.1		OsKeNa_01g0047440.01			OsN22_01G047200_01		OsPr106_01g0046950.01	OsZS97_01G047010_01	OsMH63_01G047760_01				OsKYG_01g0046850.01	OsIR64_01g0046410.01	OsLima_01g0047000.01
Os4530.POR.1.pan0000080	LOC_Os01g73240.1	OsCMeo_01g0047980.01		OsAzu_01g0048000.01	OsARC_01g0047390.01	OsN22_01G047250_01	OsNaBo_01g0047000.01	OsPr106_01g0047000.01	OsZS97_01G047080_01	OsMH63_01G047820_01	OsLiXu_01g0047180.01	OsGoSa_01g0047210.01	OsLaMu_01g0046940.01	OsKYG_01g0046920.01	OsIR64_01g0046460.01	OsLima_01g0047040.01
Os4530.POR.1.pan0000081	LOC_Os01g73290.1	OsCMeo_01g0048030.01			OsARC_01g0047440.01	OsN22_01G047300_01	OsNaBo_01g0047050.01	OsPr106_01g0047050.01	OsZS97_01G047130_01	OsMH63_01G047870_01	OsLiXu_01g0047230.01	OsGoSa_01g0047260.01		OsKYG_01g0046970.01	OsIR64_01g0046510.01	OsLima_01g0047100.01
Os4530.POR.1.pan0000082	LOC_Os02g01460.1,LOC_Os02g01470.1								OsZS97_06G010340_01	OsMH63_06G010270_02,OsMH63_06G010270_01					OsIR64_06g0010060.01
Os4530.POR.1.pan0000083	LOC_Os02g05130.1	OsCMeo_02g0003450.01	OsKeNa_02g0003520.01	OsAzu_02g0003420.01				OsPr106_02g0003470.01	OsZS97_02G003400_01	OsMH63_02G003520_01		OsGoSa_02g0003450.01		OsKYG_02g0003370.01	OsIR64_02g0003400.01	OsLima_02g0003450.01
Os4530.POR.1.pan0000084	LOC_Os02g05250.1	OsCMeo_02g0003540.01	OsKeNa_02g0003600.01	OsAzu_02g0003510.01	OsARC_02g0015500.01		OsNaBo_02g0015500.01	OsPr106_02g0003560.01	OsZS97_02G003480_01	OsMH63_02G003610_01	OsLiXu_02g0003640.01	OsGoSa_02g0003540.01		OsKYG_02g0003460.01	OsIR64_02g0003490.01	OsLima_02g0003540.01
Os4530.POR.1.pan0000085	LOC_Os02g06060.1	OsCMeo_02g0004250.01		OsAzu_02g0004190.01				OsPr106_02g0004170.01	OsZS97_02G004110_01		OsLiXu_02g0004280.01	OsGoSa_02g0004330.01	OsLaMu_02g0004230.01	OsKYG_02g0004050.01		OsLima_02g0004300.01
Os4530.POR.1.pan0000086	LOC_Os02g07709.1	OsCMeo_10g0009140.01		OsAzu_10g0009230.01	OsARC_06g0015790.01	OsN22_10G009380_01	OsNaBo_10g0009350.01	OsPr106_06g0015930.01	OsZS97_10G009420_01	OsMH63_10G009150_01	OsLiXu_10g0009060.01	OsGoSa_10g0009450.01	OsLaMu_10g0009560.01		OsIR64_06g0015420.01	OsLima_10g0009070.01
Os4530.POR.1.pan0000087	LOC_Os02g07990.1								OsZS97_02G005670_01
Os4530.POR.1.pan0000088	LOC_Os02g10170.1			OsAzu_02g0007210.01	OsARC_02g0007080.01	OsN22_02G007260_01	OsNaBo_02g0007220.01	OsPr106_02g0007170.01	OsZS97_02G007010_01	OsMH63_02G007440_01	OsLiXu_02g0007390.01	OsGoSa_02g0007400.01	OsLaMu_02g0007150.01	OsKYG_02g0007130.01	OsIR64_02g0007090.01	OsLima_02g0007520.01
Os4530.POR.1.pan0000089	LOC_Os02g11100.1			OsAzu_02g0008100.01				OsPr106_02g0008010.01	OsZS97_02G007870_01	OsMH63_02G008290_01	OsLiXu_02g0008250.01	OsGoSa_02g0008260.01	OsLaMu_02g0008020.01	OsKYG_02g0007970.01	OsIR64_02g0007940.01	OsLima_02g0008370.01
Os4530.POR.1.pan0000090	LOC_Os02g11850.1								OsZS97_02G008090_01	OsMH63_02G008490_01	OsLiXu_02g0008490.01		OsLaMu_02g0008240.01	OsKYG_02g0008210.01		OsLima_02g0008590.01
Os4530.POR.1.pan0000091	LOC_Os02g12120.1							OsPr106_02g0008550.01	OsZS97_02G008330_01
Os4530.POR.1.pan0000092	LOC_Os02g13820.1				OsARC_02g0009670.01	OsN22_02G009940_01	OsNaBo_02g0009770.01	OsPr106_02g0009780.01	OsZS97_02G009620_01	OsMH63_02G010000_01	OsLiXu_02g0010060.01	OsGoSa_02g0010040.01	OsLaMu_02g0009750.01	OsKYG_02g0009730.01	OsIR64_02g0009580.01	OsLima_02g0010050.01
Os4530.POR.1.pan0000093	LOC_Os02g13860.1							OsPr106_02g0009820.01	OsZS97_02G009660_01	OsMH63_02G010040_01	OsLiXu_02g0010100.01	OsGoSa_02g0010080.01	OsLaMu_02g0009790.01	OsKYG_02g0009770.01	OsIR64_02g0009620.01	OsLima_02g0010090.01
Os4530.POR.1.pan0000094	LOC_Os02g14300.1	OsCMeo_02g0010150.01	OsKeNa_02g0010280.01		OsARC_02g0009980.01	OsN22_02G010260_01	OsNaBo_02g0010060.01	OsPr106_02g0010090.01	OsZS97_02G009910_01	OsMH63_02G010270_01	OsLiXu_02g0010330.01	OsGoSa_02g0010320.01	OsLaMu_02g0010020.01	OsKYG_02g0010020.01	OsIR64_02g0009860.01	OsLima_02g0010390.01
Os4530.POR.1.pan0000095	LOC_Os02g15240.1				OsARC_02g0010610.01				OsZS97_02G010520_01	OsMH63_02G010900_01	OsLiXu_02g0010990.01	OsGoSa_02g0011030.01	OsLaMu_02g0010650.01	OsKYG_02g0010630.01	OsIR64_02g0010480.01	OsLima_02g0011030.01
Os4530.POR.1.pan0000096	LOC_Os02g15300.1				OsARC_02g0010660.01	OsN22_02G010940_01	OsNaBo_02g0010730.01	OsPr106_02g0010780.01		OsMH63_02G010960_01	OsLiXu_02g0011050.01	OsGoSa_02g0011090.01	OsLaMu_02g0010710.01		OsIR64_02g0010540.01
Os4530.POR.1.pan0000097	LOC_Os02g17610.1							OsPr106_02g0011910.01					OsLaMu_02g0011940.01
Os4530.POR.1.pan0000098	LOC_Os02g17840.1	OsCMeo_02g0012310.01	OsKeNa_02g0012460.01	OsAzu_02g0012300.01				OsPr106_02g0012060.01				OsGoSa_02g0012480.01	OsLaMu_02g0012100.01
Os4530.POR.1.pan0000099	LOC_Os02g17930.1	OsCMeo_02g0012380.01,OsCMeo_02g0012390.01	OsKeNa_02g0012530.01,OsKeNa_02g0012540.01		OsARC_02g0012200.01,OsARC_02g0012210.01		OsNaBo_02g0012320.01	OsPr106_02g0012130.02,OsPr106_02g0012130.01	OsZS97_02G012020_01,OsZS97_02G012030_01	OsMH63_02G012350_01	OsLiXu_02g0012390.01,OsLiXu_02g0012400.01				OsIR64_02g0011970.01,OsIR64_02g0011980.01	OsLima_02g0012530.01,OsLima_02g0012540.01
Os4530.POR.1.pan0000100	LOC_Os02g18000.1,Os02t0281200-01,Os02t0281200-02,OsNip_02G012570_01,LOC_Os02g18010.1	OsCMeo_02g0012440.01,OsCMeo_02g0012450.01	OsKeNa_02g0012590.01,OsKeNa_02g0012600.01	OsAzu_02g0012420.01,OsAzu_02g0012430.01	OsARC_02g0012260.01,OsARC_02g0012270.01	OsN22_02G012580_01,OsN22_02G012590_01	OsNaBo_02g0012360.01	OsPr106_02g0012170.01	OsZS97_02G012070_01,OsZS97_02G012070_02,OsZS97_02G012080_01,OsZS97_02G012080_04,OsZS97_02G012080_03,OsZS97_02G012080_02	OsMH63_02G012400_01	OsLiXu_02g0012450.01	OsGoSa_02g0012590.01	OsLaMu_02g0012210.01	OsKYG_02g0012170.01	OsIR64_02g0012030.01	OsLima_02g0012590.01
Os4530.POR.1.pan0000101	LOC_Os02g18300.1		OsKeNa_02g0012690.01		OsARC_02g0012360.01		OsNaBo_02g0012440.01		OsZS97_02G012160_01					OsKYG_02g0012240.01
Os4530.POR.1.pan0000102	LOC_Os02g18800.1	OsCMeo_02g0012850.01	OsKeNa_02g0013010.01	OsAzu_02g0012810.01	OsARC_02g0012680.01	OsN22_02G012990_01,OsN22_02G013000_01	OsNaBo_02g0012790.01,OsNaBo_02g0012790.03,OsNaBo_02g0012790.02		OsZS97_02G012480_03,OsZS97_02G012480_02,OsZS97_02G012480_01,OsZS97_02G012480_04,OsZS97_02G012480_05,OsZS97_02G012480_06	OsMH63_02G012790_03,OsMH63_02G012790_01,OsMH63_02G012790_02,OsMH63_02G012790_05,OsMH63_02G012790_04,OsMH63_02G012790_06				OsKYG_02g0012550.01,OsKYG_02g0012550.02	OsIR64_02g0012400.01	OsLima_02g0012960.01
Os4530.POR.1.pan0000103	LOC_Os02g19020.1		OsKeNa_02g0013180.01		OsARC_02g0012860.01	OsN22_02G013130_01	OsNaBo_02g0012890.01	OsPr106_02g0012720.01,OsPr106_02g0012730.01	OsZS97_02G012620_01	OsMH63_02G013030_01		OsGoSa_02g0013140.01	OsLaMu_02g0012780.01	OsKYG_02g0012650.01	OsIR64_02g0012550.01	OsLima_02g0013110.01
Os4530.POR.1.pan0000104	LOC_Os02g19160.1					OsN22_02G013230_01	OsNaBo_02g0013000.01	OsPr106_02g0012830.01	OsZS97_02G012710_01	OsMH63_02G013110_01	OsLiXu_02g0013080.01	OsGoSa_02g0013240.01	OsLaMu_02g0012880.01	OsKYG_02g0012740.01	OsIR64_02g0012640.01	OsLima_02g0013200.01
Os4530.POR.1.pan0000105	LOC_Os02g19490.1					OsN22_02G013420_01	OsNaBo_02g0013200.01	OsPr106_02g0013040.01		OsMH63_02G013310_01	OsLiXu_02g0013270.01	OsGoSa_02g0013450.01	OsLaMu_02g0013090.01	OsKYG_02g0012930.01	OsIR64_02g0012830.01	OsLima_02g0013390.01
Os4530.POR.1.pan0000106	LOC_Os02g19620.1								OsZS97_02G013060_01,OsZS97_02G013060_02	OsMH63_02G013460_01,OsMH63_02G013460_02
Os4530.POR.1.pan0000107	LOC_Os02g21680.1	OsCMeo_02g0014660.01	OsKeNa_02g0014790.01	OsAzu_02g0014610.01		OsN22_02G014910_01	OsNaBo_02g0014610.01	OsPr106_02g0014520.01	OsZS97_02G014450_01	OsMH63_02G014930_01	OsLiXu_02g0014770.01	OsGoSa_02g0014980.01	OsLaMu_02g0014590.01	OsKYG_02g0014440.01	OsIR64_02g0014350.01	OsLima_02g0014890.01
Os4530.POR.1.pan0000108	LOC_Os02g21760.1					OsN22_02G014940_01			OsZS97_02G014480_01	OsMH63_02G014960_01				OsKYG_02g0014470.01		OsLima_02g0014920.01
Os4530.POR.1.pan0000109	LOC_Os02g21840.1	OsCMeo_01g0024320.01	OsKeNa_01g0024010.01	OsAzu_01g0024430.01	OsARC_01g0023680.01	OsN22_01G023710_01	OsNaBo_01g0023420.01,OsNaBo_01g0023430.01,OsNaBo_01g0023450.01	OsPr106_01g0023440.01	OsZS97_01G023490_01	OsMH63_01G024140_01	OsLiXu_01g0023600.01	OsGoSa_01g0023590.01	OsLaMu_01g0023510.01			OsLima_01g0023380.01
Os4530.POR.1.pan0000110	LOC_Os02g22820.1					OsN22_02G015410_01		OsPr106_02g0015030.01			OsLiXu_02g0015260.01	OsGoSa_02g0015470.01		OsKYG_02g0014960.01	OsIR64_02g0014850.01	OsLima_02g0015380.01
Os4530.POR.1.pan0000111	LOC_Os02g25890.1					OsN22_02G016090_01	OsNaBo_02g0015820.01	OsPr106_02g0015700.01	OsZS97_02G015630_01			OsGoSa_02g0016130.01	OsLaMu_02g0015650.01		OsIR64_02g0015490.01	OsLima_02g0016050.01
Os4530.POR.1.pan0000112	LOC_Os02g26190.1,LOC_Os02g26190.2		OsKeNa_02g0016170.01	OsAzu_02g0016040.01		OsN22_02G016240_01	OsNaBo_02g0015960.01	OsPr106_02g0015850.01	OsZS97_02G015770_01	OsMH63_02G016210_01	OsLiXu_02g0016070.01	OsGoSa_02g0016280.01	OsLaMu_02g0015800.01	OsKYG_02g0015760.01	OsIR64_02g0015640.01	OsLima_02g0016200.01
Os4530.POR.1.pan0000113	LOC_Os02g26380.1	OsCMeo_02g0016180.01	OsKeNa_02g0016280.01	OsAzu_02g0016150.01	OsARC_02g0016080.01	OsN22_02G016350_01	OsNaBo_02g0016070.01	OsPr106_02g0015970.01	OsZS97_02G015890_01	OsMH63_02G016330_01	OsLiXu_02g0016180.01	OsGoSa_02g0016390.01	OsLaMu_02g0015910.01	OsKYG_02g0015870.01	OsIR64_02g0015750.01	OsLima_02g0016310.01
Os4530.POR.1.pan0000114	LOC_Os02g27190.1				OsARC_02g0016610.01	OsN22_02G016880_01	OsNaBo_02g0016580.01	OsPr106_02g0016520.01	OsZS97_02G016430_01		OsLiXu_02g0016700.01	OsGoSa_02g0016910.01	OsLaMu_02g0016450.01	OsKYG_02g0016380.01	OsIR64_02g0016280.01	OsLima_02g0016830.01
Os4530.POR.1.pan0000115	LOC_Os02g27250.1					OsN22_02G016910_01	OsNaBo_02g0016610.01		OsZS97_02G016460_01		OsLiXu_02g0016730.01	OsGoSa_02g0016940.01	OsLaMu_02g0016480.01	OsKYG_02g0016410.01	OsIR64_02g0016310.01	OsLima_02g0016860.01
Os4530.POR.1.pan0000116	LOC_Os02g27850.1,LOC_Os02g27870.1,LOC_Os02g27870.2,Os02t0480200-01,OsNip_02G017240_01	OsCMeo_02g0017170.01	OsKeNa_10g0009260.02,OsKeNa_10g0009260.01	OsAzu_07g0012450.01	OsARC_02g0017080.01	OsN22_02G017320_01	OsNaBo_02g0017040.01	OsPr106_02g0016950.01	OsZS97_02G016860_01,OsZS97_02G016860_02	OsMH63_02G017330_02,OsMH63_02G017330_01	OsLiXu_02g0017170.01	OsGoSa_02g0017380.01	OsLaMu_12g0016110.01	OsKYG_02g0016830.01	OsIR64_02g0016730.01	OsLima_02g0017260.01
Os4530.POR.1.pan0000117	LOC_Os02g28210.1,LOC_Os02g28220.1,Os02t0484200-01,OsNip_02G017410_01,LOC_Os02g28230.1						OsNaBo_02g0017220.01	OsPr106_02g0017120.01		OsMH63_02G017490_01
Os4530.POR.1.pan0000118	LOC_Os02g28450.1			OsAzu_02g0017380.01		OsN22_02G017570_01	OsNaBo_02g0017300.01	OsPr106_02g0017200.01	OsZS97_02G017050_01			OsGoSa_02g0017630.01	OsLaMu_02g0017120.01	OsKYG_02g0017070.01	OsIR64_02g0016980.01	OsLima_02g0017500.01
Os4530.POR.1.pan0000119	LOC_Os02g28670.1							OsPr106_02g0017270.01
Os4530.POR.1.pan0000120	LOC_Os02g28930.1								OsZS97_02G017240_01
Os4530.POR.1.pan0000121	LOC_Os02g29600.1,OsNip_02G018170_01,LOC_Os02g29610.1	OsCMeo_02g0018070.01	OsKeNa_02g0018160.01	OsAzu_02g0018020.01				OsPr106_02g0017840.01		OsMH63_02G018220_01
Os4530.POR.1.pan0000122	LOC_Os02g30440.1					OsN22_02G018490_01	OsNaBo_02g0018190.01	OsPr106_02g0018230.01			OsLiXu_02g0018350.01	OsGoSa_02g0018570.01	OsLaMu_02g0018070.01	OsKYG_02g0018180.01	OsIR64_02g0017920.01	OsLima_02g0018470.01
Os4530.POR.1.pan0000123	LOC_Os02g31200.1	OsCMeo_02g0018960.01		OsAzu_02g0018860.01				OsPr106_02g0018680.01				OsGoSa_02g0019050.01
Os4530.POR.1.pan0000124	LOC_Os02g31920.1,Os02t0518800-01,OsNip_02G019220_01,OsNip_02G019230_01,LOC_Os02g31922.1,LOC_Os02g31924.1,LOC_Os02g31926.1	OsCMeo_02g0019110.01	OsKeNa_02g0019150.01,OsKeNa_02g0019160.01	OsAzu_02g0019030.01,OsAzu_02g0019040.01	OsARC_02g0018870.01,OsARC_02g0018880.01	OsN22_02G019150_01,OsN22_02G019160_01	OsNaBo_02g0018850.01,OsNaBo_02g0018860.01	OsPr106_02g0018850.01,OsPr106_02g0018860.01	OsZS97_02G018600_01	OsMH63_02G019190_01,OsMH63_02G019200_01	OsLiXu_02g0018960.01,OsLiXu_02g0018960.02	OsGoSa_02g0019220.01,OsGoSa_02g0019230.01	OsLaMu_02g0018740.01,OsLaMu_02g0018750.01	OsKYG_02g0018810.01,OsKYG_02g0018820.01	OsIR64_02g0018550.01,OsIR64_02g0018560.01	OsLima_02g0019090.01,OsLima_02g0019100.01
Os4530.POR.1.pan0000125	LOC_Os02g33570.1						OsNaBo_02g0020060.01		OsZS97_02G019730_01		OsLiXu_02g0020110.01			OsKYG_02g0019980.01		OsLima_02g0020250.01
Os4530.POR.1.pan0000126	OsNip_02G020510_01,LOC_Os02g33650.1,LOC_Os02g33660.1	OsCMeo_02g0020360.01,OsCMeo_02g0020380.01	OsKeNa_02g0020410.01	OsAzu_02g0020280.01,OsAzu_02g0020300.01	OsARC_02g0020140.01	OsN22_02G020410_01,OsN22_02G020430_01	OsNaBo_02g0020130.01,OsNaBo_02g0020150.01	OsPr106_02g0020080.01	OsZS97_02G019800_01	OsMH63_02G020490_01	OsLiXu_02g0020180.01	OsGoSa_02g0020470.01	OsLaMu_02g0019970.01	OsKYG_02g0020050.01	OsIR64_02g0019760.01,OsIR64_02g0019780.01	OsLima_02g0020320.01
Os4530.POR.1.pan0000127	LOC_Os02g34130.1							OsPr106_12g0007980.01
Os4530.POR.1.pan1000002	LOC_Os02g35780.1
Os4530.POR.1.pan0000128	LOC_Os02g36200.1			OsAzu_02g0021880.01		OsN22_02G022000_01	OsNaBo_02g0021760.01	OsPr106_02g0021640.01	OsZS97_02G021420_01	OsMH63_02G022120_01	OsLiXu_02g0021720.01	OsGoSa_02g0022010.01	OsLaMu_02g0021540.01	OsKYG_02g0021550.01	OsIR64_02g0021370.01	OsLima_02g0021810.01
Os4530.POR.1.pan0000129	LOC_Os02g36310.1,Os02t0572300-00,LOC_Os02g36320.1,OsNip_02G022180_01,LOC_Os02g36330.1	OsCMeo_02g0022050.02,OsCMeo_02g0022050.01	OsKeNa_02g0022060.02,OsKeNa_02g0022060.01	OsAzu_02g0021960.02,OsAzu_02g0021960.01	OsARC_02g0021760.02,OsARC_02g0021760.01	OsN22_02G022080_02,OsN22_02G022080_01	OsNaBo_02g0021840.02,OsNaBo_02g0021840.01	OsPr106_02g0021720.01	OsZS97_02G021490_02,OsZS97_02G021490_01	OsMH63_02G022190_02,OsMH63_02G022190_01	OsLiXu_02g0021800.02,OsLiXu_02g0021800.01	OsGoSa_02g0022090.02,OsGoSa_02g0022090.01	OsLaMu_02g0021620.02,OsLaMu_02g0021620.01	OsKYG_02g0021630.01	OsIR64_02g0021460.02,OsIR64_02g0021460.01	OsLima_02g0021890.02,OsLima_02g0021890.01
Os4530.POR.1.pan0000130	LOC_Os02g37400.1					OsN22_02G022850_01	OsNaBo_02g0022690.01	OsPr106_02g0022530.01	OsZS97_02G022290_01	OsMH63_02G022960_01
Os4530.POR.1.pan0000131	LOC_Os02g38450.1		OsKeNa_02g0023720.01	OsAzu_02g0023630.01		OsN22_02G023610_01	OsNaBo_02g0023480.01	OsPr106_02g0023320.01	OsZS97_02G023050_01	OsMH63_02G023710_01	OsLiXu_02g0023390.01	OsGoSa_02g0023670.01	OsLaMu_02g0023190.01	OsKYG_02g0023350.01	OsIR64_02g0023090.01	OsLima_02g0023480.01
Os4530.POR.1.pan0000132	LOC_Os02g38960.1	OsCMeo_02g0023970.01	OsKeNa_02g0024010.01	OsAzu_02g0023820.01	OsARC_02g0023620.01	OsN22_02G023820_01	OsNaBo_02g0023700.01	OsPr106_02g0023570.01	OsZS97_02G023340_01	OsMH63_02G024010_01	OsLiXu_02g0023670.01	OsGoSa_02g0023930.01	OsLaMu_02g0023390.01	OsKYG_02g0023630.01	OsIR64_02g0023390.01	OsLima_02g0023680.01
Os4530.POR.1.pan0000133	LOC_Os02g38990.1	OsCMeo_02g0024000.01	OsKeNa_02g0024040.01	OsAzu_02g0023850.01	OsARC_02g0023650.01			OsPr106_02g0023600.01			OsLiXu_02g0023700.01		OsLaMu_02g0023420.01
Os4530.POR.1.pan0000134	LOC_Os02g39020.1,LOC_Os02g39030.1,LOC_Os02g39030.2,Os02t0602300-01,Os02t0602300-02,OsNip_02G024160_01,OsNip_02G024160_07,OsNip_02G024160_02,OsNip_02G024160_05,OsNip_02G024160_06,OsNip_02G024160_03,OsNip_02G024160_04,Os02t0602400-01,Os02t0602400-02,LOC_Os02g39040.1	OsCMeo_02g0024030.01,OsCMeo_02g0024030.02	OsKeNa_02g0024070.01,OsKeNa_02g0024070.02	OsAzu_02g0023880.01,OsAzu_02g0023880.02	OsARC_02g0023680.01,OsARC_02g0023680.02	OsN22_02G023870_01	OsNaBo_02g0023750.01,OsNaBo_02g0023750.02	OsPr106_02g0023630.01,OsPr106_02g0023630.02	OsZS97_02G023390_02,OsZS97_02G023390_01,OsZS97_02G023390_03	OsMH63_02G024060_01,OsMH63_02G024060_02	OsLiXu_02g0023730.01,OsLiXu_02g0023730.02	OsGoSa_02g0023980.01,OsGoSa_02g0023980.02	OsLaMu_02g0023450.01	OsKYG_02g0023680.01	OsIR64_02g0023440.01,OsIR64_02g0023440.02,OsIR64_02g0023440.03	OsLima_02g0023730.01,OsLima_02g0023730.02
Os4530.POR.1.pan0000135	LOC_Os02g39500.1								OsZS97_02G023820_01						OsIR64_02g0023890.01
Os4530.POR.1.pan0000136	LOC_Os02g39940.1								OsZS97_02G024230_01		OsLiXu_02g0024500.01				OsIR64_02g0024230.01	OsLima_02g0024480.01
Os4530.POR.1.pan1000003	LOC_Os02g40580.1
Os4530.POR.1.pan0000137	LOC_Os02g41570.1				OsARC_02g0025300.01	OsN22_02G025690_01		OsPr106_02g0025390.01	OsZS97_02G025050_01	OsMH63_02G025710_01	OsLiXu_02g0025500.01	OsGoSa_02g0025620.01	OsLaMu_02g0025060.01		OsIR64_02g0025280.01	OsLima_02g0025480.01
Os4530.POR.1.pan0000138	LOC_Os02g41940.1					OsN22_02G025950_01			OsZS97_02G025350_01	OsMH63_02G025980_01
Os4530.POR.1.pan0000139	LOC_Os02g43450.1								OsZS97_02G026540_01	OsMH63_02G027180_01	OsLiXu_02g0026840.01	OsGoSa_02g0027030.01		OsKYG_02g0026670.01	OsIR64_02g0026650.01	OsLima_02g0026990.01
Os4530.POR.1.pan0000140	LOC_Os02g43530.1					OsN22_02G027230_01	OsNaBo_02g0026960.01	OsPr106_02g0026910.01	OsZS97_02G026610_01	OsMH63_02G027250_01
Os4530.POR.1.pan0000141	LOC_Os02g43580.1					OsN22_02G027270_01	OsNaBo_02g0027000.01	OsPr106_02g0026950.01					OsLaMu_02g0026670.01
Os4530.POR.1.pan0000142	LOC_Os02g44136.1							OsPr106_02g0027490.01
Os4530.POR.1.pan0000143	LOC_Os02g45440.1		OsKeNa_02g0028950.01	OsAzu_02g0028880.01		OsN22_02G028820_01	OsNaBo_02g0028600.01	OsPr106_02g0028530.01	OsZS97_02G028270_01	OsMH63_02G028920_01	OsLiXu_02g0028550.01	OsGoSa_02g0028680.01	OsLaMu_02g0028240.01	OsKYG_02g0028390.01	OsIR64_02g0028340.01	OsLima_02g0028680.01
Os4530.POR.1.pan0000144	LOC_Os02g45640.1					OsN22_02G029000_01		OsPr106_02g0028720.01			OsLiXu_02g0028740.01	OsGoSa_02g0028870.01	OsLaMu_02g0028410.01	OsKYG_02g0028580.01	OsIR64_02g0028530.01
Os4530.POR.1.pan0000145	LOC_Os02g46170.1		OsKeNa_02g0029500.01			OsN22_02G029410_01	OsNaBo_02g0029180.01	OsPr106_02g0029160.01	OsZS97_02G028890_01	OsMH63_02G029570_01	OsLiXu_02g0029170.01	OsGoSa_02g0029310.01,OsGoSa_02g0029320.01	OsLaMu_02g0028850.01	OsKYG_02g0029020.01	OsIR64_02g0028960.01	OsLima_02g0029280.01
Os4530.POR.1.pan0000146	LOC_Os02g47070.1	OsCMeo_02g0030040.01	OsKeNa_02g0030180.01						OsZS97_02G029560_01
Os4530.POR.1.pan0000147	LOC_Os02g47080.1		OsKeNa_02g0030190.01		OsARC_02g0029640.01	OsN22_02G030100_01	OsNaBo_02g0029870.01	OsPr106_02g0029860.01	OsZS97_02G029570_01	OsMH63_02G030250_01	OsLiXu_02g0029860.01	OsGoSa_02g0030010.01	OsLaMu_02g0029530.01	OsKYG_02g0029680.01	OsIR64_02g0029640.01	OsLima_02g0029950.01
Os4530.POR.1.pan0000148	LOC_Os02g48270.1								OsZS97_01G045120_01
Os4530.POR.1.pan0000149	LOC_Os02g51210.1					OsN22_02G033630_01	OsNaBo_02g0033360.01	OsPr106_02g0033280.01	OsZS97_02G033030_01	OsMH63_02G033750_01		OsGoSa_02g0033470.01	OsLaMu_02g0032940.01	OsKYG_02g0033130.01	OsIR64_02g0033070.01	OsLima_02g0033350.01
Os4530.POR.1.pan0000150	LOC_Os02g52440.1				OsARC_02g0034180.01				OsZS97_02G034010_01		OsLiXu_02g0034350.01		OsLaMu_02g0033940.01	OsKYG_02g0034150.01	OsIR64_02g0034060.01	OsLima_02g0034320.01
Os4530.POR.1.pan0000151	LOC_Os02g53370.1					OsN22_02G035440_01	OsNaBo_02g0035140.01	OsPr106_02g0035060.01	OsZS97_02G034810_01	OsMH63_02G035500_01	OsLiXu_02g0035190.01	OsGoSa_02g0035230.01	OsLaMu_02g0034770.01	OsKYG_02g0034980.01	OsIR64_02g0034900.01	OsLima_02g0035140.01
Os4530.POR.1.pan0000152	LOC_Os02g53650.1								OsZS97_06G001940_01
Os4530.POR.1.pan0000153	LOC_Os02g54800.1		OsKeNa_02g0036610.01		OsARC_02g0036060.01	OsN22_02G036570_01	OsNaBo_02g0036330.01	OsPr106_02g0036260.01	OsZS97_02G035930_01	OsMH63_02G036630_01	OsLiXu_02g0036340.01	OsGoSa_02g0036360.01	OsLaMu_02g0035960.01	OsKYG_02g0036140.01	OsIR64_02g0036050.01	OsLima_02g0036310.01
Os4530.POR.1.pan0000154	Os02t0792000-01,LOC_Os02g54920.1,OsNip_02G036680_01,LOC_Os02g54930.1	OsCMeo_02g0036570.01	OsKeNa_02g0036740.01	OsAzu_02g0036630.01	OsARC_02g0036200.01	OsN22_02G036690_01	OsNaBo_02g0036460.01	OsPr106_02g0036380.01	OsZS97_02G036050_01		OsLiXu_02g0036450.01	OsGoSa_02g0036480.01	OsLaMu_02g0036070.01	OsKYG_02g0036250.01	OsIR64_02g0036170.01	OsLima_02g0036420.01
Os4530.POR.1.pan0000155	Os02t0830801-01,OsNip_02G039840_01,LOC_Os02g58410.1,Os02t0830900-01,LOC_Os02g58420.1	OsCMeo_02g0039790.01	OsKeNa_02g0039870.01	OsAzu_02g0039850.02,OsAzu_02g0039850.01	OsARC_02g0039420.01	OsN22_02G039830_01	OsNaBo_02g0039590.01	OsPr106_02g0039330.01	OsZS97_02G039040_01,OsZS97_02G039040_02	OsMH63_02G039610_02,OsMH63_02G039610_01	OsLiXu_02g0039370.01	OsGoSa_02g0039370.01	OsLaMu_02g0039020.01	OsKYG_02g0039220.01	OsIR64_02g0039020.01	OsLima_02g0039300.01
Os4530.POR.1.pan0000156	OsNip_03G000390_03,OsNip_03G000390_04,OsNip_03G000390_01,OsNip_03G000390_02,Os03t0104100-01,LOC_Os03g01365.1,LOC_Os03g01390.1,LOC_Os03g01400.1	OsCMeo_03g0000400.03,OsCMeo_03g0000400.02,OsCMeo_03g0000400.04,OsCMeo_03g0000400.01	OsKeNa_03g0000380.02,OsKeNa_03g0000380.03,OsKeNa_03g0000380.01	OsAzu_03g0000400.02,OsAzu_03g0000400.03,OsAzu_03g0000400.01	OsARC_03g0000390.02,OsARC_03g0000390.03,OsARC_03g0000390.01	OsN22_03G000390_02,OsN22_03G000390_03,OsN22_03G000390_01	OsNaBo_03g0000390.01,OsNaBo_03g0000390.02,OsNaBo_03g0000390.03	OsPr106_03g0000420.03,OsPr106_03g0000420.01,OsPr106_03g0000420.04,OsPr106_03g0000420.02		OsMH63_03G000400_02,OsMH63_03G000400_03,OsMH63_03G000400_01	OsLiXu_03g0000440.02,OsLiXu_03g0000440.03,OsLiXu_03g0000440.01	OsGoSa_03g0000440.02,OsGoSa_03g0000440.03,OsGoSa_03g0000440.01	OsLaMu_03g0000420.02,OsLaMu_03g0000420.04,OsLaMu_03g0000420.03,OsLaMu_03g0000420.01	OsKYG_03g0000430.02,OsKYG_03g0000430.03,OsKYG_03g0000430.01	OsIR64_03g0000390.03,OsIR64_03g0000390.02,OsIR64_03g0000390.04,OsIR64_03g0000390.01	OsLima_03g0000450.02,OsLima_03g0000450.03,OsLima_03g0000450.01
Os4530.POR.1.pan0000157	Os03t0107100-00,OsNip_03G000640_01,LOC_Os03g01670.1,LOC_Os03g01684.1	OsCMeo_03g0000640.01	OsKeNa_03g0000620.01	OsAzu_03g0000640.01	OsARC_03g0000630.01	OsN22_03G000630_01	OsNaBo_03g0000550.01	OsPr106_03g0000580.01	OsZS97_03G000630_02,OsZS97_03G000630_04,OsZS97_03G000630_05,OsZS97_03G000630_03,OsZS97_03G000630_01	OsMH63_03G000580_04,OsMH63_03G000580_07,OsMH63_03G000580_06,OsMH63_03G000580_02,OsMH63_03G000580_05,OsMH63_03G000580_01,OsMH63_03G000580_03	OsLiXu_03g0000600.01	OsGoSa_03g0000600.01	OsLaMu_03g0000650.01	OsKYG_03g0000640.01	OsIR64_03g0000630.01	OsLima_03g0000610.01
Os4530.POR.1.pan0000158	Os03t0144100-00,OsNip_03G003370_01,LOC_Os03g05049.1	OsCMeo_03g0003390.01	OsKeNa_03g0003350.01	OsAzu_03g0003420.01	OsARC_03g0003330.01	OsN22_03G003380_01	OsNaBo_03g0003270.01	OsPr106_03g0003430.01	OsZS97_03G003280_03,OsZS97_03G003280_02,OsZS97_03G003280_01	OsMH63_03G003360_02,OsMH63_03G003360_01	OsLiXu_03g0003430.01	OsGoSa_03g0003350.01	OsLaMu_03g0003410.01	OsKYG_03g0003400.01	OsIR64_03g0003320.01	OsLima_03g0003430.01
Os4530.POR.1.pan0000159	LOC_Os03g07050.1,OsNip_03G004980_01,Os03t0166600-00,LOC_Os03g07060.1	OsCMeo_03g0004990.01	OsKeNa_03g0004950.01	OsAzu_03g0005020.01	OsARC_03g0004920.01	OsN22_03G004930_01	OsNaBo_03g0004760.01	OsPr106_03g0004950.01	OsZS97_03G004770_01	OsMH63_03G004880_01	OsLiXu_03g0004930.01	OsGoSa_03g0004900.01	OsLaMu_03g0004910.01	OsKYG_03g0004910.01	OsIR64_03g0004830.01	OsLima_03g0004930.01
Os4530.POR.1.pan0000160	OsNip_03G007030_01,Os03t0193700-00,LOC_Os03g09830.2	OsCMeo_09g0000040.01	OsKeNa_09g0000040.01	OsAzu_09g0000040.01	OsARC_03g0006930.01	OsN22_03G006850_01	OsNaBo_03g0006670.01	OsPr106_03g0006830.01,OsPr106_03g0006840.01	OsZS97_09G000040_01	OsMH63_03G006780_01	OsLiXu_03g0006830.01,OsLiXu_03g0006850.01	OsGoSa_01g0019880.01	OsLaMu_03g0006810.01	OsKYG_03g0006850.01,OsKYG_03g0006860.01	OsIR64_03g0006760.01	OsLima_03g0006790.01,OsLima_03g0006800.01
Os4530.POR.1.pan0000161	LOC_Os03g10660.1				OsARC_03g0007610.01	OsN22_03G007510_01	OsNaBo_03g0007340.01	OsPr106_03g0007490.01	OsZS97_03G007320_01	OsMH63_03G007430_01	OsLiXu_03g0007510.01	OsGoSa_03g0007500.01	OsLaMu_03g0007480.01	OsKYG_03g0007510.01	OsIR64_03g0007430.01	OsLima_03g0007450.01
Os4530.POR.1.pan0000162	LOC_Os03g11390.1				OsARC_03g0008350.01	OsN22_03G008250_01	OsNaBo_03g0008120.01	OsPr106_03g0008220.01	OsZS97_03G008050_01	OsMH63_03G008150_01	OsLiXu_03g0008240.01	OsGoSa_03g0008230.01	OsLaMu_03g0008210.01	OsKYG_03g0008250.01	OsIR64_03g0008160.01	OsLima_03g0008180.01
Os4530.POR.1.pan0000163	LOC_Os03g12130.1	OsCMeo_03g0008980.01	OsKeNa_03g0008920.01	OsAzu_03g0008950.01	OsARC_03g0008930.01	OsN22_03G008840_01	OsNaBo_03g0008720.01	OsPr106_03g0008820.01	OsZS97_03G008660_01	OsMH63_03G008770_01	OsLiXu_03g0008860.01	OsGoSa_03g0008840.01	OsLaMu_03g0008840.01	OsKYG_03g0008880.01	OsIR64_03g0008740.01	OsLima_03g0008800.01
Os4530.POR.1.pan0000164	LOC_Os03g12580.1		OsKeNa_03g0009330.01					OsPr106_03g0009200.01	OsZS97_03G009050_01	OsMH63_03G009160_01			OsLaMu_03g0009240.01	OsKYG_03g0009290.01		OsLima_03g0009210.01
Os4530.POR.1.pan0000165	LOC_Os03g12600.1								OsZS97_11G022930_01
Os4530.POR.1.pan0000166	LOC_Os03g18930.1		OsKeNa_03g0014470.01			OsN22_03G014240_01	OsNaBo_03g0014130.01		OsZS97_03G014290_01	OsMH63_03G014340_01	OsLiXu_03g0014330.01		OsLaMu_03g0014300.01	OsKYG_03g0014420.01
Os4530.POR.1.pan0000167	LOC_Os03g19210.1					OsN22_03G014430_01	OsNaBo_03g0014320.01	OsPr106_03g0014460.01	OsZS97_03G014500_01	OsMH63_03G014550_01	OsLiXu_03g0014540.01	OsGoSa_03g0014680.01	OsLaMu_03g0014500.01	OsKYG_03g0014620.01	OsIR64_03g0014370.01	OsLima_03g0014620.01
Os4530.POR.1.pan0000168	LOC_Os03g20830.1	OsCMeo_03g0015930.01		OsAzu_03g0016070.01	OsARC_03g0015920.01	OsN22_03G015690_01	OsNaBo_03g0015590.01	OsPr106_03g0015740.01	OsZS97_03G015770_01	OsMH63_03G015850_01	OsLiXu_03g0015800.01	OsGoSa_03g0015920.01	OsLaMu_03g0015740.01	OsKYG_03g0015890.01	OsIR64_03g0015620.01	OsLima_03g0015880.01
Os4530.POR.1.pan0000169	LOC_Os03g21759.1					OsN22_03G016410_01	OsNaBo_03g0016380.01	OsPr106_03g0016490.01	OsZS97_03G016520_01	OsMH63_03G016600_01	OsLiXu_03g0016550.01	OsGoSa_03g0016660.01	OsLaMu_03g0016460.01	OsKYG_03g0016630.01	OsIR64_03g0016360.01	OsLima_03g0016590.01
Os4530.POR.1.pan0000170	LOC_Os03g22210.1,Os03t0341600-01,OsNip_03G017260_01,LOC_Os03g22220.1,LOC_Os03g22230.1,OsNip_03G017270_01,Os03t0342100-01	OsCMeo_03g0017130.01,OsCMeo_03g0017140.01	OsKeNa_03g0017120.01,OsKeNa_03g0017130.01	OsAzu_03g0017280.01,OsAzu_03g0017290.01	OsARC_03g0017130.01,OsARC_03g0017140.01	OsN22_03G016830_01,OsN22_03G016840_01	OsNaBo_03g0016810.01,OsNaBo_03g0016820.01	OsPr106_03g0016900.01,OsPr106_03g0016910.01	OsZS97_03G016970_03,OsZS97_03G016970_01,OsZS97_03G016970_02	OsMH63_03G017010_01,OsMH63_03G017020_01	OsLiXu_03g0016950.01,OsLiXu_03g0016960.01	OsGoSa_03g0017080.01,OsGoSa_03g0017090.01	OsLaMu_03g0016880.01,OsLaMu_03g0016880.03,OsLaMu_03g0016880.02	OsKYG_03g0017020.01,OsKYG_03g0017020.03,OsKYG_03g0017020.02	OsIR64_03g0016760.01,OsIR64_03g0016760.03,OsIR64_03g0016760.02	OsLima_03g0017000.01,OsLima_03g0017010.01
Os4530.POR.1.pan0000171	LOC_Os03g23770.1	OsCMeo_07g0022200.01	OsKeNa_07g0022330.01	OsAzu_07g0022300.01	OsARC_07g0022130.01	OsN22_07G021920_01	OsNaBo_07g0021960.01	OsPr106_07g0022280.02,OsPr106_07g0022280.01	OsZS97_07G021900_01	OsMH63_07G022020_01		OsGoSa_07g0022100.01	OsLaMu_07g0022020.02,OsLaMu_07g0022020.01	OsKYG_07g0022180.02,OsKYG_07g0022180.01	OsIR64_07g0022740.02,OsIR64_07g0022740.01	OsLima_07g0022010.01
Os4530.POR.1.pan0000172	LOC_Os03g24540.1								OsZS97_03G018170_01	OsMH63_03G018250_01	OsLiXu_03g0018190.01	OsGoSa_03g0018350.01	OsLaMu_03g0018100.01			OsLima_03g0018250.01
Os4530.POR.1.pan0000173	LOC_Os03g25460.1,OsNip_03G019180_01,Os03t0370600-00,LOC_Os03g25464.1	OsCMeo_03g0019110.01	OsKeNa_03g0019090.01	OsAzu_03g0019260.01	OsARC_03g0019170.01	OsN22_03G018930_01,OsN22_03G018960_01	OsNaBo_03g0018790.01	OsPr106_03g0018950.01,OsPr106_03g0018980.01	OsZS97_03G018910_01	OsMH63_03G018960_01	OsLiXu_03g0018900.01	OsGoSa_03g0019050.01	OsLaMu_03g0018830.01	OsKYG_03g0018990.01	OsIR64_03g0018810.01,OsIR64_03g0018810.02,OsIR64_03g0018840.01	OsLima_03g0018960.01
Os4530.POR.1.pan0000174	LOC_Os03g26810.1,OsNip_03G019960_01,LOC_Os03g26820.1,Os03t0385400-01	OsCMeo_03g0019890.01	OsKeNa_03g0019890.01	OsAzu_03g0020000.01	OsARC_03g0019920.01			OsPr106_03g0019670.01	OsZS97_03G019630_01		OsLiXu_03g0019650.01	OsGoSa_03g0019790.01	OsLaMu_03g0019570.01	OsKYG_03g0019710.01
Os4530.POR.1.pan0000175	LOC_Os03g27430.1		OsKeNa_03g0020350.01	OsAzu_03g0020490.01		OsN22_03G020080_01	OsNaBo_03g0019920.01	OsPr106_03g0020200.01	OsZS97_03G020090_01	OsMH63_03G020210_01	OsLiXu_03g0020160.01	OsGoSa_03g0020290.01	OsLaMu_03g0020030.01	OsKYG_03g0020200.01	OsIR64_03g0019980.01	OsLima_03g0020180.01
Os4530.POR.1.pan0000176	LOC_Os03g27890.1		OsKeNa_03g0020650.01	OsAzu_03g0020780.01			OsNaBo_03g0020190.01	OsPr106_03g0020510.01			OsLiXu_03g0020500.01		OsLaMu_03g0020360.01		OsIR64_03g0020270.01	OsLima_03g0020490.01
Os4530.POR.1.pan0000177	LOC_Os03g28060.1		OsKeNa_03g0020770.01					OsPr106_03g0020630.01		OsMH63_03G020610_01			OsLaMu_03g0020470.01		OsIR64_03g0020390.01	OsLima_03g0020610.01
Os4530.POR.1.pan0000178	LOC_Os03g28070.1								OsZS97_03G020550_01			OsGoSa_03g0020710.01
Os4530.POR.1.pan0000179	OsNip_03G020820_01,LOC_Os03g28120.1		OsKeNa_03g0020810.01			OsN22_03G020490_01	OsNaBo_03g0020340.01	OsPr106_03g0020680.01	OsZS97_03G020580_01	OsMH63_03G020650_01	OsLiXu_03g0020640.01				OsIR64_03g0020430.01	OsLima_03g0020660.01
Os4530.POR.1.pan0000180	LOC_Os03g29244.1			OsAzu_03g0021280.01					OsZS97_03G020920_01
Os4530.POR.1.pan0000181	LOC_Os03g30670.1				OsARC_03g0021920.01	OsN22_03G021520_01	OsNaBo_03g0021430.01	OsPr106_03g0021750.01	OsZS97_03G021680_01	OsMH63_03G021780_01	OsLiXu_03g0021730.01	OsGoSa_03g0021850.01	OsLaMu_03g0021540.01	OsKYG_03g0021780.01	OsIR64_03g0021490.01	OsLima_03g0021770.01
Os4530.POR.1.pan0000182	LOC_Os03g31120.1					OsN22_03G021770_01	OsNaBo_03g0021680.01	OsPr106_03g0021970.01	OsZS97_03G021930_01	OsMH63_03G021990_01	OsLiXu_03g0021950.01	OsGoSa_03g0022100.01	OsLaMu_03g0021800.01	OsKYG_03g0022000.01	OsIR64_03g0021710.01	OsLima_03g0022000.01
Os4530.POR.1.pan0000183	LOC_Os03g32440.1,Os03t0439250-00,OsNip_03G022850_01,LOC_Os03g32450.1,LOC_Os03g32460.1	OsCMeo_03g0022850.01	OsKeNa_03g0022790.01		OsARC_03g0022830.01		OsNaBo_03g0022380.01		OsZS97_03G022620_01				OsLaMu_03g0022470.01	OsKYG_03g0022670.01
Os4530.POR.1.pan0000184	LOC_Os03g35454.1								OsZS97_03G023020_01,OsZS97_03G023030_01
Os4530.POR.1.pan0000185	LOC_Os03g36640.1,OsNip_03G023430_01	OsCMeo_03g0023410.01	OsKeNa_03g0023370.01	OsAzu_03g0023530.01	OsARC_03g0023440.01	OsN22_03G023110_01	OsNaBo_03g0023070.01	OsPr106_03g0023230.01	OsZS97_03G023270_01	OsMH63_03G023280_01	OsLiXu_03g0023210.01	OsGoSa_03g0023390.01	OsLaMu_03g0023070.01	OsKYG_03g0023320.01	OsIR64_03g0023000.01	OsLima_03g0023270.01
Os4530.POR.1.pan0000186	LOC_Os03g38094.1					OsN22_03G023830_01			OsZS97_03G023960_01	OsMH63_03G023990_01				OsKYG_03g0024050.01
Os4530.POR.1.pan0000187	LOC_Os03g38750.1					OsN22_03G024190_01			OsZS97_03G024310_01
Os4530.POR.1.pan0000188	LOC_Os03g38920.1					OsN22_03G024280_01			OsZS97_03G024410_01
Os4530.POR.1.pan0000189	LOC_Os03g39910.1,Os03t0596400-01,OsNip_03G025210_01,LOC_Os03g39930.1								OsZS97_03G025000_02,OsZS97_03G025000_01
Os4530.POR.1.pan0000190	LOC_Os03g40950.1					OsN22_03G025430_01	OsNaBo_03g0025410.01		OsZS97_03G025600_01
Os4530.POR.1.pan0000191	LOC_Os03g41470.1								OsZS97_03G025890_01	OsMH63_03G025900_01
Os4530.POR.1.pan0000192	LOC_Os03g42550.1					OsN22_03G026240_01	OsNaBo_03g0026190.01	OsPr106_03g0026390.01			OsLiXu_03g0026300.01	OsGoSa_03g0026550.01	OsLaMu_03g0026230.01	OsKYG_03g0026450.01	OsIR64_03g0026170.01	OsLima_03g0026430.01
Os4530.POR.1.pan0000193	LOC_Os03g42920.1					OsN22_03G026460_01	OsNaBo_03g0026410.01	OsPr106_03g0026610.01	OsZS97_03G026610_01	OsMH63_03G026670_01		OsGoSa_03g0026780.01	OsLaMu_03g0026450.01	OsKYG_03g0026670.01	OsIR64_03g0026390.01	OsLima_03g0026640.01
Os4530.POR.1.pan0000194	LOC_Os03g43870.1							OsPr106_03g0027200.01							OsIR64_03g0026970.01	OsLima_03g0027230.01
Os4530.POR.1.pan0000195	LOC_Os03g44220.1						OsNaBo_03g0027330.01	OsPr106_03g0027440.01		OsMH63_03G027490_01
Os4530.POR.1.pan0000196	LOC_Os03g45110.1		OsKeNa_03g0028140.01	OsAzu_03g0028440.01				OsPr106_03g0027980.01	OsZS97_03G028000_01		OsLiXu_03g0027900.01	OsGoSa_03g0028120.01	OsLaMu_03g0027860.01
Os4530.POR.1.pan0000197	LOC_Os03g46870.1							OsPr106_03g0029110.01		OsMH63_03G029220_01			OsLaMu_03g0028940.01	OsKYG_03g0029210.01	OsIR64_03g0028820.01	OsLima_03g0029150.01
Os4530.POR.1.pan0000198	LOC_Os03g46940.1			OsAzu_03g0029560.01		OsN22_03G028960_01		OsPr106_03g0029160.01	OsZS97_03G029150_01	OsMH63_03G029270_01			OsLaMu_03g0028980.01	OsKYG_03g0029250.01	OsIR64_03g0028870.01	OsLima_03g0029190.01
Os4530.POR.1.pan0000199	LOC_Os03g47030.1							OsPr106_03g0029210.01		OsMH63_03G029320_01			OsLaMu_03g0029030.01		OsIR64_03g0028920.01
Os4530.POR.1.pan0000200	LOC_Os03g47310.1,LOC_Os03g47320.1,LOC_Os03g47330.1							OsPr106_03g0029410.01					OsLaMu_03g0029250.01
Os4530.POR.1.pan0000201	LOC_Os03g49010.1								OsZS97_03G030600_01					OsKYG_03g0030730.01	OsIR64_03g0030290.01	OsLima_03g0030670.01
Os4530.POR.1.pan0000202	OsNip_03G031660_01,LOC_Os03g49930.1	OsCMeo_03g0031560.01	OsKeNa_03g0031470.01	OsAzu_03g0031760.01	OsARC_03g0031640.01	OsN22_03G031200_01	OsNaBo_03g0031070.01	OsPr106_03g0031360.01	OsZS97_03G031350_01	OsMH63_03G031430_01	OsLiXu_03g0031210.01	OsGoSa_03g0031420.01	OsLaMu_07g0018000.01	OsKYG_03g0031460.01	OsIR64_03g0031030.01	OsLima_03g0031420.01
Os4530.POR.1.pan0000203	LOC_Os03g50830.1,OsNip_03G032400_01	OsCMeo_03g0032310.01	OsKeNa_03g0032250.01	OsAzu_03g0032540.01	OsARC_03g0032410.01	OsN22_03G031970_01	OsNaBo_03g0031820.01	OsPr106_03g0032130.01	OsZS97_03G032130_01	OsMH63_03G032210_01,OsMH63_03G032220_01	OsLiXu_03g0031990.01	OsGoSa_03g0032210.01	OsLaMu_03g0032010.01	OsKYG_03g0032230.01	OsIR64_03g0031780.01	OsLima_03g0032200.01
Os4530.POR.1.pan0000204	LOC_Os03g51570.1					OsN22_03G032520_01	OsNaBo_03g0032370.01	OsPr106_03g0032780.01	OsZS97_03G032730_01	OsMH63_03G032790_01	OsLiXu_03g0032730.01	OsGoSa_03g0032770.01	OsLaMu_03g0032710.01	OsKYG_03g0032970.01	OsIR64_03g0032530.01	OsLima_03g0032970.01
Os4530.POR.1.pan0000205	LOC_Os03g52350.1					OsN22_03G033090_01			OsZS97_03G033320_01
Os4530.POR.1.pan0000206	LOC_Os03g56080.1					OsN22_03G035610_01	OsNaBo_03g0035400.01		OsZS97_03G035790_01	OsMH63_03G035840_01	OsLiXu_03g0035820.01
Os4530.POR.1.pan0000207	LOC_Os03g56100.1							OsPr106_03g0035820.01	OsZS97_03G035810_01
Os4530.POR.1.pan0000208	LOC_Os03g56130.1								OsZS97_07G017920_01
Os4530.POR.1.pan0000209	LOC_Os03g56682.1					OsN22_03G036130_01	OsNaBo_03g0035930.01	OsPr106_03g0036340.01	OsZS97_03G036320_01	OsMH63_03G036400_01	OsLiXu_03g0036370.01	OsGoSa_03g0036280.01	OsLaMu_03g0036330.01	OsKYG_03g0036640.01	OsIR64_03g0036140.01	OsLima_03g0036630.01
Os4530.POR.1.pan0000210	LOC_Os03g56690.1					OsN22_03G036140_01	OsNaBo_03g0035940.01	OsPr106_03g0036350.01	OsZS97_03G036330_01	OsMH63_03G036410_01	OsLiXu_03g0036380.01	OsGoSa_03g0036290.01	OsLaMu_03g0036340.01	OsKYG_03g0036650.01	OsIR64_03g0036150.01	OsLima_03g0036640.01
Os4530.POR.1.pan0000211	LOC_Os03g57390.1								OsZS97_03G036950_01		OsLiXu_03g0037030.01		OsLaMu_03g0036990.01	OsKYG_03g0037300.01		OsLima_03g0037290.01
Os4530.POR.1.pan0000212	LOC_Os03g57460.1,OsNip_03G037390_01,Os03t0788600-02,LOC_Os03g57480.1,LOC_Os03g57490.1,LOC_Os03g57490.2,Os03t0788700-01,OsNip_03G037400_01,LOC_Os03g57500.1,OsNip_03G037410_01,Os03t0788800-01	OsCMeo_03g0037270.01,OsCMeo_03g0037280.01	OsKeNa_03g0037210.01,OsKeNa_03g0037220.01	OsAzu_03g0037520.01,OsAzu_03g0037530.01	OsARC_03g0037570.01,OsARC_03g0037580.01	OsN22_03G036860_02,OsN22_03G036860_01,OsN22_03G036880_01,OsN22_03G036880_02	OsNaBo_03g0036650.01,OsNaBo_03g0036670.01	OsPr106_03g0037060.03,OsPr106_03g0037060.02,OsPr106_03g0037060.01	OsZS97_03G037020_04,OsZS97_03G037020_03,OsZS97_03G037020_01,OsZS97_03G037020_05,OsZS97_03G037020_02	OsMH63_03G037120_01,OsMH63_03G037130_02,OsMH63_03G037130_01	OsLiXu_03g0037100.03,OsLiXu_03g0037100.02,OsLiXu_03g0037100.01	OsGoSa_03g0037000.02,OsGoSa_03g0037000.01	OsLaMu_03g0037060.04,OsLaMu_03g0037060.01,OsLaMu_03g0037060.03,OsLaMu_03g0037060.02	OsKYG_03g0037370.03,OsKYG_03g0037370.02,OsKYG_03g0037370.01	OsIR64_03g0036860.03,OsIR64_03g0036860.02,OsIR64_03g0036860.01	OsLima_03g0037360.03,OsLima_03g0037360.02,OsLima_03g0037360.01
Os4530.POR.1.pan0000213	LOC_Os03g58670.1	OsCMeo_03g0038230.01				OsN22_03G037860_01	OsNaBo_03g0037640.01		OsZS97_03G038020_01				OsLaMu_03g0038090.01
Os4530.POR.1.pan0000214	LOC_Os03g59090.1,LOC_Os03g59090.2,OsNip_03G038730_03,OsNip_03G038730_04,OsNip_03G038730_01,OsNip_03G038730_02,Os03t0805600-00,Os03t0805700-00,LOC_Os03g59100.1,LOC_Os03g59110.1,Os03t0805800-01,Os03t0805900-00,LOC_Os03g59120.1,LOC_Os03g59140.1	OsCMeo_03g0038590.01,OsCMeo_03g0038590.02,OsCMeo_03g0038590.04,OsCMeo_03g0038590.03	OsKeNa_03g0038530.01,OsKeNa_03g0038530.02,OsKeNa_03g0038530.03,OsKeNa_03g0038530.04	OsAzu_03g0038860.01,OsAzu_03g0038860.02,OsAzu_03g0038860.03,OsAzu_03g0038860.04,OsAzu_03g0038860.05	OsARC_03g0038880.01,OsARC_03g0038880.02,OsARC_03g0038880.04,OsARC_03g0038880.03	OsN22_03G038210_01,OsN22_03G038220_01	OsNaBo_03g0037980.01,OsNaBo_03g0037990.01,OsNaBo_03g0038000.01	OsPr106_03g0038430.02,OsPr106_03g0038430.01,OsPr106_03g0038430.03,OsPr106_03g0038430.05,OsPr106_03g0038430.04	OsZS97_03G038390_01,OsZS97_03G038390_02,OsZS97_03G038390_03,OsZS97_03G038390_06,OsZS97_03G038390_04,OsZS97_03G038390_05	OsMH63_03G038410_01,OsMH63_03G038410_02,OsMH63_03G038410_03,OsMH63_03G038410_04,OsMH63_03G038410_06,OsMH63_03G038410_07,OsMH63_03G038410_05	OsLiXu_03g0038410.01,OsLiXu_03g0038410.02,OsLiXu_03g0038410.03,OsLiXu_03g0038410.04	OsGoSa_03g0038360.01,OsGoSa_03g0038360.02,OsGoSa_03g0038360.03,OsGoSa_03g0038360.04	OsLaMu_03g0038450.01,OsLaMu_03g0038450.02,OsLaMu_03g0038450.04,OsLaMu_03g0038450.03	OsKYG_03g0038740.01,OsKYG_03g0038740.02,OsKYG_03g0038740.04,OsKYG_03g0038740.03	OsIR64_03g0038200.01,OsIR64_03g0038200.02,OsIR64_03g0038200.04,OsIR64_03g0038200.03	OsLima_03g0038780.01,OsLima_03g0038780.02,OsLima_03g0038780.03
Os4530.POR.1.pan0000215	OsNip_03G041730_01,LOC_Os03g62810.1	OsCMeo_03g0041610.01	OsKeNa_03g0041560.01	OsAzu_03g0041860.01	OsARC_03g0041850.01	OsN22_03G041180_01	OsNaBo_03g0040850.01	OsPr106_03g0041390.01	OsZS97_03G041300_01		OsLiXu_03g0041390.01	OsGoSa_03g0041300.01	OsLaMu_03g0041410.01	OsKYG_03g0041610.01	OsIR64_03g0041120.01	OsLima_03g0041680.01
Os4530.POR.1.pan0000216	LOC_Os04g01550.1							OsPr106_04g0000240.01			OsLiXu_04g0000250.01	OsGoSa_04g0000270.01	OsLaMu_04g0000250.01
Os4530.POR.1.pan0000217	LOC_Os04g02370.1							OsPr106_12g0008230.01
Os4530.POR.1.pan0000218	LOC_Os04g02590.1	OsCMeo_04g0000800.01	OsKeNa_04g0000730.01	OsAzu_04g0000780.01		OsN22_04G000840_01		OsPr106_04g0000770.01	OsZS97_04G000890_01		OsLiXu_04g0000750.01		OsLaMu_04g0000900.01		OsIR64_04g0000890.01
Os4530.POR.1.pan0000219	LOC_Os04g03550.1							OsPr106_12g0009810.01
Os4530.POR.1.pan0000220	LOC_Os04g03710.1,OsNip_04G001260_02,OsNip_04G001260_01,LOC_Os04g03740.1,Os04t0126600-00							OsPr106_04g0001110.01,OsPr106_04g0001130.01	OsZS97_04G001250_02,OsZS97_04G001250_01,OsZS97_04G001250_03,OsZS97_04G001250_04,OsZS97_04G001250_05
Os4530.POR.1.pan0000221	LOC_Os04g03970.1		OsKeNa_04g0001220.01	OsAzu_04g0001170.01	OsARC_04g0001270.01	OsN22_04G001320_01	OsNaBo_04g0001330.01	OsPr106_04g0001220.01	OsZS97_04G001300_01		OsLiXu_04g0001160.01	OsGoSa_04g0001320.01	OsLaMu_04g0001330.01	OsKYG_04g0001380.01	OsIR64_04g0001400.01	OsLima_04g0001190.01
Os4530.POR.1.pan0000222	LOC_Os04g04360.1	OsCMeo_04g0001370.01		OsAzu_04g0001340.01	OsARC_04g0001430.01		OsNaBo_04g0001500.01	OsPr106_04g0001380.01	OsZS97_04G001460_01	OsMH63_04G001580_01	OsLiXu_04g0001320.01	OsGoSa_04g0001490.01	OsLaMu_04g0001490.01	OsKYG_04g0001550.01	OsIR64_04g0001590.01
Os4530.POR.1.pan0000223	LOC_Os04g05440.1							OsPr106_Ung0000050.01
Os4530.POR.1.pan0000224	LOC_Os04g07850.1	OsCMeo_04g0002210.01		OsAzu_04g0002130.01				OsPr106_04g0002230.01	OsZS97_04G002280_01	OsMH63_04G002390_01
Os4530.POR.1.pan0000225	LOC_Os04g08788.1		OsKeNa_04g0002940.01	OsAzu_04g0002610.01	OsARC_04g0002850.01	OsN22_04G002940_01	OsNaBo_04g0002790.01	OsPr106_04g0002770.01	OsZS97_04G002750_01				OsLaMu_04g0002720.01	OsKYG_04g0002930.01	OsIR64_04g0002920.01	OsLima_04g0002720.01
Os4530.POR.1.pan0000226	LOC_Os04g09950.1		OsKeNa_04g0003470.01,OsKeNa_04g0003510.01		OsARC_04g0003200.01	OsN22_04G003320_01	OsNaBo_04g0003100.01	OsPr106_04g0003120.01	OsZS97_04G003140_01		OsLiXu_04g0002950.01			OsKYG_04g0003270.01	OsIR64_04g0003220.01
Os4530.POR.1.pan0000227	LOC_Os04g10550.1							OsPr106_04g0003420.01
Os4530.POR.1.pan0000228	LOC_Os04g10924.1	OsCMeo_04g0003500.01	OsKeNa_04g0003950.01	OsAzu_04g0003420.01	OsARC_04g0003580.01	OsN22_04G003700_01	OsNaBo_04g0003540.01		OsZS97_04G003510_01	OsMH63_04G003620_01	OsLiXu_04g0003390.01	OsGoSa_04g0003490.01	OsLaMu_04g0003530.01	OsKYG_04g0003690.01	OsIR64_04g0003610.01	OsLima_04g0003450.01
Os4530.POR.1.pan0000229	LOC_Os04g11430.1	OsCMeo_04g0003670.01	OsKeNa_04g0004150.01	OsAzu_04g0003640.01	OsARC_04g0003750.01	OsN22_04G003880_01	OsNaBo_04g0003680.01	OsPr106_04g0003690.01	OsZS97_04G003700_01	OsMH63_04G003800_01	OsLiXu_04g0003540.01	OsGoSa_04g0003640.01	OsLaMu_04g0003690.01	OsKYG_04g0003850.01	OsIR64_04g0003760.01	OsLima_04g0003610.01
Os4530.POR.1.pan0000230	LOC_Os04g12150.1					OsN22_04G004240_01	OsNaBo_04g0003970.01	OsPr106_04g0003980.01			OsLiXu_04g0003900.01
Os4530.POR.1.pan0000231	LOC_Os04g12380.1,OsNip_04G004330_01,LOC_Os04g12390.1,Os04t0200400-00							OsPr106_04g0004030.01
Os4530.POR.1.pan0000232	LOC_Os04g12560.1,Os04t0202300-01,OsNip_04G004410_01,LOC_Os04g12570.1					OsN22_04G004400_01	OsNaBo_04g0004130.01	OsPr106_04g0004120.01	OsZS97_04G004220_01	OsMH63_04G004270_01
Os4530.POR.1.pan0000233	LOC_Os04g15600.1							OsPr106_04g0004960.01	OsZS97_04G005050_01	OsMH63_04G005070_01,OsMH63_04G005100_01
Os4530.POR.1.pan0000234	Os04t0231266-00,LOC_Os04g16150.1					OsN22_04G005270_01,OsN22_04G005280_01	OsNaBo_04g0005090.01,OsNaBo_04g0005100.01	OsPr106_04g0005150.01,OsPr106_04g0005160.01	OsZS97_04G005250_01,OsZS97_04G005260_01	OsMH63_04G005290_01	OsLiXu_04g0004930.01,OsLiXu_04g0004940.01	OsGoSa_04g0005100.01,OsGoSa_04g0005110.01	OsLaMu_04g0005270.01	OsKYG_04g0005360.01,OsKYG_04g0005370.01	OsIR64_04g0005190.01,OsIR64_04g0005200.01	OsLima_04g0004990.01,OsLima_04g0005000.01
Os4530.POR.1.pan0000235	Os04t0259100-00,LOC_Os04g18810.1,OsNip_04G006210_01,LOC_Os04g18820.1	OsCMeo_04g0005920.01	OsKeNa_04g0006090.01	OsAzu_04g0005490.01	OsARC_04g0005520.01	OsN22_04G005690_01	OsNaBo_04g0005830.01	OsPr106_04g0006000.01	OsZS97_04G006000_01	OsMH63_04G006040_01	OsLiXu_04g0005730.01	OsGoSa_04g0005860.01	OsLaMu_04g0006030.01	OsKYG_04g0005880.01	OsIR64_04g0005830.01	OsLima_04g0005620.01
Os4530.POR.1.pan0000236	LOC_Os04g19620.1		OsKeNa_04g0006140.01	OsAzu_04g0005550.01	OsARC_04g0005580.01	OsN22_04G005740_01	OsNaBo_04g0005870.01	OsPr106_04g0006050.01	OsZS97_04G006050_01	OsMH63_04G006090_01	OsLiXu_04g0005780.01	OsGoSa_04g0005910.01	OsLaMu_04g0006080.01	OsKYG_04g0005930.01	OsIR64_04g0005880.01	OsLima_04g0005670.01
Os4530.POR.1.pan0000237	LOC_Os04g19820.1,LOC_Os04g19850.1,LOC_Os04g19870.1,Os04t0268300-01,OsNip_04G006350_01,LOC_Os04g19880.1	OsCMeo_04g0006050.01,OsCMeo_04g0006060.01,OsCMeo_04g0006070.01	OsKeNa_04g0006210.01,OsKeNa_04g0006220.01	OsAzu_04g0005630.01,OsAzu_04g0005640.01	OsARC_04g0005660.01,OsARC_04g0005670.01	OsN22_04G005790_01,OsN22_04G005800_01	OsNaBo_04g0005930.01	OsPr106_04g0006110.01	OsZS97_04G006100_01	OsMH63_04G006140_01	OsLiXu_04g0005840.01,OsLiXu_04g0005860.01	OsGoSa_04g0005970.01	OsLaMu_04g0006130.01	OsKYG_04g0005990.01	OsIR64_04g0005960.01,OsIR64_04g0005980.01,OsIR64_04g0005990.01	OsLima_04g0005740.01,OsLima_04g0005760.01,OsLima_04g0005770.01
Os4530.POR.1.pan0000238	LOC_Os04g20200.1							OsPr106_04g0006220.01			OsLiXu_04g0005970.01
Os4530.POR.1.pan0000239	LOC_Os04g21840.1						OsNaBo_04g0006660.01		OsZS97_04G006840_01
Os4530.POR.1.pan0000240	LOC_Os04g23500.1							OsPr106_04g0007350.01
Os4530.POR.1.pan0000241	LOC_Os04g24230.1,LOC_Os04g24240.1							OsPr106_05g0008590.01
Os4530.POR.1.pan0000242	OsNip_04G008440_01,Os04t0316800-00,LOC_Os04g25100.1		OsKeNa_04g0008380.01	OsAzu_04g0007740.01		OsN22_04G007750_01,OsN22_04G007750_02	OsNaBo_04g0007840.01,OsNaBo_04g0007840.02	OsPr106_04g0008020.01,OsPr106_04g0008030.02,OsPr106_04g0008030.01	OsZS97_04G008090_01,OsZS97_04G008100_04,OsZS97_04G008100_03,OsZS97_04G008100_01,OsZS97_04G008100_02	OsMH63_04G008070_01,OsMH63_04G008080_01
Os4530.POR.1.pan0000243	LOC_Os04g25670.1							OsPr106_04g0008010.01
Os4530.POR.1.pan1000004	LOC_Os04g26530.1
Os4530.POR.1.pan0000244	Os04t0350700-01,OsNip_04G010060_01,LOC_Os04g28280.1,OsNip_04G010070_01,LOC_Os04g28290.1	OsCMeo_04g0009810.01,OsCMeo_04g0009850.01	OsKeNa_04g0010020.01,OsKeNa_04g0010060.01	OsAzu_04g0009250.01,OsAzu_04g0009300.01	OsARC_04g0009470.01,OsARC_04g0009480.01	OsN22_04G008770_01	OsNaBo_04g0008800.01	OsPr106_04g0009610.01	OsZS97_04G009740_03,OsZS97_04G009740_02,OsZS97_04G009740_01	OsMH63_04G009680_01	OsLiXu_04g0009450.01,OsLiXu_04g0009460.01,OsLiXu_04g0009500.01	OsGoSa_04g0008940.01,OsGoSa_04g0008990.01	OsLaMu_04g0009600.01,OsLaMu_04g0009640.01	OsKYG_04g0008890.01,OsKYG_04g0008930.01	OsIR64_04g0008730.01	OsLima_04g0009260.01,OsLima_04g0009300.01
Os4530.POR.1.pan0000245	OsNip_04G010490_01,LOC_Os04g29100.1	OsCMeo_04g0010250.01	OsKeNa_04g0010440.01	OsAzu_04g0009690.01	OsARC_04g0009880.01	OsN22_04G009140_01	OsNaBo_04g0009140.01	OsPr106_04g0010050.01,OsPr106_04g0010070.01,OsPr106_04g0010090.01	OsZS97_04G010150_01	OsMH63_04G010100_01	OsLiXu_04g0009890.01	OsGoSa_04g0009390.01	OsLaMu_04g0010020.01	OsKYG_04g0009330.01	OsIR64_04g0009160.01	OsLima_04g0009740.01
Os4530.POR.1.pan0000246	LOC_Os04g30020.1							OsPr106_04g0010350.01
Os4530.POR.1.pan0000247	LOC_Os04g30560.1,OsNip_04G011080_01,LOC_Os04g30570.1,Os04t0374400-00	OsCMeo_04g0010780.01	OsKeNa_04g0011040.01	OsAzu_04g0010270.01	OsARC_04g0010430.01	OsN22_04G009750_01	OsNaBo_04g0009780.01	OsPr106_04g0010670.01	OsZS97_04G010760_01	OsMH63_04G010690_01	OsLiXu_04g0010480.01	OsGoSa_04g0009990.01	OsLaMu_04g0010560.01	OsKYG_04g0009930.01	OsIR64_04g0009740.01
Os4530.POR.1.pan0000248	LOC_Os04g30620.1,LOC_Os04g30630.1,LOC_Os04g30640.1,LOC_Os04g30650.1						OsNaBo_04g0009860.02,OsNaBo_04g0009860.01	OsPr106_04g0010720.02,OsPr106_04g0010720.01,OsPr106_04g0010720.03,OsPr106_04g0010720.04	OsZS97_04G010850_02,OsZS97_04G010850_01	OsMH63_04G010660_01,OsMH63_04G010660_02,OsMH63_04G010660_03
Os4530.POR.1.pan0000249	LOC_Os04g31640.1	OsCMeo_04g0011540.01	OsKeNa_04g0011840.01	OsAzu_04g0011060.01	OsARC_04g0011210.01	OsN22_04G010540_01	OsNaBo_04g0010610.01	OsPr106_04g0011450.01	OsZS97_04G011570_01		OsLiXu_04g0011170.01	OsGoSa_04g0010680.01	OsLaMu_04g0011360.01	OsKYG_04g0010630.01	OsIR64_04g0010400.01	OsLima_04g0011040.01
Os4530.POR.1.pan0000250	LOC_Os04g32440.1						OsNaBo_04g0011170.01	OsPr106_04g0012080.01		OsMH63_04G012050_01	OsLiXu_04g0011770.01	OsGoSa_04g0011280.01	OsLaMu_04g0012010.01	OsKYG_04g0011270.01	OsIR64_04g0011010.01	OsLima_04g0011660.01
Os4530.POR.1.pan0000251	LOC_Os04g33100.1	OsCMeo_04g0012640.01	OsKeNa_04g0012940.01			OsN22_04G011660_01	OsNaBo_04g0011660.01	OsPr106_04g0012590.01	OsZS97_04G012700_01	OsMH63_04G012510_01	OsLiXu_04g0012290.01	OsGoSa_04g0011740.01	OsLaMu_04g0012480.01	OsKYG_04g0011710.01	OsIR64_04g0011510.01	OsLima_04g0012120.01
Os4530.POR.1.pan0000252	LOC_Os04g34780.1							OsPr106_04g0013930.01	OsZS97_04G014040_01	OsMH63_04G014020_01					OsIR64_04g0012840.01
Os4530.POR.1.pan0000253	LOC_Os04g39330.1	OsCMeo_04g0016980.01	OsKeNa_04g0017260.01	OsAzu_04g0016510.01	OsARC_04g0016710.01		OsNaBo_04g0016030.01	OsPr106_04g0016940.01		OsMH63_04G017100_01					OsIR64_04g0015740.01	OsLima_04g0016290.01
Os4530.POR.1.pan0000254	LOC_Os04g39880.1,LOC_Os04g39880.2,LOC_Os04g39880.3,OsNip_04G017570_01,Os04t0474800-01,Os04t0474800-02,Os04t0474800-03,LOC_Os04g39890.1								OsZS97_04G017490_01,OsZS97_04G017490_02
Os4530.POR.1.pan0000255	LOC_Os04g41780.1						OsNaBo_04g0017830.01	OsPr106_04g0018820.01	OsZS97_04G018890_01	OsMH63_04G018910_01	OsLiXu_04g0018450.01	OsGoSa_04g0018030.01	OsLaMu_04g0018600.01	OsKYG_04g0017940.01	OsIR64_04g0017600.01	OsLima_04g0018090.01
Os4530.POR.1.pan0000256	LOC_Os04g43180.1,LOC_Os04g43200.1,LOC_Os04g43200.2,Os04t0511200-01,OsNip_04G020340_02,OsNip_04G020340_01		OsKeNa_04g0020440.01,OsKeNa_04g0020440.02		OsARC_04g0019870.01,OsARC_04g0019870.02		OsNaBo_04g0019100.02,OsNaBo_04g0019100.01	OsPr106_04g0020070.03,OsPr106_04g0020070.02,OsPr106_04g0020070.01	OsZS97_04G020170_01,OsZS97_04G020170_02	OsMH63_04G020180_01,OsMH63_04G020180_02	OsLiXu_04g0019710.02,OsLiXu_04g0019710.01		OsLaMu_04g0019870.02,OsLaMu_04g0019870.01	OsKYG_04g0019210.01,OsKYG_04g0019210.02		OsLima_04g0019360.02,OsLima_04g0019360.01
Os4530.POR.1.pan0000257	LOC_Os04g43360.1,LOC_Os04g43360.2,OsNip_04G020450_02,OsNip_04G020450_01,Os04t0513100-01,OsNip_04G020460_01,Os04t0513301-00,LOC_Os04g43370.1,OsNip_04G020470_01,LOC_Os04g43380.1	OsCMeo_04g0020260.01,OsCMeo_04g0020260.02	OsKeNa_04g0020550.01	OsAzu_04g0019760.01	OsARC_04g0019980.01	OsN22_04G019260_01,OsN22_04G019260_02	OsNaBo_04g0019220.01,OsNaBo_04g0019220.02	OsPr106_04g0020190.01	OsZS97_04G020290_01,OsZS97_04G020290_02	OsMH63_04G020300_03,OsMH63_04G020300_04,OsMH63_04G020300_01,OsMH63_04G020300_02	OsLiXu_04g0019820.01,OsLiXu_04g0019820.02	OsGoSa_04g0019440.01	OsLaMu_04g0019980.01	OsKYG_04g0019320.01,OsKYG_04g0019320.02	OsIR64_04g0018990.01	OsLima_04g0019470.01
Os4530.POR.1.pan0000258	LOC_Os04g44140.1	OsCMeo_04g0020760.01	OsKeNa_04g0021040.01	OsAzu_04g0020270.01	OsARC_04g0020490.01	OsN22_04G019750_01			OsZS97_04G020810_01		OsLiXu_04g0020310.01	OsGoSa_04g0019940.01	OsLaMu_04g0020480.01	OsKYG_04g0019830.01
Os4530.POR.1.pan0000259	LOC_Os04g44660.1			OsAzu_04g0020680.01	OsARC_04g0020900.01	OsN22_04G020160_01	OsNaBo_04g0020110.01	OsPr106_04g0021090.01							OsIR64_04g0019880.01
Os4530.POR.1.pan0000260	OsNip_04G023820_01,LOC_Os04g47660.1,LOC_Os04g47670.2,OsNip_04G023830_02,OsNip_04G023830_01,Os04t0564300-01	OsCMeo_04g0023570.01,OsCMeo_04g0023580.01,OsCMeo_04g0023580.02	OsKeNa_04g0023850.01,OsKeNa_04g0023860.01,OsKeNa_04g0023860.02	OsAzu_04g0023120.01,OsAzu_04g0023130.01,OsAzu_04g0023130.02	OsARC_04g0023330.01,OsARC_04g0023340.01,OsARC_04g0023340.02	OsN22_04G022510_01,OsN22_04G022530_01,OsN22_04G022540_01,OsN22_04G022540_02	OsNaBo_04g0022420.01,OsNaBo_04g0022440.01,OsNaBo_04g0022440.02	OsPr106_04g0023420.01,OsPr106_04g0023440.01,OsPr106_04g0023450.01,OsPr106_04g0023450.02	OsZS97_04G023640_01,OsZS97_04G023640_03,OsZS97_04G023640_02,OsZS97_04G023640_04,OsZS97_04G023640_06,OsZS97_04G023640_05,OsZS97_04G023640_08,OsZS97_04G023640_07,OsZS97_04G023640_10,OsZS97_04G023640_09	OsMH63_04G023650_01,OsMH63_04G023650_02,OsMH63_04G023650_03,OsMH63_04G023650_04,OsMH63_04G023650_07,OsMH63_04G023650_05,OsMH63_04G023650_06,OsMH63_04G023650_08	OsLiXu_04g0023100.01,OsLiXu_04g0023110.01,OsLiXu_04g0023110.02	OsGoSa_04g0022720.01,OsGoSa_04g0022730.01,OsGoSa_04g0022730.02	OsLaMu_04g0023310.01,OsLaMu_04g0023320.01,OsLaMu_04g0023320.02	OsKYG_04g0022600.01,OsKYG_04g0022610.01,OsKYG_04g0022610.02		OsLima_04g0022780.01,OsLima_04g0022780.02
Os4530.POR.1.pan0000261	LOC_Os04g47750.1,LOC_Os04g47760.1	OsCMeo_04g0023630.01	OsKeNa_04g0023910.01	OsAzu_04g0023180.01	OsARC_04g0023390.01			OsPr106_04g0023500.01	OsZS97_04G023700_01	OsMH63_04G023710_01	OsLiXu_04g0023170.01	OsGoSa_04g0022780.01	OsLaMu_04g0023370.01	OsKYG_04g0022660.01	OsIR64_04g0022320.01	OsLima_04g0022830.01
Os4530.POR.1.pan0000262	LOC_Os04g48450.1	OsCMeo_04g0024170.01	OsKeNa_04g0024440.01	OsAzu_04g0023710.01	OsARC_04g0023930.01		OsNaBo_04g0023030.01	OsPr106_04g0024060.01	OsZS97_04G024220_01	OsMH63_04G024190_01	OsLiXu_04g0023680.01	OsGoSa_04g0023290.01	OsLaMu_04g0023890.01		OsIR64_04g0022850.01	OsLima_04g0023330.01
Os4530.POR.1.pan0000263	LOC_Os04g48470.1					OsN22_04G023140_01	OsNaBo_04g0023050.01		OsZS97_04G024240_01	OsMH63_04G024210_01		OsGoSa_04g0023310.01	OsLaMu_04g0023910.01	OsKYG_04g0023170.01	OsIR64_04g0022870.01
Os4530.POR.1.pan0000264	LOC_Os04g48550.1,LOC_Os04g48560.1								OsZS97_04G024350_01	OsMH63_04G024320_01	OsLiXu_04g0023810.01	OsGoSa_04g0023420.01	OsLaMu_04g0024020.01		OsIR64_04g0022980.01
Os4530.POR.1.pan0000265	LOC_Os04g49710.1						OsNaBo_04g0023930.01	OsPr106_04g0025000.01	OsZS97_04G025110_01	OsMH63_04G025080_01	OsLiXu_04g0024580.01		OsLaMu_04g0024780.01	OsKYG_04g0024050.01	OsIR64_04g0023770.01	OsLima_04g0024240.01
Os4530.POR.1.pan0000266	LOC_Os04g52970.1,OsNip_04G027770_01,Os04t0620950-01,LOC_Os04g52980.1,LOC_Os04g53000.1,OsNip_04G027790_01	OsCMeo_04g0027430.01,OsCMeo_04g0027430.02		OsAzu_04g0026920.01,OsAzu_04g0026930.01,OsAzu_04g0026930.02	OsARC_04g0027120.01,OsARC_04g0027130.01,OsARC_04g0027130.02		OsNaBo_04g0026240.01,OsNaBo_04g0026240.02	OsPr106_04g0027410.02,OsPr106_04g0027410.01,OsPr106_04g0027410.03	OsZS97_04G027510_02,OsZS97_04G027510_01,OsZS97_04G027510_03,OsZS97_04G027510_04,OsZS97_04G027520_01	OsMH63_04G027450_01,OsMH63_04G027450_02,OsMH63_04G027460_01	OsLiXu_04g0026980.01,OsLiXu_04g0026980.02	OsGoSa_04g0026530.01,OsGoSa_04g0026540.01,OsGoSa_04g0026540.02	OsLaMu_04g0027150.01,OsLaMu_04g0027160.01,OsLaMu_04g0027160.02	OsKYG_04g0026460.01,OsKYG_04g0026470.01,OsKYG_04g0026470.02	OsIR64_04g0026230.01,OsIR64_04g0026240.01	OsLima_04g0026640.01,OsLima_04g0026650.01,OsLima_04g0026650.02
Os4530.POR.1.pan0000267	LOC_Os04g53080.1		OsKeNa_04g0027760.01		OsARC_04g0027250.01,OsARC_04g0027260.01	OsN22_04G026440_01		OsPr106_04g0027460.01	OsZS97_04G027600_01	OsMH63_04G027530_01	OsLiXu_04g0027080.01	OsGoSa_04g0026600.01	OsLaMu_04g0027270.01	OsKYG_04g0026580.01	OsIR64_04g0026300.01	OsLima_04g0026710.01
Os4530.POR.1.pan0000268	LOC_Os04g53110.1		OsKeNa_04g0027770.01		OsARC_04g0027270.01	OsN22_04G026450_01		OsPr106_04g0027470.01	OsZS97_04G027610_01,OsZS97_04G027620_01	OsMH63_04G027540_01,OsMH63_04G027550_01	OsLiXu_04g0027090.01	OsGoSa_04g0026610.01	OsLaMu_04g0027280.01	OsKYG_04g0026590.01	OsIR64_04g0026310.01	OsLima_04g0026720.01
Os4530.POR.1.pan0000269	LOC_Os04g53150.1				OsARC_04g0027340.01				OsZS97_04G027650_01
Os4530.POR.1.pan0000270	Os04t0624400-00,LOC_Os04g53260.1,OsNip_04G027970_01,LOC_Os04g53270.1,LOC_Os04g53290.1,Os04t0624450-00					OsN22_04G026620_01	OsNaBo_04g0026500.01	OsPr106_04g0027630.01,OsPr106_04g0027640.01	OsZS97_04G027960_01	OsMH63_04G027790_01
Os4530.POR.1.pan0000271	LOC_Os04g54520.1,LOC_Os04g54540.1,OsNip_04G028880_01,LOC_Os04g54560.1,Os04t0638100-01,LOC_Os04g54570.1,Os04t0638401-00							OsPr106_04g0028620.02,OsPr106_04g0028620.01	OsZS97_04G028760_02,OsZS97_04G028760_01
Os4530.POR.1.pan0000272	LOC_Os04g54910.1				OsARC_04g0028590.01		OsNaBo_04g0027690.01	OsPr106_04g0028850.01			OsLiXu_04g0028480.01	OsGoSa_04g0027870.01	OsLaMu_04g0028440.01	OsKYG_04g0027780.01	OsIR64_04g0027500.01	OsLima_04g0027940.01
Os4530.POR.1.pan0000273	LOC_Os05g02700.1							OsPr106_05g0001290.01
Os4530.POR.1.pan0000274	LOC_Os05g02710.1								OsZS97_09G014060_01
Os4530.POR.1.pan0000275	LOC_Os05g03220.1							OsPr106_06g0021260.01
Os4530.POR.1.pan0000276	LOC_Os05g03510.1					OsN22_05G001830_01	OsNaBo_05g0001980.01	OsPr106_05g0001960.01	OsZS97_05G001940_01	OsMH63_05G001920_01	OsLiXu_05g0001960.01	OsGoSa_05g0001950.01	OsLaMu_05g0001980.01	OsKYG_05g0001850.01		OsLima_05g0001910.01
Os4530.POR.1.pan0000277	LOC_Os05g04250.1	OsCMeo_06g0014460.01		OsAzu_06g0014490.01	OsARC_06g0014290.01	OsN22_05G002330_01	OsNaBo_05g0002520.01	OsPr106_05g0002490.01	OsZS97_05G002440_01	OsMH63_05G002470_01	OsLiXu_05g0002470.01	OsGoSa_05g0002460.01	OsLaMu_06g0014200.01	OsKYG_06g0014400.01	OsIR64_06g0013870.01
Os4530.POR.1.pan0000278	Os05t0145700-01,OsNip_05G003320_01,LOC_Os05g05330.1,LOC_Os05g05340.1	OsCMeo_05g0003200.01,OsCMeo_05g0003220.01	OsKeNa_05g0003250.01,OsKeNa_05g0003270.01		OsARC_05g0003260.01	OsN22_05G003150_01	OsNaBo_05g0003330.01,OsNaBo_05g0003340.01	OsPr106_05g0003320.01	OsZS97_05G003270_01	OsMH63_05G003250_01,OsMH63_05G003260_01	OsLiXu_05g0003270.01	OsGoSa_05g0003230.01,OsGoSa_05g0003240.01	OsLaMu_05g0003320.01	OsKYG_05g0003130.01	OsIR64_05g0003090.01,OsIR64_05g0003100.01	OsLima_05g0003210.01
Os4530.POR.1.pan0000279	LOC_Os05g05750.1					OsN22_05G003510_01	OsNaBo_05g0003690.01	OsPr106_05g0003690.01	OsZS97_05G003650_01	OsMH63_05G003620_01	OsLiXu_05g0003640.01	OsGoSa_05g0003620.01	OsLaMu_05g0003690.01	OsKYG_05g0003500.01	OsIR64_05g0003460.01	OsLima_05g0003580.01
Os4530.POR.1.pan0000280	LOC_Os05g06230.1							OsPr106_05g0003990.01	OsZS97_05G003950_01	OsMH63_05G003950_01	OsLiXu_05g0003940.01	OsGoSa_05g0003920.01	OsLaMu_05g0003990.01	OsKYG_05g0003800.01	OsIR64_05g0003770.01	OsLima_05g0003880.01
Os4530.POR.1.pan0000281	Os05t0155800-00,LOC_Os05g06380.1,OsNip_05G004130_01,LOC_Os05g06390.1	OsCMeo_05g0004010.01	OsKeNa_05g0004070.01	OsAzu_05g0004030.01	OsARC_05g0004070.01	OsN22_05G003970_01	OsNaBo_05g0004170.01	OsPr106_05g0004130.01	OsZS97_05G004100_01	OsMH63_05G004100_01	OsLiXu_05g0004080.01	OsGoSa_05g0004060.01	OsLaMu_05g0004130.01	OsKYG_05g0003950.01	OsIR64_05g0003910.01	OsLima_05g0004040.01
Os4530.POR.1.pan0000282	LOC_Os05g06730.1				OsARC_05g0004300.01			OsPr106_05g0004340.01	OsZS97_05G004310_01	OsMH63_05G004330_01	OsLiXu_05g0004290.01	OsGoSa_05g0004270.01	OsLaMu_05g0004350.01	OsKYG_05g0004180.01	OsIR64_05g0004120.01
Os4530.POR.1.pan0000283	LOC_Os05g06930.1							OsPr106_05g0004490.01	OsZS97_05G004450_01	OsMH63_05G004470_01	OsLiXu_05g0004430.01	OsGoSa_05g0004410.01	OsLaMu_05g0004490.01	OsKYG_05g0004330.01		OsLima_05g0004400.01
Os4530.POR.1.pan0000284	Os05t0172000-01,LOC_Os05g07950.1,OsNip_05G005130_01,LOC_Os05g07960.1,Os05t0172100-01,OsNip_05G005140_01,LOC_Os05g07980.1,OsNip_05G005150_01,Os05t0172300-01,LOC_Os05g07990.1	OsCMeo_05g0004960.01,OsCMeo_05g0004970.01,OsCMeo_05g0004980.01	OsKeNa_05g0005050.01,OsKeNa_05g0005060.01,OsKeNa_05g0005070.01	OsAzu_05g0005020.01,OsAzu_05g0005030.01,OsAzu_05g0005040.01	OsARC_05g0005040.01,OsARC_05g0005050.01,OsARC_05g0005060.01	OsN22_05G004960_01,OsN22_05G004970_01,OsN22_05G004980_01	OsNaBo_05g0005180.01,OsNaBo_05g0005190.01,OsNaBo_05g0005200.01	OsPr106_05g0005110.01,OsPr106_05g0005120.01,OsPr106_05g0005130.01	OsZS97_05G005070_03,OsZS97_05G005070_01,OsZS97_05G005070_02	OsMH63_05G005090_01,OsMH63_05G005100_01,OsMH63_05G005110_01	OsLiXu_05g0005050.01,OsLiXu_05g0005060.01,OsLiXu_05g0005070.01	OsGoSa_05g0005020.01,OsGoSa_05g0005030.01,OsGoSa_05g0005040.01	OsLaMu_05g0005090.01,OsLaMu_05g0005100.01	OsKYG_05g0004930.01,OsKYG_05g0004940.01,OsKYG_05g0004950.01	OsIR64_05g0004860.01,OsIR64_05g0004870.01,OsIR64_05g0004880.01	OsLima_05g0005020.01,OsLima_05g0005030.01
Os4530.POR.1.pan0000285	LOC_Os05g09410.1,OsNip_05G005940_01,Os05t0186100-01,LOC_Os05g09420.1	OsCMeo_05g0005750.01	OsKeNa_05g0005870.01	OsAzu_05g0005810.01	OsARC_05g0005830.01	OsN22_05G005630_02,OsN22_05G005630_01,OsN22_05G005640_02,OsN22_05G005640_01,OsN22_05G005650_01	OsNaBo_05g0005860.02,OsNaBo_05g0005860.01,OsNaBo_05g0005870.01	OsPr106_05g0005910.01	OsZS97_05G005940_03,OsZS97_05G005940_02,OsZS97_05G005940_01	OsMH63_05G005890_04,OsMH63_05G005890_05,OsMH63_05G005890_02,OsMH63_05G005890_06,OsMH63_05G005890_01,OsMH63_05G005890_03	OsLiXu_05g0005910.01	OsGoSa_05g0005840.01	OsLaMu_05g0005880.01	OsKYG_05g0005760.01	OsIR64_05g0005720.01	OsLima_05g0005820.01
Os4530.POR.1.pan0000286	LOC_Os05g09720.1			OsAzu_05g0006070.01				OsPr106_05g0006140.01	OsZS97_05G006170_01	OsMH63_05G006120_01	OsLiXu_05g0006140.01	OsGoSa_05g0006070.01	OsLaMu_05g0006110.01	OsKYG_05g0005990.01		OsLima_05g0006050.01
Os4530.POR.1.pan0000287	LOC_Os05g11590.1	OsCMeo_05g0006890.01	OsKeNa_05g0007000.01	OsAzu_05g0006950.01		OsN22_05G006760_01	OsNaBo_05g0007010.01	OsPr106_05g0007050.01			OsLiXu_05g0007040.01				OsIR64_05g0006880.01
Os4530.POR.1.pan0000288	LOC_Os05g11760.1			OsAzu_05g0007090.01		OsN22_05G006900_01		OsPr106_05g0007180.01
Os4530.POR.1.pan0000289	LOC_Os05g14080.1							OsPr106_10g0015830.01				OsGoSa_05g0008140.01
Os4530.POR.1.pan0000290	LOC_Os05g14490.1								OsZS97_05G008420_01
Os4530.POR.1.pan0000291	LOC_Os05g14940.1								OsZS97_05G008600_01	OsMH63_05G008550_01
Os4530.POR.1.pan0000292	LOC_Os05g16130.1,Os05t0250000-00,LOC_Os05g16140.1,OsNip_05G009170_01	OsCMeo_05g0008960.01	OsKeNa_05g0009070.01	OsAzu_05g0009020.01	OsARC_05g0009040.01			OsPr106_05g0009090.01	OsZS97_05G009090_01			OsGoSa_05g0008990.01	OsLaMu_05g0009000.01	OsKYG_05g0008890.01		OsLima_05g0008940.01
Os4530.POR.1.pan0000293	LOC_Os05g16750.1							OsPr106_05g0009380.01							OsIR64_05g0009250.01
Os4530.POR.1.pan0000294	LOC_Os05g18000.1				OsARC_03g0021760.01,OsARC_03g0021770.01	OsN22_05G011910_01	OsNaBo_05g0012190.01,OsNaBo_05g0012200.01,OsNaBo_05g0012210.01	OsPr106_03g0021570.01	OsZS97_05G012300_01	OsMH63_05G012220_01	OsLiXu_05g0012220.01	OsGoSa_05g0012200.01	OsLaMu_05g0012240.01		OsIR64_03g0021300.01	OsLima_05g0012170.01
Os4530.POR.1.pan0000295	LOC_Os05g18060.1							OsPr106_06g0011440.01	OsZS97_06G011310_01
Os4530.POR.1.pan0000296	LOC_Os05g18540.1,LOC_Os05g18550.1								OsZS97_10G001440_01
Os4530.POR.1.pan0000297	LOC_Os05g19930.1							OsPr106_05g0010090.01
Os4530.POR.1.pan0000298	LOC_Os05g20860.1					OsN22_05G009870_01	OsNaBo_05g0010190.01	OsPr106_05g0010300.01
Os4530.POR.1.pan0000299	LOC_Os05g22860.1		OsKeNa_05g0010480.01					OsPr106_05g0010580.01	OsZS97_05G010520_01			OsGoSa_05g0010470.01	OsLaMu_05g0010490.01			OsLima_05g0010410.01
Os4530.POR.1.pan0000300	LOC_Os05g24260.1					OsN22_05G010870_01		OsPr106_05g0011140.01			OsLiXu_05g0011190.01			OsKYG_05g0011030.01
Os4530.POR.1.pan0000301	LOC_Os05g24350.1							OsPr106_05g0011160.01
Os4530.POR.1.pan0000302	LOC_Os05g24680.1	OsCMeo_08g0009090.01	OsKeNa_08g0008940.01	OsAzu_08g0008890.01	OsARC_08g0008910.01		OsNaBo_08g0008650.01	OsPr106_07g0010290.01	OsZS97_08G008720_01	OsMH63_08G009170_01	OsLiXu_08g0009190.01	OsGoSa_07g0010210.01	OsLaMu_08g0008590.01	OsKYG_07g0010270.01	OsIR64_07g0010740.01	OsLima_07g0010210.01
Os4530.POR.1.pan0000303	LOC_Os05g25000.1								OsZS97_05G011450_01	OsMH63_05G011370_01			OsLaMu_05g0011410.01	OsKYG_05g0011260.01
Os4530.POR.1.pan0000304	LOC_Os05g25020.1	OsCMeo_05g0011350.01	OsKeNa_05g0011410.01	OsAzu_05g0011390.01	OsARC_05g0011410.01	OsN22_05G011120_01	OsNaBo_05g0011420.01	OsPr106_05g0011420.01	OsZS97_05G011480_01	OsMH63_05G011400_01	OsLiXu_05g0011430.01	OsGoSa_05g0011410.01	OsLaMu_05g0011430.01	OsKYG_05g0011280.01	OsIR64_05g0011160.01	OsLima_05g0011350.01
Os4530.POR.1.pan0000305	LOC_Os05g25710.1					OsN22_05G011480_01			OsZS97_05G011830_01	OsMH63_05G011760_01	OsLiXu_05g0011770.01	OsGoSa_05g0011760.01				OsLima_05g0011720.01
Os4530.POR.1.pan0000306	LOC_Os05g28120.1	OsCMeo_05g0012710.01,OsCMeo_05g0012730.01	OsKeNa_05g0012800.01,OsKeNa_05g0012820.01	OsAzu_05g0012740.01,OsAzu_05g0012760.01	OsARC_05g0012780.01,OsARC_05g0012800.01	OsN22_UnG000550_01	OsNaBo_05g0012740.01,OsNaBo_05g0012760.01	OsPr106_05g0012800.01,OsPr106_05g0012820.01,OsPr106_05g0012840.01	OsZS97_05G012800_01	OsMH63_05G012750_01	OsLiXu_05g0012740.01,OsLiXu_05g0012760.01	OsGoSa_05g0012710.01,OsGoSa_05g0012730.01	OsLaMu_05g0012800.01,OsLaMu_05g0012820.01	OsKYG_05g0012630.01,OsKYG_05g0012650.01,OsKYG_05g0012670.01	OsIR64_05g0012480.01	OsLima_05g0012700.01,OsLima_05g0012720.01
Os4530.POR.1.pan0000307	LOC_Os05g28390.1			OsAzu_05g0013310.01				OsPr106_05g0013320.01	OsZS97_05G013310_01
Os4530.POR.1.pan0000308	LOC_Os05g28590.1	OsCMeo_05g0013350.01					OsNaBo_05g0013310.01	OsPr106_05g0013500.01				OsGoSa_05g0013310.01	OsLaMu_05g0013350.01,OsLaMu_05g0013350.02
Os4530.POR.1.pan0000309	LOC_Os05g29950.1			OsAzu_05g0014030.01		OsN22_05G013600_01	OsNaBo_05g0013830.01	OsPr106_05g0014050.01			OsLiXu_05g0013900.01	OsGoSa_05g0013840.01	OsLaMu_05g0013900.01	OsKYG_05g0013810.01	OsIR64_05g0013610.01	OsLima_05g0013800.01
Os4530.POR.1.pan0000310	LOC_Os05g30820.1,LOC_Os05g30820.2,OsNip_05G014700_01,Os05t0371600-01,LOC_Os05g30830.1,LOC_Os05g30840.1	OsCMeo_05g0014480.01	OsKeNa_05g0014630.01	OsAzu_05g0014630.01	OsARC_05g0014500.01	OsN22_05G014200_01	OsNaBo_05g0014460.01	OsPr106_05g0014660.01	OsZS97_05G014710_01	OsMH63_05G014540_01,OsMH63_05G014540_02	OsLiXu_05g0014570.01	OsGoSa_05g0014510.01	OsLaMu_05g0014600.01	OsKYG_05g0014500.01	OsIR64_05g0014290.01	OsLima_05g0014450.01
Os4530.POR.1.pan0000311	LOC_Os05g31310.1		OsKeNa_05g0014990.01					OsPr106_05g0015020.01			OsLiXu_05g0014910.01		OsLaMu_05g0014940.01
Os4530.POR.1.pan0000312	LOC_Os05g32000.1,OsNip_05G015500_01,LOC_Os05g32010.1	OsCMeo_05g0015290.01	OsKeNa_05g0015450.01,OsKeNa_05g0015460.01	OsAzu_05g0015450.01,OsAzu_05g0015460.01	OsARC_05g0015320.01	OsN22_05G014940_01	OsNaBo_05g0015240.01	OsPr106_05g0015470.01	OsZS97_05G015540_01	OsMH63_05G015380_01	OsLiXu_05g0015370.01,OsLiXu_05g0015380.01	OsGoSa_05g0015320.01	OsLaMu_05g0015440.01	OsKYG_05g0015310.01	OsIR64_05g0015070.01	OsLima_05g0015280.01,OsLima_05g0015290.01
Os4530.POR.1.pan0000313	LOC_Os05g32780.1							OsPr106_05g0016090.01		OsMH63_05G015990_01	OsLiXu_05g0015990.01		OsLaMu_05g0016040.01		OsIR64_05g0015620.01
Os4530.POR.1.pan0000314	LOC_Os05g32830.1	OsCMeo_05g0015920.01		OsAzu_05g0016100.01		OsN22_05G015560_01	OsNaBo_05g0015870.01		OsZS97_05G016180_01			OsGoSa_05g0015960.01		OsKYG_05g0015920.01	OsIR64_05g0015650.01	OsLima_05g0015950.01
Os4530.POR.1.pan0000315	LOC_Os05g33530.1,OsNip_05G016700_01,Os05t0404500-01,OsNip_05G016720_01,Os05t0404901-00	OsCMeo_05g0016440.01,OsCMeo_05g0016470.01,OsCMeo_05g0016490.01,OsCMeo_05g0016500.01,OsCMeo_05g0016520.01	OsKeNa_05g0016650.01,OsKeNa_05g0016680.01,OsKeNa_05g0016720.01	OsAzu_05g0016650.01,OsAzu_05g0016680.01,OsAzu_05g0016720.01	OsARC_05g0016480.01,OsARC_05g0016510.01,OsARC_05g0016560.01	OsN22_05G016080_01,OsN22_05G016110_01,OsN22_05G016150_01	OsNaBo_05g0016380.01,OsNaBo_05g0016410.01,OsNaBo_05g0016450.01	OsPr106_05g0016660.01,OsPr106_05g0016710.01,OsPr106_05g0016750.01	OsZS97_05G016830_01	OsMH63_05G016500_01,OsMH63_05G016530_01,OsMH63_05G016570_01	OsLiXu_05g0016540.01,OsLiXu_05g0016570.01,OsLiXu_05g0016590.01,OsLiXu_05g0016610.01	OsGoSa_05g0016520.01,OsGoSa_05g0016560.01,OsGoSa_05g0016600.01	OsLaMu_05g0016590.01,OsLaMu_05g0016640.01,OsLaMu_05g0016680.01	OsKYG_05g0016420.01,OsKYG_05g0016450.01,OsKYG_05g0016490.01	OsIR64_05g0016180.01,OsIR64_05g0016210.01,OsIR64_05g0016250.01	OsLima_05g0016480.01,OsLima_05g0016520.01,OsLima_05g0016570.01
Os4530.POR.1.pan0000316	LOC_Os05g33560.1							OsPr106_05g0016730.01
Os4530.POR.1.pan0000317	LOC_Os05g34060.1					OsN22_05G016510_01		OsPr106_05g0017110.01	OsZS97_05G017200_01	OsMH63_05G016930_01	OsLiXu_05g0016980.01	OsGoSa_05g0016960.01	OsLaMu_05g0017050.01	OsKYG_05g0016850.01	OsIR64_05g0016610.01	OsLima_05g0016930.01
Os4530.POR.1.pan0000318	LOC_Os05g34100.1					OsN22_05G016530_01		OsPr106_05g0017130.01	OsZS97_05G017220_01	OsMH63_05G016950_01	OsLiXu_05g0017000.01	OsGoSa_05g0016980.01	OsLaMu_05g0017070.01		OsIR64_05g0016630.01	OsLima_05g0016950.01
Os4530.POR.1.pan0000319	LOC_Os05g34280.1					OsN22_05G016660_01	OsNaBo_05g0016970.01	OsPr106_05g0017240.01	OsZS97_05G017330_01	OsMH63_05G017080_01		OsGoSa_05g0017110.01	OsLaMu_05g0017180.01	OsKYG_05g0016970.01	OsIR64_05g0016740.01	OsLima_05g0017090.01
Os4530.POR.1.pan0000320	LOC_Os05g34325.1,OsNip_05G017290_01,Os05t0415800-01,Os05t0415900-00,LOC_Os05g34330.1	OsCMeo_05g0017080.01	OsKeNa_05g0017250.01,OsKeNa_05g0017260.01	OsAzu_05g0017250.01,OsAzu_05g0017260.01	OsARC_05g0017090.01	OsN22_05G016720_01,OsN22_05G016730_01	OsNaBo_05g0017030.01,OsNaBo_05g0017040.01	OsPr106_05g0017300.01,OsPr106_05g0017310.01	OsZS97_05G017390_01,OsZS97_05G017400_01	OsMH63_05G017150_01,OsMH63_05G017160_01	OsLiXu_05g0017180.01,OsLiXu_05g0017190.01	OsGoSa_05g0017160.01,OsGoSa_05g0017170.01	OsLaMu_05g0017230.01,OsLaMu_05g0017240.01	OsKYG_05g0017030.01,OsKYG_05g0017040.01	OsIR64_05g0016790.01,OsIR64_05g0016800.01	OsLima_05g0017140.01,OsLima_05g0017150.01
Os4530.POR.1.pan0000321	LOC_Os05g34970.1	OsCMeo_05g0017570.01	OsKeNa_05g0017750.01			OsN22_05G017240_01	OsNaBo_05g0017540.01	OsPr106_05g0017830.01	OsZS97_05G017910_01	OsMH63_05G017670_01	OsLiXu_05g0017710.01	OsGoSa_05g0017700.01	OsLaMu_05g0017760.01	OsKYG_05g0017560.01	OsIR64_05g0017310.01	OsLima_05g0017650.01
Os4530.POR.1.pan0000322	LOC_Os05g35430.1,LOC_Os05g35440.1,LOC_Os05g35440.2,OsNip_05G018080_03,OsNip_05G018080_02,OsNip_05G018080_01,Os05t0429000-01	OsCMeo_05g0017840.01,OsCMeo_05g0017840.02,OsCMeo_05g0017840.03	OsKeNa_05g0018030.01,OsKeNa_05g0018030.02	OsAzu_05g0018020.01,OsAzu_05g0018020.02	OsARC_05g0017890.01,OsARC_05g0017890.02	OsN22_05G017540_01,OsN22_05G017550_01	OsNaBo_05g0017820.01,OsNaBo_05g0017830.01	OsPr106_05g0018120.01,OsPr106_05g0018130.01,OsPr106_05g0018130.02,OsPr106_05g0018130.03,OsPr106_05g0018130.04	OsZS97_05G018210_03,OsZS97_05G018210_01,OsZS97_05G018210_02	OsMH63_05G017990_01,OsMH63_05G018000_01	OsLiXu_05g0018030.01,OsLiXu_05g0018040.01	OsGoSa_05g0017980.01,OsGoSa_05g0017990.01	OsLaMu_05g0018050.01,OsLaMu_05g0018060.01	OsKYG_05g0017850.01,OsKYG_05g0017860.01	OsIR64_05g0017610.01,OsIR64_05g0017620.01	OsLima_05g0017940.01,OsLima_05g0017950.01
Os4530.POR.1.pan0000323	LOC_Os05g36184.1								OsZS97_05G018740_01
Os4530.POR.1.pan0000324	LOC_Os05g36320.1,Os05t0439100-01,LOC_Os05g36330.1	OsCMeo_05g0018450.01	OsKeNa_05g0018590.01	OsAzu_05g0018640.01	OsARC_05g0018480.01	OsN22_05G018160_01	OsNaBo_05g0018450.01	OsPr106_05g0018710.01	OsZS97_05G018830_01	OsMH63_05G018600_01	OsLiXu_05g0018660.01	OsGoSa_05g0018590.01	OsLaMu_05g0018650.01	OsKYG_05g0018470.01	OsIR64_05g0018230.01	OsLima_05g0018530.01
Os4530.POR.1.pan0000325	LOC_Os05g40730.1		OsKeNa_05g0021370.01			OsN22_05G020780_01	OsNaBo_05g0021200.01	OsPr106_05g0021390.01	OsZS97_05G021570_01		OsLiXu_05g0021340.01					OsLima_05g0021240.01
Os4530.POR.1.pan0000326	LOC_Os05g41340.1							OsPr106_05g0021920.01	OsZS97_05G022090_01,OsZS97_05G022090_02
Os4530.POR.1.pan0000327	LOC_Os05g41830.1	OsCMeo_05g0022210.01						OsPr106_05g0022270.01			OsLiXu_05g0022230.01		OsLaMu_05g0022210.01	OsKYG_05g0022040.01	OsIR64_05g0021860.01
Os4530.POR.1.pan0000328	LOC_Os05g43900.1			OsAzu_05g0023510.01		OsN22_05G022770_01	OsNaBo_05g0023150.01	OsPr106_05g0023450.01	OsZS97_05G023520_01	OsMH63_05G023300_01	OsLiXu_05g0023290.01	OsGoSa_05g0023270.01	OsLaMu_05g0023300.01	OsKYG_05g0023100.01	OsIR64_05g0023030.01	OsLima_05g0023200.01
Os4530.POR.1.pan0000329	LOC_Os05g44980.1,Os05t0525600-00,OsNip_05G024280_01,LOC_Os05g44990.1,Os05t0525800-00,LOC_Os05g45000.1,OsNip_05G024290_01,LOC_Os05g45010.1	OsCMeo_05g0024130.01,OsCMeo_05g0024140.01	OsKeNa_05g0024140.01,OsKeNa_05g0024150.01	OsAzu_05g0024250.01,OsAzu_05g0024260.01	OsARC_05g0024090.01,OsARC_05g0024090.02	OsN22_05G023440_01,OsN22_05G023450_01	OsNaBo_05g0023840.01,OsNaBo_05g0023850.01	OsPr106_05g0024170.01,OsPr106_05g0024170.02,OsPr106_05g0024170.03	OsZS97_05G024230_02,OsZS97_05G024230_04,OsZS97_05G024230_03,OsZS97_05G024230_01,OsZS97_05G024230_06,OsZS97_05G024230_05,OsZS97_05G024230_07	OsMH63_05G024010_01,OsMH63_05G024010_02,OsMH63_05G024020_02,OsMH63_05G024020_01,OsMH63_05G024020_03	OsLiXu_05g0024020.02,OsLiXu_05g0024020.01	OsGoSa_05g0024020.01	OsLaMu_05g0024070.01	OsKYG_05g0023830.01	OsIR64_05g0023750.01	OsLima_05g0023930.01
Os4530.POR.1.pan0000330	LOC_Os05g45680.1							OsPr106_11g0017850.01	OsZS97_11G017970_01
Os4530.POR.1.pan0000331	LOC_Os05g48190.1	OsCMeo_05g0026120.01				OsN22_05G025560_01		OsPr106_05g0026120.01		OsMH63_05G026010_01					OsIR64_05g0025750.01
Os4530.POR.1.pan0000332	LOC_Os05g48830.1	OsCMeo_05g0026690.01	OsKeNa_05g0026700.01			OsN22_05G026130_01	OsNaBo_05g0026660.01	OsPr106_03g0017940.01	OsZS97_05G026850_01	OsMH63_05G026600_01	OsLiXu_05g0026650.01	OsGoSa_05g0026600.01	OsLaMu_05g0026650.01	OsKYG_05g0026410.01	OsIR64_05g0026340.01	OsLima_05g0026530.01
Os4530.POR.1.pan0000333	LOC_Os05g50530.1							OsPr106_05g0028170.01
Os4530.POR.1.pan0000334	LOC_Os05g51010.1,Os05t0587600-01,OsNip_05G028800_03,OsNip_05G028800_02,OsNip_05G028800_01,LOC_Os05g51020.2,Os05t0587700-01,OsNip_05G028810_01	OsCMeo_05g0028610.01,OsCMeo_05g0028620.01	OsKeNa_05g0028610.01,OsKeNa_05g0028620.01	OsAzu_05g0028820.01	OsARC_05g0028670.01,OsARC_05g0028680.01	OsN22_05G028090_03,OsN22_05G028090_01,OsN22_05G028090_02,OsN22_05G028100_01,OsN22_05G028110_01	OsNaBo_05g0028610.01,OsNaBo_05g0028620.01	OsPr106_05g0028550.01,OsPr106_05g0028560.01	OsZS97_05G028680_01	OsMH63_05G028410_01	OsLiXu_05g0028540.01,OsLiXu_05g0028550.01	OsGoSa_05g0028560.01,OsGoSa_05g0028570.01	OsLaMu_05g0028590.01,OsLaMu_05g0028600.01	OsKYG_Ung0000660.01,OsKYG_Ung0000670.01	OsIR64_05g0028250.01	OsLima_05g0028410.01,OsLima_05g0028420.01
Os4530.POR.1.pan0000335	LOC_Os05g51080.1			OsAzu_05g0028880.01		OsN22_05G028170_01	OsNaBo_05g0028680.01		OsZS97_05G028740_01	OsMH63_05G028470_01	OsLiXu_05g0028610.01	OsGoSa_05g0028630.01	OsLaMu_05g0028660.01	OsKYG_05g0028390.01	OsIR64_05g0028310.01	OsLima_05g0028480.01
Os4530.POR.1.pan1000005	LOC_Os05g51910.1
Os4530.POR.1.pan0000336	LOC_Os06g02010.1					OsN22_06G000660_01		OsPr106_06g0000670.01	OsZS97_06G000660_01					OsKYG_06g0000670.01
Os4530.POR.1.pan0000337	LOC_Os06g02280.1						OsNaBo_11g0019380.01	OsPr106_11g0019110.01	OsZS97_11G019130_01	OsMH63_11G019910_01,OsMH63_11G019920_01	OsLiXu_11g0018780.01		OsLaMu_11g0018920.01
Os4530.POR.1.pan0000338	LOC_Os06g05680.1	OsCMeo_06g0003550.01	OsKeNa_06g0003600.01	OsAzu_06g0003720.01,OsAzu_06g0003720.02	OsARC_06g0003650.01	OsN22_06G003420_01	OsNaBo_06g0003610.01		OsZS97_06G003550_01,OsZS97_06G003550_02,OsZS97_06G003550_03	OsMH63_06G003450_02,OsMH63_06G003450_01	OsLiXu_06g0003570.01	OsGoSa_06g0003600.01	OsLaMu_06g0003410.01	OsKYG_06g0003530.01	OsIR64_06g0003500.01,OsIR64_06g0003500.02	OsLima_06g0003690.01
Os4530.POR.1.pan0000339	LOC_Os06g06100.1,OsNip_06G003930_01,Os06t0154600-00,LOC_Os06g06110.1	OsCMeo_06g0003890.01	OsKeNa_06g0003950.01	OsAzu_06g0004060.01	OsARC_06g0004000.01	OsN22_06G003770_01	OsNaBo_06g0003950.01	OsPr106_06g0003900.01	OsZS97_06G003890_04,OsZS97_06G003890_02,OsZS97_06G003890_01,OsZS97_06G003890_03	OsMH63_06G003790_01	OsLiXu_06g0003920.01	OsGoSa_06g0003940.01	OsLaMu_06g0003770.01	OsKYG_06g0003900.01	OsIR64_06g0003800.01	OsLima_06g0004030.01
Os4530.POR.1.pan0000340	LOC_Os06g06650.1					OsN22_01G001070_01		OsPr106_01g0001100.01		OsMH63_01G001110_01,OsMH63_01G001120_01
Os4530.POR.1.pan0000341	LOC_Os06g06840.1							OsPr106_06g0004600.02,OsPr106_06g0004600.01,OsPr106_06g0004600.03
Os4530.POR.1.pan0000342	LOC_Os06g06850.1,Os06t0163900-01,LOC_Os06g06860.1,OsNip_06G004620_01,OsNip_06G004630_01	OsCMeo_06g0004560.01	OsKeNa_06g0004630.01,OsKeNa_06g0004640.01,OsKeNa_06g0004640.02	OsAzu_06g0004710.01,OsAzu_06g0004720.01	OsARC_06g0004680.01,OsARC_06g0004690.01	OsN22_06G004380_01,OsN22_06G004390_03,OsN22_06G004390_01,OsN22_06G004390_02	OsNaBo_06g0004620.01,OsNaBo_06g0004620.02,OsNaBo_06g0004630.01,OsNaBo_06g0004640.01	OsPr106_06g0004610.01	OsZS97_06G004530_04,OsZS97_06G004530_01,OsZS97_06G004530_02,OsZS97_06G004530_03	OsMH63_06G004460_01,OsMH63_06G004470_01,OsMH63_06G004470_02,OsMH63_06G004480_01	OsLiXu_06g0004590.01,OsLiXu_06g0004600.01	OsGoSa_06g0004620.01,OsGoSa_06g0004630.01,OsGoSa_06g0004630.02	OsLaMu_06g0004470.01,OsLaMu_06g0004480.01	OsKYG_06g0004570.01,OsKYG_06g0004580.01,OsKYG_06g0004580.02	OsIR64_06g0004470.01,OsIR64_06g0004480.02,OsIR64_06g0004480.01,OsIR64_06g0004480.03	OsLima_06g0004710.01,OsLima_06g0004720.01
Os4530.POR.1.pan0000343	LOC_Os06g09410.1	OsCMeo_06g0006410.01	OsKeNa_06g0006420.01		OsARC_06g0006540.01				OsZS97_06G006460_01	OsMH63_06G006380_01	OsLiXu_06g0006560.01	OsGoSa_06g0006520.01			OsIR64_06g0006280.01
Os4530.POR.1.pan0000344	LOC_Os06g09530.1	OsCMeo_06g0006470.01						OsPr106_06g0006470.01					OsLaMu_06g0006470.01			OsLima_06g0006690.01
Os4530.POR.1.pan0000345	LOC_Os06g09760.1								OsZS97_06G006640_01
Os4530.POR.1.pan0000346	LOC_Os06g10060.1	OsCMeo_06g0006880.01		OsAzu_06g0007040.01				OsPr106_06g0006870.01
Os4530.POR.1.pan0000347	LOC_Os06g10330.1								OsZS97_06G007080_01,OsZS97_06G007080_02,OsZS97_06G007080_03
Os4530.POR.1.pan0000348	LOC_Os06g10540.1								OsZS97_06G007230_01
Os4530.POR.1.pan1000006	LOC_Os06g11160.1
Os4530.POR.1.pan0000349	LOC_Os06g11750.1								OsZS97_06G008140_01	OsMH63_06G008090_01		OsGoSa_06g0008230.01	OsLaMu_06g0008080.01	OsKYG_06g0008170.01	OsIR64_06g0007890.01
Os4530.POR.1.pan0000350	LOC_Os06g12200.1								OsZS97_06G008490_01
Os4530.POR.1.pan0000351	LOC_Os06g14210.1								OsZS97_06G009960_01	OsMH63_06G009920_01
Os4530.POR.1.pan0000352	LOC_Os06g14500.1	OsCMeo_06g0010220.01	OsKeNa_06g0010240.01	OsAzu_06g0010360.01	OsARC_06g0010240.01	OsN22_06G010020_01	OsNaBo_06g0010320.01	OsPr106_06g0010330.01	OsZS97_06G010180_01		OsLiXu_06g0010370.01	OsGoSa_06g0010210.01	OsLaMu_06g0010100.01	OsKYG_06g0010180.01	OsIR64_06g0009900.01	OsLima_06g0010320.01
Os4530.POR.1.pan0000353	LOC_Os06g14560.1					OsN22_06G010070_01	OsNaBo_06g0010370.01	OsPr106_06g0010390.01		OsMH63_06G010180_01
Os4530.POR.1.pan0000354	LOC_Os06g14800.1							OsPr106_06g0010560.01			OsLiXu_06g0010610.01				OsIR64_06g0010130.01
Os4530.POR.1.pan0000355	LOC_Os06g14830.1	OsCMeo_06g0010470.01	OsKeNa_06g0010490.01	OsAzu_06g0010610.01	OsARC_06g0010480.01	OsN22_06G010240_01	OsNaBo_06g0010530.01	OsPr106_06g0010600.01	OsZS97_06G010450_01	OsMH63_06G010420_01	OsLiXu_06g0010660.01
Os4530.POR.1.pan0000356	LOC_Os06g17520.1								OsZS97_11G016410_01						OsIR64_11g0016750.01	OsLima_11g0016720.01
Os4530.POR.1.pan0000357	LOC_Os06g17770.1,LOC_Os06g17780.1						OsNaBo_09g0000110.01	OsPr106_09g0000130.01		OsMH63_09G000110_01	OsLiXu_09g0000110.01					OsLima_09g0000130.01
Os4530.POR.1.pan0000358	LOC_Os06g18120.1							OsPr106_06g0011850.01	OsZS97_06G011740_01	OsMH63_06G011600_01
Os4530.POR.1.pan0000359	LOC_Os06g18850.1,OsNip_06G012140_01,Os06t0291800-00,LOC_Os06g18860.1,LOC_Os06g18870.1,Os06t0292100-00,LOC_Os06g18880.1,OsNip_06G012150_01	OsCMeo_06g0011890.01,OsCMeo_06g0011900.01	OsKeNa_06g0011870.02,OsKeNa_06g0011870.01	OsAzu_06g0011980.01,OsAzu_06g0011990.01	OsARC_06g0011940.01,OsARC_06g0011950.01	OsN22_06G011690_01,OsN22_06G011700_01	OsNaBo_06g0012030.01,OsNaBo_06g0012040.01	OsPr106_06g0012060.01	OsZS97_06G011930_01	OsMH63_06G011810_01	OsLiXu_06g0012140.01,OsLiXu_06g0012150.01	OsGoSa_06g0011770.01	OsLaMu_06g0011810.01	OsKYG_06g0011930.01	OsIR64_06g0011520.01	OsLima_06g0012090.01
Os4530.POR.1.pan0000360	LOC_Os06g19250.1							OsPr106_06g0012270.01	OsZS97_06G012140_01	OsMH63_06G012010_01
Os4530.POR.1.pan0000361	LOC_Os06g20070.1	OsCMeo_06g0012550.01	OsKeNa_11g0024060.01	OsAzu_06g0012650.01	OsARC_06g0012600.01	OsN22_06G012330_01	OsNaBo_06g0012670.01	OsPr106_06g0012750.01	OsZS97_06G012640_01	OsMH63_06G012490_01	OsLiXu_06g0012850.01	OsGoSa_06g0012370.01		OsKYG_11g0024140.01	OsIR64_06g0012200.01	OsLima_11g0024150.01
Os4530.POR.1.pan0000362	OsNip_06G012910_01,LOC_Os06g20250.1,LOC_Os06g20260.1	OsCMeo_06g0012660.01	OsKeNa_06g0012590.01	OsAzu_06g0012760.01	OsARC_06g0012710.01	OsN22_06G012450_01	OsNaBo_06g0012780.01	OsPr106_06g0012840.01	OsZS97_06G012730_01	OsMH63_06G012600_01	OsLiXu_06g0012980.01	OsGoSa_06g0012500.01	OsLaMu_06g0012590.01	OsKYG_06g0012710.01	OsIR64_06g0012300.01	OsLima_06g0012840.01
Os4530.POR.1.pan0000363	LOC_Os06g20480.1							OsPr106_06g0012990.01							OsIR64_06g0012450.01
Os4530.POR.1.pan0000364	LOC_Os06g20890.1					OsN22_06G012850_01	OsNaBo_06g0013170.01	OsPr106_06g0013190.01	OsZS97_06G013100_01	OsMH63_06G012960_01	OsLiXu_06g0013450.01	OsGoSa_06g0012850.01	OsLaMu_06g0012970.01	OsKYG_06g0013150.01	OsIR64_06g0012660.01	OsLima_06g0013200.01
Os4530.POR.1.pan0000365	LOC_Os06g22925.1				OsARC_06g0016670.01	OsN22_06G016440_01		OsPr106_06g0016800.01	OsZS97_06G016740_01	OsMH63_06G016410_01	OsLiXu_06g0016990.01	OsGoSa_06g0016300.01	OsLaMu_06g0016430.01	OsKYG_06g0016630.01	OsIR64_06g0016280.01	OsLima_06g0016650.01
Os4530.POR.1.pan0000366	LOC_Os06g23470.1	OsCMeo_06g0016290.01			OsARC_06g0016300.01	OsN22_06G016070_01	OsNaBo_06g0016280.01	OsPr106_06g0016440.01	OsZS97_06G016370_01	OsMH63_06G016060_01	OsLiXu_06g0016620.01	OsGoSa_06g0015940.01	OsLaMu_06g0016070.01	OsKYG_06g0016260.01	OsIR64_06g0015910.01	OsLima_06g0016290.01
Os4530.POR.1.pan0000367	LOC_Os06g23590.1	OsCMeo_06g0016230.01				OsN22_06G016000_01	OsNaBo_06g0016200.01	OsPr106_06g0016380.01
Os4530.POR.1.pan0000368	LOC_Os06g23850.1,OsNip_06G014910_01,LOC_Os06g23870.1,LOC_Os06g23870.2,Os06t0347100-01	OsCMeo_06g0016100.01	OsKeNa_06g0015970.01	OsAzu_06g0016160.01	OsARC_06g0016110.01	OsN22_06G015860_01	OsNaBo_06g0016080.01	OsPr106_06g0016240.01	OsZS97_06G016180_01	OsMH63_06G015860_01	OsLiXu_06g0016420.01	OsGoSa_06g0015770.01	OsLaMu_06g0015880.01	OsKYG_06g0016070.01	OsIR64_06g0015740.01	OsLima_06g0016090.01
Os4530.POR.1.pan0000369	LOC_Os06g24050.1,OsNip_06G014980_01,OsNip_06G014990_01,LOC_Os06g24060.1	OsCMeo_08g0013010.01	OsKeNa_08g0013160.01	OsAzu_06g0016080.01,OsAzu_06g0016090.01	OsARC_06g0016040.01	OsN22_06G015790_01	OsNaBo_06g0016010.01	OsPr106_06g0016170.01	OsZS97_06G016110_01	OsMH63_06G015810_01	OsLiXu_08g0013430.01	OsGoSa_06g0015690.01	OsLaMu_06g0015800.01	OsKYG_06g0015990.01	OsIR64_08g0013050.01	OsLima_06g0016010.01
Os4530.POR.1.pan0000370	OsNip_06G015310_01,Os06t0360300-01,Os06t0360300-02,LOC_Os06g25439.1,OsNip_06G015320_01,LOC_Os06g25460.1	OsCMeo_06g0015690.01	OsKeNa_06g0015490.01	OsAzu_06g0015740.01	OsARC_06g0015650.01,OsARC_06g0015660.01	OsN22_06G015430_01	OsNaBo_06g0015610.01,OsNaBo_06g0015620.01	OsPr106_06g0015800.01	OsZS97_06G015720_01	OsMH63_06G015430_01	OsLiXu_06g0016000.01	OsGoSa_06g0015340.01,OsGoSa_06g0015350.01	OsLaMu_06g0015400.01	OsKYG_06g0015610.01	OsIR64_06g0015280.01	OsLima_06g0015670.01
Os4530.POR.1.pan0000371	LOC_Os06g25520.1								OsZS97_06G015690_01	OsMH63_06G015400_03,OsMH63_06G015400_02,OsMH63_06G015400_01,OsMH63_06G015400_04
Os4530.POR.1.pan0000372	LOC_Os06g26050.1,Os06t0365700-01							OsPr106_06g0015640.01	OsZS97_06G015550_01
Os4530.POR.1.pan0000373	LOC_Os06g27720.1		OsKeNa_06g0015140.01				OsNaBo_06g0015300.01	OsPr106_06g0015400.01	OsZS97_06G015350_01	OsMH63_06G015110_01		OsGoSa_06g0015030.01	OsLaMu_06g0015090.01	OsKYG_06g0015310.01	OsIR64_06g0014890.01	OsLima_06g0015360.01
Os4530.POR.1.pan0000374	LOC_Os06g29550.1						OsNaBo_12g0012260.01	OsPr106_12g0012260.01	OsZS97_12G012360_01	OsMH63_12G012670_01
Os4530.POR.1.pan0000375	LOC_Os06g30590.1	OsCMeo_06g0016960.01			OsARC_06g0017030.01	OsN22_06G016780_01	OsNaBo_06g0016960.01	OsPr106_06g0017140.01	OsZS97_06G017090_01	OsMH63_06G016770_01		OsGoSa_06g0016660.01	OsLaMu_06g0016790.01		OsIR64_06g0016650.01	OsLima_06g0017010.01
Os4530.POR.1.pan0000376	LOC_Os06g30760.1	OsCMeo_06g0017070.01	OsKeNa_06g0016790.01					OsPr106_06g0017040.01				OsGoSa_06g0016550.01			OsIR64_06g0016550.01
Os4530.POR.1.pan0000377	LOC_Os06g32320.1					OsN22_06G017180_01	OsNaBo_06g0017390.01	OsPr106_06g0017530.01	OsZS97_06G017500_01	OsMH63_06G017170_01	OsLiXu_06g0017730.01	OsGoSa_06g0017050.01	OsLaMu_06g0017190.01	OsKYG_06g0017370.01	OsIR64_06g0017050.01	OsLima_06g0017400.01
Os4530.POR.1.pan0000378	LOC_Os06g32590.1				OsARC_06g0017490.01	OsN22_02G015880_01	OsNaBo_02g0015610.01	OsPr106_02g0015490.01	OsZS97_02G015410_01	OsMH63_02G015880_01	OsLiXu_06g0017830.01	OsGoSa_06g0017130.01	OsLaMu_06g0017270.01	OsKYG_06g0017440.01	OsIR64_06g0017140.01	OsLima_06g0017490.01
Os4530.POR.1.pan0000379	LOC_Os06g33170.1					OsN22_06G017490_01	OsNaBo_06g0017670.01	OsPr106_06g0017840.01	OsZS97_06G017820_01	OsMH63_06G017500_01	OsLiXu_06g0018050.01	OsGoSa_06g0017350.01	OsLaMu_06g0017490.01	OsKYG_06g0017650.01	OsIR64_06g0017370.01	OsLima_06g0017710.01
Os4530.POR.1.pan0000380	LOC_Os06g33190.1					OsN22_06G017510_01		OsPr106_06g0017860.01	OsZS97_06G017840_01	OsMH63_06G017520_01	OsLiXu_06g0018070.01	OsGoSa_06g0017370.01	OsLaMu_06g0017510.01		OsIR64_06g0017390.01	OsLima_06g0017730.01
Os4530.POR.1.pan0000381	LOC_Os06g33590.1							OsPr106_06g0018200.01			OsLiXu_06g0018410.01
Os4530.POR.1.pan0000382	LOC_Os06g33650.1							OsPr106_06g0018230.01			OsLiXu_06g0018440.01			OsKYG_06g0018090.01	OsIR64_06g0017710.01
Os4530.POR.1.pan0000383	LOC_Os06g34340.1,OsNip_06G018530_01	OsCMeo_06g0018310.01	OsKeNa_06g0018210.01	OsAzu_06g0018380.01	OsARC_06g0018170.01	OsN22_06G018140_01	OsNaBo_06g0018280.01	OsPr106_06g0018550.01	OsZS97_06G018520_01	OsMH63_06G018240_01	OsLiXu_06g0018810.01	OsGoSa_06g0018060.01	OsLaMu_06g0018250.01	OsKYG_06g0018410.01	OsIR64_06g0018040.01	OsLima_06g0018470.01
Os4530.POR.1.pan0000384	LOC_Os06g34410.1				OsARC_06g0018200.01	OsN22_06G018170_01	OsNaBo_06g0018310.01	OsPr106_06g0018580.01		OsMH63_06G018270_01
Os4530.POR.1.pan0000385	LOC_Os06g36230.1					OsN22_06G019160_01	OsNaBo_06g0019340.01	OsPr106_06g0019570.01	OsZS97_06G019520_01	OsMH63_06G019310_01
Os4530.POR.1.pan0000386	LOC_Os06g36820.1,OsNip_06G019910_01,LOC_Os06g36830.1,Os06t0564400-00,LOC_Os06g36840.1,Os06t0564500-01,LOC_Os06g36850.1,LOC_Os06g36859.1,LOC_Os06g36870.1,Os06t0564700-01,LOC_Os06g36880.1,OsNip_06G019920_01	OsCMeo_06g0019690.01	OsKeNa_06g0019630.01,OsKeNa_06g0019640.01	OsAzu_06g0019750.01	OsARC_06g0019460.01	OsN22_06G019490_01,OsN22_06G019500_01,OsN22_06G019510_01	OsNaBo_06g0019670.01,OsNaBo_06g0019670.02,OsNaBo_06g0019680.01	OsPr106_06g0019890.01	OsZS97_06G019810_01	OsMH63_06G019620_01,OsMH63_06G019640_02,OsMH63_06G019640_01	OsLiXu_06g0020120.01,OsLiXu_06g0020130.01,OsLiXu_06g0020140.01	OsGoSa_06g0019430.01	OsLaMu_06g0019590.01,OsLaMu_06g0019600.01,OsLaMu_06g0019610.01	OsKYG_06g0019800.01,OsKYG_06g0019820.01,OsKYG_06g0019830.02,OsKYG_06g0019830.01	OsIR64_06g0019360.01	OsLima_06g0019810.01,OsLima_06g0019820.01
Os4530.POR.1.pan0000387	LOC_Os06g37140.1,LOC_Os06g37140.2								OsZS97_06G020010_01
Os4530.POR.1.pan0000388	LOC_Os06g37240.1	OsCMeo_06g0019930.01	OsKeNa_09g0003500.01	OsAzu_06g0020000.01		OsN22_09G003690_01	OsNaBo_09g0003590.01	OsPr106_09g0003620.01	OsZS97_09G003670_01	OsMH63_09G003650_01	OsLiXu_09g0003500.01		OsLaMu_09g0003570.01	OsKYG_06g0020050.01	OsIR64_04g0026320.01	OsLima_06g0020050.01
Os4530.POR.1.pan1000007	LOC_Os06g37710.1
Os4530.POR.1.pan0000389	LOC_Os06g37720.1							OsPr106_05g0012370.01
Os4530.POR.1.pan0000390	LOC_Os06g39020.1,OsNip_06G021170_01,LOC_Os06g39030.1	OsCMeo_06g0020970.01	OsKeNa_06g0020870.01	OsAzu_06g0021020.01	OsARC_06g0020690.01	OsN22_06G020690_01	OsNaBo_06g0020950.01	OsPr106_06g0021120.01	OsZS97_06G021150_01	OsMH63_06G020880_01		OsGoSa_06g0020610.01	OsLaMu_06g0020840.01	OsKYG_06g0020990.01	OsIR64_06g0020560.01	OsLima_06g0020970.01
Os4530.POR.1.pan0000391	LOC_Os06g40470.1					OsN22_06G021480_01	OsNaBo_06g0021710.01		OsZS97_06G022010_01	OsMH63_06G021730_01
Os4530.POR.1.pan0000392	LOC_Os06g41000.1							OsPr106_06g0022360.01	OsZS97_06G022410_01	OsMH63_06G022180_01	OsLiXu_06g0022550.01		OsLaMu_06g0022140.01	OsKYG_06g0022190.01	OsIR64_06g0021810.01	OsLima_06g0022270.01
Os4530.POR.1.pan0000393	LOC_Os06g41680.1,LOC_Os06g41690.1,OsNip_06G022960_01,Os06t0621800-01	OsCMeo_06g0022640.01	OsKeNa_06g0022550.01	OsAzu_06g0022710.01,OsAzu_06g0022720.01	OsARC_06g0022300.01,OsARC_06g0022310.01	OsN22_06G022250_01,OsN22_06G022260_01	OsNaBo_06g0022520.02,OsNaBo_06g0022520.01	OsPr106_06g0022740.02,OsPr106_06g0022740.01	OsZS97_06G022740_01	OsMH63_06G022590_02,OsMH63_06G022590_01	OsLiXu_06g0022960.02,OsLiXu_06g0022960.01	OsGoSa_06g0022230.01,OsGoSa_06g0022240.01	OsLaMu_06g0022560.02,OsLaMu_06g0022560.01	OsKYG_06g0022570.02,OsKYG_06g0022570.01	OsIR64_06g0022190.02,OsIR64_06g0022190.01	OsLima_06g0022660.02,OsLima_06g0022660.01
Os4530.POR.1.pan0000394	LOC_Os06g42840.1					OsN22_06G023130_01			OsZS97_06G023600_01			OsGoSa_06g0023080.01
Os4530.POR.1.pan0000395	LOC_Os06g44034.1	OsCMeo_06g0024430.01,OsCMeo_06g0024430.02	OsKeNa_06g0024240.01,OsKeNa_06g0024240.02	OsAzu_06g0024440.01		OsN22_06G024110_01	OsNaBo_06g0024250.01	OsPr106_06g0024460.01	OsZS97_06G024520_01	OsMH63_06G024350_01		OsGoSa_06g0024030.01	OsLaMu_06g0024270.01		OsIR64_06g0023960.01
Os4530.POR.1.pan0000396	LOC_Os06g45260.1							OsPr106_06g0025410.01,OsPr106_06g0025410.02
Os4530.POR.1.pan0000397	LOC_Os06g46110.1	OsCMeo_06g0026060.01						OsPr106_06g0026150.01	OsZS97_06G026220_01
Os4530.POR.1.pan0000398	LOC_Os06g46550.1							OsPr106_06g0026460.01	OsZS97_06G026550_01
Os4530.POR.1.pan0000399	LOC_Os06g47360.1,Os06t0688200-00,OsNip_06G027190_01,LOC_Os06g47380.1,LOC_Os06g47390.1,OsNip_06G027200_01,Os06t0688300-00	OsCMeo_06g0026970.01,OsCMeo_06g0026980.01	OsKeNa_06g0026830.01	OsAzu_06g0026970.01,OsAzu_06g0026980.01	OsARC_06g0026590.01	OsN22_06G026790_01	OsNaBo_06g0026880.01	OsPr106_06g0027060.01	OsZS97_06G027160_01	OsMH63_06G026960_01	OsLiXu_06g0027280.01	OsGoSa_06g0026630.01	OsLaMu_06g0026890.01	OsKYG_06g0027010.01	OsIR64_06g0026470.01	OsLima_06g0026940.01
Os4530.POR.1.pan0000400	LOC_Os06g48260.1		OsKeNa_06g0027540.01		OsARC_06g0027260.01		OsNaBo_06g0027560.01	OsPr106_06g0027760.01	OsZS97_06G027890_01	OsMH63_06G027660_01	OsLiXu_06g0027940.01	OsGoSa_06g0027300.01	OsLaMu_06g0027580.01	OsKYG_06g0027710.01	OsIR64_06g0027150.01	OsLima_06g0027640.01
Os4530.POR.1.pan0000401	LOC_Os06g48690.1		OsKeNa_06g0027850.01					OsPr106_06g0028050.01	OsZS97_06G028190_01
Os4530.POR.1.pan0000402	LOC_Os06g51120.1					OsN22_06G029410_01	OsNaBo_06g0029550.01	OsPr106_06g0029710.01	OsZS97_06G029890_01	OsMH63_06G029740_01	OsLiXu_06g0029990.01	OsGoSa_06g0029430.01		OsKYG_06g0029710.01	OsIR64_06g0029100.01	OsLima_06g0029640.01
Os4530.POR.1.pan0000403	LOC_Os07g01360.1			OsAzu_11g0023600.01				OsPr106_11g0023170.01	OsZS97_11G023380_01
Os4530.POR.1.pan0000404	LOC_Os07g04380.1,Os07t0136800-01,Os07t0136800-02,OsNip_07G002300_01,LOC_Os07g04390.1,OsNip_07G002310_02,OsNip_07G002310_01,OsNip_07G002310_04,OsNip_07G002310_03,LOC_Os07g04410.1,OsNip_07G002320_01,LOC_Os07g04420.1,LOC_Os07g04430.1,Os07t0136866-00,OsNip_07G002330_01,Os07t0137000-01,OsNip_07G002340_01,LOC_Os07g04440.1,OsNip_07G002350_01	OsCMeo_07g0002130.01	OsKeNa_07g0002240.01	OsAzu_07g0002220.01,OsAzu_07g0002260.01		OsN22_07G002280_01,OsN22_07G002290_01	OsNaBo_07g0002200.01,OsNaBo_07g0002200.02,OsNaBo_07g0002210.01	OsPr106_07g0002160.02,OsPr106_07g0002160.01,OsPr106_07g0002170.01,OsPr106_07g0002180.01	OsZS97_07G002300_01,OsZS97_07G002310_02,OsZS97_07G002310_01,OsZS97_07G002320_01,OsZS97_07G002330_01	OsMH63_07G002270_01,OsMH63_07G002280_01	OsLiXu_07g0002380.01	OsGoSa_07g0002300.01	OsLaMu_07g0002280.01	OsKYG_07g0002260.01,OsKYG_07g0002310.01	OsIR64_07g0002220.01,OsIR64_07g0002260.01,OsIR64_07g0002260.02	OsLima_07g0002320.01
Os4530.POR.1.pan0000405	LOC_Os07g08260.1	OsCMeo_07g0004900.01			OsARC_07g0004830.01			OsPr106_07g0004940.01			OsLiXu_07g0005050.01		OsLaMu_07g0004910.01		OsIR64_07g0005460.01	OsLima_07g0004920.01
Os4530.POR.1.pan0000406	LOC_Os07g08550.1							OsPr106_07g0005180.01	OsZS97_07G005160_01	OsMH63_07G005120_01		OsGoSa_07g0005210.01	OsLaMu_07g0005150.01	OsKYG_07g0005170.01	OsIR64_07g0005700.01	OsLima_07g0005160.01
Os4530.POR.1.pan0000407	LOC_Os07g10320.1						OsNaBo_07g0006530.01	OsPr106_07g0006600.01	OsZS97_07G006560_01	OsMH63_07G006500_01	OsLiXu_07g0006750.01	OsGoSa_07g0006600.01	OsLaMu_07g0006530.01	OsKYG_07g0006540.01	OsIR64_07g0007090.01	OsLima_07g0006520.01
Os4530.POR.1.pan0000408	LOC_Os07g10640.1,OsNip_07G007120_01	OsCMeo_07g0006760.01	OsKeNa_07g0006870.01	OsAzu_07g0006890.01	OsARC_07g0006680.01	OsN22_07G006980_01	OsNaBo_07g0006850.01	OsPr106_07g0006900.01	OsZS97_07G006830_01	OsMH63_07G006790_01		OsGoSa_07g0006890.01	OsLaMu_07g0006850.01	OsKYG_07g0006860.01	OsIR64_07g0007380.01	OsLima_07g0006850.01
Os4530.POR.1.pan0000409	LOC_Os07g10850.1								OsZS97_07G006970_01
Os4530.POR.1.pan0000410	LOC_Os07g13130.1								OsZS97_07G008080_01
Os4530.POR.1.pan0000411	LOC_Os07g13180.1							OsPr106_07g0008200.01
Os4530.POR.1.pan0000412	LOC_Os07g13790.1,Os07t0241751-00,Os07t0241866-00							OsPr106_07g0008420.01
Os4530.POR.1.pan0000413	LOC_Os07g13840.1	OsCMeo_07g0008540.01	OsKeNa_07g0008710.01	OsAzu_07g0008600.01	OsARC_07g0008340.01	OsN22_07G008510_01	OsNaBo_07g0008420.01	OsPr106_07g0008470.01			OsLiXu_07g0008630.01	OsGoSa_07g0008440.01	OsLaMu_07g0008510.01	OsKYG_07g0008450.01	OsIR64_07g0008960.01	OsLima_07g0008440.01
Os4530.POR.1.pan0000414	LOC_Os07g14880.1						OsNaBo_07g0009020.01	OsPr106_07g0009130.01	OsZS97_07G009010_01		OsLiXu_07g0009220.01	OsGoSa_07g0009080.01	OsLaMu_07g0009110.01	OsKYG_07g0009100.01	OsIR64_07g0009610.01	OsLima_07g0009060.01
Os4530.POR.1.pan0000415	LOC_Os07g16330.1							OsPr106_07g0009730.01	OsZS97_07G009630_01	OsMH63_07G009640_01
Os4530.POR.1.pan0000416	LOC_Os07g16910.1								OsZS97_10G007030_01
Os4530.POR.1.pan0000417	LOC_Os07g17320.1		OsKeNa_07g0010270.01					OsPr106_07g0010180.01	OsZS97_07G010070_01	OsMH63_07G010070_01		OsGoSa_07g0010110.01		OsKYG_07g0010160.01	OsIR64_07g0010630.01	OsLima_07g0010110.01
Os4530.POR.1.pan0000418	LOC_Os07g17570.1							OsPr106_07g0010270.01	OsZS97_07G010150_01	OsMH63_07G010170_01		OsGoSa_07g0010190.01		OsKYG_07g0010250.01	OsIR64_07g0010720.01	OsLima_07g0010190.01
Os4530.POR.1.pan0000419	LOC_Os07g18260.1,LOC_Os07g18290.1	OsCMeo_07g0010450.01		OsAzu_07g0010490.01		OsN22_07G010430_01	OsNaBo_07g0010200.01	OsPr106_07g0010430.01				OsGoSa_07g0010370.01		OsKYG_07g0010430.01	OsIR64_07g0010890.01	OsLima_07g0010360.01
Os4530.POR.1.pan0000420	LOC_Os07g18480.1		OsKeNa_07g0010520.01			OsN22_07G010470_01		OsPr106_07g0010470.01	OsZS97_07G010350_01	OsMH63_07G010370_01		OsGoSa_07g0010410.01	OsLaMu_07g0010470.01	OsKYG_07g0010470.01	OsIR64_07g0010930.01	OsLima_07g0010400.01
Os4530.POR.1.pan0000421	LOC_Os07g19170.1					OsN22_07G010760_01		OsPr106_07g0010750.01				OsGoSa_07g0010710.01		OsKYG_07g0010770.01	OsIR64_07g0011220.01	OsLima_07g0010700.01
Os4530.POR.1.pan0000422	LOC_Os07g20310.1					OsN22_07G011070_01	OsNaBo_07g0010830.01		OsZS97_07G010990_01	OsMH63_07G011010_01	OsLiXu_07g0007510.01
Os4530.POR.1.pan0000423	LOC_Os07g20630.1					OsN22_05G012060_01			OsZS97_05G012410_01		OsLiXu_05g0012340.01					OsLima_05g0012300.01
Os4530.POR.1.pan0000424	LOC_Os07g22660.1								OsZS97_07G011240_01
Os4530.POR.1.pan0000425	LOC_Os07g24290.1,LOC_Os07g24300.1								OsZS97_07G012030_01
Os4530.POR.1.pan0000426	LOC_Os07g25490.1							OsPr106_07g0012240.01					OsLaMu_07g0012300.01			OsLima_07g0012240.01
Os4530.POR.1.pan0000427	LOC_Os07g27630.1	OsCMeo_07g0013580.01					OsNaBo_07g0013270.01	OsPr106_07g0013470.01			OsLiXu_07g0013640.01
Os4530.POR.1.pan0000428	LOC_Os07g28290.1					OsN22_07G013760_01	OsNaBo_07g0013640.01	OsPr106_07g0013820.01		OsMH63_07G013660_01	OsLiXu_07g0013970.01	OsGoSa_07g0013760.01		OsKYG_07g0013760.01	OsIR64_07g0014340.01	OsLima_07g0013670.01
Os4530.POR.1.pan0000429	LOC_Os07g29430.1							OsPr106_07g0014380.01
Os4530.POR.1.pan0000430	LOC_Os07g31480.1								OsZS97_07G015410_01					OsKYG_07g0015470.01	OsIR64_07g0016040.01	OsLima_07g0015300.01
Os4530.POR.1.pan0000431	LOC_Os07g31670.1								OsZS97_07G015530_01,OsZS97_07G015540_01
Os4530.POR.1.pan0000432	LOC_Os07g32540.1	OsCMeo_07g0016190.01	OsKeNa_07g0016230.01	OsAzu_07g0016300.01	OsARC_07g0016120.01	OsN22_07G016090_01	OsNaBo_07g0016020.01	OsPr106_07g0016180.01		OsMH63_07G015980_01	OsLiXu_07g0016350.01	OsGoSa_07g0016090.01	OsLaMu_07g0016120.01	OsKYG_07g0016090.01	OsIR64_07g0016650.01	OsLima_07g0015920.01
Os4530.POR.1.pan0000433	LOC_Os07g33520.1						OsNaBo_11g0013830.01	OsPr106_11g0013870.01
Os4530.POR.1.pan0000434	LOC_Os07g34230.1							OsPr106_07g0017230.01	OsZS97_07G017060_01	OsMH63_07G017030_01
Os4530.POR.1.pan0000435	LOC_Os07g34430.1,Os07t0528400-00,LOC_Os07g34440.1,OsNip_07G017890_01	OsCMeo_07g0017340.01,OsCMeo_07g0017350.01	OsKeNa_07g0017370.01		OsARC_07g0017230.01			OsPr106_07g0017350.01	OsZS97_07G017180_01	OsMH63_07G017150_01	OsLiXu_07g0017480.01	OsGoSa_07g0017230.01	OsLaMu_07g0017260.01		OsIR64_07g0017840.01	OsLima_07g0017080.01
Os4530.POR.1.pan0000436	LOC_Os07g35480.1,LOC_Os07g35480.2,LOC_Os07g35480.3,OsNip_07G018560_01,Os07t0539100-01,Os07t0539100-02,LOC_Os07g35490.1,LOC_Os07g35500.1,Os07t0539200-01,OsNip_07G018570_01,LOC_Os07g35510.1,Os07t0539300-01,Os07t0539300-02,OsNip_07G018580_03,OsNip_07G018580_02,OsNip_07G018580_01,LOC_Os07g35520.1,Os07t0539400-00	OsCMeo_07g0018000.02,OsCMeo_07g0018000.01,OsCMeo_07g0018000.03,OsCMeo_07g0018010.01,OsCMeo_07g0018020.03,OsCMeo_07g0018020.02,OsCMeo_07g0018020.01	OsKeNa_07g0018010.01,OsKeNa_07g0018020.01,OsKeNa_07g0018030.01,OsKeNa_07g0018040.02,OsKeNa_07g0018040.03,OsKeNa_07g0018040.01	OsAzu_07g0018100.03,OsAzu_07g0018100.02,OsAzu_07g0018100.01	OsARC_07g0017890.02,OsARC_07g0017890.01,OsARC_07g0017900.01,OsARC_07g0017910.03,OsARC_07g0017910.02,OsARC_07g0017910.01	OsN22_07G017840_01,OsN22_07G017840_02	OsNaBo_07g0017800.02,OsNaBo_07g0017800.01,OsNaBo_07g0017810.01,OsNaBo_07g0017820.01,OsNaBo_07g0017830.02,OsNaBo_07g0017830.03,OsNaBo_07g0017830.01,OsNaBo_07g0017830.04	OsPr106_07g0018030.03,OsPr106_07g0018030.02,OsPr106_07g0018030.01	OsZS97_07G017800_03,OsZS97_07G017800_01,OsZS97_07G017800_02	OsMH63_07G017840_03,OsMH63_07G017840_02,OsMH63_07G017840_01,OsMH63_07G017850_01,OsMH63_07G017860_01	OsLiXu_07g0018110.02,OsLiXu_07g0018110.03,OsLiXu_07g0018110.01	OsGoSa_07g0017820.02,OsGoSa_07g0017820.01	OsLaMu_07g0017880.02,OsLaMu_07g0017880.01	OsKYG_07g0017930.02,OsKYG_07g0017930.01	OsIR64_07g0018530.03,OsIR64_07g0018530.02,OsIR64_07g0018530.01	OsLima_07g0017760.01,OsLima_07g0017770.02,OsLima_07g0017770.01
Os4530.POR.1.pan0000437	LOC_Os07g35530.1			OsAzu_07g0018110.01			OsNaBo_07g0017840.01	OsPr106_07g0018040.01	OsZS97_07G017810_01	OsMH63_07G017870_01	OsLiXu_07g0018120.01	OsGoSa_07g0017830.01	OsLaMu_07g0017890.01	OsKYG_07g0017940.01	OsIR64_07g0018540.01	OsLima_07g0017790.01
Os4530.POR.1.pan1000008	LOC_Os07g37490.1
Os4530.POR.1.pan0000438	LOC_Os07g37910.1							OsPr106_07g0019680.01	OsZS97_07G019350_01	OsMH63_07G019420_01	OsLiXu_07g0019700.01			OsKYG_07g0019580.01	OsIR64_07g0020150.01
Os4530.POR.1.pan0000439	LOC_Os07g38310.1	OsCMeo_07g0020100.01		OsAzu_07g0020210.01	OsARC_07g0020010.01	OsN22_07G019740_01	OsNaBo_07g0019840.01	OsPr106_07g0020060.01	OsZS97_07G019700_01	OsMH63_07G019770_01	OsLiXu_07g0020090.01	OsGoSa_07g0019910.01	OsLaMu_07g0019830.01	OsKYG_07g0019960.01	OsIR64_07g0020520.01	OsLima_07g0019860.01
Os4530.POR.1.pan0000440	LOC_Os07g39760.1	OsCMeo_07g0021270.01	OsKeNa_07g0021360.01	OsAzu_07g0021340.01	OsARC_07g0021120.01			OsPr106_07g0021200.01			OsLiXu_07g0021260.01	OsGoSa_07g0020990.01	OsLaMu_07g0020960.01	OsKYG_07g0021100.01	OsIR64_07g0021630.01	OsLima_07g0020940.01
Os4530.POR.1.pan0000441	LOC_Os07g40200.1	OsCMeo_10g0002550.03,OsCMeo_10g0002550.02,OsCMeo_10g0002550.01,OsCMeo_10g0002560.01,OsCMeo_10g0002580.01	OsKeNa_10g0002610.02,OsKeNa_10g0002610.01,OsKeNa_10g0002630.01	OsAzu_10g0002650.02,OsAzu_10g0002650.03,OsAzu_10g0002650.01,OsAzu_10g0002670.01	OsARC_10g0002790.01,OsARC_10g0002800.01	OsN22_10G002640_01,OsN22_10G002640_02,OsN22_10G002650_01,OsN22_10G002670_01	OsNaBo_10g0002620.01,OsNaBo_10g0002630.01,OsNaBo_10g0002640.01,OsNaBo_10g0002650.01,OsNaBo_10g0002660.01		OsZS97_10G002570_03,OsZS97_10G002570_02,OsZS97_10G002570_01	OsMH63_10G002520_02,OsMH63_10G002520_01	OsLiXu_10g0002500.02,OsLiXu_10g0002500.01	OsGoSa_10g0002660.03,OsGoSa_10g0002660.02,OsGoSa_10g0002660.01	OsLaMu_10g0002670.02,OsLaMu_10g0002670.01,OsLaMu_10g0002680.01,OsLaMu_10g0002700.01	OsKYG_10g0002580.03,OsKYG_10g0002580.02,OsKYG_10g0002580.01	OsIR64_10g0002740.02,OsIR64_10g0002740.01	OsLima_10g0002570.03,OsLima_10g0002570.02,OsLima_10g0002570.01
Os4530.POR.1.pan0000442	OsNip_07G022720_01,LOC_Os07g40880.1							OsPr106_07g0022100.01	OsZS97_07G021710_01	OsMH63_07G021840_01	OsLiXu_07g0022120.01	OsGoSa_07g0021920.01	OsLaMu_07g0021860.01	OsKYG_07g0021990.01	OsIR64_07g0022550.01	OsLima_07g0021820.01
Os4530.POR.1.pan0000443	LOC_Os07g41960.1					OsN22_07G022570_01	OsNaBo_07g0022620.01		OsZS97_07G022520_01		OsLiXu_07g0022900.01	OsGoSa_07g0022720.01			OsIR64_07g0023370.01	OsLima_07g0022650.01
Os4530.POR.1.pan0000444	LOC_Os07g42270.1	OsCMeo_07g0023060.01	OsKeNa_07g0023220.01		OsARC_07g0023020.01	OsN22_07G022830_01			OsZS97_07G022730_01	OsMH63_07G022810_01	OsLiXu_07g0023110.01		OsLaMu_07g0022890.01	OsKYG_07g0023020.01	OsIR64_07g0023570.01	OsLima_07g0022880.01
Os4530.POR.1.pan0000445	LOC_Os07g44499.1	OsCMeo_07g0024780.01	OsKeNa_07g0024920.01		OsARC_07g0024680.01	OsN22_07G024560_01	OsNaBo_07g0024620.01	OsPr106_07g0024810.01	OsZS97_07G024440_01	OsMH63_07G024600_01	OsLiXu_07g0024870.01	OsGoSa_07g0024660.01	OsLaMu_07g0024570.01	OsKYG_07g0024740.01	OsIR64_07g0025340.01	OsLima_07g0024620.01
Os4530.POR.1.pan0000446	LOC_Os07g45120.1,OsNip_07G025930_01,Os07t0645701-00	OsCMeo_07g0025240.01	OsKeNa_07g0025410.01	OsAzu_07g0025330.01,OsAzu_07g0025340.01	OsARC_07g0025260.01	OsN22_07G025160_01	OsNaBo_07g0025160.01,OsNaBo_07g0025170.01	OsPr106_07g0025420.01	OsZS97_07G025020_01	OsMH63_07G025190_01	OsLiXu_07g0025440.01,OsLiXu_07g0025450.01	OsGoSa_07g0025250.01	OsLaMu_07g0025160.01	OsKYG_07g0025310.01,OsKYG_07g0025320.01	OsIR64_07g0025920.01	OsLima_07g0025230.01,OsLima_07g0025240.01
Os4530.POR.1.pan0000447	LOC_Os07g46070.1							OsPr106_07g0025840.01,OsPr106_07g0025840.02
Os4530.POR.1.pan0000448	LOC_Os07g46100.1					OsN22_07G025770_01	OsNaBo_07g0025570.01	OsPr106_07g0025880.01		OsMH63_07G025700_01		OsGoSa_07g0025720.01	OsLaMu_07g0025670.01			OsLima_07g0025640.01
Os4530.POR.1.pan0000449	LOC_Os07g47940.1	OsCMeo_07g0027520.01	OsKeNa_07g0027720.01	OsAzu_07g0027690.01	OsARC_07g0027300.01			OsPr106_07g0027480.01	OsZS97_07G027070_01	OsMH63_07G027360_01	OsLiXu_07g0027710.01,OsLiXu_07g0027750.01	OsGoSa_07g0027420.01	OsLaMu_07g0027290.01	OsKYG_07g0027700.01		OsLima_07g0027260.01
Os4530.POR.1.pan0000450	LOC_Os08g01230.1	OsCMeo_08g0000230.01							OsZS97_08G000230_01	OsMH63_08G000250_01						OsLima_08g0000240.01
Os4530.POR.1.pan0000451	LOC_Os08g01820.1	OsCMeo_08g0000700.01	OsKeNa_08g0000700.01		OsARC_08g0000690.01	OsN22_08G000690_01		OsPr106_08g0000670.01			OsLiXu_08g0000680.01	OsGoSa_08g0000680.01	OsLaMu_08g0000680.01	OsKYG_08g0000670.01	OsIR64_08g0000630.01
Os4530.POR.1.pan0000452	LOC_Os08g02010.1,OsNip_08G000870_01,LOC_Os08g02020.1,LOC_Os08g02030.1,Os08t0112300-01	OsCMeo_08g0000890.01	OsKeNa_08g0000880.01	OsAzu_08g0000870.01	OsARC_08g0000880.01	OsN22_08G000900_01	OsNaBo_08g0000860.01	OsPr106_08g0000850.01	OsZS97_08G000910_01	OsMH63_08G000910_01	OsLiXu_08g0000850.01	OsGoSa_08g0000870.01	OsLaMu_08g0000870.01	OsKYG_08g0000830.01	OsIR64_08g0000800.01	OsLima_08g0000920.01
Os4530.POR.1.pan0000453	LOC_Os08g04710.1,Os08t0142500-01,OsNip_08G002930_01,LOC_Os08g04720.1,LOC_Os08g04730.1,LOC_Os08g04740.1,Os08t0142900-00,OsNip_08G002940_01	OsCMeo_08g0002960.01,OsCMeo_08g0002970.01	OsKeNa_08g0002970.01,OsKeNa_08g0002980.01	OsAzu_08g0002920.01,OsAzu_08g0002930.01	OsARC_08g0002940.01,OsARC_08g0002950.01	OsN22_08G002740_01	OsNaBo_08g0002620.01	OsPr106_08g0002750.01	OsZS97_08G002790_01	OsMH63_08G002760_01	OsLiXu_08g0002800.01	OsGoSa_08g0002600.01	OsLaMu_08g0002710.01	OsKYG_08g0002780.01	OsIR64_08g0002620.01	OsLima_08g0002760.01
Os4530.POR.1.pan0000454	LOC_Os08g05270.1			OsAzu_08g0003100.01,OsAzu_08g0003110.01				OsPr106_08g0002930.01,OsPr106_08g0002940.01	OsZS97_08G002990_01,OsZS97_08G003000_01	OsMH63_08G002930_01,OsMH63_08G002940_01					OsIR64_08g0002810.01,OsIR64_08g0002820.01
Os4530.POR.1.pan0000455	LOC_Os08g07470.1	OsCMeo_08g0004850.01						OsPr106_08g0004630.01					OsLaMu_08g0004630.01		OsIR64_08g0004470.01	OsLima_08g0004590.01
Os4530.POR.1.pan0000456	LOC_Os08g08310.1								OsZS97_08G005280_01
Os4530.POR.1.pan0000457	LOC_Os08g08350.1	OsCMeo_08g0005120.01		OsAzu_08g0005090.01	OsARC_08g0005180.01	OsN22_08G004850_01	OsNaBo_08g0004810.01	OsPr106_08g0004900.01	OsZS97_08G004940_01	OsMH63_08G004930_01	OsLiXu_08g0005000.01	OsGoSa_08g0004720.01	OsLaMu_08g0004910.01	OsKYG_08g0004890.01	OsIR64_08g0004720.01	OsLima_08g0004850.01
Os4530.POR.1.pan0000458	LOC_Os08g08930.1							OsPr106_08g0005530.01	OsZS97_08G005600_01			OsGoSa_08g0005370.01		OsKYG_08g0005550.01		OsLima_08g0005440.01
Os4530.POR.1.pan0000459	LOC_Os08g09870.1,OsNip_08G006360_01,LOC_Os08g09880.1,Os08t0198800-01,LOC_Os08g09890.1,OsNip_08G006370_01,OsNip_08G006380_01,OsNip_08G006390_01	OsCMeo_08g0006440.01,OsCMeo_08g0006450.01,OsCMeo_08g0006460.01,OsCMeo_08g0006470.01,OsCMeo_08g0006480.01	OsKeNa_08g0006360.01,OsKeNa_08g0006370.01	OsAzu_08g0006370.01,OsAzu_08g0006380.01,OsAzu_08g0006390.01,OsAzu_08g0006400.01	OsARC_08g0006340.01,OsARC_08g0006350.01	OsN22_08G006070_01,OsN22_08G006080_01	OsNaBo_08g0005960.01	OsPr106_08g0006220.01	OsZS97_08G006130_02,OsZS97_08G006130_01	OsMH63_08G006230_01,OsMH63_08G006240_01	OsLiXu_08g0006220.01,OsLiXu_08g0006230.01	OsGoSa_08g0006030.01,OsGoSa_08g0006040.01,OsGoSa_08g0006050.01	OsLaMu_08g0006070.01,OsLaMu_08g0006080.01	OsKYG_08g0006100.01,OsKYG_08g0006110.01	OsIR64_08g0006080.01,OsIR64_08g0006090.01	OsLima_08g0006050.01,OsLima_08g0006060.01
Os4530.POR.1.pan0000460	LOC_Os08g11330.1							OsPr106_03g0029790.01	OsZS97_03G029760_01
Os4530.POR.1.pan0000461	LOC_Os08g12170.1							OsPr106_08g0007130.01,OsPr106_08g0007150.01,OsPr106_08g0007170.01	OsZS97_08G006910_01,OsZS97_08G006930_01,OsZS97_08G006950_01		OsLiXu_08g0007360.01			OsKYG_Ung0002090.01,OsKYG_Ung0002110.01		OsLima_08g0006770.01,OsLima_08g0006810.01
Os4530.POR.1.pan0000462	LOC_Os08g12240.1							OsPr106_08g0007110.01	OsZS97_08G006890_01							OsLima_08g0006750.01
Os4530.POR.1.pan0000463	LOC_Os08g12420.1							OsPr106_08g0007060.01	OsZS97_08G006840_01	OsMH63_08G007160_01		OsGoSa_08g0006720.01	OsLaMu_08g0006770.01	OsKYG_08g0006830.01	OsIR64_08g0006950.01	OsLima_08g0006700.01
Os4530.POR.1.pan0000464	LOC_Os08g12460.1								OsZS97_10G003970_01
Os4530.POR.1.pan0000465	OsNip_08G007690_01,LOC_Os08g13210.1,LOC_Os08g13219.1	OsCMeo_08g0007750.01	OsKeNa_08g0007640.01	OsAzu_08g0007570.01		OsN22_08G007540_01			OsZS97_08G007380_01	OsMH63_08G007750_01	OsLiXu_08g0007800.01		OsLaMu_08g0007220.01	OsKYG_08g0007270.01	OsIR64_08g0007530.01	OsLima_08g0007190.01
Os4530.POR.1.pan0000466	LOC_Os08g13650.1								OsZS97_08G007610_01		OsLiXu_08g0008050.01
Os4530.POR.1.pan0000467	LOC_Os08g13770.1							OsPr106_08g0013290.01		OsMH63_08G013520_01		OsGoSa_08g0012960.01
Os4530.POR.1.pan0000468	LOC_Os08g14780.1	OsCMeo_08g0008590.01		OsAzu_08g0008430.01		OsN22_08G008370_01			OsZS97_08G008220_01	OsMH63_08G008660_01	OsLiXu_08g0008670.01	OsGoSa_08g0007960.01	OsLaMu_08g0008120.01	OsKYG_08g0008130.01	OsIR64_08g0008400.01
Os4530.POR.1.pan0000469	LOC_Os08g15440.1								OsZS97_08G008570_01			OsGoSa_08g0008300.01	OsLaMu_08g0008450.01	OsKYG_08g0008450.01
Os4530.POR.1.pan0000470	LOC_Os08g15720.1							OsPr106_08g0008850.01
Os4530.POR.1.pan0000471	LOC_Os08g16240.1							OsPr106_08g0008970.01
Os4530.POR.1.pan0000472	LOC_Os08g16470.1		OsKeNa_08g0009160.01	OsAzu_08g0009100.01	OsARC_08g0009120.01		OsNaBo_08g0008920.01	OsPr106_08g0009070.01	OsZS97_08G009010_01	OsMH63_08G009350_01	OsLiXu_08g0009470.01	OsGoSa_08g0008680.01			OsIR64_08g0009110.01
Os4530.POR.1.pan0000473	Os08t0267000-00,LOC_Os08g16670.1,OsNip_08G009550_01,LOC_Os08g16680.1,LOC_Os08g16710.1,OsNip_08G009570_01,Os08t0267800-01	OsCMeo_08g0009410.01	OsKeNa_08g0009270.01	OsAzu_08g0009210.01	OsARC_08g0009240.01	OsN22_08G009100_01		OsPr106_08g0009180.01,OsPr106_08g0009190.01	OsZS97_08G009120_01	OsMH63_08G009470_01		OsGoSa_08g0008810.01			OsIR64_08g0009220.01	OsLima_08g0008740.01
Os4530.POR.1.pan0000474	LOC_Os08g17380.1							OsPr106_08g0009500.01
Os4530.POR.1.pan0000475	LOC_Os08g17570.1							OsPr106_08g0009570.01	OsZS97_08G009490_01	OsMH63_08G009840_01
Os4530.POR.1.pan0000476	Os08t0287800-00,LOC_Os08g19105.1,OsNip_08G010390_03,OsNip_08G010390_01,OsNip_08G010390_02,LOC_Os08g19110.1		OsKeNa_08g0010120.02,OsKeNa_08g0010120.01			OsN22_08G009860_01	OsNaBo_08g0009820.01	OsPr106_08g0009970.02,OsPr106_08g0009970.01	OsZS97_08G009880_04,OsZS97_08G009880_03,OsZS97_08G009880_01,OsZS97_08G009880_02	OsMH63_08G010210_02,OsMH63_08G010210_01	OsLiXu_08g0010380.02,OsLiXu_08g0010380.01	OsGoSa_08g0009610.01	OsLaMu_08g0009710.01	OsKYG_08g0009730.01	OsIR64_08g0010010.02,OsIR64_08g0010010.01	OsLima_08g0009570.01,OsLima_08g0009570.02
Os4530.POR.1.pan0000477	OsNip_08G010550_01,LOC_Os08g19340.1	OsCMeo_08g0010400.01	OsKeNa_08g0010280.01	OsAzu_08g0010220.01	OsARC_08g0010270.01	OsN22_08G010020_01	OsNaBo_08g0010000.01	OsPr106_08g0010150.01	OsZS97_08G010040_01	OsMH63_08G010360_01	OsLiXu_08g0010540.01	OsGoSa_08g0009770.01	OsLaMu_08g0009880.01	OsKYG_08g0009910.01	OsIR64_08g0010180.01	OsLima_08g0009750.01
Os4530.POR.1.pan0000478	LOC_Os08g19660.1							OsPr106_08g0010270.01			OsLiXu_08g0010660.01	OsGoSa_08g0009890.01
Os4530.POR.1.pan0000479	LOC_Os08g20590.1,Os08t0300501-00	OsCMeo_08g0010780.01		OsAzu_08g0010590.01					OsZS97_08G010510_01
Os4530.POR.1.pan0000480	LOC_Os08g21530.1					OsN22_08G010590_01	OsNaBo_08g0010590.01	OsPr106_08g0010740.01	OsZS97_08G010640_01	OsMH63_08G010980_01	OsLiXu_08g0011120.01	OsGoSa_08g0010350.01	OsLaMu_08g0010430.01	OsKYG_08g0010490.01	OsIR64_08g0010770.01
Os4530.POR.1.pan0000481	LOC_Os08g22320.1	OsCMeo_08g0011260.01	OsKeNa_08g0011180.01	OsAzu_08g0011050.01	OsARC_08g0011100.01	OsN22_08G010830_01	OsNaBo_08g0010840.01		OsZS97_08G010900_01	OsMH63_08G011210_01	OsLiXu_08g0011390.01	OsGoSa_08g0010610.01	OsLaMu_08g0010660.01	OsKYG_08g0010740.01	OsIR64_08g0011040.01	OsLima_08g0010600.01
Os4530.POR.1.pan0000482	LOC_Os08g23200.1		OsKeNa_08g0011360.01			OsN22_08G011040_01		OsPr106_08g0011170.01	OsZS97_08G011100_01	OsMH63_08G011400_01	OsLiXu_08g0011590.01	OsGoSa_08g0010800.01	OsLaMu_08g0010850.01	OsKYG_08g0010940.01	OsIR64_08g0011240.01
Os4530.POR.1.pan0000483	LOC_Os08g23550.1					OsN22_08G011210_01		OsPr106_08g0011330.01	OsZS97_08G011270_01		OsLiXu_08g0011750.01		OsLaMu_08g0010990.01	OsKYG_08g0011100.01
Os4530.POR.1.pan0000484	LOC_Os08g24920.1					OsN22_08G011840_01			OsZS97_08G011900_01	OsMH63_08G012200_01			OsLaMu_08g0011610.01
Os4530.POR.1.pan0000485	LOC_Os08g25230.1					OsN22_08G012000_01	OsNaBo_08g0011960.01	OsPr106_08g0012160.01	OsZS97_08G012060_01	OsMH63_08G012380_01	OsLiXu_08g0012580.01	OsGoSa_08g0011800.01	OsLaMu_08g0011820.01	OsKYG_08g0011920.01	OsIR64_08g0012250.01
Os4530.POR.1.pan0000486	LOC_Os08g25260.1					OsN22_08G012040_01	OsNaBo_08g0011990.01	OsPr106_08g0012200.01	OsZS97_08G012100_01	OsMH63_08G012420_01
Os4530.POR.1.pan0000487	LOC_Os08g25270.1				OsARC_08g0012370.01	OsN22_08G012060_01	OsNaBo_08g0012000.01	OsPr106_08g0012210.01			OsLiXu_08g0012640.01	OsGoSa_08g0011860.01	OsLaMu_08g0011860.01	OsKYG_08g0011980.01	OsIR64_08g0012310.01	OsLima_08g0011800.01
Os4530.POR.1.pan0000488	LOC_Os08g26544.1								OsZS97_08G012830_01
Os4530.POR.1.pan1000009	LOC_Os08g26960.1
Os4530.POR.1.pan0000489	LOC_Os08g27260.1	OsCMeo_08g0013250.01	OsKeNa_08g0013380.01			OsN22_08G013060_01		OsPr106_08g0013210.01	OsZS97_08G013220_01	OsMH63_08G013420_01	OsLiXu_08g0013660.01	OsGoSa_08g0012880.01		OsKYG_08g0012990.01	OsIR64_08g0013310.01
Os4530.POR.1.pan0000490	LOC_Os08g27690.1								OsZS97_08G013380_01
Os4530.POR.1.pan0000491	LOC_Os08g28070.1								OsZS97_08G013540_01
Os4530.POR.1.pan0000492	LOC_Os08g28120.1							OsPr106_08g0013640.01		OsMH63_08G013870_01		OsGoSa_08g0013220.01	OsLaMu_08g0013310.01		OsIR64_08g0013680.01	OsLima_08g0013180.01
Os4530.POR.1.pan0000493	LOC_Os08g29350.1		OsKeNa_08g0014290.01		OsARC_08g0014510.01			OsPr106_08g0014350.01				OsGoSa_08g0013860.01	OsLaMu_08g0014010.01	OsKYG_08g0013980.01
Os4530.POR.1.pan0000494	LOC_Os08g30380.1,LOC_Os08g30400.1,LOC_Os08g30410.1					OsN22_07G012610_01	OsNaBo_08g0014680.01	OsPr106_08g0014800.01		OsMH63_08G014990_01		OsGoSa_08g0014360.01	OsLaMu_08g0014500.01	OsKYG_08g0014450.01	OsIR64_08g0014810.01	OsLima_08g0014370.01
Os4530.POR.1.pan0000495	LOC_Os08g30620.1							OsPr106_08g0014920.01
Os4530.POR.1.pan0000496	LOC_Os08g31040.1						OsNaBo_08g0015040.01		OsZS97_08G015120_02,OsZS97_08G015120_01	OsMH63_08G015320_01
Os4530.POR.1.pan0000497	LOC_Os08g31540.1								OsZS97_01G007860_01		OsLiXu_01g0008020.01
Os4530.POR.1.pan0000498	LOC_Os08g32010.1	OsCMeo_08g0015830.01	OsKeNa_08g0015900.01		OsARC_08g0016170.01	OsN22_08G015730_01	OsNaBo_08g0015830.01	OsPr106_08g0015960.01	OsZS97_08G015960_01				OsLaMu_08g0015570.01		OsIR64_08g0015910.01
Os4530.POR.1.pan0000499	LOC_Os08g32490.1		OsKeNa_08g0016150.01		OsARC_08g0016430.01		OsNaBo_08g0016080.01	OsPr106_08g0016220.01	OsZS97_08G016200_01		OsLiXu_08g0016410.01	OsGoSa_08g0015660.01	OsLaMu_08g0015820.01	OsKYG_08g0015830.01	OsIR64_08g0016150.01
Os4530.POR.1.pan0000500	LOC_Os08g33130.1		OsKeNa_08g0016610.01			OsN22_08G016420_01	OsNaBo_08g0016550.01	OsPr106_08g0016740.01	OsZS97_08G016720_01		OsLiXu_08g0016890.01	OsGoSa_08g0016070.01	OsLaMu_08g0016290.01	OsKYG_08g0016280.01	OsIR64_08g0016640.01	OsLima_08g0016000.01
Os4530.POR.1.pan0000501	LOC_Os08g33170.1	OsCMeo_08g0016620.01			OsARC_08g0016960.01	OsN22_08G016470_01	OsNaBo_08g0016600.01	OsPr106_08g0016790.01					OsLaMu_08g0016340.01
Os4530.POR.1.pan0000502	Os08t0438801-01,LOC_Os08g34040.1	OsCMeo_08g0017210.01		OsAzu_08g0017380.01	OsARC_08g0017510.01	OsN22_08G017070_01,OsN22_08G017080_01	OsNaBo_08g0017170.01	OsPr106_08g0017350.01	OsZS97_08G017330_01	OsMH63_08G017360_01,OsMH63_08G017370_01	OsLiXu_08g0017520.01	OsGoSa_08g0016700.01	OsLaMu_08g0016920.01	OsKYG_08g0016890.01	OsIR64_08g0017250.01	OsLima_08g0016620.01
Os4530.POR.1.pan0000503	Os08t0463500-01,LOC_Os08g36110.1,OsNip_08G018990_01,LOC_Os08g36120.1	OsCMeo_08g0018580.01	OsKeNa_08g0018660.01	OsAzu_08g0018770.01	OsARC_08g0018790.01,OsARC_08g0018800.01	OsN22_08G018390_01,OsN22_08G018400_01	OsNaBo_08g0018490.01,OsNaBo_08g0018500.01	OsPr106_08g0018630.01,OsPr106_08g0018640.01	OsZS97_08G018610_01,OsZS97_08G018620_01	OsMH63_08G018680_01,OsMH63_08G018690_01	OsLiXu_08g0018830.01,OsLiXu_08g0018840.01	OsGoSa_08g0017990.01,OsGoSa_08g0018000.01	OsLaMu_08g0018200.01,OsLaMu_08g0018210.01	OsKYG_08g0018150.01,OsKYG_08g0018160.01	OsIR64_08g0018560.01,OsIR64_08g0018570.01	OsLima_08g0017880.01,OsLima_08g0017890.01
Os4530.POR.1.pan0000504	LOC_Os08g36600.1				OsARC_08g0019110.01	OsN22_08G018700_01	OsNaBo_08g0018820.01	OsPr106_08g0018960.01		OsMH63_08G019030_01	OsLiXu_08g0019170.01	OsGoSa_08g0018330.01	OsLaMu_08g0018540.01	OsKYG_08g0018480.01	OsIR64_08g0018880.01	OsLima_08g0018210.01
Os4530.POR.1.pan0000505	LOC_Os08g39340.1					OsN22_08G020790_01	OsNaBo_08g0020950.01	OsPr106_08g0021090.01						OsKYG_08g0020590.01		OsLima_08g0020310.01
Os4530.POR.1.pan0000506	LOC_Os08g39360.1	OsCMeo_08g0021050.01	OsKeNa_08g0021160.01	OsAzu_08g0021260.01	OsARC_08g0021240.01	OsN22_08G020810_01	OsNaBo_08g0020970.01	OsPr106_08g0021110.01		OsMH63_08G021190_01	OsLiXu_08g0021290.01	OsGoSa_08g0020440.01	OsLaMu_08g0020650.01	OsKYG_08g0020610.01	OsIR64_08g0020990.01	OsLima_08g0020330.01
Os4530.POR.1.pan0000507	LOC_Os08g39680.1			OsAzu_08g0021530.01			OsNaBo_08g0021220.01,OsNaBo_08g0021230.01	OsPr106_08g0021350.02,OsPr106_08g0021350.01		OsMH63_08G021440_02,OsMH63_08G021440_01	OsLiXu_08g0021540.01
Os4530.POR.1.pan0000508	LOC_Os08g40540.1,OsNip_08G022360_01,LOC_Os08g40550.1,LOC_Os08g40555.1						OsNaBo_08g0021870.01	OsPr106_08g0021980.01	OsZS97_08G021960_01	OsMH63_08G022060_01
Os4530.POR.1.pan0000509	LOC_Os08g40660.1							OsPr106_08g0012990.01		OsMH63_08G013200_01		OsGoSa_08g0012650.01		OsKYG_08g0012770.01	OsIR64_08g0013080.01
Os4530.POR.1.pan0000510	LOC_Os08g40730.1				OsARC_08g0022240.01			OsPr106_08g0022130.01		OsMH63_08G022220_01		OsGoSa_08g0021510.01
Os4530.POR.1.pan0000511	LOC_Os08g41980.1					OsN22_08G022810_01			OsZS97_08G023010_01	OsMH63_08G023170_01					OsIR64_08g0022950.01
Os4530.POR.1.pan0000512	OsNip_08G024060_01,LOC_Os08g42770.1,LOC_Os08g42780.1,OsNip_08G024070_01	OsCMeo_08g0023710.01	OsKeNa_08g0023730.01	OsAzu_08g0023920.01	OsARC_08g0024060.01	OsN22_08G023370_01,OsN22_08G023380_01	OsNaBo_08g0023560.01,OsNaBo_08g0023570.01	OsPr106_08g0023710.01	OsZS97_08G023660_01	OsMH63_08G023830_01			OsLaMu_08g0023210.01		OsIR64_08g0023550.01	OsLima_08g0022930.01
Os4530.POR.1.pan0000513	Os09t0106200-01,LOC_Os09g01950.1							OsPr106_09g0000410.01		OsMH63_09G000390_01	OsLiXu_09g0000360.01	OsGoSa_09g0000400.01	OsLaMu_09g0000370.01		OsIR64_09g0000400.01	OsLima_09g0000390.01
Os4530.POR.1.pan0000514	LOC_Os09g02200.1					OsN22_09G000550_01	OsNaBo_09g0000520.01	OsPr106_09g0000540.01		OsMH63_09G000540_01
Os4530.POR.1.pan0000515	LOC_Os09g02340.1		OsKeNa_09g0000510.01			OsN22_09G000650_01	OsNaBo_09g0000620.01	OsPr106_09g0000650.01	OsZS97_09G000530_01	OsMH63_09G000650_01	OsLiXu_09g0000590.01	OsGoSa_09g0000680.01	OsLaMu_09g0000620.01	OsKYG_09g0000590.01	OsIR64_07g0003330.01	OsLima_09g0000600.01
Os4530.POR.1.pan0000516	LOC_Os09g02750.1								OsZS97_09G000820_01
Os4530.POR.1.pan0000517	LOC_Os09g02820.1		OsKeNa_09g0000800.01	OsAzu_09g0000820.01	OsARC_09g0000740.01	OsN22_09G000950_01	OsNaBo_09g0000910.01	OsPr106_09g0000940.01		OsMH63_09G000960_01,OsMH63_09G000960_02	OsLiXu_09g0000870.01	OsGoSa_09g0000980.01	OsLaMu_09g0000900.01	OsKYG_09g0000860.01	OsIR64_09g0000940.01	OsLima_09g0000890.01
Os4530.POR.1.pan0000518	LOC_Os09g03070.1							OsPr106_09g0001000.01
Os4530.POR.1.pan0000519	LOC_Os09g03640.1	OsCMeo_09g0001080.01							OsZS97_09G001140_01	OsMH63_09G001180_01
Os4530.POR.1.pan0000520	LOC_Os09g03700.1							OsPr106_09g0001170.01
Os4530.POR.1.pan0000521	LOC_Os09g06530.1	OsCMeo_09g0001810.01			OsARC_09g0001700.01	OsN22_09G001860_01		OsPr106_09g0001850.01		OsMH63_09G001950_01		OsGoSa_09g0001900.01	OsLaMu_09g0001810.01	OsKYG_09g0001810.01	OsIR64_09g0001820.01	OsLima_09g0001790.01
Os4530.POR.1.pan0000522	LOC_Os09g06910.1,LOC_Os09g06920.1,Os09t0244200-01,OsNip_09G001960_01	OsCMeo_09g0001960.01,OsCMeo_09g0001960.02	OsKeNa_09g0001860.01,OsKeNa_09g0001860.02	OsAzu_09g0001890.01,OsAzu_09g0001890.02	OsARC_09g0001850.01				OsZS97_09G002020_01,OsZS97_09G002020_02		OsLiXu_09g0001930.01	OsGoSa_09g0002070.01	OsLaMu_09g0001990.01	OsKYG_09g0001970.01	OsIR64_09g0001950.01	OsLima_09g0001950.01
Os4530.POR.1.pan0000523	LOC_Os09g07490.1					OsN22_09G002230_01	OsNaBo_09g0002270.01	OsPr106_09g0002240.01		OsMH63_09G002290_01
Os4530.POR.1.pan0000524	LOC_Os09g07764.1					OsN22_09G002370_01	OsNaBo_09g0002410.01	OsPr106_09g0002380.01		OsMH63_09G002430_01
Os4530.POR.1.pan0000525	LOC_Os09g07910.1							OsPr106_09g0002470.01
Os4530.POR.1.pan0000526	LOC_Os09g08370.1,LOC_Os09g08370.2,LOC_Os09g08370.3					OsN22_09G002640_01			OsZS97_09G002710_01
Os4530.POR.1.pan0000527	LOC_Os09g08560.1		OsKeNa_09g0002820.01	OsAzu_09g0002810.01	OsARC_09g0002690.01	OsN22_09G002800_01		OsPr106_09g0002860.01		OsMH63_09G002890_01	OsLiXu_09g0002730.01	OsGoSa_09g0002840.01	OsLaMu_09g0002850.01	OsKYG_09g0002820.01	OsIR64_09g0002750.01	OsLima_09g0002790.01
Os4530.POR.1.pan0000528	LOC_Os09g09230.1,OsNip_09G003020_01,LOC_Os09g09250.1,LOC_Os09g09270.1,OsNip_09G003030_01	OsCMeo_09g0003050.01	OsKeNa_09g0002980.01	OsAzu_09g0002970.01	OsARC_09g0002860.01	OsN22_09G003160_01	OsNaBo_09g0003090.01	OsPr106_09g0003100.01	OsZS97_09G003150_01	OsMH63_09G003130_01	OsLiXu_09g0002960.01	OsGoSa_09g0003050.01	OsLaMu_09g0003060.01	OsKYG_09g0003050.01	OsIR64_09g0002990.01	OsLima_09g0003020.01
Os4530.POR.1.pan0000529	LOC_Os09g10610.1			OsAzu_03g0020560.01				OsPr106_03g0020290.01	OsZS97_03G020190_01		OsLiXu_03g0020260.01	OsGoSa_03g0020380.01	OsLaMu_03g0020130.01	OsKYG_03g0020290.01	OsIR64_03g0020080.01	OsLima_03g0020270.01
Os4530.POR.1.pan0000530	LOC_Os09g10830.1	OsCMeo_09g0003780.01	OsKeNa_09g0003730.01			OsN22_09G003910_01	OsNaBo_09g0003800.01	OsPr106_09g0003880.01		OsMH63_09G003920_01	OsLiXu_09g0003760.01	OsGoSa_09g0003770.01	OsLaMu_09g0003800.01	OsKYG_09g0003840.01	OsIR64_09g0003790.01	OsLima_09g0003820.01
Os4530.POR.1.pan0000531	LOC_Os09g11280.1				OsARC_09g0003970.01	OsN22_09G004170_01	OsNaBo_09g0004060.01	OsPr106_09g0004130.01	OsZS97_09G004170_01	OsMH63_09G004220_01	OsLiXu_09g0004010.01	OsGoSa_09g0004080.01	OsLaMu_09g0004050.01	OsKYG_09g0004090.01		OsLima_09g0004090.01
Os4530.POR.1.pan0000532	LOC_Os09g11780.1				OsARC_09g0004210.01	OsN22_09G004440_01			OsZS97_09G004350_01							OsLima_09g0004350.01
Os4530.POR.1.pan0000533	LOC_Os09g13200.1,LOC_Os09g13210.1							OsPr106_12g0009960.01
Os4530.POR.1.pan0000534	LOC_Os09g14490.1,OsNip_09G005230_01,Os09t0314200-00,LOC_Os09g14500.1	OsCMeo_09g0005350.01	OsKeNa_09g0005160.01	OsAzu_09g0005130.01	OsARC_09g0005150.01	OsN22_09G005470_01	OsNaBo_09g0005300.01	OsPr106_09g0005360.01	OsZS97_09G005330_01	OsMH63_09G005700_01	OsLiXu_09g0005140.01	OsGoSa_09g0005250.01	OsLaMu_09g0005190.01	OsKYG_09g0005290.01	OsIR64_09g0005520.01	OsLima_09g0005380.01,OsLima_09g0005390.01
Os4530.POR.1.pan0000535	LOC_Os09g14760.1					OsN22_04G005040_01	OsNaBo_04g0004860.01	OsPr106_04g0004870.01		OsMH63_04G004950_01		OsGoSa_04g0004810.01
Os4530.POR.1.pan0000536	LOC_Os09g14800.1,LOC_Os09g14830.1,LOC_Os09g14850.1							OsPr106_09g0005570.01
Os4530.POR.1.pan0000537	LOC_Os09g15290.1	OsCMeo_09g0005640.01							OsZS97_09G005580_01							OsLima_09g0005620.01
Os4530.POR.1.pan0000538	LOC_Os09g16270.1		OsKeNa_09g0006040.01	OsAzu_09g0005990.01	OsARC_09g0006060.01	OsN22_09G006340_01	OsNaBo_09g0006210.01	OsPr106_09g0006230.01	OsZS97_09G006120_01	OsMH63_09G006590_01	OsLiXu_09g0005910.01	OsGoSa_09g0006030.01	OsLaMu_09g0006000.01	OsKYG_09g0006040.01		OsLima_09g0006180.01
Os4530.POR.1.pan0000539	LOC_Os09g16570.1						OsNaBo_09g0006360.01		OsZS97_09G006240_01		OsLiXu_09g0006090.01		OsLaMu_09g0006150.01			OsLima_09g0006320.01
Os4530.POR.1.pan0000540	LOC_Os09g16714.1								OsZS97_09G006310_01
Os4530.POR.1.pan0000541	LOC_Os09g17410.1							OsPr106_12g0008660.01
Os4530.POR.1.pan0000542	LOC_Os09g18340.1		OsKeNa_09g0006940.01	OsAzu_09g0006940.01			OsNaBo_09g0007190.01	OsPr106_09g0007080.01	OsZS97_09G006960_01	OsMH63_09G007420_01	OsLiXu_09g0006780.01		OsLaMu_09g0006850.01		OsIR64_09g0007170.01	OsLima_09g0007020.01
Os4530.POR.1.pan0000543	OsNip_09G007160_01,LOC_Os09g18350.1	OsCMeo_09g0007130.01	OsKeNa_09g0006950.01	OsAzu_09g0006950.01	OsARC_09g0007010.01		OsNaBo_09g0007200.01	OsPr106_09g0007090.01	OsZS97_09G006970_01	OsMH63_09G007430_01	OsLiXu_09g0006790.01	OsGoSa_09g0006860.01	OsLaMu_09g0006860.01	OsKYG_09g0006890.01	OsIR64_09g0007180.01	OsLima_09g0007030.01
Os4530.POR.1.pan0000544	LOC_Os09g20470.1							OsPr106_09g0008100.01						OsKYG_09g0007820.01		OsLima_09g0008000.01
Os4530.POR.1.pan0000545	LOC_Os09g20670.1				OsARC_09g0008100.01		OsNaBo_09g0008290.01	OsPr106_09g0008240.01				OsGoSa_09g0007880.01		OsKYG_09g0007970.01	OsIR64_09g0008210.01	OsLima_09g0008150.01
Os4530.POR.1.pan0000546	LOC_Os09g21440.1				OsARC_09g0008630.01	OsN22_09G009040_01	OsNaBo_09g0008820.01	OsPr106_09g0008820.01	OsZS97_09G008640_01	OsMH63_09G009150_01	OsLiXu_09g0008500.01	OsGoSa_09g0008460.01	OsLaMu_09g0008500.01	OsKYG_09g0008560.01	OsIR64_09g0008770.01	OsLima_09g0008750.01
Os4530.POR.1.pan0000547	LOC_Os09g22300.1,OsNip_09G009200_01,LOC_Os09g22320.1,LOC_Os09g22330.1,LOC_Os09g22340.1					OsN22_09G009420_01,OsN22_09G009430_01	OsNaBo_09g0009200.01,OsNaBo_09g0009210.01	OsPr106_09g0009180.01,OsPr106_09g0009190.01	OsZS97_09G009040_01	OsMH63_09G009550_01,OsMH63_09G009560_01
Os4530.POR.1.pan0000548	OsNip_09G009350_01,Os09t0393200-01,LOC_Os09g22540.1,LOC_Os09g22550.1					OsN22_09G009560_01	OsNaBo_09g0009340.02,OsNaBo_09g0009340.01	OsPr106_09g0009320.02,OsPr106_09g0009320.01	OsZS97_09G009170_01	OsMH63_09G009700_02,OsMH63_09G009700_01
Os4530.POR.1.pan1000010	LOC_Os09g23230.1
Os4530.POR.1.pan0000549	LOC_Os09g23710.1	OsCMeo_09g0009910.01	OsKeNa_09g0009650.01	OsAzu_09g0009700.01	OsARC_09g0009670.01			OsPr106_09g0009850.01	OsZS97_09G009750_01	OsMH63_09G010230_01	OsLiXu_09g0009540.01	OsGoSa_09g0009720.01	OsLaMu_09g0009560.01	OsKYG_09g0009570.01	OsIR64_09g0009810.01	OsLima_09g0009810.01
Os4530.POR.1.pan0000550	LOC_Os09g24300.1				OsARC_09g0009870.01			OsPr106_09g0010020.01	OsZS97_09G009940_01		OsLiXu_09g0009720.01	OsGoSa_09g0009890.01			OsIR64_09g0009980.01	OsLima_09g0009980.01
Os4530.POR.1.pan0000551	LOC_Os09g25450.1					OsN22_09G011020_01			OsZS97_09G010710_01					OsKYG_09g0010530.01
Os4530.POR.1.pan0000552	LOC_Os09g27740.1		OsKeNa_09g0012350.01			OsN22_09G012760_01		OsPr106_09g0012530.01						OsKYG_09g0012230.01
Os4530.POR.1.pan0000553	LOC_Os09g30000.1							OsPr106_09g0014150.01						OsKYG_09g0013850.01
Os4530.POR.1.pan0000554	OsNip_09G014710_01,Os09t0482821-01,OsNip_09G014730_01,LOC_Os09g30502.1	OsCMeo_09g0014700.01,OsCMeo_09g0014730.01,OsCMeo_09g0014740.01	OsKeNa_09g0014440.01,OsKeNa_09g0014470.01,OsKeNa_09g0014480.01	OsAzu_09g0014490.01,OsAzu_09g0014510.01,OsAzu_09g0014530.01,OsAzu_09g0014540.01	OsARC_09g0014520.01,OsARC_09g0014540.01,OsARC_09g0014560.01,OsARC_09g0014570.01	OsN22_09G014820_01,OsN22_09G014840_01	OsNaBo_09g0014580.01,OsNaBo_09g0014600.01,OsNaBo_09g0014620.01,OsNaBo_09g0014630.01	OsPr106_09g0014610.01	OsZS97_09G014570_01,OsZS97_09G014590_01,OsZS97_09G014610_01,OsZS97_09G014620_01	OsMH63_09G015030_01	OsLiXu_09g0014270.01	OsGoSa_09g0014370.01	OsLaMu_09g0014330.01	OsKYG_09g0014330.01	OsIR64_09g0014500.01	OsLima_09g0014480.01
Os4530.POR.1.pan0000555	LOC_Os09g30990.1							OsPr106_09g0014640.01		OsMH63_09G015060_01	OsLiXu_09g0014300.01	OsGoSa_09g0014400.01	OsLaMu_09g0014360.01	OsKYG_09g0014360.01	OsIR64_09g0014530.01	OsLima_09g0014510.01
Os4530.POR.1.pan0000556	LOC_Os09g31250.1							OsPr106_09g0014870.01
Os4530.POR.1.pan0000557	LOC_Os09g32340.1				OsARC_09g0015460.01	OsN22_09G015710_01	OsNaBo_09g0015530.01	OsPr106_09g0015600.01				OsGoSa_09g0015330.01			OsIR64_09g0015440.01
Os4530.POR.1.pan0000558	LOC_Os09g37452.1,LOC_Os09g37470.1	OsCMeo_09g0018910.01	OsKeNa_09g0018700.01	OsAzu_09g0018630.01	OsARC_09g0018680.01			OsPr106_09g0018850.01	OsZS97_09G018700_01		OsLiXu_09g0018470.01	OsGoSa_09g0018470.01	OsLaMu_09g0018600.01	OsKYG_09g0018490.01	OsIR64_09g0018620.01	OsLima_09g0018730.01
Os4530.POR.1.pan0000559	LOC_Os09g37620.1,OsNip_09G018940_02,OsNip_09G018940_01,Os09t0548400-01,LOC_Os09g37630.1,LOC_Os09g37650.1,LOC_Os09g37650.2,Os09t0548700-01,OsNip_09G018960_01	OsCMeo_09g0019040.01,OsCMeo_09g0019040.02,OsCMeo_09g0019060.01	OsKeNa_09g0018830.01,OsKeNa_09g0018850.01	OsAzu_09g0018750.01,OsAzu_09g0018750.02,OsAzu_09g0018770.01	OsARC_09g0018810.01,OsARC_09g0018830.01	OsN22_09G019150_02,OsN22_09G019150_01	OsNaBo_09g0018970.02,OsNaBo_09g0018970.01	OsPr106_09g0018990.01	OsZS97_09G018820_01	OsMH63_09G019200_02,OsMH63_09G019200_01	OsLiXu_09g0018600.01	OsGoSa_09g0018610.01	OsLaMu_09g0018740.01	OsKYG_09g0018620.01	OsIR64_09g0018760.02,OsIR64_09g0018760.01	OsLima_09g0018860.01
Os4530.POR.1.pan0000560	LOC_Os10g01070.1,OsNip_10G000030_01,OsNip_10G000030_02		OsKeNa_10g0000030.01	OsAzu_10g0000030.01	OsARC_10g0000030.01	OsN22_10G000030_01	OsNaBo_10g0000030.01	OsPr106_10g0000030.01	OsZS97_10G000030_01	OsMH63_10G000030_01	OsLiXu_10g0000030.01	OsGoSa_10g0000030.01	OsLaMu_10g0000030.01	OsKYG_10g0000030.01	OsIR64_10g0000030.01	OsLima_10g0000020.01
Os4530.POR.1.pan0000561	LOC_Os10g01110.1,Os10t0101100-01,OsNip_10G000060_01,LOC_Os10g01120.1	OsCMeo_10g0000060.01	OsKeNa_10g0000060.01	OsAzu_10g0000060.01	OsARC_10g0000090.01	OsN22_10G000060_01	OsNaBo_10g0000060.01	OsPr106_10g0000060.01,OsPr106_10g0000060.03,OsPr106_10g0000060.02	OsZS97_10G000060_01	OsMH63_10G000060_01	OsLiXu_10g0000060.01	OsGoSa_10g0000060.01	OsLaMu_10g0000060.01	OsKYG_10g0000060.01	OsIR64_10g0000060.01	OsLima_10g0000050.01
Os4530.POR.1.pan0000562	LOC_Os10g01730.1			OsAzu_10g0000350.01				OsPr106_10g0000310.01					OsLaMu_10g0000320.01
Os4530.POR.1.pan0000563	LOC_Os10g02800.1							OsPr106_10g0000840.01								OsLima_10g0000860.01
Os4530.POR.1.pan0000564	LOC_Os10g02830.1	OsCMeo_10g0000880.01		OsAzu_10g0000890.01	OsARC_10g0000820.01			OsPr106_10g0000870.01	OsZS97_10G000860_01			OsGoSa_10g0000870.01		OsKYG_10g0000910.01	OsIR64_10g0000900.01
Os4530.POR.1.pan0000565	LOC_Os10g03490.1							OsPr106_10g0001090.01		OsMH63_10G001110_01
Os4530.POR.1.pan0000566	LOC_Os10g03500.1	OsCMeo_10g0001100.01		OsAzu_10g0001120.01	OsARC_10g0001040.01			OsPr106_10g0001100.01		OsMH63_10G001120_01	OsLiXu_10g0001080.01			OsKYG_10g0001160.01		OsLima_10g0001090.01
Os4530.POR.1.pan0000567	LOC_Os10g03820.1		OsKeNa_10g0001330.01			OsN22_10G001330_01	OsNaBo_10g0001220.01	OsPr106_10g0001260.01	OsZS97_10G001320_01	OsMH63_10G001320_01	OsLiXu_10g0001260.01	OsGoSa_10g0001360.01	OsLaMu_10g0001360.01	OsKYG_10g0001380.01	OsIR64_10g0001390.01	OsLima_10g0001280.01
Os4530.POR.1.pan0000568	LOC_Os10g04810.1				OsARC_10g0001950.01,OsARC_10g0001960.01,OsARC_10g0001980.01,OsARC_10g0001990.01	OsN22_10G001930_01,OsN22_10G001940_01	OsNaBo_10g0001820.01,OsNaBo_10g0001850.01,OsNaBo_10g0001860.01		OsZS97_10G001890_01,OsZS97_10G001900_01			OsGoSa_10g0001990.01	OsLaMu_10g0001960.01,OsLaMu_10g0001970.01	OsKYG_10g0001880.01,OsKYG_10g0001890.01,OsKYG_10g0001900.01	OsIR64_10g0002020.01
Os4530.POR.1.pan0000569	LOC_Os10g04880.1							OsPr106_10g0001860.01
Os4530.POR.1.pan0000570	LOC_Os10g07602.1	OsCMeo_10g0003410.01	OsKeNa_10g0003490.01	OsAzu_10g0003520.01	OsARC_10g0003710.01	OsN22_10G003540_01	OsNaBo_10g0003670.01	OsPr106_10g0003450.01	OsZS97_10G003530_01	OsMH63_10G003410_01	OsLiXu_10g0003380.01		OsLaMu_10g0003690.01	OsKYG_10g0003480.01	OsIR64_10g0003610.01	OsLima_10g0003450.01
Os4530.POR.1.pan0000571	LOC_Os10g08400.1							OsPr106_10g0003850.01		OsMH63_10G003830_01	OsLiXu_10g0003740.01	OsGoSa_10g0003980.01	OsLaMu_10g0004070.01	OsKYG_10g0003850.01	OsIR64_10g0003970.01	OsLima_10g0003810.01
Os4530.POR.1.pan0000572	LOC_Os10g08630.1			OsAzu_10g0004010.01				OsPr106_10g0003970.01				OsGoSa_10g0004130.01	OsLaMu_10g0004210.01	OsKYG_10g0003990.01		OsLima_10g0003950.01
Os4530.POR.1.pan0000573	LOC_Os10g09000.1					OsN22_06G012710_01	OsNaBo_06g0013030.01	OsPr106_10g0004150.01	OsZS97_10G004250_01	OsMH63_10G004170_01
Os4530.POR.1.pan0000574	LOC_Os10g09060.1,LOC_Os10g09070.1							OsPr106_04g0004020.01
Os4530.POR.1.pan0000575	LOC_Os10g09500.1					OsN22_11G011920_01	OsNaBo_01g0017690.01	OsPr106_11g0012150.01	OsZS97_01G017510_01	OsMH63_11G012420_01	OsLiXu_01g0017580.01		OsLaMu_01g0017480.01		OsIR64_01g0017760.01	OsLima_01g0017640.01
Os4530.POR.1.pan0000576	LOC_Os10g09680.1				OsARC_10g0004590.01	OsN22_10G004440_01	OsNaBo_10g0004480.01		OsZS97_10G004450_01		OsLiXu_10g0004240.01			OsKYG_10g0004370.01	OsIR64_10g0004480.01	OsLima_10g0004330.01
Os4530.POR.1.pan0000577	LOC_Os10g13440.1				OsARC_10g0005730.01				OsZS97_10G005650_01
Os4530.POR.1.pan0000578	LOC_Os10g13870.1,OsNip_10G005660_01,Os10t0205802-01,LOC_Os10g13880.1	OsCMeo_10g0005600.01	OsKeNa_10g0005660.01	OsAzu_10g0005780.01	OsARC_10g0005990.01	OsN22_10G005810_01,OsN22_10G005820_01	OsNaBo_10g0005830.01	OsPr106_10g0005600.01	OsZS97_10G005860_02,OsZS97_10G005860_01,OsZS97_10G005860_04,OsZS97_10G005860_03	OsMH63_10G005770_03,OsMH63_10G005770_01,OsMH63_10G005770_02	OsLiXu_10g0005620.01	OsGoSa_10g0005840.01	OsLaMu_10g0005940.01	OsKYG_10g0005760.01	OsIR64_10g0005800.01	OsLima_10g0005720.01
Os4530.POR.1.pan0000579	LOC_Os10g15390.1,LOC_Os10g15390.2,OsNip_10G005880_01,Os10t0214400-01,LOC_Os10g15370.1	OsCMeo_10g0005830.01	OsKeNa_10g0005980.01	OsAzu_10g0005970.01	OsARC_10g0006190.01			OsPr106_10g0005840.01	OsZS97_10G006110_01		OsLiXu_10g0005830.01	OsGoSa_10g0006060.01	OsLaMu_10g0006160.01	OsKYG_10g0005970.01	OsIR64_10g0006030.01	OsLima_10g0005930.01
Os4530.POR.1.pan0000580	LOC_Os10g16500.1							OsPr106_10g0005900.01
Os4530.POR.1.pan0000581	LOC_Os10g17100.1			OsAzu_10g0006210.01	OsARC_10g0006410.01	OsN22_10G006200_01	OsNaBo_10g0006310.01	OsPr106_10g0006090.01			OsLiXu_10g0006000.01	OsGoSa_10g0006310.01	OsLaMu_10g0006400.01	OsKYG_10g0006130.01	OsIR64_10g0006260.01	OsLima_10g0006080.01
Os4530.POR.1.pan0000582	Os10t0322600-00,LOC_Os10g17540.1,LOC_Os10g17570.1					OsN22_10G006300_01	OsNaBo_10g0006420.01	OsPr106_10g0006210.01,OsPr106_10g0006220.01	OsZS97_10G006490_01	OsMH63_10G006300_01,OsMH63_10G006310_08,OsMH63_10G006310_07,OsMH63_10G006310_06,OsMH63_10G006310_05,OsMH63_10G006310_03,OsMH63_10G006310_01,OsMH63_10G006310_02,OsMH63_10G006310_04
Os4530.POR.1.pan0000583	LOC_Os10g18310.1		OsKeNa_10g0006620.01	OsAzu_10g0006770.01	OsARC_10g0006910.01	OsN22_10G006730_01	OsNaBo_10g0006850.01	OsPr106_10g0006610.01	OsZS97_10G006920_01	OsMH63_10G006690_01	OsLiXu_10g0006490.01	OsGoSa_10g0006840.01	OsLaMu_10g0006920.01	OsKYG_10g0006600.01	OsIR64_10g0006800.01	OsLima_10g0006560.01
Os4530.POR.1.pan0000584	LOC_Os10g18390.1								OsZS97_10G006960_01						OsIR64_10g0006840.01
Os4530.POR.1.pan0000585	LOC_Os10g18560.1							OsPr106_10g0006900.01
Os4530.POR.1.pan0000586	LOC_Os10g18704.1		OsKeNa_10g0006890.01	OsAzu_10g0006900.01	OsARC_10g0007080.01	OsN22_10G006900_01		OsPr106_10g0006920.01	OsZS97_10G007050_01			OsGoSa_10g0007140.01	OsLaMu_10g0007220.01		OsIR64_10g0006950.01
Os4530.POR.1.pan0000587	OsNip_10G006800_01,LOC_Os10g19110.1,LOC_Os10g19140.1,OsNip_10G006810_01	OsCMeo_10g0006740.01,OsCMeo_10g0006750.01	OsKeNa_10g0007020.01,OsKeNa_10g0007030.01	OsAzu_10g0007000.01	OsARC_10g0007200.01	OsN22_10G007030_01	OsNaBo_10g0007070.01	OsPr106_10g0007050.01,OsPr106_10g0007070.01	OsZS97_10G007150_01	OsMH63_10G006900_01	OsLiXu_10g0006710.01	OsGoSa_10g0007300.01	OsLaMu_10g0007370.01	OsKYG_10g0006810.01	OsIR64_10g0007050.01	OsLima_10g0006800.01
Os4530.POR.1.pan0000588	Os10t0359801-00,LOC_Os10g21574.1				OsARC_10g0008100.01	OsN22_10G007950_01	OsNaBo_10g0007970.01	OsPr106_10g0007970.01	OsZS97_10G008030_01	OsMH63_10G007810_01	OsLiXu_10g0007620.01	OsGoSa_10g0008140.01	OsLaMu_10g0008230.01	OsKYG_10g0007730.01	OsIR64_10g0007930.01	OsLima_10g0007660.01
Os4530.POR.1.pan0000589	LOC_Os10g21800.1		OsKeNa_10g0008070.01	OsAzu_10g0008030.01	OsARC_10g0008230.01	OsN22_10G008070_01	OsNaBo_10g0008110.01	OsPr106_10g0008130.01	OsZS97_10G008180_01	OsMH63_10G007960_01	OsLiXu_10g0007770.01	OsGoSa_10g0008290.01		OsKYG_10g0007900.01	OsIR64_10g0008080.01	OsLima_10g0007820.01
Os4530.POR.1.pan0000590	LOC_Os10g22710.1							OsPr106_10g0008620.01			OsLiXu_10g0008370.01			OsKYG_10g0008380.01
Os4530.POR.1.pan0000591	LOC_Os10g22820.1	OsCMeo_10g0008540.01	OsKeNa_10g0008670.01	OsAzu_10g0008610.01				OsPr106_10g0008690.01		OsMH63_10G008530_01						OsLima_10g0008450.01
Os4530.POR.1.pan0000592	LOC_Os10g22900.1				OsARC_10g0008970.01	OsN22_10G008790_01	OsNaBo_10g0008780.01		OsZS97_10G008870_01				OsLaMu_10g0009060.01	OsKYG_10g0008530.01
Os4530.POR.1.pan0000593	Os10t0375000-01,LOC_Os10g22890.1,OsNip_10G008750_01,LOC_Os10g22910.1,LOC_Os10g22920.1,OsNip_10G008760_01,LOC_Os10g22930.1,Os10t0375400-00	OsCMeo_10g0008610.01,OsCMeo_10g0008640.01	OsKeNa_10g0008740.02,OsKeNa_10g0008740.01,OsKeNa_10g0008760.01	OsAzu_10g0008700.01,OsAzu_10g0008710.01	OsARC_10g0008940.02,OsARC_10g0008940.01,OsARC_10g0008990.01	OsN22_10G008780_02,OsN22_10G008780_01,OsN22_10G008810_01	OsNaBo_10g0008760.02,OsNaBo_10g0008760.01,OsNaBo_10g0008800.01	OsPr106_10g0008780.02,OsPr106_10g0008780.01,OsPr106_10g0008790.01	OsZS97_10G008850_02,OsZS97_10G008850_01,OsZS97_10G008890_01	OsMH63_10G008600_02,OsMH63_10G008600_01,OsMH63_10G008620_01	OsLiXu_10g0008510.02,OsLiXu_10g0008510.01,OsLiXu_10g0008530.01	OsGoSa_10g0008940.02,OsGoSa_10g0008940.01,OsGoSa_10g0008950.01	OsLaMu_10g0009050.02,OsLaMu_10g0009050.01,OsLaMu_10g0009080.01	OsKYG_10g0008520.02,OsKYG_10g0008520.01,OsKYG_10g0008550.01	OsIR64_10g0008740.02,OsIR64_10g0008740.01,OsIR64_10g0008750.01	OsLima_10g0008520.02,OsLima_10g0008520.01,OsLima_10g0008560.01
Os4530.POR.1.pan0000594	LOC_Os10g24820.1,LOC_Os10g24830.1,OsNip_10G009180_01		OsKeNa_10g0009170.01		OsARC_10g0009390.01	OsN22_10G009240_01	OsNaBo_10g0009220.01		OsZS97_10G009280_01							OsLima_10g0008950.01
Os4530.POR.1.pan0000595	LOC_Os10g26510.1	OsCMeo_10g0010010.01		OsAzu_10g0010050.01		OsN22_10G010240_01	OsNaBo_10g0010200.01	OsPr106_10g0010110.01	OsZS97_10G010250_01	OsMH63_10G009990_01	OsLiXu_10g0009930.01	OsGoSa_10g0010330.01		OsKYG_10g0009900.01	OsIR64_10g0010140.01	OsLima_10g0009920.01
Os4530.POR.1.pan0000596	LOC_Os10g26740.1					OsN22_10G010460_01	OsNaBo_10g0010390.01	OsPr106_10g0010310.01	OsZS97_10G010470_01	OsMH63_10G010210_01	OsLiXu_10g0010130.01	OsGoSa_10g0010540.01	OsLaMu_10g0010610.01	OsKYG_10g0010110.01	OsIR64_10g0010350.01	OsLima_10g0010130.01
Os4530.POR.1.pan0000597	LOC_Os10g28450.1,OsNip_10G011050_01,LOC_Os10g28470.1,LOC_Os10g28480.1,OsNip_10G011060_01	OsCMeo_10g0010920.01,OsCMeo_10g0010930.01	OsKeNa_10g0011090.01,OsKeNa_10g0011100.01	OsAzu_10g0010950.01,OsAzu_10g0010960.01	OsARC_10g0011270.01,OsARC_10g0011280.01	OsN22_10G011250_01	OsNaBo_10g0011170.01	OsPr106_10g0011120.01	OsZS97_10G011230_01	OsMH63_10G010990_01	OsLiXu_10g0010900.01	OsGoSa_10g0011330.01	OsLaMu_10g0011390.01	OsKYG_10g0010900.01	OsIR64_10g0011150.01	OsLima_10g0010950.01
Os4530.POR.1.pan0000598	LOC_Os10g28550.1							OsPr106_10g0011190.01
Os4530.POR.1.pan0000599	LOC_Os10g29170.1								OsZS97_10G011650_01
Os4530.POR.1.pan0000600	LOC_Os10g29290.1,OsNip_10G011550_01,LOC_Os10g29310.1,Os10t0428500-01,OsNip_10G011570_01,LOC_Os10g29320.1	OsCMeo_10g0011370.01,OsCMeo_10g0011390.01	OsKeNa_10g0011670.01,OsKeNa_10g0011690.01	OsAzu_10g0011380.01,OsAzu_10g0011410.01	OsARC_10g0011800.01	OsN22_10G011670_01	OsNaBo_10g0011610.01	OsPr106_10g0011540.01	OsZS97_10G011690_01	OsMH63_10G011390_01	OsLiXu_10g0011270.01,OsLiXu_10g0011310.01	OsGoSa_10g0011710.01,OsGoSa_10g0011730.01	OsLaMu_10g0011800.01	OsKYG_10g0011290.01,OsKYG_10g0011310.01	OsIR64_10g0011590.01	OsLima_10g0011330.01
Os4530.POR.1.pan0000601	Os10t0435900-00,LOC_Os10g29920.1,LOC_Os10g29930.1,LOC_Os10g29940.1,LOC_Os10g29950.1,OsNip_10G012060_01,Os10t0436100-00	OsCMeo_10g0011880.01	OsKeNa_10g0012170.01	OsAzu_10g0011960.01	OsARC_10g0012140.01	OsN22_10G012010_01	OsNaBo_10g0011960.01	OsPr106_10g0011880.01	OsZS97_10G012060_01	OsMH63_10G011770_01	OsLiXu_10g0011640.01	OsGoSa_10g0012060.01	OsLaMu_10g0012130.01	OsKYG_10g0011630.01	OsIR64_10g0011910.01	OsLima_10g0011660.01
Os4530.POR.1.pan0000602	LOC_Os10g30990.1	OsCMeo_10g0012540.01			OsARC_10g0012800.01	OsN22_10G012660_01	OsNaBo_10g0012600.01	OsPr106_10g0012550.01	OsZS97_10G012710_01		OsLiXu_10g0012320.01	OsGoSa_10g0012710.01	OsLaMu_10g0012820.01	OsKYG_10g0012300.01	OsIR64_10g0012580.01	OsLima_10g0012320.01
Os4530.POR.1.pan0000603	LOC_Os10g31740.1				OsARC_10g0013240.01	OsN22_10G013110_01	OsNaBo_10g0013040.01	OsPr106_10g0013150.01	OsZS97_10G013220_01	OsMH63_10G012940_01	OsLiXu_10g0012870.01	OsGoSa_10g0013160.01	OsLaMu_10g0013410.01	OsKYG_10g0012780.01	OsIR64_10g0013170.01	OsLima_10g0012880.01
Os4530.POR.1.pan0000604	LOC_Os10g32910.1	OsCMeo_10g0013590.01			OsARC_10g0013950.01		OsNaBo_10g0013740.01	OsPr106_10g0013790.01		OsMH63_10G013610_01	OsLiXu_10g0013520.01	OsGoSa_10g0013810.01	OsLaMu_10g0014070.01	OsKYG_10g0013440.01	OsIR64_10g0013820.01	OsLima_10g0013560.01
Os4530.POR.1.pan0000605	LOC_Os10g33200.1	OsCMeo_10g0013800.01	OsKeNa_10g0014290.01	OsAzu_10g0014080.01				OsPr106_10g0014010.01		OsMH63_10G013810_01	OsLiXu_10g0013730.01	OsGoSa_10g0014020.01	OsLaMu_10g0014270.01	OsKYG_10g0013620.01	OsIR64_10g0014020.01	OsLima_10g0013740.01
Os4530.POR.1.pan0000606	LOC_Os10g33862.1							OsPr106_10g0014610.01
Os4530.POR.1.pan0000607	LOC_Os10g34960.1,LOC_Os10g34970.1		OsKeNa_10g0015830.01	OsAzu_10g0015590.01		OsN22_10G015390_01	OsNaBo_10g0015460.01	OsPr106_10g0015510.01	OsZS97_10G015560_01		OsLiXu_10g0015230.01	OsGoSa_10g0015520.01	OsLaMu_10g0015750.01	OsKYG_10g0015120.01	OsIR64_10g0015460.01	OsLima_10g0015220.01
Os4530.POR.1.pan0000608	LOC_Os10g34980.1			OsAzu_10g0015600.01		OsN22_10G015400_01	OsNaBo_10g0015470.01	OsPr106_10g0015520.01	OsZS97_10G015570_01	OsMH63_10G015360_01	OsLiXu_10g0015240.01	OsGoSa_10g0015530.01	OsLaMu_10g0015760.01	OsKYG_10g0015130.01	OsIR64_10g0015470.01	OsLima_10g0015230.01
Os4530.POR.1.pan0000609	LOC_Os10g37940.1					OsN22_05G020800_01	OsNaBo_05g0021220.01	OsPr106_05g0021410.01	OsZS97_05G021590_01,OsZS97_05G021590_02,OsZS97_05G021590_03	OsMH63_05G021380_01	OsLiXu_05g0021360.01	OsGoSa_05g0021300.01	OsLaMu_05g0021340.01	OsKYG_05g0021180.01	OsIR64_05g0020950.01	OsLima_05g0021260.01,OsLima_05g0021270.01
Os4530.POR.1.pan0000610	LOC_Os10g39990.1,OsNip_10G019300_01,LOC_Os10g40000.1,LOC_Os10g40010.1	OsCMeo_10g0018850.01	OsKeNa_10g0019330.01	OsAzu_10g0019060.01	OsARC_10g0019400.01	OsN22_10G019040_01,OsN22_10G019050_01	OsNaBo_10g0019100.01,OsNaBo_10g0019110.01	OsPr106_10g0019100.01	OsZS97_10G019030_01	OsMH63_10G018900_01	OsLiXu_10g0018760.01,OsLiXu_10g0018770.01	OsGoSa_10g0019170.01	OsLaMu_10g0019250.01	OsKYG_10g0018640.01	OsIR64_10g0018970.01	OsLima_10g0018710.01,OsLima_10g0018720.01
Os4530.POR.1.pan0000611	LOC_Os10g40140.1,OsNip_10G019420_01,Os10t0549100-01,LOC_Os10g40160.1,LOC_Os10g40170.1,OsNip_10G019430_01	OsCMeo_10g0018980.01	OsKeNa_10g0019440.01	OsAzu_10g0019190.01	OsARC_10g0019520.01	OsN22_10G019180_01	OsNaBo_10g0019240.01	OsPr106_10g0019240.01	OsZS97_10G019140_01	OsMH63_10G019030_01	OsLiXu_10g0018880.01	OsGoSa_10g0019290.01	OsLaMu_10g0019360.01	OsKYG_10g0018770.01	OsIR64_10g0019080.02,OsIR64_10g0019080.01	OsLima_10g0018850.01
Os4530.POR.1.pan0000612	LOC_Os10g42364.1								OsZS97_02G020930_01
Os4530.POR.1.pan0000613	LOC_Os10g42910.1								OsZS97_10G021200_03,OsZS97_10G021200_02,OsZS97_10G021200_01
Os4530.POR.1.pan0000614	LOC_Os11g02590.1,Os11t0118200-01,LOC_Os11g02600.1,OsNip_11G001240_01,LOC_Os11g02610.1,LOC_Os11g02610.2,LOC_Os11g02610.3,Os11t0118300-01,OsNip_11G001250_01,Os11t0118500-00,LOC_Os11g02620.1	OsCMeo_11g0001260.01,OsCMeo_11g0001270.01	OsKeNa_11g0001280.03,OsKeNa_11g0001280.02,OsKeNa_11g0001280.01,OsKeNa_11g0001290.01	OsAzu_11g0001240.01,OsAzu_11g0001250.01	OsARC_11g0001250.01,OsARC_11g0001260.01	OsN22_11G001240_01,OsN22_11G001250_01	OsNaBo_11g0001250.03,OsNaBo_11g0001250.02,OsNaBo_11g0001250.01	OsPr106_11g0001280.03,OsPr106_11g0001280.02,OsPr106_11g0001280.01	OsZS97_11G001290_03,OsZS97_11G001290_02,OsZS97_11G001290_01	OsMH63_11G001210_01,OsMH63_11G001220_01	OsLiXu_11g0001260.04,OsLiXu_11g0001260.02,OsLiXu_11g0001260.03,OsLiXu_11g0001260.01	OsGoSa_11g0001280.02,OsGoSa_11g0001280.01	OsLaMu_11g0001310.04,OsLaMu_11g0001310.02,OsLaMu_11g0001310.03,OsLaMu_11g0001310.01	OsKYG_11g0001260.02,OsKYG_11g0001260.01,OsKYG_11g0001270.01	OsIR64_11g0001280.04,OsIR64_11g0001280.02,OsIR64_11g0001280.03,OsIR64_11g0001280.01	OsLima_11g0001160.02,OsLima_11g0001160.01
Os4530.POR.1.pan0000615	OsNip_11G001390_01,LOC_Os11g02770.1,Os11t0120850-01,LOC_Os11g02778.1,LOC_Os11g02780.1,Os11t0121000-00,OsNip_11G001410_01,LOC_Os11g02800.1	OsCMeo_11g0001420.01,OsCMeo_11g0001440.01	OsKeNa_11g0001440.01,OsKeNa_11g0001450.01,OsKeNa_11g0001470.01	OsAzu_11g0001400.01,OsAzu_11g0001420.01	OsARC_11g0001410.01,OsARC_11g0001430.01	OsN22_11G001390_01,OsN22_11G001410_01	OsNaBo_11g0001390.01	OsPr106_11g0001410.01	OsZS97_11G001430_01	OsMH63_11G001360_01,OsMH63_11G001380_01	OsLiXu_11g0001390.01	OsGoSa_11g0001420.03,OsGoSa_11g0001420.01,OsGoSa_11g0001420.02	OsLaMu_11g0001450.01	OsKYG_11g0001410.01,OsKYG_11g0001440.01	OsIR64_11g0001400.01	OsLima_11g0001290.01
Os4530.POR.1.pan1000011	LOC_Os11g02790.1
Os4530.POR.1.pan0000616	LOC_Os11g03230.1,LOC_Os11g03230.2,LOC_Os11g03230.3,Os11t0125900-00,OsNip_11G001660_01,LOC_Os11g03240.1,OsNip_11G001670_01,Os11t0126100-01,LOC_Os11g03250.1,Os11t0126400-00,LOC_Os11g03270.1,OsNip_11G001680_01,OsNip_11G001690_01	OsCMeo_11g0001710.01,OsCMeo_11g0001730.01,OsCMeo_11g0001740.01	OsKeNa_11g0001730.01,OsKeNa_11g0001750.01,OsKeNa_11g0001760.01	OsAzu_11g0001690.02,OsAzu_11g0001690.01,OsAzu_11g0001710.01,OsAzu_11g0001720.01	OsARC_11g0001680.01,OsARC_11g0001680.02,OsARC_11g0001680.03	OsN22_11G001670_03,OsN22_11G001670_02,OsN22_11G001670_01,OsN22_11G001670_04	OsNaBo_11g0001630.01,OsNaBo_11g0001630.03,OsNaBo_11g0001630.02,OsNaBo_11g0001630.04	OsPr106_11g0001670.01,OsPr106_11g0001670.02	OsZS97_11G001660_01,OsZS97_11G001660_02,OsZS97_11G001660_03	OsMH63_11G001670_01,OsMH63_11G001680_01,OsMH63_11G001690_01	OsLiXu_11g0001650.03,OsLiXu_11g0001650.01,OsLiXu_11g0001650.02	OsGoSa_11g0001720.04,OsGoSa_11g0001720.02,OsGoSa_11g0001720.01,OsGoSa_11g0001720.03,OsGoSa_11g0001720.05	OsLaMu_11g0001730.03,OsLaMu_11g0001730.02,OsLaMu_11g0001730.01,OsLaMu_11g0001730.04	OsKYG_11g0001730.02,OsKYG_11g0001730.01,OsKYG_11g0001730.03	OsIR64_11g0001680.02,OsIR64_11g0001680.01,OsIR64_11g0001680.03	OsLima_11g0001540.01,OsLima_11g0001550.01,OsLima_11g0001560.01
Os4530.POR.1.pan0000617	LOC_Os11g04130.1,LOC_Os11g04140.1,OsNip_11G002370_01,Os11t0136300-00	OsCMeo_11g0002400.01	OsKeNa_11g0002420.01	OsAzu_11g0002380.01	OsARC_11g0002330.01	OsN22_11G002350_01	OsNaBo_11g0002310.01	OsPr106_11g0002330.01	OsZS97_11G002370_01	OsMH63_11G002400_01	OsLiXu_11g0002320.01	OsGoSa_11g0002390.01	OsLaMu_11g0002400.01	OsKYG_11g0002400.01	OsIR64_11g0002380.01	OsLima_11g0002260.01
Os4530.POR.1.pan0000618	LOC_Os11g05040.1							OsPr106_11g0003170.01
Os4530.POR.1.pan0000619	LOC_Os11g05060.1				OsARC_11g0003170.01			OsPr106_11g0003180.01	OsZS97_11G003210_01		OsLiXu_11g0003160.01	OsGoSa_11g0003250.01		OsKYG_11g0003270.01	OsIR64_11g0003250.01
Os4530.POR.1.pan0000620	LOC_Os11g05210.1								OsZS97_11G014220_01
Os4530.POR.1.pan0000621	LOC_Os11g07300.1			OsAzu_11g0005000.01	OsARC_11g0004890.01	OsN22_11G004950_01		OsPr106_11g0004790.01				OsGoSa_11g0004920.01	OsLaMu_11g0004900.01	OsKYG_11g0004920.01	OsIR64_11g0004870.01	OsLima_11g0004820.01
Os4530.POR.1.pan0000622	OsNip_11G006190_01,LOC_Os11g09110.1,LOC_Os11g09120.1,LOC_Os11g09130.1,OsNip_11G006210_01	OsCMeo_11g0006250.01	OsKeNa_11g0006260.01		OsARC_11g0006150.01	OsN22_11G006250_01	OsNaBo_11g0006030.01,OsNaBo_11g0006070.01	OsPr106_11g0006110.01	OsZS97_11G006280_01	OsMH63_11G006240_01				OsKYG_11g0006220.01		OsLima_11g0006140.01
Os4530.POR.1.pan0000623	LOC_Os11g09800.1							OsPr106_11g0006470.01	OsZS97_11G006620_01	OsMH63_11G006570_01			OsLaMu_11g0006590.01	OsKYG_11g0006550.01	OsIR64_11g0006490.01
Os4530.POR.1.pan0000624	OsNip_11G006880_01,LOC_Os11g10260.1,LOC_Os11g10270.1	OsCMeo_11g0006800.01	OsKeNa_11g0006840.01	OsAzu_11g0006880.01	OsARC_11g0006760.01	OsN22_11G006810_01	OsNaBo_11g0006640.01	OsPr106_11g0006720.01	OsZS97_11G006860_01	OsMH63_11G006830_01,OsMH63_11G006840_01	OsLiXu_11g0006830.01	OsGoSa_11g0006780.01	OsLaMu_11g0006850.01	OsKYG_11g0006790.01	OsIR64_11g0006730.01	OsLima_11g0006700.01
Os4530.POR.1.pan0000625	LOC_Os11g12670.1							OsPr106_08g0021920.01
Os4530.POR.1.pan0000626	LOC_Os11g12680.1								OsZS97_11G008310_01			OsGoSa_11g0008290.01	OsLaMu_11g0008250.01			OsLima_Ung0006460.01
Os4530.POR.1.pan0000627	LOC_Os11g12710.1,LOC_Os11g12720.1							OsPr106_04g0003900.01	OsZS97_04G005600_01,OsZS97_04G005600_02
Os4530.POR.1.pan0000628	LOC_Os11g14030.1	OsCMeo_11g0008740.01	OsKeNa_11g0008750.01	OsAzu_11g0008860.01	OsARC_11g0008600.01	OsN22_11G008800_01,OsN22_11G008810_01	OsNaBo_11g0008680.01,OsNaBo_11g0008690.01		OsZS97_11G008760_01	OsMH63_11G008900_01		OsGoSa_11g0008770.01	OsLaMu_11g0008780.01
Os4530.POR.1.pan0000629	LOC_Os11g17640.1				OsARC_11g0010160.01	OsN22_11G010390_01	OsNaBo_11g0010160.01	OsPr106_11g0010420.01	OsZS97_11G010300_01	OsMH63_11G010680_01		OsGoSa_11g0010240.01	OsLaMu_11g0010310.01	OsKYG_11g0010630.01	OsIR64_11g0010340.01	OsLima_11g0010430.01
Os4530.POR.1.pan0000630	LOC_Os11g18260.1,LOC_Os11g18270.1,LOC_Os11g18290.1							OsPr106_11g0010620.01			OsLiXu_11g0010200.01
Os4530.POR.1.pan0000631	LOC_Os11g19470.1							OsPr106_11g0011130.01	OsZS97_11G010960_01		OsLiXu_11g0010740.01	OsGoSa_11g0010950.01	OsLaMu_11g0011030.01	OsKYG_11g0011300.01	OsIR64_11g0011030.01	OsLima_11g0011140.01
Os4530.POR.1.pan1000012	LOC_Os11g19510.1
Os4530.POR.1.pan0000632	LOC_Os11g20480.1	OsCMeo_11g0011440.01					OsNaBo_11g0010990.01	OsPr106_11g0011570.01		OsMH63_11G011840_01		OsGoSa_11g0011360.01		OsKYG_11g0011720.01		OsLima_11g0011580.01
Os4530.POR.1.pan0000633	LOC_Os11g21860.1								OsZS97_11G011710_01				OsLaMu_11g0011680.01		OsIR64_11g0011650.01
Os4530.POR.1.pan0000634	LOC_Os11g22030.1					OsN22_11G011530_01	OsNaBo_11g0011530.01	OsPr106_11g0011800.01		OsMH63_11G012050_01
Os4530.POR.1.pan0000635	LOC_Os11g22800.1							OsPr106_11g0016770.01		OsMH63_11G017400_01
Os4530.POR.1.pan0000636	LOC_Os11g23050.1					OsN22_09G004980_01	OsNaBo_09g0004820.01	OsPr106_09g0004740.01	OsZS97_09G004860_01	OsMH63_09G005030_01			OsLaMu_09g0004670.01		OsIR64_09g0004890.01
Os4530.POR.1.pan0000637	LOC_Os11g23780.1	OsCMeo_11g0011890.01	OsKeNa_11g0011960.01	OsAzu_11g0011940.01	OsARC_11g0011630.01	OsN22_11G011780_01	OsNaBo_11g0011770.01	OsPr106_11g0012020.01	OsZS97_11G011900_01	OsMH63_11G012280_01	OsLiXu_11g0011600.01	OsGoSa_11g0011760.01	OsLaMu_11g0011890.01	OsKYG_11g0012100.01	OsIR64_11g0011840.01	OsLima_11g0012000.01
Os4530.POR.1.pan0000638	LOC_Os11g24300.1					OsN22_11G012030_01	OsNaBo_11g0012040.01	OsPr106_11g0012260.01	OsZS97_11G012170_01	OsMH63_11G012540_01	OsLiXu_11g0011840.01	OsGoSa_11g0012000.01	OsLaMu_11g0012150.01	OsKYG_11g0012350.01	OsIR64_11g0012120.01	OsLima_11g0012240.01
Os4530.POR.1.pan0000639	LOC_Os11g24740.1						OsNaBo_11g0012320.01		OsZS97_11G012390_01		OsLiXu_11g0012070.01	OsGoSa_11g0012210.01			OsIR64_11g0012350.01
Os4530.POR.1.pan0000640	LOC_Os11g24824.1					OsN22_11G012270_01,OsN22_11G012270_02	OsNaBo_11g0012370.01,OsNaBo_11g0012370.02	OsPr106_11g0012500.02,OsPr106_11g0012500.01	OsZS97_11G012440_02,OsZS97_11G012440_01	OsMH63_11G012800_01,OsMH63_11G012800_02	OsLiXu_11g0012120.01	OsGoSa_11g0012240.02,OsGoSa_11g0012240.01	OsLaMu_11g0012420.01,OsLaMu_11g0012420.02	OsKYG_11g0012620.02,OsKYG_11g0012620.01	OsIR64_11g0012410.01,OsIR64_11g0012410.02	OsLima_11g0012500.02,OsLima_11g0012500.01
Os4530.POR.1.pan0000641	Os11t0441900-01,LOC_Os11g25510.1,OsNip_11G013010_01,LOC_Os11g25520.1	OsCMeo_11g0012640.01	OsKeNa_11g0012580.01	OsAzu_11g0012700.01	OsARC_11g0012380.01	OsN22_11G012440_01	OsNaBo_11g0012520.01	OsPr106_11g0012660.01	OsZS97_11G012580_01	OsMH63_11G012960_01	OsLiXu_11g0012260.01	OsGoSa_11g0012400.01	OsLaMu_11g0012580.01	OsKYG_11g0012770.01	OsIR64_11g0012550.01	OsLima_11g0012650.01
Os4530.POR.1.pan0000642	LOC_Os11g28970.1						OsNaBo_11g0013770.01	OsPr106_11g0013810.01	OsZS97_11G013780_01					OsKYG_11g0013940.01	OsIR64_11g0013780.01
Os4530.POR.1.pan0000643	LOC_Os11g29540.1							OsPr106_11g0014220.01		OsMH63_11G014570_01	OsLiXu_11g0013860.01	OsGoSa_11g0014000.01			OsIR64_11g0014440.01	OsLima_11g0014340.01
Os4530.POR.1.pan0000644	LOC_Os11g30520.1							OsPr106_11g0014740.01
Os4530.POR.1.pan0000645	LOC_Os11g30650.1,LOC_Os11g30660.1,LOC_Os11g30670.1,OsNip_11G015170_01,Os11t0501500-01	OsCMeo_11g0014700.01	OsKeNa_11g0014750.01	OsAzu_11g0014820.01			OsNaBo_11g0014810.01	OsPr106_11g0014790.01	OsZS97_11G014790_01	OsMH63_11G015240_01	OsLiXu_11g0014430.01	OsGoSa_11g0014620.01	OsLaMu_11g0014740.01			OsLima_Ung0004200.01
Os4530.POR.1.pan0000646	LOC_Os11g31120.1								OsZS97_11G014990_01		OsLiXu_11g0014580.01		OsLaMu_11g0014840.01		OsIR64_11g0015200.01
Os4530.POR.1.pan0000647	LOC_Os11g31150.1		OsKeNa_11g0014960.01					OsPr106_11g0015000.01		OsMH63_11G015510_01
Os4530.POR.1.pan0000648	LOC_Os11g31180.1							OsPr106_11g0015020.01
Os4530.POR.1.pan0000649	LOC_Os11g31760.1							OsPr106_11g0015390.01
Os4530.POR.1.pan0000650	LOC_Os11g32010.1							OsPr106_11g0015540.01
Os4530.POR.1.pan0000651	LOC_Os11g32040.1,LOC_Os11g32050.1,OsNip_11G015930_01	OsCMeo_11g0015450.01	OsKeNa_11g0015500.01	OsAzu_11g0015530.01	OsARC_11g0015050.01	OsN22_11G015260_01	OsNaBo_11g0015590.01	OsPr106_11g0015560.01	OsZS97_11G015490_01		OsLiXu_11g0015140.01	OsGoSa_11g0015340.01	OsLaMu_11g0015430.01	OsKYG_11g0015680.01	OsIR64_11g0015780.01	OsLima_11g0015650.01
Os4530.POR.1.pan0000652	LOC_Os11g33160.1						OsNaBo_11g0016300.01	OsPr106_11g0016180.01						OsKYG_11g0016370.01	OsIR64_11g0016440.01	OsLima_11g0016390.01
Os4530.POR.1.pan0000653	LOC_Os11g33934.1	OsCMeo_11g0016400.01		OsAzu_11g0016480.01		OsN22_11G016160_01		OsPr106_11g0016420.01		OsMH63_11G017040_01	OsLiXu_11g0016060.01	OsGoSa_11g0016280.01		OsKYG_11g0016600.01
Os4530.POR.1.pan0000654	LOC_Os11g33990.1								OsZS97_11G016470_01				OsLaMu_11g0016300.01		OsIR64_11g0016810.01	OsLima_11g0016780.01
Os4530.POR.1.pan0000655	LOC_Os11g34470.1					OsN22_11G016540_01	OsNaBo_11g0016880.01		OsZS97_11G016830_01		OsLiXu_11g0016420.01		OsLaMu_11g0016630.01	OsKYG_11g0016970.01	OsIR64_11g0017170.01
Os4530.POR.1.pan0000656	OsNip_11G017710_01,OsNip_11G017710_02,Os11t0555600-01,LOC_Os11g35220.1,LOC_Os11g35230.1,LOC_Os11g35240.1,OsNip_11G017740_01,LOC_Os11g35260.1	OsCMeo_11g0017190.02,OsCMeo_11g0017190.01	OsKeNa_11g0017310.01,OsKeNa_11g0017310.02	OsAzu_11g0017250.02,OsAzu_11g0017250.01	OsARC_11g0016810.02,OsARC_11g0016810.01	OsN22_11G016980_01,OsN22_11G017000_01	OsNaBo_11g0017320.01,OsNaBo_11g0017340.01	OsPr106_11g0017120.01,OsPr106_11g0017120.02	OsZS97_11G017240_01	OsMH63_11G017760_02,OsMH63_11G017760_01,OsMH63_11G017760_03,OsMH63_11G017760_04	OsLiXu_11g0016870.01	OsGoSa_11g0017000.01,OsGoSa_11g0017000.02	OsLaMu_11g0017030.01,OsLaMu_11g0017030.02	OsKYG_11g0017480.02,OsKYG_11g0017480.01	OsIR64_11g0017610.01	OsLima_11g0017460.01,OsLima_11g0017460.02
Os4530.POR.1.pan0000657	LOC_Os11g36170.1,OsNip_11G018280_02,OsNip_11G018280_03,OsNip_11G018280_01,Os11t0569733-01,LOC_Os11g36180.1,LOC_Os11g36190.1,LOC_Os11g36190.2,Os11t0569800-01		OsKeNa_11g0018010.01		OsARC_11g0017430.01,OsARC_11g0017440.01,OsARC_11g0017440.02	OsN22_11G017780_01,OsN22_11G017780_02		OsPr106_11g0017860.01	OsZS97_11G017980_01	OsMH63_11G018540_01,OsMH63_11G018560_02,OsMH63_11G018560_01,OsMH63_11G018570_01,OsMH63_11G018570_02,OsMH63_11G018570_03	OsLiXu_11g0017590.01,OsLiXu_11g0017600.01	OsGoSa_11g0017760.01,OsGoSa_11g0017770.01	OsLaMu_11g0017720.01,OsLaMu_11g0017730.01	OsKYG_11g0018270.01,OsKYG_11g0018280.01	OsIR64_11g0018330.01	OsLima_11g0018140.01,OsLima_11g0018150.01
Os4530.POR.1.pan0000658	LOC_Os11g37400.1							OsPr106_11g0018480.01
Os4530.POR.1.pan0000659	LOC_Os11g38840.1	OsCMeo_11g0019380.01	OsKeNa_11g0019650.01		OsARC_11g0019020.01	OsN22_11G019320_01	OsNaBo_11g0019690.01	OsPr106_11g0019470.01		OsMH63_11G020320_01	OsLiXu_11g0019140.01	OsGoSa_11g0019400.01	OsLaMu_11g0019220.01	OsKYG_11g0019940.01		OsLima_11g0019740.01
Os4530.POR.1.pan0000660	LOC_Os11g39690.1			OsAzu_11g0020040.01					OsZS97_11G020020_01		OsLiXu_11g0019770.01				OsIR64_11g0020500.01
Os4530.POR.1.pan0000661	LOC_Os11g40520.1	OsCMeo_11g0020440.01,OsCMeo_11g0020450.01	OsKeNa_11g0020650.01	OsAzu_11g0020580.01,OsAzu_11g0020590.01	OsARC_11g0019990.01			OsPr106_11g0020520.01	OsZS97_11G020530_01,OsZS97_11G020540_01	OsMH63_11G021300_01	OsLiXu_11g0020250.01	OsGoSa_11g0020630.01,OsGoSa_11g0020640.01	OsLaMu_11g0020360.01,OsLaMu_11g0020370.01	OsKYG_11g0020940.01	OsIR64_11g0021000.01	OsLima_11g0020790.01
Os4530.POR.1.pan0000662	LOC_Os11g40870.1	OsCMeo_11g0020670.01		OsAzu_11g0020830.01		OsN22_11G020510_01	OsNaBo_11g0020920.01		OsZS97_11G020790_01	OsMH63_11G021540_01		OsGoSa_11g0020850.01		OsKYG_11g0021150.01
Os4530.POR.1.pan0000663	LOC_Os11g41520.1	OsCMeo_11g0021020.01	OsKeNa_11g0021140.01	OsAzu_11g0021180.01	OsARC_11g0020470.01	OsN22_11G020860_01	OsNaBo_11g0021390.01	OsPr106_11g0021020.01	OsZS97_11G021100_01		OsLiXu_11g0020730.01	OsGoSa_11g0021110.01	OsLaMu_11g0020860.01		OsIR64_11g0021490.01
Os4530.POR.1.pan0000664	LOC_Os11g42050.1								OsZS97_11G021500_01			OsGoSa_11g0021500.01		OsKYG_11g0021850.01	OsIR64_11g0021920.01
Os4530.POR.1.pan0000665	LOC_Os11g42410.1	OsCMeo_11g0021590.01	OsKeNa_11g0021750.01	OsAzu_11g0021790.01	OsARC_11g0021100.01	OsN22_11G021430_01	OsNaBo_11g0021990.01		OsZS97_11G021700_01	OsMH63_11G022480_01	OsLiXu_11g0021280.01	OsGoSa_11g0021690.01	OsLaMu_11g0021450.01	OsKYG_11g0022040.01	OsIR64_11g0022170.01	OsLima_11g0021940.01
Os4530.POR.1.pan0000666	LOC_Os11g44830.1,Os11t0671600-00		OsKeNa_11g0023300.01	OsAzu_11g0023380.01	OsARC_11g0022750.01	OsN22_11G023170_01	OsNaBo_11g0023580.01	OsPr106_11g0022950.01	OsZS97_11G023230_01	OsMH63_11G024200_01			OsLaMu_11g0022900.01			OsLima_11g0023590.01
Os4530.POR.1.pan0000667	LOC_Os11g45040.1			OsAzu_11g0023850.01				OsPr106_11g0023320.01		OsMH63_11G024630_01
Os4530.POR.1.pan0000668	LOC_Os11g45864.1							OsPr106_11g0024130.01		OsMH63_11G025740_01
Os4530.POR.1.pan0000669	LOC_Os11g48064.1					OsN22_11G024900_01	OsNaBo_11g0025100.01	OsPr106_11g0024990.01	OsZS97_11G024870_01	OsMH63_11G026670_01	OsLiXu_11g0024470.01	OsGoSa_11g0024800.01		OsKYG_11g0025390.01
Os4530.POR.1.pan0000670	Os12t0108600-00,OsNip_12G000620_01,LOC_Os12g01770.1,LOC_Os12g01790.1,Os12t0108900-00,LOC_Os12g01800.1,OsNip_12G000630_01	OsCMeo_12g0000670.01,OsCMeo_12g0000680.01	OsKeNa_12g0000700.01,OsKeNa_12g0000710.01	OsAzu_12g0000510.01,OsAzu_12g0000520.01,OsAzu_12g0000520.02	OsARC_12g0000530.01,OsARC_12g0000540.01	OsN22_12G000540_01,OsN22_12G000550_01	OsNaBo_12g0000700.01,OsNaBo_12g0000710.01	OsPr106_12g0000630.01,OsPr106_12g0000640.01	OsZS97_12G000630_01,OsZS97_12G000630_02	OsMH63_12G000640_01,OsMH63_12G000650_01	OsLiXu_12g0000640.01	OsGoSa_12g0000630.01,OsGoSa_12g0000640.01	OsLaMu_12g0000650.01,OsLaMu_12g0000660.01	OsKYG_12g0000630.01	OsIR64_12g0000600.01,OsIR64_12g0000610.01	OsLima_12g0000520.01,OsLima_12g0000530.01
Os4530.POR.1.pan0000671	LOC_Os12g02140.1		OsKeNa_12g0001000.01	OsAzu_12g0000800.01	OsARC_12g0000820.01			OsPr106_12g0000920.01	OsZS97_12G000930_01	OsMH63_12G000920_01	OsLiXu_12g0000940.01	OsGoSa_12g0000930.01	OsLaMu_12g0000940.01	OsKYG_12g0000960.01	OsIR64_12g0000890.01	OsLima_12g0000820.01
Os4530.POR.1.pan0000672	LOC_Os12g03660.1							OsPr106_12g0002230.01	OsZS97_12G002200_01	OsMH63_12G002270_01	OsLiXu_12g0002200.01	OsGoSa_12g0002250.01			OsIR64_12g0002240.01
Os4530.POR.1.pan0000673	LOC_Os12g04090.1,OsNip_12G002460_01,Os12t0134900-01,LOC_Os12g04100.1	OsCMeo_12g0002560.01,OsCMeo_12g0002570.01	OsKeNa_12g0002550.01	OsAzu_12g0002340.01,OsAzu_12g0002350.01	OsARC_12g0002370.01,OsARC_12g0002380.01	OsN22_12G002440_01	OsNaBo_12g0002690.01,OsNaBo_12g0002700.01	OsPr106_12g0002610.01	OsZS97_12G002570_01	OsMH63_12G002620_01	OsLiXu_12g0002540.01	OsGoSa_12g0002620.01	OsLaMu_12g0002540.01,OsLaMu_12g0002550.01	OsKYG_12g0002600.01	OsIR64_12g0002590.01	OsLima_12g0002380.01
Os4530.POR.1.pan0000674	LOC_Os12g06130.1,Os12t0157700-00,OsNip_12G004030_01	OsCMeo_12g0004130.01	OsKeNa_12g0004120.01	OsAzu_12g0003880.01	OsARC_12g0003950.01	OsN22_12G003960_01	OsNaBo_12g0004160.01	OsPr106_12g0004140.01	OsZS97_12G004120_01	OsMH63_12G004210_01	OsLiXu_12g0004090.01	OsGoSa_12g0004140.01	OsLaMu_12g0004040.01	OsKYG_12g0004130.01	OsIR64_12g0004130.01	OsLima_12g0003900.01
Os4530.POR.1.pan0000675	LOC_Os12g07070.1							OsPr106_09g0004280.01	OsZS97_09G004320_01
Os4530.POR.1.pan0000676	LOC_Os12g08860.1	OsCMeo_12g0005920.01					OsNaBo_12g0005890.01		OsZS97_12G005880_01	OsMH63_12G005990_01	OsLiXu_12g0005890.01	OsGoSa_12g0005880.01
Os4530.POR.1.pan0000677	LOC_Os12g09680.1							OsPr106_12g0006340.01	OsZS97_12G006330_01	OsMH63_12G006420_01	OsLiXu_12g0006340.01	OsGoSa_12g0006320.01		OsKYG_12g0006460.01	OsIR64_12g0006310.01	OsLima_12g0006210.01
Os4530.POR.1.pan0000678	LOC_Os12g10490.1								OsZS97_12G006530_01	OsMH63_12G006630_01
Os4530.POR.1.pan0000679	LOC_Os12g11590.1							OsPr106_06g0027380.02,OsPr106_06g0027380.01
Os4530.POR.1.pan0000680	LOC_Os12g12810.1,OsNip_12G007880_01,Os12t0229600-00,LOC_Os12g12830.1	OsCMeo_12g0007450.01			OsARC_12g0007460.01		OsNaBo_12g0007210.01	OsPr106_12g0007260.01	OsZS97_12G007320_01	OsMH63_12G007360_01	OsLiXu_12g0007260.01	OsGoSa_12g0007230.01	OsLaMu_12g0007250.01	OsKYG_12g0007390.01	OsIR64_12g0007230.01	OsLima_12g0007090.01
Os4530.POR.1.pan0000681	LOC_Os12g13960.1	OsCMeo_12g0008150.01		OsAzu_12g0007980.01		OsN22_12G007860_01		OsPr106_12g0007990.01	OsZS97_12G008030_01				OsLaMu_12g0007940.01		OsIR64_12g0007960.01
Os4530.POR.1.pan0000682	LOC_Os12g14320.1				OsARC_12g0008270.01			OsPr106_12g0008090.01	OsZS97_12G008130_01						OsIR64_12g0008060.01
Os4530.POR.1.pan0000683	Os12t0257400-00,OsNip_12G009060_01,LOC_Os12g15490.1	OsCMeo_12g0008550.01	OsKeNa_12g0008520.01	OsAzu_12g0008390.01	OsARC_12g0008370.01	OsN22_12G008260_01	OsNaBo_12g0008130.01	OsPr106_12g0008200.01	OsZS97_12G008240_01	OsMH63_12G008380_01	OsLiXu_12g0008260.01	OsGoSa_12g0008270.01	OsLaMu_12g0008390.01	OsKYG_12g0008410.01	OsIR64_12g0008170.01	OsLima_12g0008100.01
Os4530.POR.1.pan0000684	LOC_Os12g15570.1	OsCMeo_12g0008590.01	OsKeNa_12g0008560.01	OsAzu_12g0008450.01				OsPr106_12g0008270.01	OsZS97_12G008320_01
Os4530.POR.1.pan0000685	LOC_Os12g16750.1							OsPr106_12g0008640.01
Os4530.POR.1.pan0000686	LOC_Os12g17560.1							OsPr106_12g0008880.01
Os4530.POR.1.pan0000687	LOC_Os12g17890.1	OsCMeo_12g0009410.01	OsKeNa_12g0009470.01	OsAzu_12g0009280.01	OsARC_12g0009210.01	OsN22_12G009090_01	OsNaBo_12g0008990.01	OsPr106_12g0009090.01			OsLiXu_12g0009200.01	OsGoSa_12g0009240.01	OsLaMu_12g0009330.01	OsKYG_12g0009250.01	OsIR64_12g0009100.01
Os4530.POR.1.pan0000688	Os12t0280050-00,LOC_Os12g18220.1,OsNip_12G010240_01,LOC_Os12g18230.1,LOC_Os12g18240.1					OsN22_12G009250_01		OsPr106_12g0009260.01		OsMH63_12G009410_01
Os4530.POR.1.pan0000689	LOC_Os12g18300.1					OsN22_12G009280_01		OsPr106_12g0009290.01
Os4530.POR.1.pan0000690	LOC_Os12g18310.1								OsZS97_01G015290_01
Os4530.POR.1.pan0000691	LOC_Os12g18400.1				OsARC_12g0009430.01			OsPr106_12g0009330.01	OsZS97_12G009320_01		OsLiXu_12g0009420.01	OsGoSa_12g0009450.01	OsLaMu_12g0009530.01	OsKYG_12g0009480.01	OsIR64_12g0009330.01	OsLima_12g0009250.01
Os4530.POR.1.pan0000692	LOC_Os12g19270.1,OsNip_12G010740_01	OsCMeo_12g0010090.01	OsKeNa_12g0010160.01	OsAzu_12g0009950.01	OsARC_12g0009820.01	OsN22_12G009680_01	OsNaBo_12g0009610.01	OsPr106_12g0009760.01	OsZS97_12G009760_01	OsMH63_12G009890_01	OsLiXu_12g0009860.01	OsGoSa_12g0009910.01	OsLaMu_12g0009920.01		OsIR64_12g0009780.01	OsLima_12g0009700.01
Os4530.POR.1.pan0000693	LOC_Os12g19480.1	OsCMeo_03g0023290.01	OsKeNa_03g0023250.01	OsAzu_12g0010040.01	OsARC_03g0023320.01	OsN22_12G009780_01	OsNaBo_12g0009720.01	OsPr106_03g0023120.01	OsZS97_03G023160_01	OsMH63_12G009980_01	OsLiXu_03g0023100.01	OsGoSa_03g0023260.01	OsLaMu_03g0022960.01	OsKYG_03g0023210.01	OsIR64_03g0022890.01	OsLima_03g0023160.01
Os4530.POR.1.pan0000694	OsNip_12G010890_01,LOC_Os12g19580.1	OsCMeo_04g0005400.01				OsN22_12G009840_01	OsNaBo_08g0018050.01	OsPr106_12g0009870.01	OsZS97_12G009910_01	OsMH63_12G010030_01
Os4530.POR.1.pan0000695	LOC_Os12g20300.1							OsPr106_01g0009100.01
Os4530.POR.1.pan0000696	LOC_Os12g20350.1,LOC_Os12g20360.1,OsNip_12G011020_01				OsARC_12g0010150.01,OsARC_12g0010160.01	OsN22_12G010010_01,OsN22_12G010020_01		OsPr106_12g0010000.01	OsZS97_12G010020_01		OsLiXu_12g0010120.01	OsGoSa_12g0010170.01,OsGoSa_12g0010180.01	OsLaMu_12g0010260.01,OsLaMu_12g0010270.01	OsKYG_12g0010240.01,OsKYG_12g0010250.01	OsIR64_12g0010050.01,OsIR64_12g0010060.01	OsLima_12g0009960.01,OsLima_12g0009970.01
Os4530.POR.1.pan0000697	LOC_Os12g21820.1							OsPr106_12g0010130.01
Os4530.POR.1.pan0000698	LOC_Os12g22170.1,LOC_Os12g22180.1							OsPr106_12g0010310.01
Os4530.POR.1.pan0000699	LOC_Os12g22240.1							OsPr106_04g0000510.01	OsZS97_04G000540_01
Os4530.POR.1.pan0000700	LOC_Os12g22740.1							OsPr106_12g0010410.01
Os4530.POR.1.pan0000701	LOC_Os12g23160.1,LOC_Os12g23170.1,OsNip_12G011760_01,Os12t0420100-01	OsCMeo_12g0011070.01	OsKeNa_12g0011120.01	OsAzu_12g0010920.01	OsARC_12g0010870.01,OsARC_12g0010880.01	OsN22_12G010780_01,OsN22_12G010790_01	OsNaBo_12g0010560.01	OsPr106_12g0010580.01,OsPr106_12g0010590.01	OsZS97_12G010740_01	OsMH63_12G010880_01	OsLiXu_12g0010840.01,OsLiXu_12g0010850.01	OsGoSa_12g0010900.01,OsGoSa_12g0010910.01	OsLaMu_12g0011010.01	OsKYG_12g0011020.01	OsIR64_12g0010790.01,OsIR64_12g0010800.01	OsLima_12g0010650.01,OsLima_12g0010660.01
Os4530.POR.1.pan0000702	LOC_Os12g23210.1								OsZS97_12G010780_01			OsGoSa_12g0010950.01				OsLima_12g0010700.01
Os4530.POR.1.pan0000703	LOC_Os12g23260.1							OsPr106_12g0010630.01							OsIR64_12g0010840.01
Os4530.POR.1.pan0000704	LOC_Os12g23920.1,LOC_Os12g23930.1,Os12t0427000-00,OsNip_12G012040_01	OsCMeo_12g0011300.01	OsKeNa_12g0011330.01	OsAzu_12g0011150.01	OsARC_12g0011100.01	OsN22_12G011020_01	OsNaBo_12g0010780.01	OsPr106_12g0010820.01	OsZS97_12G010970_01	OsMH63_12G011120_01	OsLiXu_12g0011060.01	OsGoSa_12g0011130.01	OsLaMu_12g0011230.01	OsKYG_12g0011250.01		OsLima_12g0010880.01
Os4530.POR.1.pan0000705	LOC_Os12g25880.1		OsKeNa_12g0011970.01	OsAzu_12g0011820.01	OsARC_12g0011700.01		OsNaBo_12g0011430.01	OsPr106_12g0011430.01					OsLaMu_12g0011860.01	OsKYG_12g0011790.01
Os4530.POR.1.pan0000706	LOC_Os12g27050.1,Os12t0456000-00			OsAzu_12g0012290.01	OsARC_12g0012110.01		OsNaBo_12g0011840.01	OsPr106_12g0011790.01	OsZS97_12G011990_01	OsMH63_12G012250_01	OsLiXu_12g0012090.01	OsGoSa_12g0012120.01		OsKYG_12g0012260.01		OsLima_12g0011920.01
Os4530.POR.1.pan0000707	LOC_Os12g27096.1		OsKeNa_12g0012480.01				OsNaBo_12g0011900.01	OsPr106_12g0011860.01					OsLaMu_12g0012380.01			OsLima_12g0011990.01
Os4530.POR.1.pan0000708	LOC_Os12g27720.1							OsPr106_12g0012070.01							OsIR64_12g0012270.01
Os4530.POR.1.pan0000709	LOC_Os12g28780.1								OsZS97_12G012550_01
Os4530.POR.1.pan0000710	LOC_Os12g29360.1,LOC_Os12g29370.1,OsNip_12G013920_01	OsCMeo_12g0013140.01	OsKeNa_12g0013230.01	OsAzu_12g0013100.01	OsARC_12g0012900.01	OsN22_12G012740_01	OsNaBo_12g0012490.01	OsPr106_12g0012630.01	OsZS97_12G012700_01	OsMH63_12G013050_01	OsLiXu_12g0012820.01	OsGoSa_12g0012850.01	OsLaMu_12g0013060.01	OsKYG_12g0013030.01	OsIR64_12g0012820.01	OsLima_12g0012690.01
Os4530.POR.1.pan0000711	LOC_Os12g29510.1							OsPr106_12g0012730.01				OsGoSa_12g0013030.01				OsLima_12g0012860.01
Os4530.POR.1.pan0000712	LOC_Os12g30050.1,LOC_Os12g30060.1,LOC_Os12g30060.2,Os12t0485800-01,OsNip_12G014420_01,OsNip_12G014420_02	OsCMeo_12g0013550.01,OsCMeo_12g0013550.02	OsKeNa_12g0013650.01	OsAzu_12g0013490.02,OsAzu_12g0013490.01	OsARC_12g0013370.02,OsARC_12g0013370.01	OsN22_12G013240_01	OsNaBo_12g0013060.01	OsPr106_12g0013040.01	OsZS97_12G013160_01	OsMH63_12G013430_01	OsLiXu_12g0013330.02,OsLiXu_12g0013330.01	OsGoSa_12g0013370.01	OsLaMu_12g0013540.01	OsKYG_12g0013520.01	OsIR64_12g0013210.01	OsLima_12g0013180.01
Os4530.POR.1.pan0000713	LOC_Os12g30320.1	OsCMeo_12g0013640.01	OsKeNa_12g0013750.01	OsAzu_12g0013580.01	OsARC_12g0013470.01	OsN22_12G013310_01	OsNaBo_12g0013130.01	OsPr106_12g0013120.01	OsZS97_12G013260_01	OsMH63_12G013520_01	OsLiXu_12g0013430.01	OsGoSa_12g0013460.01	OsLaMu_12g0013620.01	OsKYG_12g0013600.01	OsIR64_12g0013280.01	OsLima_12g0013260.01
Os4530.POR.1.pan0000714	Os12t0511600-00,LOC_Os12g32680.1,OsNip_12G015830_01,LOC_Os12g32700.1,LOC_Os12g32710.1,OsNip_12G015840_01,Os12t0511900-00	OsCMeo_12g0014990.01,OsCMeo_12g0015000.01,OsCMeo_12g0015030.01	OsKeNa_12g0015090.01,OsKeNa_12g0015100.01,OsKeNa_12g0015130.01	OsAzu_12g0014950.01,OsAzu_12g0014960.01,OsAzu_12g0014990.01	OsARC_12g0014800.01,OsARC_12g0014810.01,OsARC_12g0014840.01	OsN22_12G014790_01,OsN22_12G014800_01,OsN22_12G014810_01,OsN22_12G014820_01	OsNaBo_12g0014570.01,OsNaBo_12g0014580.01,OsNaBo_12g0014590.01,OsNaBo_12g0014600.01	OsPr106_12g0014330.01	OsZS97_12G014570_02,OsZS97_12G014570_01	OsMH63_12G014750_01,OsMH63_12G014760_01,OsMH63_12G014770_01	OsLiXu_12g0014740.01,OsLiXu_12g0014750.01,OsLiXu_12g0014780.01,OsLiXu_12g0014790.01	OsGoSa_12g0014840.01,OsGoSa_12g0014850.01,OsGoSa_12g0014860.01	OsLaMu_12g0014890.01,OsLaMu_12g0014910.01,OsLaMu_12g0014920.01	OsKYG_12g0014880.01,OsKYG_12g0014890.01,OsKYG_12g0014900.01	OsIR64_12g0014540.01	OsLima_12g0014690.01,OsLima_12g0014700.01,OsLima_12g0014710.01
Os4530.POR.1.pan0000715	LOC_Os12g33956.1							OsPr106_06g0008390.01
Os4530.POR.1.pan0000716	LOC_Os12g35680.1								OsZS97_12G015880_01	OsMH63_12G016120_01
Os4530.POR.1.pan0000717	OsNip_12G017480_01,LOC_Os12g35850.1	OsCMeo_12g0016820.01	OsKeNa_12g0016480.01		OsARC_12g0016160.01		OsNaBo_12g0015840.01	OsPr106_12g0015660.01	OsZS97_12G015920_01	OsMH63_12G016180_01	OsLiXu_12g0016090.01	OsGoSa_12g0016120.01	OsLaMu_12g0016350.01	OsKYG_12g0016130.01	OsIR64_12g0015740.01	OsLima_12g0015900.01
Os4530.POR.1.pan0000718	LOC_Os12g36320.1	OsCMeo_12g0017100.01	OsKeNa_12g0016760.01	OsAzu_12g0016630.01	OsARC_12g0016430.01			OsPr106_12g0015950.01	OsZS97_12G016150_01	OsMH63_12G016460_01	OsLiXu_12g0016330.01	OsGoSa_12g0016330.01	OsLaMu_12g0016570.01
Os4530.POR.1.pan0000719	LOC_Os12g36520.1							OsPr106_12g0016070.01		OsMH63_12G016570_01
Os4530.POR.1.pan0000720	LOC_Os12g37220.1,LOC_Os12g37230.1					OsN22_03G010540_01	OsNaBo_03g0010420.01	OsPr106_03g0010500.01	OsZS97_03G010390_01	OsMH63_03G010490_01
Os4530.POR.1.pan0000721	LOC_Os12g38410.1	OsCMeo_12g0018530.01	OsKeNa_12g0018140.01,OsKeNa_12g0018150.01		OsARC_12g0017830.01,OsARC_12g0017840.01	OsN22_12G017670_01	OsNaBo_12g0017340.01	OsPr106_12g0017420.01	OsZS97_12G017470_01	OsMH63_12G017810_01	OsLiXu_12g0017710.01,OsLiXu_12g0017720.01	OsGoSa_12g0017710.01	OsLaMu_12g0017900.01	OsKYG_12g0017790.01	OsIR64_12g0017290.01	OsLima_12g0017520.01
Os4530.POR.1.pan0000722	Os12t0574400-01,LOC_Os12g38590.1,OsNip_12G019300_01,LOC_Os12g38600.1	OsCMeo_12g0018680.01	OsKeNa_12g0018310.01	OsAzu_12g0018170.02,OsAzu_12g0018170.01	OsARC_12g0018000.01	OsN22_12G017830_01	OsNaBo_12g0017500.02,OsNaBo_12g0017500.01	OsPr106_12g0017600.01	OsZS97_12G017630_01	OsMH63_12G017970_01,OsMH63_12G017970_02,OsMH63_12G017970_03	OsLiXu_12g0017920.01	OsGoSa_12g0017870.01	OsLaMu_12g0018080.01	OsKYG_12g0017950.01	OsIR64_12g0017450.01	OsLima_12g0017680.01
Os4530.POR.1.pan0000723	LOC_Os12g39270.1,Os12t0582600-01,LOC_Os12g39290.1,Os12t0582666-00,OsNip_12G019820_01,LOC_Os12g39310.1,Os12t0582700-01	OsCMeo_12g0019150.01,OsCMeo_12g0019170.01	OsKeNa_12g0018800.01,OsKeNa_12g0018820.01	OsAzu_12g0018690.01,OsAzu_12g0018710.01	OsARC_12g0018480.01,OsARC_12g0018500.01	OsN22_12G018290_01	OsNaBo_12g0017990.01,OsNaBo_12g0018000.01	OsPr106_12g0018060.01,OsPr106_12g0018080.01,OsPr106_12g0018090.01	OsZS97_12G018100_01	OsMH63_12G018490_01,OsMH63_12G018510_01,OsMH63_12G018520_01	OsLiXu_12g0018390.01	OsGoSa_12g0018320.01,OsGoSa_12g0018340.01	OsLaMu_12g0018550.01	OsKYG_12g0018410.01,OsKYG_12g0018430.01	OsIR64_12g0017980.01	OsLima_12g0018160.01,OsLima_12g0018180.01
Os4530.POR.1.pan0000724	LOC_Os12g39560.1								OsZS97_12G018290_01		OsLiXu_12g0018550.01
Os4530.POR.1.pan0000725	LOC_Os12g40050.1,LOC_Os12g40070.1,OsNip_12G020330_01,Os12t0591300-01,OsNip_12G020340_01,Os12t0591500-00,LOC_Os12g40080.1,LOC_Os12g40090.1	OsCMeo_12g0019660.01	OsKeNa_12g0019320.01,OsKeNa_12g0019320.02,OsKeNa_12g0019330.01	OsAzu_12g0019210.01,OsAzu_12g0019210.02,OsAzu_12g0019220.01	OsARC_12g0018980.01	OsN22_12G018710_01	OsNaBo_12g0018400.01	OsPr106_12g0018580.01,OsPr106_12g0018580.02,OsPr106_12g0018590.01	OsZS97_12G018610_01,OsZS97_12G018610_02,OsZS97_12G018620_01	OsMH63_12G018990_01,OsMH63_12G018990_02,OsMH63_12G019000_01	OsLiXu_12g0018870.01,OsLiXu_12g0018870.02,OsLiXu_12g0018880.01	OsGoSa_12g0018840.01,OsGoSa_12g0018840.02,OsGoSa_12g0018850.01	OsLaMu_12g0019050.01,OsLaMu_12g0019050.02,OsLaMu_12g0019060.01	OsKYG_12g0018920.01,OsKYG_12g0018920.02,OsKYG_12g0018930.01	OsIR64_12g0018450.01,OsIR64_12g0018450.02,OsIR64_12g0018460.01	OsLima_12g0018690.01,OsLima_12g0018690.02,OsLima_12g0018700.01
Os4530.POR.1.pan0000726	LOC_Os12g42240.1	OsCMeo_12g0021380.01		OsAzu_12g0020940.01		OsN22_12G020370_01	OsNaBo_12g0020160.01	OsPr106_12g0020340.01		OsMH63_12G020800_01		OsGoSa_12g0020630.01	OsLaMu_12g0020880.01			OsLima_12g0020460.01
Os4530.POR.1.pan0000727	LOC_Os12g42780.1						OsNaBo_12g0020510.01	OsPr106_12g0020730.01		OsMH63_12G021230_01		OsGoSa_12g0020990.01	OsLaMu_12g0021280.01	OsKYG_12g0021080.01	OsIR64_12g0020510.01	OsLima_12g0020850.01
Os4530.POR.1.pan0000728	LOC_Os12g43870.1					OsN22_12G021500_01	OsNaBo_12g0021240.01	OsPr106_12g0021490.01			OsLiXu_12g0021820.01	OsGoSa_12g0021720.01	OsLaMu_12g0022030.01	OsKYG_12g0021860.01	OsIR64_12g0021300.01	OsLima_12g0021620.01
Os4530.POR.1.pan0000729	LOC_Os12g44200.1,LOC_Os12g44210.1,Os12t0639400-01,OsNip_12G023370_01,LOC_Os12g44220.1,LOC_Os12g44220.2,Os12t0639500-01	OsCMeo_12g0022770.01	OsKeNa_12g0022410.01	OsAzu_12g0022330.01	OsARC_12g0022100.01	OsN22_12G021780_01	OsNaBo_12g0021500.01	OsPr106_12g0021740.01	OsZS97_12G021750_01	OsMH63_12G022310_01	OsLiXu_12g0022080.01	OsGoSa_12g0021960.01	OsLaMu_12g0022320.01	OsKYG_12g0022110.01	OsIR64_12g0021580.01	OsLima_12g0021860.01
Os4530.POR.1.pan0000730	LOC_Os01g01010.1,LOC_Os01g01010.2,OsNip_01G000010_01,OsNip_01G000010_02,Os01t0100100-01	OsCMeo_01g0000010.01	OsKeNa_01g0000010.01	OsAzu_01g0000010.01	OsARC_01g0000010.01	OsN22_01G000020_02,OsN22_01G000020_01,OsN22_01G000040_01	OsNaBo_01g0000020.01,OsNaBo_01g0000020.02,OsNaBo_01g0000020.03,OsNaBo_01g0000020.04	OsPr106_01g0000010.01	OsZS97_01G000010_03,OsZS97_01G000010_02,OsZS97_01G000010_01,OsZS97_01G000010_04	OsMH63_01G000010_01,OsMH63_01G000010_02		OsGoSa_01g0000010.01	OsLaMu_01g0000010.01	OsKYG_01g0000010.01	OsIR64_01g0000010.01	OsLima_01g0000010.01
Os4530.POR.1.pan0000731	Os01t0100200-01,LOC_Os01g01019.1,OsNip_01G000020_01	OsCMeo_01g0000020.01	OsKeNa_01g0000020.01	OsAzu_01g0000020.01	OsARC_01g0000020.01			OsPr106_01g0000020.01		OsMH63_01G000020_01	OsLiXu_01g0000010.01	OsGoSa_01g0000020.01	OsLaMu_01g0000020.01	OsKYG_01g0000020.01	OsIR64_01g0000020.01	OsLima_01g0000020.01
Os4530.POR.1.pan0000732	Os01t0100300-00,OsNip_01G000030_01	OsCMeo_01g0000030.01	OsKeNa_01g0000030.01	OsAzu_01g0000030.01	OsARC_01g0000030.01	OsN22_01G000030_01,OsN22_01G000050_01	OsNaBo_01g0000030.01	OsPr106_01g0000030.01	OsZS97_01G000020_01	OsMH63_01G000030_01	OsLiXu_01g0000020.01	OsGoSa_01g0000030.01	OsLaMu_01g0000030.01	OsKYG_01g0000030.01	OsIR64_01g0000030.01	OsLima_01g0000030.01
Os4530.POR.1.pan0000733	LOC_Os01g01030.1,Os01t0100400-01,OsNip_01G000040_01,LOC_Os01g01040.1,LOC_Os01g01040.2,LOC_Os01g01040.3,LOC_Os01g01040.4,Os01t0100500-01,OsNip_01G000050_01	OsCMeo_01g0000040.01,OsCMeo_01g0000050.01,OsCMeo_01g0000050.02	OsKeNa_01g0000040.01,OsKeNa_01g0000050.01	OsAzu_01g0000040.01,OsAzu_01g0000050.01	OsARC_01g0000040.01,OsARC_01g0000050.01	OsN22_01G000060_01,OsN22_01G000060_02	OsNaBo_01g0000040.01,OsNaBo_01g0000050.01	OsPr106_01g0000040.01,OsPr106_01g0000050.01,OsPr106_01g0000050.02	OsZS97_01G000030_02,OsZS97_01G000030_03,OsZS97_01G000030_05,OsZS97_01G000030_04,OsZS97_01G000030_01	OsMH63_01G000040_05,OsMH63_01G000040_06,OsMH63_01G000040_01,OsMH63_01G000040_02,OsMH63_01G000040_04,OsMH63_01G000040_03,OsMH63_01G000040_07,OsMH63_01G000040_08	OsLiXu_01g0000030.01,OsLiXu_01g0000040.01	OsGoSa_01g0000040.01,OsGoSa_01g0000050.01,OsGoSa_01g0000050.02	OsLaMu_01g0000040.01,OsLaMu_01g0000050.01	OsKYG_01g0000040.01,OsKYG_01g0000050.01	OsIR64_01g0000040.01,OsIR64_01g0000050.01,OsIR64_01g0000050.03,OsIR64_01g0000050.02	OsLima_01g0000040.01,OsLima_01g0000050.01
Os4530.POR.1.pan0000734	Os01t0100600-01,LOC_Os01g01050.1,LOC_Os01g01050.2,OsNip_01G000060_01,OsNip_01G000060_02	OsCMeo_01g0000060.01	OsKeNa_01g0000060.01	OsAzu_01g0000060.01,OsAzu_01g0000060.02	OsARC_01g0000060.01	OsN22_01G000070_01,OsN22_01G000080_02,OsN22_01G000080_01,OsN22_01G000080_03	OsNaBo_01g0000060.01,OsNaBo_01g0000060.02,OsNaBo_01g0000070.02,OsNaBo_01g0000070.01	OsPr106_01g0000060.01,OsPr106_01g0000060.02	OsZS97_01G000040_01	OsMH63_01G000050_01,OsMH63_01G000050_02	OsLiXu_01g0000050.01	OsGoSa_01g0000060.01	OsLaMu_01g0000060.01	OsKYG_01g0000060.01	OsIR64_01g0000060.01	OsLima_01g0000060.01
Os4530.POR.1.pan0000735	OsNip_01G000070_02,OsNip_01G000070_01,LOC_Os01g01060.1,Os01t0100700-01	OsCMeo_01g0000070.02,OsCMeo_01g0000070.01	OsKeNa_01g0000070.01,OsKeNa_01g0000070.02	OsAzu_01g0000070.01,OsAzu_01g0000070.02	OsARC_01g0000070.01,OsARC_01g0000070.02			OsPr106_01g0000070.02,OsPr106_01g0000070.01	OsZS97_01G000050_01		OsLiXu_01g0000060.01	OsGoSa_01g0000070.01,OsGoSa_01g0000070.03,OsGoSa_01g0000070.02	OsLaMu_01g0000070.02,OsLaMu_01g0000070.01	OsKYG_01g0000070.02,OsKYG_01g0000070.01	OsIR64_01g0000070.02,OsIR64_01g0000070.01	OsLima_01g0000070.01,OsLima_01g0000070.02
Os4530.POR.1.pan0000736	Os01t0100800-01,LOC_Os01g01070.1,LOC_Os01g01070.2,LOC_Os01g01070.3,OsNip_01G000080_01	OsCMeo_01g0000080.01	OsKeNa_01g0000080.01	OsAzu_01g0000080.03,OsAzu_01g0000080.02,OsAzu_01g0000080.01	OsARC_01g0000080.01,OsARC_01g0000080.02,OsARC_01g0000080.03	OsN22_01G000090_01,OsN22_01G000090_02	OsNaBo_01g0000080.01	OsPr106_01g0000080.02,OsPr106_01g0000080.01	OsZS97_01G000060_03,OsZS97_01G000060_02,OsZS97_01G000060_01,OsZS97_01G000060_04	OsMH63_01G000060_01	OsLiXu_01g0000070.01	OsGoSa_01g0000080.02,OsGoSa_01g0000080.01,OsGoSa_01g0000080.03	OsLaMu_01g0000080.01	OsKYG_01g0000080.01	OsIR64_01g0000080.01,OsIR64_01g0000080.02,OsIR64_01g0000080.03	OsLima_01g0000080.01
Os4530.POR.1.pan0000737	LOC_Os01g01080.1,LOC_Os01g01080.2,LOC_Os01g01080.3,OsNip_01G000090_01,OsNip_01G000090_03,OsNip_01G000090_02,Os01t0100900-01	OsCMeo_01g0000090.02,OsCMeo_01g0000090.01,OsCMeo_01g0000090.03	OsKeNa_01g0000090.02,OsKeNa_01g0000090.01,OsKeNa_01g0000090.03	OsAzu_01g0000090.02,OsAzu_01g0000090.01,OsAzu_01g0000090.03	OsARC_01g0000090.02,OsARC_01g0000090.01,OsARC_01g0000090.03	OsN22_01G000100_01,OsN22_01G000100_03,OsN22_01G000100_02	OsNaBo_01g0000090.02,OsNaBo_01g0000090.01,OsNaBo_01g0000090.03	OsPr106_01g0000090.01,OsPr106_01g0000090.02,OsPr106_01g0000090.03	OsZS97_01G000070_03,OsZS97_01G000070_04,OsZS97_01G000070_01,OsZS97_01G000070_05,OsZS97_01G000070_06,OsZS97_01G000070_07,OsZS97_01G000070_02	OsMH63_01G000070_01,OsMH63_01G000070_02,OsMH63_01G000070_03,OsMH63_01G000070_04	OsLiXu_01g0000080.01,OsLiXu_01g0000080.02,OsLiXu_01g0000080.03	OsGoSa_01g0000090.01,OsGoSa_01g0000090.02	OsLaMu_01g0000090.01,OsLaMu_01g0000090.02	OsKYG_01g0000090.01,OsKYG_01g0000090.03,OsKYG_01g0000090.02	OsIR64_01g0000090.01,OsIR64_01g0000090.02,OsIR64_01g0000090.03	OsLima_01g0000090.01,OsLima_01g0000090.02,OsLima_01g0000090.03
Os4530.POR.1.pan0000738	Os01t0101150-00,LOC_Os01g01115.1,LOC_Os01g01120.1,Os01t0101200-01,Os01t0101200-02,OsNip_01G000110_01,OsNip_01G000110_02	OsCMeo_01g0000110.01	OsKeNa_01g0000110.01,OsKeNa_01g0000110.02,OsKeNa_01g0000110.03	OsAzu_01g0000110.01	OsARC_01g0000110.01,OsARC_01g0000110.02	OsN22_01G000110_01,OsN22_01G000120_01,OsN22_01G000120_02	OsNaBo_01g0000100.01,OsNaBo_01g0000110.01	OsPr106_01g0000110.01	OsZS97_01G000080_01	OsMH63_01G000090_01	OsLiXu_01g0000100.01,OsLiXu_01g0000100.02	OsGoSa_01g0000110.01	OsLaMu_01g0000110.01	OsKYG_01g0000110.02,OsKYG_01g0000110.01	OsIR64_01g0000110.02,OsIR64_01g0000110.01	OsLima_01g0000110.01,OsLima_01g0000110.02
Os4530.POR.1.pan0000739	LOC_Os01g01130.1,OsNip_01G000120_01,Os01t0101300-01	OsCMeo_01g0000120.01	OsKeNa_01g0000120.01	OsAzu_01g0000120.01	OsARC_01g0000120.01	OsN22_01G000130_01	OsNaBo_01g0000120.01	OsPr106_01g0000120.01	OsZS97_01G000090_02,OsZS97_01G000090_01	OsMH63_01G000100_02,OsMH63_01G000100_01	OsLiXu_01g0000110.01	OsGoSa_01g0000120.01	OsLaMu_01g0000120.01	OsKYG_01g0000120.01	OsIR64_01g0000120.01	OsLima_01g0000120.01
Os4530.POR.1.pan0000740	LOC_Os01g01150.1,LOC_Os01g01150.2,LOC_Os01g01150.3,OsNip_01G000140_01,Os01t0101600-01,Os01t0101600-02,Os01t0101600-03	OsCMeo_01g0000140.01,OsCMeo_01g0000140.02	OsKeNa_01g0000140.01	OsAzu_01g0000140.02,OsAzu_01g0000140.01	OsARC_01g0000140.01	OsN22_01G000150_01,OsN22_01G000150_02	OsNaBo_01g0000140.01,OsNaBo_01g0000140.02	OsPr106_01g0000140.01	OsZS97_01G000110_01	OsMH63_01G000120_01,OsMH63_01G000120_04,OsMH63_01G000120_03,OsMH63_01G000120_02	OsLiXu_01g0000130.02,OsLiXu_01g0000130.01	OsGoSa_01g0000140.01	OsLaMu_01g0000140.01	OsKYG_01g0000140.01,OsKYG_01g0000140.02	OsIR64_01g0000140.02,OsIR64_01g0000140.01	OsLima_01g0000140.01
Os4530.POR.1.pan0000741	OsNip_01G000150_01,Os01t0101700-00,LOC_Os01g01160.1	OsCMeo_01g0000150.01,OsCMeo_01g0000150.02	OsKeNa_01g0000150.01	OsAzu_01g0000150.01	OsARC_01g0000150.01	OsN22_01G000160_01	OsNaBo_01g0000150.01	OsPr106_01g0000150.01	OsZS97_01G000120_01,OsZS97_01G000120_02	OsMH63_01G000130_01	OsLiXu_01g0000140.01	OsGoSa_01g0000150.01	OsLaMu_01g0000150.01	OsKYG_01g0000150.01	OsIR64_01g0000150.01	OsLima_01g0000150.01
Os4530.POR.1.pan0000742	Os01t0101800-01,LOC_Os01g01170.1,OsNip_01G000160_01	OsCMeo_01g0000160.01	OsKeNa_01g0000160.01	OsAzu_01g0000160.01	OsARC_01g0000160.01	OsN22_01G000170_01	OsNaBo_01g0000160.01	OsPr106_01g0000160.01	OsZS97_01G000130_01	OsMH63_01G000140_01	OsLiXu_01g0000150.01	OsGoSa_01g0000160.01	OsLaMu_01g0000160.01	OsKYG_01g0000160.01,OsKYG_01g0000190.01	OsIR64_01g0000160.01	OsLima_01g0000160.01
Os4530.POR.1.pan0000743	Os01t0101900-00,LOC_Os01g01180.1,OsNip_01G000170_01	OsCMeo_01g0000170.01	OsKeNa_01g0000170.01	OsAzu_01g0000170.01	OsARC_01g0000170.01	OsN22_01G000180_01	OsNaBo_01g0000170.01	OsPr106_01g0000170.01	OsZS97_01G000140_01	OsMH63_01G000150_01	OsLiXu_01g0000160.01	OsGoSa_01g0000170.01	OsLaMu_01g0000170.01	OsKYG_01g0000170.01,OsKYG_01g0000180.01,OsKYG_01g0000200.01	OsIR64_01g0000170.01	OsLima_01g0000170.01
Os4530.POR.1.pan0000744	LOC_Os01g01190.1,Os01t0102000-01,OsNip_01G000180_01	OsCMeo_01g0000180.01	OsKeNa_01g0000180.01	OsAzu_01g0000180.01	OsARC_01g0000180.01	OsN22_01G000190_01	OsNaBo_01g0000180.01	OsPr106_01g0000180.01	OsZS97_01G000150_01	OsMH63_01G000160_01	OsLiXu_01g0000170.01	OsGoSa_01g0000180.01	OsLaMu_01g0000180.01	OsKYG_01g0000210.01	OsIR64_01g0000180.01	OsLima_01g0000180.01
Os4530.POR.1.pan0000745	LOC_Os01g01280.1,OsNip_01G000190_01,Os01t0102300-01,LOC_Os01g01290.1,Os01t0102400-01,OsNip_01G000200_01	OsCMeo_01g0000190.01,OsCMeo_01g0000200.01	OsKeNa_01g0000190.01,OsKeNa_01g0000200.01	OsAzu_01g0000190.01,OsAzu_01g0000200.01	OsARC_01g0000190.01,OsARC_01g0000190.02,OsARC_01g0000200.01	OsN22_01G000200_01,OsN22_01G000210_01	OsNaBo_01g0000190.02,OsNaBo_01g0000190.01,OsNaBo_01g0000200.01	OsPr106_01g0000190.01,OsPr106_01g0000200.01	OsZS97_01G000160_01,OsZS97_01G000160_02,OsZS97_01G000160_03	OsMH63_01G000170_02,OsMH63_01G000170_01,OsMH63_01G000180_01	OsLiXu_01g0000180.02,OsLiXu_01g0000180.01,OsLiXu_01g0000190.01	OsGoSa_01g0000190.01,OsGoSa_01g0000200.01	OsLaMu_01g0000190.01,OsLaMu_01g0000200.01	OsKYG_01g0000220.01,OsKYG_01g0000230.01	OsIR64_01g0000190.01,OsIR64_01g0000200.01	OsLima_01g0000190.01,OsLima_01g0000200.01
Os4530.POR.1.pan0000746	LOC_Os01g01295.1,OsNip_01G000210_01,Os01t0102500-01	OsCMeo_01g0000210.01	OsKeNa_01g0000210.01	OsAzu_01g0000210.01	OsARC_01g0000210.01	OsN22_01G000220_01	OsNaBo_01g0000210.01	OsPr106_01g0000210.01	OsZS97_01G000170_01	OsMH63_01G000190_01	OsLiXu_01g0000200.01	OsGoSa_01g0000210.01	OsLaMu_01g0000210.01	OsKYG_01g0000240.01	OsIR64_01g0000210.01	OsLima_01g0000210.01
Os4530.POR.1.pan0000747	LOC_Os01g01302.1,Os01t0102600-01,Os01t0102600-02,OsNip_01G000220_01	OsCMeo_01g0000220.01	OsKeNa_01g0000220.01	OsAzu_01g0000220.01	OsARC_01g0000220.01	OsN22_01G000230_01	OsNaBo_01g0000220.01	OsPr106_01g0000220.01	OsZS97_01G000180_01,OsZS97_01G000180_02	OsMH63_01G000200_01,OsMH63_01G000200_02	OsLiXu_01g0000210.01	OsGoSa_01g0000220.01	OsLaMu_01g0000220.01	OsKYG_01g0000250.01	OsIR64_01g0000220.01	OsLima_01g0000220.01
Os4530.POR.1.pan0000748	LOC_Os01g01307.1,LOC_Os01g01307.2,OsNip_01G000230_01,Os01t0102700-01	OsCMeo_01g0000230.01	OsKeNa_01g0000230.01	OsAzu_01g0000230.01	OsARC_01g0000230.01	OsN22_01G000240_01	OsNaBo_01g0000230.01,OsNaBo_01g0000230.02	OsPr106_01g0000230.01		OsMH63_01G000210_01,OsMH63_01G000210_02	OsLiXu_01g0000220.01	OsGoSa_01g0000230.01	OsLaMu_01g0000230.01	OsKYG_01g0000260.01,OsKYG_01g0000260.02	OsIR64_01g0000230.01	OsLima_01g0000230.01
Os4530.POR.1.pan0000749	LOC_Os01g01312.1,OsNip_01G000240_01,Os01t0102800-01	OsCMeo_01g0000240.01	OsKeNa_01g0000240.01	OsAzu_01g0000240.01	OsARC_01g0000240.01	OsN22_01G000250_01	OsNaBo_01g0000240.01	OsPr106_01g0000240.01	OsZS97_01G000190_01	OsMH63_01G000220_01	OsLiXu_01g0000230.01	OsGoSa_01g0000240.01	OsLaMu_01g0000240.01	OsKYG_01g0000270.01	OsIR64_01g0000240.01	OsLima_01g0000240.01
Os4530.POR.1.pan0000750	LOC_Os01g01340.1,LOC_Os01g01340.2,OsNip_01G000250_01,Os01t0102900-01,LOC_Os01g01350.1,LOC_Os01g01350.2,OsNip_01G000260_01,Os01t0103000-01	OsCMeo_01g0000250.01,OsCMeo_01g0000260.01	OsKeNa_01g0000250.01,OsKeNa_01g0000260.01	OsAzu_01g0000250.01,OsAzu_01g0000260.01	OsARC_01g0000250.01,OsARC_01g0000260.01	OsN22_01G000260_01,OsN22_01G000270_01	OsNaBo_01g0000250.01,OsNaBo_01g0000260.01	OsPr106_01g0000250.01,OsPr106_01g0000260.01	OsZS97_01G000200_03,OsZS97_01G000200_02,OsZS97_01G000200_01	OsMH63_01G000230_03,OsMH63_01G000230_01,OsMH63_01G000230_02	OsLiXu_01g0000240.01,OsLiXu_01g0000250.01	OsGoSa_01g0000250.01,OsGoSa_01g0000260.01	OsLaMu_01g0000250.01,OsLaMu_01g0000250.02,OsLaMu_01g0000260.01	OsKYG_01g0000280.02,OsKYG_01g0000280.01,OsKYG_01g0000290.01	OsIR64_01g0000250.01,OsIR64_01g0000250.02,OsIR64_01g0000260.01	OsLima_01g0000250.01,OsLima_01g0000260.01
Os4530.POR.1.pan0000751	LOC_Os01g01360.1,Os01t0103100-01,Os01t0103100-02,OsNip_01G000270_01	OsCMeo_01g0000270.01	OsKeNa_01g0000270.01	OsAzu_01g0000270.01	OsARC_01g0000270.01	OsN22_01G000280_01	OsNaBo_01g0000270.01	OsPr106_01g0000270.01	OsZS97_01G000210_01	OsMH63_01G000240_01	OsLiXu_01g0000260.01	OsGoSa_01g0000270.01	OsLaMu_01g0000270.01	OsKYG_01g0000300.01	OsIR64_01g0000270.01	OsLima_01g0000270.01
Os4530.POR.1.pan0000752	LOC_Os01g01369.1,Os01t0103600-01,Os01t0103600-02,OsNip_01G000280_01,OsNip_01G000290_01	OsCMeo_01g0000280.01	OsKeNa_01g0000280.01	OsAzu_01g0000280.01	OsARC_01g0000280.01	OsN22_01G000290_01,OsN22_01G000300_01	OsNaBo_01g0000280.01,OsNaBo_01g0000280.03,OsNaBo_01g0000280.02,OsNaBo_01g0000290.01	OsPr106_01g0000280.01	OsZS97_01G000220_01	OsMH63_01G000250_01	OsLiXu_01g0000270.01	OsGoSa_01g0000280.01	OsLaMu_01g0000280.01,OsLaMu_01g0000280.03,OsLaMu_01g0000280.02	OsKYG_01g0000310.01	OsIR64_01g0000280.01	OsLima_01g0000280.01
Os4530.POR.1.pan0000753	LOC_Os01g01380.1,Os01t0103700-01,OsNip_01G000300_01	OsCMeo_01g0000290.02,OsCMeo_01g0000290.01	OsKeNa_01g0000290.01,OsKeNa_01g0000290.02	OsAzu_01g0000290.01,OsAzu_01g0000290.02	OsARC_01g0000290.01	OsN22_01G000310_01,OsN22_01G000310_02	OsNaBo_01g0000300.01,OsNaBo_01g0000300.02	OsPr106_01g0000290.02,OsPr106_01g0000290.01	OsZS97_01G000230_02,OsZS97_01G000230_01	OsMH63_01G000270_04,OsMH63_01G000270_03,OsMH63_01G000270_01,OsMH63_01G000270_02	OsLiXu_01g0000280.01	OsGoSa_01g0000290.01	OsLaMu_01g0000290.01	OsKYG_01g0000320.01	OsIR64_01g0000290.02,OsIR64_01g0000290.01	OsLima_01g0000290.01
Os4530.POR.1.pan0000754	Os01t0103800-01,LOC_Os01g01390.1,LOC_Os01g01390.2,LOC_Os01g01390.3,LOC_Os01g01390.4,LOC_Os01g01390.5,OsNip_01G000310_02,OsNip_01G000310_01,OsNip_01G000310_03,OsNip_01G000310_04	OsCMeo_01g0000300.02,OsCMeo_01g0000300.01,OsCMeo_01g0000300.03,OsCMeo_01g0000300.04	OsKeNa_01g0000300.01,OsKeNa_01g0000300.03,OsKeNa_01g0000300.02,OsKeNa_01g0000300.04	OsAzu_01g0000300.03,OsAzu_01g0000300.02,OsAzu_01g0000300.01,OsAzu_01g0000300.04	OsARC_01g0000300.02,OsARC_01g0000300.03,OsARC_01g0000300.01,OsARC_01g0000300.04	OsN22_01G000320_01,OsN22_01G000320_04,OsN22_01G000320_03,OsN22_01G000320_02,OsN22_01G000320_05	OsNaBo_01g0000310.04,OsNaBo_01g0000310.05,OsNaBo_01g0000310.03,OsNaBo_01g0000310.02,OsNaBo_01g0000310.01	OsPr106_01g0000300.04,OsPr106_01g0000300.02,OsPr106_01g0000300.03,OsPr106_01g0000300.05,OsPr106_01g0000300.01	OsZS97_01G000240_02,OsZS97_01G000240_01,OsZS97_01G000240_03,OsZS97_01G000240_04,OsZS97_01G000240_05	OsMH63_01G000280_02,OsMH63_01G000280_01,OsMH63_01G000280_03,OsMH63_01G000280_04	OsLiXu_01g0000290.02,OsLiXu_01g0000290.01,OsLiXu_01g0000290.04,OsLiXu_01g0000290.03,OsLiXu_01g0000290.06,OsLiXu_01g0000290.05	OsGoSa_01g0000300.04,OsGoSa_01g0000300.01,OsGoSa_01g0000300.03,OsGoSa_01g0000300.02	OsLaMu_01g0000300.01	OsKYG_01g0000330.01,OsKYG_01g0000330.02,OsKYG_01g0000330.04,OsKYG_01g0000330.03	OsIR64_01g0000300.02,OsIR64_01g0000300.04,OsIR64_01g0000300.03,OsIR64_01g0000300.01	OsLima_01g0000300.04,OsLima_01g0000300.03,OsLima_01g0000300.01,OsLima_01g0000300.02,OsLima_01g0000300.05
Os4530.POR.1.pan0000755	Os01t0103900-01,LOC_Os01g01400.1,OsNip_01G000320_01	OsCMeo_01g0000310.01	OsKeNa_01g0000310.01	OsAzu_01g0000310.01	OsARC_01g0000310.01	OsN22_01G000330_01	OsNaBo_01g0000320.01	OsPr106_01g0000310.01	OsZS97_01G000250_01	OsMH63_01G000290_01,OsMH63_01G000290_04,OsMH63_01G000290_05,OsMH63_01G000290_03,OsMH63_01G000290_02,OsMH63_01G000290_06	OsLiXu_01g0000300.01	OsGoSa_01g0000310.01	OsLaMu_01g0000310.01	OsKYG_01g0000340.01	OsIR64_01g0000310.01	OsLima_01g0000310.01
Os4530.POR.1.pan0000756	LOC_Os01g01410.1,LOC_Os01g01410.2,OsNip_01G000330_01,Os01t0104000-01,Os01t0104000-02	OsCMeo_01g0000320.01	OsKeNa_01g0000320.02,OsKeNa_01g0000320.01	OsAzu_01g0000320.01	OsARC_01g0000320.01	OsN22_01G000340_02,OsN22_01G000340_01	OsNaBo_01g0000330.02,OsNaBo_01g0000330.01	OsPr106_01g0000320.01,OsPr106_01g0000320.02	OsZS97_01G000260_02,OsZS97_01G000260_01	OsMH63_01G000300_01	OsLiXu_01g0000310.02,OsLiXu_01g0000310.01	OsGoSa_01g0000320.01	OsLaMu_01g0000320.01	OsKYG_01g0000350.01	OsIR64_01g0000320.01,OsIR64_01g0000320.02	OsLima_01g0000320.01
Os4530.POR.1.pan0000757	Os01t0104100-01,Os01t0104100-02,LOC_Os01g01420.1,LOC_Os01g01420.2,LOC_Os01g01420.3,OsNip_01G000340_01,OsNip_01G000340_02	OsCMeo_01g0000330.01,OsCMeo_01g0000330.02	OsKeNa_01g0000330.01,OsKeNa_01g0000330.02	OsAzu_01g0000330.01,OsAzu_01g0000330.02	OsARC_01g0000330.01,OsARC_01g0000330.02	OsN22_01G000350_01,OsN22_01G000350_02	OsNaBo_01g0000340.01,OsNaBo_01g0000340.02	OsPr106_01g0000330.01,OsPr106_01g0000330.02	OsZS97_01G000270_02,OsZS97_01G000270_01,OsZS97_01G000270_03	OsMH63_01G000310_01,OsMH63_01G000310_02,OsMH63_01G000310_03	OsLiXu_01g0000320.01,OsLiXu_01g0000320.02	OsGoSa_01g0000330.01,OsGoSa_01g0000330.02	OsLaMu_01g0000330.01,OsLaMu_01g0000330.02	OsKYG_01g0000360.01,OsKYG_01g0000360.02	OsIR64_01g0000330.01,OsIR64_01g0000330.02	OsLima_01g0000330.01,OsLima_01g0000330.02
Os4530.POR.1.pan0000758	Os01t0104200-01,LOC_Os01g01430.1,OsNip_01G000350_01	OsCMeo_01g0000340.01	OsKeNa_01g0000340.01	OsAzu_01g0000340.01	OsARC_01g0000340.01	OsN22_01G000360_01	OsNaBo_01g0000350.01	OsPr106_01g0000340.01	OsZS97_01G000280_01	OsMH63_01G000320_01	OsLiXu_01g0000330.01	OsGoSa_01g0000340.01	OsLaMu_01g0000340.01	OsKYG_01g0000370.01	OsIR64_01g0000340.01	OsLima_01g0000340.01
Os4530.POR.1.pan0000759	Os01t0104400-01,Os01t0104400-02,Os01t0104400-03,LOC_Os01g01450.1,LOC_Os01g01450.2,OsNip_01G000370_02,OsNip_01G000370_01	OsCMeo_01g0000360.01,OsCMeo_01g0000360.02	OsKeNa_01g0000360.02,OsKeNa_01g0000360.01	OsAzu_01g0000360.01,OsAzu_01g0000360.02	OsARC_01g0000360.01,OsARC_01g0000360.02	OsN22_01G000380_02,OsN22_01G000380_01	OsNaBo_01g0000370.02,OsNaBo_01g0000370.01	OsPr106_01g0000360.01,OsPr106_01g0000360.02	OsZS97_01G000300_02,OsZS97_01G000300_01	OsMH63_01G000340_01,OsMH63_01G000340_02	OsLiXu_01g0000350.01,OsLiXu_01g0000350.02	OsGoSa_01g0000360.02,OsGoSa_01g0000360.01	OsLaMu_01g0000360.02,OsLaMu_01g0000360.01	OsKYG_01g0000390.02,OsKYG_01g0000390.01		OsLima_01g0000360.01,OsLima_01g0000360.02
Os4530.POR.1.pan0000760	LOC_Os01g01470.1,Os01t0104500-01,OsNip_01G000380_01	OsCMeo_01g0000370.01	OsKeNa_01g0000370.01	OsAzu_01g0000370.01	OsARC_01g0000370.01	OsN22_01G000390_01	OsNaBo_01g0000380.01	OsPr106_01g0000370.01	OsZS97_01G000310_01	OsMH63_01G000350_01	OsLiXu_01g0000360.01	OsGoSa_01g0000370.01	OsLaMu_01g0000370.01	OsKYG_01g0000400.01	OsIR64_01g0000360.01	OsLima_01g0000370.01
Os4530.POR.1.pan0000761	OsNip_01G000390_06,OsNip_01G000390_03,OsNip_01G000390_07,OsNip_01G000390_02,OsNip_01G000390_04,OsNip_01G000390_01,OsNip_01G000390_05,LOC_Os01g01484.1,LOC_Os01g01484.2,LOC_Os01g01484.4,LOC_Os01g01484.5,Os01t0104600-01,Os01t0104600-02	OsCMeo_01g0000380.01,OsCMeo_01g0000380.02	OsKeNa_01g0000380.01,OsKeNa_01g0000380.02,OsKeNa_01g0000380.03	OsAzu_01g0000380.01,OsAzu_01g0000380.02	OsARC_01g0000380.01,OsARC_01g0000380.02	OsN22_01G000400_01,OsN22_01G000400_02	OsNaBo_01g0000390.01,OsNaBo_01g0000390.02	OsPr106_01g0000380.01,OsPr106_01g0000380.02	OsZS97_01G000320_02,OsZS97_01G000320_04,OsZS97_01G000320_01,OsZS97_01G000320_03,OsZS97_01G000320_05	OsMH63_01G000360_01,OsMH63_01G000360_03,OsMH63_01G000360_04,OsMH63_01G000360_02,OsMH63_01G000360_05	OsLiXu_01g0000370.01	OsGoSa_01g0000380.01	OsLaMu_01g0000380.01,OsLaMu_01g0000380.02	OsKYG_01g0000410.01,OsKYG_01g0000410.02	OsIR64_01g0000370.01,OsIR64_01g0000370.02	OsLima_01g0000380.02,OsLima_01g0000380.01
Os4530.POR.1.pan0000762	LOC_Os01g01510.1,LOC_Os01g01510.2,OsNip_01G000400_01,OsNip_01G000400_03,OsNip_01G000400_02,Os01t0104800-01,Os01t0104800-02	OsCMeo_01g0000390.02,OsCMeo_01g0000390.01	OsKeNa_01g0000390.02,OsKeNa_01g0000390.01	OsAzu_01g0000390.02,OsAzu_01g0000390.01	OsARC_01g0000390.01,OsARC_01g0000390.02	OsN22_01G000410_01,OsN22_01G000410_02	OsNaBo_01g0000400.02,OsNaBo_01g0000400.01	OsPr106_01g0000400.02,OsPr106_01g0000400.01	OsZS97_01G000340_02,OsZS97_01G000340_03,OsZS97_01G000340_01	OsMH63_01G000370_01,OsMH63_01G000370_02	OsLiXu_01g0000380.02,OsLiXu_01g0000380.01	OsGoSa_01g0000390.02,OsGoSa_01g0000390.01	OsLaMu_01g0000400.01,OsLaMu_01g0000400.02	OsKYG_01g0000420.02,OsKYG_01g0000420.01	OsIR64_01g0000390.01,OsIR64_01g0000390.02	OsLima_01g0000390.01,OsLima_01g0000390.02
Os4530.POR.1.pan0000763	LOC_Os01g01520.1,Os01t0104900-01,Os01t0104900-02,OsNip_01G000410_01	OsCMeo_01g0000400.01	OsKeNa_01g0000400.01	OsAzu_01g0000400.01	OsARC_01g0000400.01	OsN22_01G000420_01	OsNaBo_01g0000410.01	OsPr106_01g0000410.01	OsZS97_01G000350_01	OsMH63_01G000380_01	OsLiXu_01g0000390.01	OsGoSa_01g0000400.01	OsLaMu_01g0000410.01	OsKYG_01g0000430.01	OsIR64_01g0000400.01	OsLima_01g0000400.01
Os4530.POR.1.pan0000764	Os01t0105400-01,LOC_Os01g01570.1,OsNip_01G000430_01	OsCMeo_01g0000420.01	OsKeNa_01g0000420.01	OsAzu_01g0000420.01	OsARC_01g0000420.01			OsPr106_01g0000430.01	OsZS97_01G000370_01	OsMH63_01G000400_01	OsLiXu_01g0000410.01,OsLiXu_01g0000410.02	OsGoSa_01g0000420.01	OsLaMu_01g0000430.01	OsKYG_01g0000450.01	OsIR64_01g0000420.01	OsLima_01g0000420.01
Os4530.POR.1.pan0000765	LOC_Os01g01600.1,OsNip_01G000450_01,Os01t0105700-01	OsCMeo_01g0000440.01	OsKeNa_01g0000440.01	OsAzu_01g0000440.01	OsARC_01g0000440.01	OsN22_01G000450_01,OsN22_01G000450_02	OsNaBo_01g0000450.01,OsNaBo_01g0000450.02	OsPr106_01g0000450.01	OsZS97_01G000400_01	OsMH63_01G000420_01	OsLiXu_01g0000430.01	OsGoSa_01g0000440.01	OsLaMu_01g0000450.01	OsKYG_01g0000470.01	OsIR64_01g0000440.01	OsLima_01g0000440.01
Os4530.POR.1.pan0000766	LOC_Os01g01610.1,Os01t0105800-01,OsNip_01G000460_01	OsCMeo_01g0000450.01	OsKeNa_01g0000450.01	OsAzu_01g0000450.01	OsARC_01g0000450.01	OsN22_01G000460_02,OsN22_01G000460_01	OsNaBo_01g0000460.01	OsPr106_01g0000460.01	OsZS97_01G000410_01	OsMH63_01G000430_01,OsMH63_01G000430_02	OsLiXu_01g0000440.01	OsGoSa_01g0000450.01	OsLaMu_01g0000460.01	OsKYG_01g0000480.01	OsIR64_01g0000450.01	OsLima_01g0000450.01
Os4530.POR.1.pan0000767	OsNip_01G000470_01,LOC_Os01g01620.1,Os01t0105900-01	OsCMeo_01g0000460.01	OsKeNa_01g0000460.01	OsAzu_01g0000460.02,OsAzu_01g0000460.01	OsARC_01g0000460.01	OsN22_01G000470_01	OsNaBo_01g0000470.01	OsPr106_01g0000470.01	OsZS97_01G000420_01,OsZS97_01G000420_02	OsMH63_01G000440_01	OsLiXu_01g0000450.01	OsGoSa_01g0000460.01	OsLaMu_01g0000470.01	OsKYG_01g0000490.01	OsIR64_01g0000460.01	OsLima_01g0000460.01
Os4530.POR.1.pan0000768	LOC_Os01g01640.1,OsNip_01G000480_01,Os01t0106200-01	OsCMeo_01g0000470.01	OsKeNa_01g0000470.01	OsAzu_01g0000470.01	OsARC_01g0000470.01	OsN22_01G000480_01	OsNaBo_01g0000480.01	OsPr106_01g0000480.01	OsZS97_01G000430_01	OsMH63_01G000450_01	OsLiXu_01g0000460.01	OsGoSa_01g0000470.01	OsLaMu_01g0000480.01	OsKYG_01g0000500.01	OsIR64_01g0000470.01	OsLima_01g0000470.01
Os4530.POR.1.pan0000769	LOC_Os01g01650.1,OsNip_01G000490_01,Os01t0106300-01,Os01t0106400-01,LOC_Os01g01660.1	OsCMeo_01g0000480.01	OsKeNa_01g0000480.01	OsAzu_01g0000480.01,OsAzu_01g0000490.01	OsARC_01g0000480.01	OsN22_01G000490_01	OsNaBo_01g0000490.01	OsPr106_01g0000490.01	OsZS97_01G000440_01	OsMH63_01G000460_01	OsLiXu_01g0000470.01,OsLiXu_01g0000480.01	OsGoSa_01g0000480.01	OsLaMu_01g0000490.01	OsKYG_01g0000510.01	OsIR64_01g0000480.01	OsLima_01g0000480.01
Os4530.POR.1.pan0000770	LOC_Os01g01670.1,LOC_Os01g01670.2,OsNip_01G000500_01,Os01t0106500-01	OsCMeo_01g0000490.01	OsKeNa_01g0000490.01	OsAzu_01g0000500.01	OsARC_01g0000490.01	OsN22_01G000500_01	OsNaBo_01g0000500.01	OsPr106_01g0000500.01	OsZS97_01G000450_01	OsMH63_01G000470_01	OsLiXu_01g0000490.01	OsGoSa_01g0000490.01	OsLaMu_01g0000500.01	OsKYG_01g0000520.01	OsIR64_01g0000490.01	OsLima_01g0000490.01
Os4530.POR.1.pan0000771	Os01t0106600-01,LOC_Os01g01680.1,OsNip_01G000510_01	OsCMeo_01g0000500.01	OsKeNa_01g0000500.01	OsAzu_01g0000510.01	OsARC_01g0000500.01	OsN22_01G000510_01	OsNaBo_01g0000510.01	OsPr106_01g0000510.01	OsZS97_01G000460_01	OsMH63_01G000480_01	OsLiXu_01g0000500.01	OsGoSa_01g0000500.01	OsLaMu_01g0000510.01	OsKYG_01g0000530.01	OsIR64_01g0000500.01	OsLima_01g0000500.01
Os4530.POR.1.pan0000772	Os01t0106700-01,OsNip_01G000520_01,LOC_Os01g01689.1,LOC_Os01g01689.3	OsCMeo_01g0000510.03,OsCMeo_01g0000510.02,OsCMeo_01g0000510.01	OsKeNa_01g0000510.01	OsAzu_01g0000520.01	OsARC_01g0000510.01	OsN22_01G000520_01	OsNaBo_01g0000520.01	OsPr106_01g0000520.01	OsZS97_01G000470_01	OsMH63_01G000490_02,OsMH63_01G000490_01	OsLiXu_01g0000510.01	OsGoSa_01g0000510.01	OsLaMu_01g0000520.01	OsKYG_01g0000540.01	OsIR64_01g0000510.01	OsLima_01g0000510.01
Os4530.POR.1.pan0000773	Os01t0106800-01,LOC_Os01g01700.1,OsNip_01G000530_01	OsCMeo_01g0000520.01	OsKeNa_01g0000520.01	OsAzu_01g0000530.01	OsARC_01g0000520.01	OsN22_01G000530_01	OsNaBo_01g0000530.01	OsPr106_01g0000530.01	OsZS97_01G000480_01	OsMH63_01G000500_01	OsLiXu_01g0000520.01	OsGoSa_01g0000520.01	OsLaMu_01g0000530.01	OsKYG_01g0000550.01	OsIR64_01g0000520.01	OsLima_01g0000520.01
Os4530.POR.1.pan0000774	Os01t0106900-01,Os01t0106900-02,LOC_Os01g01710.1,LOC_Os01g01710.2,OsNip_01G000540_01,OsNip_01G000540_02	OsCMeo_01g0000530.01,OsCMeo_01g0000530.03,OsCMeo_01g0000530.02	OsKeNa_01g0000530.01,OsKeNa_01g0000530.02	OsAzu_01g0000540.01,OsAzu_01g0000540.02	OsARC_01g0000530.01,OsARC_01g0000530.02	OsN22_01G000540_01,OsN22_01G000540_02	OsNaBo_01g0000540.01,OsNaBo_01g0000540.02	OsPr106_01g0000540.01,OsPr106_01g0000540.02,OsPr106_01g0000540.03	OsZS97_01G000490_01,OsZS97_01G000490_02	OsMH63_01G000510_01,OsMH63_01G000510_03,OsMH63_01G000510_02	OsLiXu_01g0000530.01	OsGoSa_01g0000530.01,OsGoSa_01g0000530.02	OsLaMu_01g0000540.01,OsLaMu_01g0000540.02	OsKYG_01g0000560.01,OsKYG_01g0000560.02,OsKYG_01g0000560.03	OsIR64_01g0000530.01,OsIR64_01g0000530.02	OsLima_01g0000530.01,OsLima_01g0000530.02
Os4530.POR.1.pan0000775	LOC_Os01g01720.1,LOC_Os01g01720.2,Os01t0107000-01,Os01t0107000-02,OsNip_01G000550_03,OsNip_01G000550_02,OsNip_01G000550_04,OsNip_01G000550_01,OsNip_01G000560_01	OsCMeo_01g0000540.02,OsCMeo_01g0000540.01,OsCMeo_01g0000540.03,OsCMeo_01g0000550.01	OsKeNa_01g0000540.02,OsKeNa_01g0000540.03,OsKeNa_01g0000540.01,OsKeNa_01g0000550.01	OsAzu_01g0000550.02,OsAzu_01g0000550.01,OsAzu_01g0000560.01	OsARC_01g0000540.01,OsARC_01g0000540.02,OsARC_01g0000540.03,OsARC_01g0000550.01	OsN22_01G000550_02,OsN22_01G000550_01	OsNaBo_01g0000550.02,OsNaBo_01g0000550.01	OsPr106_01g0000550.01,OsPr106_01g0000550.03,OsPr106_01g0000550.02,OsPr106_01g0000560.01	OsZS97_01G000500_02,OsZS97_01G000500_01,OsZS97_01G000500_03,OsZS97_01G000500_04	OsMH63_01G000520_01,OsMH63_01G000520_03,OsMH63_01G000520_02,OsMH63_01G000520_05,OsMH63_01G000520_04	OsLiXu_01g0000540.02,OsLiXu_01g0000540.01,OsLiXu_01g0000550.01	OsGoSa_01g0000540.01,OsGoSa_01g0000540.02,OsGoSa_01g0000550.01	OsLaMu_01g0000550.02,OsLaMu_01g0000550.03,OsLaMu_01g0000550.01,OsLaMu_01g0000560.01	OsKYG_01g0000570.03,OsKYG_01g0000570.02,OsKYG_01g0000570.01,OsKYG_01g0000580.01	OsIR64_01g0000540.03,OsIR64_01g0000540.02,OsIR64_01g0000540.01,OsIR64_01g0000550.01	OsLima_01g0000540.02,OsLima_01g0000540.03,OsLima_01g0000540.01,OsLima_01g0000550.01
Os4530.POR.1.pan0000776	LOC_Os01g01740.1,Os01t0107400-01,OsNip_01G000580_01	OsCMeo_01g0000570.01	OsKeNa_01g0000570.01	OsAzu_01g0000580.01	OsARC_01g0000570.01	OsN22_01G000570_01	OsNaBo_01g0000570.01	OsPr106_01g0000580.01	OsZS97_01G000520_01	OsMH63_01G000540_01	OsLiXu_01g0000570.01	OsGoSa_01g0000570.01	OsLaMu_01g0000580.01	OsKYG_01g0000600.01	OsIR64_01g0000570.01	OsLima_01g0000570.01
Os4530.POR.1.pan0000777	LOC_Os01g01780.1,OsNip_01G000600_01,Os01t0107700-01	OsCMeo_01g0000590.01	OsKeNa_01g0000590.01	OsAzu_01g0000600.01	OsARC_01g0000590.01	OsN22_01G000590_01	OsNaBo_01g0000600.01	OsPr106_01g0000600.01	OsZS97_01G000540_01	OsMH63_01G000560_01	OsLiXu_01g0000600.01	OsGoSa_01g0000590.01	OsLaMu_01g0000600.01	OsKYG_01g0000620.01	OsIR64_01g0000590.01	OsLima_01g0000610.01
Os4530.POR.1.pan0000778	LOC_Os01g01790.1,LOC_Os01g01790.2,OsNip_01G000610_02,OsNip_01G000610_01,Os01t0107900-01,Os01t0107900-02	OsCMeo_01g0000600.01,OsCMeo_01g0000600.02	OsKeNa_01g0000600.01,OsKeNa_01g0000600.02	OsAzu_01g0000610.01,OsAzu_01g0000610.02	OsARC_01g0000600.01,OsARC_01g0000600.02	OsN22_01G000600_01,OsN22_01G000600_02	OsNaBo_01g0000610.01,OsNaBo_01g0000610.02	OsPr106_01g0000610.01,OsPr106_01g0000610.02	OsZS97_01G000550_01,OsZS97_01G000550_02,OsZS97_01G000550_03	OsMH63_01G000570_02,OsMH63_01G000570_01,OsMH63_01G000570_03	OsLiXu_01g0000610.01	OsGoSa_01g0000610.01	OsLaMu_01g0000610.01,OsLaMu_01g0000610.02	OsKYG_01g0000630.01,OsKYG_01g0000630.02	OsIR64_01g0000600.01,OsIR64_01g0000600.02	OsLima_01g0000620.01,OsLima_01g0000620.02
Os4530.POR.1.pan0000779	LOC_Os01g01800.1,LOC_Os01g01800.2,Os01t0108000-01,OsNip_01G000620_01	OsCMeo_01g0000610.01	OsKeNa_01g0000610.01	OsAzu_01g0000620.01	OsARC_01g0000610.01	OsN22_01G000610_01	OsNaBo_01g0000620.01	OsPr106_01g0000620.01	OsZS97_01G000560_01	OsMH63_01G000580_01	OsLiXu_01g0000620.01	OsGoSa_01g0000620.01	OsLaMu_01g0000620.02,OsLaMu_01g0000620.01	OsKYG_01g0000640.01	OsIR64_01g0000610.01	OsLima_01g0000630.01
Os4530.POR.1.pan0000780	LOC_Os01g01830.1,OsNip_01G000640_01,Os01t0108200-01	OsCMeo_01g0000630.01,OsCMeo_01g0000640.01	OsKeNa_01g0000630.01,OsKeNa_01g0000640.02,OsKeNa_01g0000640.01	OsAzu_01g0000640.01,OsAzu_01g0000650.02,OsAzu_01g0000650.01	OsARC_01g0000640.01,OsARC_01g0000650.01,OsARC_01g0000650.02	OsN22_01G000620_01,OsN22_01G000630_01,OsN22_01G000630_02	OsNaBo_01g0000630.01,OsNaBo_01g0000630.02	OsPr106_01g0000630.01,OsPr106_01g0000640.01,OsPr106_01g0000640.03,OsPr106_01g0000640.02	OsZS97_01G000570_01,OsZS97_01G000580_03,OsZS97_01G000580_01,OsZS97_01G000580_02	OsMH63_01G000610_01,OsMH63_01G000610_03,OsMH63_01G000610_02	OsLiXu_01g0000630.01,OsLiXu_01g0000640.02,OsLiXu_01g0000640.01	OsGoSa_01g0000640.02,OsGoSa_01g0000640.01,OsGoSa_01g0000640.03	OsLaMu_01g0000630.01,OsLaMu_01g0000630.02	OsKYG_01g0000660.01,OsKYG_01g0000670.01	OsIR64_01g0000620.01,OsIR64_01g0000630.03,OsIR64_01g0000630.01,OsIR64_01g0000630.02	OsLima_01g0000640.01,OsLima_01g0000650.01,OsLima_01g0000650.02
Os4530.POR.1.pan0000781	LOC_Os01g01840.1,OsNip_01G000650_01,Os01t0108400-00,Os01t0108500-00	OsCMeo_01g0000660.01	OsKeNa_01g0000650.01	OsAzu_01g0000660.01	OsARC_01g0000660.01	OsN22_01G000640_01		OsPr106_01g0000650.01	OsZS97_01G000590_01	OsMH63_01G000620_02,OsMH63_01G000620_01,OsMH63_01G000630_01	OsLiXu_01g0000650.01	OsGoSa_01g0000650.01	OsLaMu_01g0000640.01	OsKYG_01g0000680.01	OsIR64_01g0000640.01	OsLima_01g0000660.01
Os4530.POR.1.pan0000782	LOC_Os01g01870.1,Os01t0108600-01,Os01t0108600-02,OsNip_01G000660_01	OsCMeo_01g0000670.01	OsKeNa_01g0000660.01	OsAzu_01g0000670.01	OsARC_01g0000670.01	OsN22_01G000650_01		OsPr106_01g0000660.01	OsZS97_01G000600_01	OsMH63_01G000640_01	OsLiXu_01g0000660.01	OsGoSa_01g0000660.01	OsLaMu_01g0000650.01	OsKYG_01g0000690.01	OsIR64_01g0000650.01	OsLima_01g0000670.01
Os4530.POR.1.pan0000783	OsNip_01G000670_01,OsNip_01G000670_02,LOC_Os01g01890.1,Os01t0108800-01	OsCMeo_01g0000680.01,OsCMeo_01g0000680.02	OsKeNa_01g0000670.01,OsKeNa_01g0000670.02	OsAzu_01g0000680.01,OsAzu_01g0000680.02	OsARC_01g0000680.01,OsARC_01g0000680.02	OsN22_01G000660_01,OsN22_01G000660_02	OsNaBo_01g0000640.01,OsNaBo_01g0000640.02	OsPr106_01g0000670.01,OsPr106_01g0000670.02	OsZS97_01G000610_01,OsZS97_01G000610_03,OsZS97_01G000610_02	OsMH63_01G000650_01,OsMH63_01G000650_03,OsMH63_01G000650_02	OsLiXu_01g0000670.01,OsLiXu_01g0000670.02,OsLiXu_01g0000670.03,OsLiXu_01g0000680.01	OsGoSa_01g0000670.01,OsGoSa_01g0000670.02	OsLaMu_01g0000660.01,OsLaMu_01g0000660.02	OsKYG_01g0000700.01,OsKYG_01g0000700.02	OsIR64_01g0000660.01,OsIR64_01g0000660.02	OsLima_01g0000680.01,OsLima_01g0000680.02
Os4530.POR.1.pan0000784	Os01t0109300-01,Os01t0109300-02,LOC_Os01g01920.1,LOC_Os01g01920.2,OsNip_01G000690_02,OsNip_01G000690_01	OsCMeo_01g0000690.02,OsCMeo_01g0000690.01	OsKeNa_01g0000690.01,OsKeNa_01g0000690.02	OsAzu_01g0000700.01,OsAzu_01g0000700.02	OsARC_01g0000700.01,OsARC_01g0000700.02,OsARC_01g0000700.03	OsN22_01G000670_01,OsN22_01G000670_02	OsNaBo_01g0000660.01,OsNaBo_01g0000660.02	OsPr106_01g0000680.01,OsPr106_01g0000680.02	OsZS97_01G000620_01,OsZS97_01G000620_02,OsZS97_01G000620_03,OsZS97_01G000620_04	OsMH63_01G000670_01,OsMH63_01G000670_02,OsMH63_01G000670_03	OsLiXu_01g0000690.01,OsLiXu_01g0000690.02	OsGoSa_01g0000690.01	OsLaMu_01g0000670.01	OsKYG_01g0000720.01,OsKYG_01g0000720.02	OsIR64_01g0000670.02,OsIR64_01g0000670.01	OsLima_01g0000700.01,OsLima_01g0000700.02
Os4530.POR.1.pan0000785	LOC_Os01g01925.1,Os01t0109366-00,LOC_Os01g01930.1,OsNip_01G000700_01,Os01t0109500-01,LOC_Os01g01940.1,OsNip_01G000710_01	OsCMeo_01g0000700.01,OsCMeo_01g0000710.01	OsKeNa_01g0000700.01,OsKeNa_01g0000710.01	OsAzu_01g0000710.01,OsAzu_01g0000720.01	OsARC_01g0000710.01,OsARC_01g0000720.01	OsN22_01G000690_01,OsN22_01G000700_01	OsNaBo_01g0000670.01,OsNaBo_01g0000680.01	OsPr106_01g0000690.01,OsPr106_01g0000700.01	OsZS97_01G000630_01,OsZS97_01G000630_02,OsZS97_01G000630_03	OsMH63_01G000680_02,OsMH63_01G000680_01	OsLiXu_01g0000700.01,OsLiXu_01g0000710.01	OsGoSa_01g0000700.01,OsGoSa_01g0000710.01	OsLaMu_01g0000680.01,OsLaMu_01g0000690.01	OsKYG_01g0000730.01,OsKYG_01g0000740.01	OsIR64_01g0000680.01,OsIR64_01g0000690.01	OsLima_01g0000710.01,OsLima_01g0000720.01
Os4530.POR.1.pan0000786	OsNip_01G000730_01,Os01t0109700-01,LOC_Os01g01960.1	OsCMeo_01g0000730.01	OsKeNa_01g0000730.01	OsAzu_01g0000740.02,OsAzu_01g0000740.01	OsARC_01g0000740.01	OsN22_01G000720_01	OsNaBo_01g0000700.01	OsPr106_01g0000720.03,OsPr106_01g0000720.02,OsPr106_01g0000720.01	OsZS97_01G000650_04,OsZS97_01G000650_02,OsZS97_01G000650_03,OsZS97_01G000650_01	OsMH63_01G000700_05,OsMH63_01G000700_01,OsMH63_01G000700_02,OsMH63_01G000700_04,OsMH63_01G000700_03	OsLiXu_01g0000730.01	OsGoSa_01g0000730.01	OsLaMu_01g0000710.01	OsKYG_01g0000760.01	OsIR64_01g0000710.01	OsLima_01g0000740.02,OsLima_01g0000740.01
Os4530.POR.1.pan0000787	LOC_Os01g01970.1,LOC_Os01g01970.2,OsNip_01G000740_02,OsNip_01G000740_01,Os01t0109750-01	OsCMeo_01g0000740.01	OsKeNa_01g0000740.01	OsAzu_01g0000750.01	OsARC_01g0000750.01	OsN22_01G000730_01		OsPr106_01g0000730.01	OsZS97_01G000660_03,OsZS97_01G000660_02,OsZS97_01G000660_01	OsMH63_01G000710_01,OsMH63_01G000710_02	OsLiXu_01g0000740.02,OsLiXu_01g0000740.01	OsGoSa_01g0000740.01	OsLaMu_01g0000720.01	OsKYG_01g0000770.01	OsIR64_01g0000720.01	OsLima_01g0000750.01
Os4530.POR.1.pan0000788	Os01t0110050-01,OsNip_01G000760_01	OsCMeo_01g0000760.01	OsKeNa_01g0000760.01	OsAzu_01g0000770.01	OsARC_01g0000770.01	OsN22_01G000750_01	OsNaBo_01g0000710.01	OsPr106_01g0000750.01		OsMH63_01G000730_01	OsLiXu_01g0000760.01	OsGoSa_01g0000760.01	OsLaMu_01g0000740.01	OsKYG_01g0000790.01	OsIR64_01g0000740.01
Os4530.POR.1.pan0000789	Os01t0110100-01,LOC_Os01g02000.1,OsNip_01G000770_01	OsCMeo_01g0000770.01	OsKeNa_01g0000770.01	OsAzu_01g0000780.01	OsARC_01g0000780.01	OsN22_01G000760_01	OsNaBo_01g0000720.01	OsPr106_01g0000760.01	OsZS97_01G000680_01	OsMH63_01G000740_01	OsLiXu_01g0000770.01	OsGoSa_01g0000770.01	OsLaMu_01g0000750.01	OsKYG_01g0000800.01	OsIR64_01g0000750.01	OsLima_01g0000770.01
Os4530.POR.1.pan0000790	LOC_Os01g02010.1,Os01t0110200-01,OsNip_01G000780_01	OsCMeo_01g0000780.01	OsKeNa_01g0000780.01	OsAzu_01g0000790.01	OsARC_01g0000790.01	OsN22_01G000770_01	OsNaBo_01g0000730.01	OsPr106_01g0000770.01	OsZS97_01G000690_01	OsMH63_01G000750_01	OsLiXu_01g0000780.01	OsGoSa_01g0000780.01	OsLaMu_01g0000760.01	OsKYG_01g0000810.01	OsIR64_01g0000760.01	OsLima_01g0000780.01
Os4530.POR.1.pan0000791	LOC_Os01g02020.1,LOC_Os01g02020.3,Os01t0110400-01,OsNip_01G000790_01	OsCMeo_01g0000790.03,OsCMeo_01g0000790.02,OsCMeo_01g0000790.01	OsKeNa_01g0000790.03,OsKeNa_01g0000790.02,OsKeNa_01g0000790.01	OsAzu_01g0000800.02,OsAzu_01g0000800.03,OsAzu_01g0000800.01	OsARC_01g0000800.01	OsN22_01G000780_03,OsN22_01G000780_02,OsN22_01G000780_01	OsNaBo_01g0000740.02,OsNaBo_01g0000740.01	OsPr106_01g0000780.01,OsPr106_01g0000780.03,OsPr106_01g0000780.02	OsZS97_01G000700_02,OsZS97_01G000700_01,OsZS97_01G000700_04,OsZS97_01G000700_03	OsMH63_01G000760_01,OsMH63_01G000760_03,OsMH63_01G000760_02	OsLiXu_01g0000790.01	OsGoSa_01g0000790.03,OsGoSa_01g0000790.02,OsGoSa_01g0000790.01	OsLaMu_01g0000770.02,OsLaMu_01g0000770.01,OsLaMu_01g0000770.03	OsKYG_01g0000820.03,OsKYG_01g0000820.02,OsKYG_01g0000820.01	OsIR64_01g0000770.02,OsIR64_01g0000770.01	OsLima_01g0000790.02,OsLima_01g0000790.01
Os4530.POR.1.pan0000792	LOC_Os01g02040.1,LOC_Os01g02040.2,Os01t0110500-01,OsNip_01G000800_01	OsCMeo_01g0000800.01,OsCMeo_01g0000800.02	OsKeNa_01g0000800.01,OsKeNa_01g0000800.02	OsAzu_01g0000810.01,OsAzu_01g0000810.02	OsARC_01g0000810.01,OsARC_01g0000810.02	OsN22_01G000790_01,OsN22_01G000790_02	OsNaBo_01g0000750.01,OsNaBo_01g0000750.02	OsPr106_01g0000790.01,OsPr106_01g0000790.02	OsZS97_01G000710_01,OsZS97_01G000710_02	OsMH63_01G000770_02,OsMH63_01G000770_01,OsMH63_01G000770_03	OsLiXu_01g0000800.01	OsGoSa_01g0000800.01,OsGoSa_01g0000800.02	OsLaMu_01g0000780.01,OsLaMu_01g0000780.02	OsKYG_01g0000830.01,OsKYG_01g0000830.02	OsIR64_01g0000780.01,OsIR64_01g0000780.02	OsLima_01g0000800.01,OsLima_01g0000800.02
Os4530.POR.1.pan0000793	Os01t0110600-00,OsNip_01G000810_01	OsCMeo_01g0000810.01	OsKeNa_01g0000810.01	OsAzu_01g0000820.01	OsARC_01g0000820.01	OsN22_01G000800_01	OsNaBo_01g0000760.01	OsPr106_01g0000800.01	OsZS97_01G000720_01	OsMH63_01G000780_01	OsLiXu_01g0000810.01	OsGoSa_01g0000810.01	OsLaMu_01g0000790.01	OsKYG_01g0000840.01	OsIR64_01g0000790.01	OsLima_01g0000810.01
Os4530.POR.1.pan0000794	OsNip_01G000820_01,LOC_Os01g02050.1,Os01t0110700-01,Os01t0110700-02	OsCMeo_01g0000820.01	OsKeNa_01g0000820.01	OsAzu_01g0000830.01	OsARC_01g0000830.01	OsN22_01G000810_01	OsNaBo_01g0000770.01	OsPr106_01g0000810.01	OsZS97_01G000730_01	OsMH63_01G000790_01	OsLiXu_01g0000820.01	OsGoSa_01g0000820.01	OsLaMu_01g0000800.01	OsKYG_01g0000850.01	OsIR64_01g0000800.01	OsLima_01g0000820.01
Os4530.POR.1.pan0000795	LOC_Os01g02060.1,LOC_Os01g02060.2,OsNip_01G000830_01,OsNip_01G000830_02,Os01t0110800-01	OsCMeo_01g0000830.01,OsCMeo_01g0000830.02	OsKeNa_01g0000830.01,OsKeNa_01g0000830.02	OsAzu_01g0000840.01,OsAzu_01g0000840.02	OsARC_01g0000840.02,OsARC_01g0000840.01	OsN22_01G000820_01,OsN22_01G000820_02	OsNaBo_01g0000780.01,OsNaBo_01g0000780.02	OsPr106_01g0000820.02,OsPr106_01g0000820.01	OsZS97_01G000740_02,OsZS97_01G000740_01	OsMH63_01G000800_02,OsMH63_01G000800_01	OsLiXu_01g0000830.02,OsLiXu_01g0000830.01	OsGoSa_01g0000830.01,OsGoSa_01g0000830.02	OsLaMu_01g0000810.02,OsLaMu_01g0000810.01	OsKYG_01g0000860.02,OsKYG_01g0000860.01	OsIR64_01g0000810.01,OsIR64_01g0000810.02	OsLima_01g0000830.01,OsLima_01g0000830.02
Os4530.POR.1.pan0000796	Os01t0111000-00,OsNip_01G000840_01,LOC_Os01g02070.1	OsCMeo_01g0000840.01	OsKeNa_01g0000840.01	OsAzu_01g0000850.01	OsARC_01g0000850.01	OsN22_01G000830_01	OsNaBo_01g0000790.01	OsPr106_01g0000830.01	OsZS97_01G000750_01	OsMH63_01G000820_01	OsLiXu_01g0000840.01	OsGoSa_01g0000840.01	OsLaMu_01g0000820.01	OsKYG_01g0000870.01	OsIR64_01g0000820.01	OsLima_01g0000840.01
Os4530.POR.1.pan0000797	OsNip_01G000850_01,LOC_Os01g02080.1,Os01t0111100-01	OsCMeo_01g0000850.01	OsKeNa_01g0000850.01	OsAzu_01g0000860.01	OsARC_01g0000860.01	OsN22_01G000840_01	OsNaBo_01g0000800.01	OsPr106_01g0000840.01	OsZS97_01G000760_01	OsMH63_01G000810_01	OsLiXu_01g0000850.01	OsGoSa_01g0000850.01	OsLaMu_01g0000830.01	OsKYG_01g0000880.01	OsIR64_01g0000830.01	OsLima_01g0000850.01
Os4530.POR.1.pan0000798	LOC_Os01g02090.1,LOC_Os01g02090.2,Os01t0111200-01,OsNip_01G000860_01	OsCMeo_01g0000860.01	OsKeNa_01g0000860.01	OsAzu_01g0000870.01	OsARC_01g0000870.01	OsN22_01G000850_01	OsNaBo_01g0000810.01	OsPr106_01g0000850.01	OsZS97_01G000770_01	OsMH63_01G000830_01,OsMH63_01G000830_02	OsLiXu_01g0000860.01	OsGoSa_01g0000860.01	OsLaMu_01g0000840.01	OsKYG_01g0000890.01	OsIR64_01g0000840.01	OsLima_01g0000860.01
Os4530.POR.1.pan0000799	OsNip_01G000870_01,OsNip_01G000880_02,OsNip_01G000880_04,OsNip_01G000880_01,OsNip_01G000880_03,Os01t0111400-01,Os01t0111400-02,LOC_Os01g02100.1,LOC_Os01g02100.2,LOC_Os01g02100.3,LOC_Os01g02100.4	OsCMeo_01g0000870.01,OsCMeo_01g0000880.01,OsCMeo_01g0000880.02,OsCMeo_01g0000880.03,OsCMeo_01g0000880.04	OsKeNa_01g0000870.01,OsKeNa_01g0000880.01,OsKeNa_01g0000880.02,OsKeNa_01g0000880.03,OsKeNa_01g0000880.04	OsAzu_01g0000880.01,OsAzu_01g0000890.01,OsAzu_01g0000890.02,OsAzu_01g0000890.03,OsAzu_01g0000890.04	OsARC_01g0000880.01,OsARC_01g0000890.01,OsARC_01g0000890.02,OsARC_01g0000890.03,OsARC_01g0000890.04	OsN22_01G000860_01,OsN22_01G000870_01,OsN22_01G000870_02	OsNaBo_01g0000820.01,OsNaBo_01g0000830.01,OsNaBo_01g0000830.02	OsPr106_01g0000860.01,OsPr106_01g0000870.01	OsZS97_01G000780_01,OsZS97_01G000790_02,OsZS97_01G000790_01	OsMH63_01G000840_02,OsMH63_01G000840_01	OsLiXu_01g0000870.01,OsLiXu_01g0000880.01,OsLiXu_01g0000880.02,OsLiXu_01g0000880.03,OsLiXu_01g0000880.04	OsGoSa_01g0000870.01,OsGoSa_01g0000880.01,OsGoSa_01g0000880.02	OsLaMu_01g0000850.01,OsLaMu_01g0000860.01,OsLaMu_01g0000860.02	OsKYG_01g0000900.01,OsKYG_01g0000910.01,OsKYG_01g0000910.02	OsIR64_01g0000850.01,OsIR64_01g0000860.01,OsIR64_01g0000860.02	OsLima_01g0000870.01,OsLima_01g0000880.01,OsLima_01g0000880.02
Os4530.POR.1.pan0000800	Os01t0111500-01,LOC_Os01g02110.1,OsNip_01G000890_01	OsCMeo_01g0000890.01	OsKeNa_01g0000890.01	OsAzu_01g0000900.01	OsARC_01g0000900.01	OsN22_01G000880_01	OsNaBo_01g0000840.01	OsPr106_01g0000880.01	OsZS97_01G000800_01	OsMH63_01G000850_01	OsLiXu_01g0000890.01	OsGoSa_01g0000890.01	OsLaMu_01g0000870.01	OsKYG_01g0000920.01	OsIR64_01g0000870.01	OsLima_01g0000890.01
Os4530.POR.1.pan0000801	Os01t0111600-01,LOC_Os01g02120.1,OsNip_01G000900_01	OsCMeo_01g0000900.01	OsKeNa_01g0000900.01	OsAzu_01g0000910.01	OsARC_01g0000910.01	OsN22_01G000890_01	OsNaBo_01g0000850.01,OsNaBo_01g0000850.02	OsPr106_01g0000890.01	OsZS97_01G000810_01	OsMH63_01G000860_01	OsLiXu_01g0000900.01	OsGoSa_01g0000900.01,OsGoSa_01g0000900.02	OsLaMu_01g0000880.01	OsKYG_01g0000930.01,OsKYG_01g0000930.02	OsIR64_01g0000880.01,OsIR64_01g0000880.02	OsLima_01g0000900.01,OsLima_01g0000900.02
Os4530.POR.1.pan0000802	Os01t0111700-01,LOC_Os01g02130.1,OsNip_01G000910_01	OsCMeo_01g0000910.01	OsKeNa_01g0000910.01	OsAzu_01g0000920.01	OsARC_01g0000920.01	OsN22_01G000900_01	OsNaBo_01g0000860.01	OsPr106_01g0000900.01	OsZS97_01G000820_01	OsMH63_01G000870_01	OsLiXu_01g0000910.01	OsGoSa_01g0000910.01	OsLaMu_01g0000890.01	OsKYG_01g0000940.01	OsIR64_01g0000890.01	OsLima_01g0000910.01
Os4530.POR.1.pan0000803	Os01t0111800-01,Os01t0111800-02,LOC_Os01g02139.1,OsNip_01G000920_01	OsCMeo_01g0000920.01	OsKeNa_01g0000920.01	OsAzu_01g0000930.01	OsARC_01g0000930.01	OsN22_01G000910_01	OsNaBo_01g0000870.01	OsPr106_01g0000910.01	OsZS97_01G000830_01	OsMH63_01G000880_01	OsLiXu_01g0000920.01	OsGoSa_01g0000920.01	OsLaMu_01g0000900.01	OsKYG_01g0000950.01	OsIR64_01g0000900.01	OsLima_01g0000920.01
Os4530.POR.1.pan0000804	LOC_Os01g02150.1,Os01t0111900-01,OsNip_01G000930_01	OsCMeo_01g0000930.01	OsKeNa_01g0000930.01	OsAzu_01g0000940.01	OsARC_01g0000940.01	OsN22_01G000920_01	OsNaBo_01g0000880.01	OsPr106_01g0000920.01	OsZS97_01G000840_01	OsMH63_01G000890_01	OsLiXu_01g0000930.01	OsGoSa_01g0000930.01	OsLaMu_01g0000910.01	OsKYG_01g0000960.01	OsIR64_01g0000910.01	OsLima_01g0000930.01
Os4530.POR.1.pan0000805	OsNip_01G000940_01,LOC_Os01g02160.1,Os01t0112000-01	OsCMeo_01g0000940.01	OsKeNa_01g0000940.01	OsAzu_01g0000950.01	OsARC_01g0000950.01	OsN22_01G000930_01	OsNaBo_01g0000890.01	OsPr106_01g0000930.01	OsZS97_01G000850_01	OsMH63_01G000900_01	OsLiXu_01g0000940.01	OsGoSa_01g0000940.01	OsLaMu_01g0000920.01	OsKYG_01g0000970.01	OsIR64_01g0000920.01	OsLima_01g0000940.01
Os4530.POR.1.pan0000806	LOC_Os01g02170.1,LOC_Os01g02170.2,Os01t0112100-01,OsNip_01G000950_01	OsCMeo_01g0000950.01	OsKeNa_01g0000950.01	OsAzu_01g0000960.01	OsARC_01g0000960.01	OsN22_01G000940_01	OsNaBo_01g0000900.01	OsPr106_01g0000940.01	OsZS97_01G000860_01	OsMH63_01G000910_01	OsLiXu_01g0000950.01	OsGoSa_01g0000950.01	OsLaMu_01g0000930.01	OsKYG_01g0000980.01	OsIR64_01g0000930.01	OsLima_01g0000950.01
Os4530.POR.1.pan0000807	LOC_Os01g02180.1,LOC_Os01g02180.2,OsNip_01G000960_01,Os01t0112300-01	OsCMeo_01g0000960.01	OsKeNa_01g0000960.01	OsAzu_01g0000970.01,OsAzu_01g0000970.02	OsARC_01g0000970.01,OsARC_01g0000970.02	OsN22_01G000950_01	OsNaBo_01g0000910.01	OsPr106_01g0000950.01	OsZS97_01G000870_01	OsMH63_01G000920_01	OsLiXu_01g0000960.01	OsGoSa_01g0000960.01	OsLaMu_01g0000940.01	OsKYG_01g0000990.01	OsIR64_01g0000940.01	OsLima_01g0000960.01
Os4530.POR.1.pan0000808	LOC_Os01g02190.1,OsNip_01G000970_01,Os01t0112400-01	OsCMeo_01g0000970.01	OsKeNa_01g0000970.01	OsAzu_01g0000980.01	OsARC_01g0000980.01	OsN22_01G000960_01	OsNaBo_01g0000920.01	OsPr106_01g0000960.01	OsZS97_01G000880_01	OsMH63_01G000930_01	OsLiXu_01g0000970.01	OsGoSa_01g0000970.01	OsLaMu_01g0000950.01	OsKYG_01g0001000.01	OsIR64_01g0000950.01	OsLima_01g0000970.01
Os4530.POR.1.pan0000809	LOC_Os01g02200.1,Os01t0112500-01,Os01t0112500-02,OsNip_01G000980_01	OsCMeo_01g0000980.01	OsKeNa_01g0000980.01	OsAzu_01g0000990.01	OsARC_01g0000990.01	OsN22_01G000970_01	OsNaBo_01g0000930.01	OsPr106_01g0000970.01	OsZS97_01G000890_01	OsMH63_01G000940_01	OsLiXu_01g0000980.01	OsGoSa_01g0000980.01	OsLaMu_01g0000960.01	OsKYG_01g0001010.01	OsIR64_01g0000960.01	OsLima_01g0000980.01
Os4530.POR.1.pan0000810	Os01t0112600-01,OsNip_01G000990_01	OsCMeo_01g0000990.01	OsKeNa_01g0000990.01	OsAzu_01g0001000.01	OsARC_01g0001000.01	OsN22_01G000980_01	OsNaBo_01g0000940.01	OsPr106_01g0000980.01	OsZS97_01G000900_01	OsMH63_01G000950_01	OsLiXu_01g0001000.01	OsGoSa_01g0000990.01	OsLaMu_01g0000970.01	OsKYG_01g0001020.01	OsIR64_01g0000970.01	OsLima_01g0000990.01
Os4530.POR.1.pan0000811	Os01t0112800-00,LOC_Os01g02250.1,OsNip_01G001000_01	OsCMeo_01g0001000.01,OsCMeo_01g0001020.01	OsKeNa_01g0001000.01	OsAzu_01g0001010.01,OsAzu_01g0001030.01	OsARC_01g0001010.01	OsN22_01G000990_01	OsNaBo_01g0000950.01	OsPr106_01g0000990.01	OsZS97_01G000910_01	OsMH63_01G000960_01	OsLiXu_01g0001010.01	OsGoSa_01g0001000.01	OsLaMu_01g0000980.01	OsKYG_01g0001030.01	OsIR64_01g0000980.01	OsLima_01g0001000.01
Os4530.POR.1.pan0000812	Os01t0113000-00,LOC_Os01g02270.1,OsNip_01G001010_01,OsNip_01G001010_02			OsAzu_01g0001020.01	OsARC_06g0002910.02,OsARC_06g0002910.01	OsN22_01G001000_01			OsZS97_06G002840_04,OsZS97_06G002840_03,OsZS97_06G002840_02,OsZS97_06G002840_01,OsZS97_06G002850_01	OsMH63_01G000970_01,OsMH63_01G000970_02	OsLiXu_06g0002880.01	OsGoSa_06g0002880.02,OsGoSa_06g0002880.01
Os4530.POR.1.pan0000813	OsNip_01G001020_01,LOC_Os01g02280.1,Os01t0113150-00							OsPr106_01g0001010.01	OsZS97_06G002860_01
Os4530.POR.1.pan0000814	LOC_Os01g02290.1,LOC_Os01g02290.2,Os01t0113200-01,OsNip_01G001040_02,OsNip_01G001040_01	OsCMeo_01g0001040.01	OsKeNa_01g0001010.01	OsAzu_01g0001040.01	OsARC_01g0001020.01	OsN22_01G001020_01	OsNaBo_01g0000960.01	OsPr106_01g0001030.01	OsZS97_01G000930_01	OsMH63_01G001010_01	OsLiXu_01g0001030.01	OsGoSa_01g0001020.01	OsLaMu_01g0001000.01	OsKYG_01g0001040.02,OsKYG_01g0001040.03,OsKYG_01g0001040.01	OsIR64_01g0001010.01	OsLima_01g0001010.01
Os4530.POR.1.pan0000815	LOC_Os01g02320.1,Os01t0113400-01,Os01t0113400-02,OsNip_01G001060_01					OsN22_01G001050_07,OsN22_01G001050_06,OsN22_01G001050_05,OsN22_01G001050_03,OsN22_01G001050_01,OsN22_01G001050_02,OsN22_01G001050_04	OsNaBo_01g0000990.02,OsNaBo_01g0000990.01	OsPr106_01g0001050.02,OsPr106_01g0001050.01	OsZS97_01G000960_01	OsMH63_01G001040_01
Os4530.POR.1.pan0000816	Os01t0113300-01,LOC_Os01g02300.1,OsNip_01G001050_01,OsNip_01G001050_03,OsNip_01G001050_02,OsNip_01G001050_04,OsNip_01G001050_05,Os01t0113350-00,LOC_Os01g02310.1,Os01t0113450-00,Os01t0113500-01,Os01t0113650-00,Os01t0113800-01,LOC_Os01g02360.1		OsKeNa_01g0001020.01	OsAzu_01g0001050.01	OsARC_01g0001030.01	OsN22_01G001030_01	OsNaBo_01g0000970.01	OsPr106_01g0001040.01,OsPr106_01g0001070.01,OsPr106_01g0001080.01	OsZS97_01G000940_01,OsZS97_01G000950_01,OsZS97_01G000950_02,OsZS97_01G000980_01	OsMH63_01G001020_01,OsMH63_01G001070_01	OsLiXu_01g0001040.01	OsGoSa_01g0001030.01	OsLaMu_01g0001010.01	OsKYG_01g0001050.01	OsIR64_01g0001020.01
Os4530.POR.1.pan0000817	LOC_Os01g02350.1,OsNip_01G001070_01,Os01t0113700-00,Os01t0113900-01,LOC_Os01g02370.1	OsCMeo_01g0001080.01					OsNaBo_01g0001000.01	OsPr106_01g0001090.01	OsZS97_01G000970_01,OsZS97_01G000990_01	OsMH63_01G001090_01,OsMH63_01G001090_02,OsMH63_01G001080_01				OsKYG_01g0001090.01
Os4530.POR.1.pan1000013	Os01t0114300-01,LOC_Os01g02400.1,LOC_Os01g02400.2,LOC_Os01g02400.3,OsNip_01G001090_01
Os4530.POR.1.pan0000818	LOC_Os01g02430.1,Os01t0114600-00,OsNip_01G001110_01,Os01t0114800-01,LOC_Os01g02450.1	OsCMeo_01g0001120.01					OsNaBo_01g0001070.01	OsPr106_01g0001140.02,OsPr106_01g0001140.01	OsZS97_01G001000_03,OsZS97_01G001000_01,OsZS97_01G001000_02,OsZS97_01G001000_04	OsMH63_01G001170_01,OsMH63_01G001180_01,OsMH63_01G001200_01,OsMH63_01G001220_01,OsMH63_01G001220_02	OsLiXu_01g0001120.01
Os4530.POR.1.pan0000819	Os01t0114700-00,OsNip_01G001120_01,LOC_Os01g02440.1,Os01t0114900-00,LOC_Os01g02460.1	OsCMeo_01g0001140.01					OsNaBo_01g0001080.01	OsPr106_01g0001160.01	OsZS97_01G001030_01	OsMH63_01G001230_01	OsLiXu_01g0001110.01
Os4530.POR.1.pan0000820	LOC_Os01g02490.1,LOC_Os01g02490.2,OsNip_01G001140_01,Os01t0115100-01							OsPr106_01g0001180.01	OsZS97_01G001050_01
Os4530.POR.1.pan0000821	LOC_Os01g02500.1,OsNip_01G001150_01,OsNip_01G001150_02,Os01t0115200-00	OsCMeo_01g0001170.01	OsKeNa_01g0001100.01	OsAzu_11g0001510.01	OsARC_11g0001510.01	OsN22_01G001190_01	OsNaBo_01g0001110.01	OsPr106_01g0001190.01	OsZS97_01G001060_01	OsMH63_01G001260_01	OsLiXu_01g0001150.01	OsGoSa_11g0001500.01	OsLaMu_11g0001540.01	OsKYG_01g0001210.01	OsIR64_01g0001110.01	OsLima_11g0001370.01
Os4530.POR.1.pan0000822	OsNip_01G001160_01,Os01t0115500-00,LOC_Os01g02550.1,Os01t0115566-00							OsPr106_01g0001110.01	OsZS97_01G001070_01	OsMH63_01G001130_01
Os4530.POR.1.pan0000823	Os01t0115600-01,LOC_Os01g02560.1,OsNip_01G001170_01	OsCMeo_01g0001190.01	OsKeNa_01g0001130.01	OsAzu_01g0001110.01	OsARC_01g0001070.01	OsN22_01G001230_01	OsNaBo_01g0001130.01	OsPr106_01g0001220.01	OsZS97_01G001100_01	OsMH63_01G001140_01,OsMH63_01G001140_02	OsLiXu_01g0001180.01	OsGoSa_01g0001140.01	OsLaMu_01g0001140.01	OsKYG_01g0001230.01	OsIR64_01g0001120.01
Os4530.POR.1.pan0000824	OsNip_01G001180_01,Os01t0115700-01,LOC_Os01g02570.1							OsPr106_01g0001210.01	OsZS97_01G001110_01	OsMH63_01G001290_01
Os4530.POR.1.pan0000825	Os01t0115750-01,LOC_Os01g02580.1,OsNip_01G001190_01,Os01t0115800-01,LOC_Os01g02590.1,Os01t0116100-01,LOC_Os01g02610.1,Os01t0116000-00	OsCMeo_01g0001210.02,OsCMeo_01g0001210.01	OsKeNa_01g0001140.01	OsAzu_01g0001160.01,OsAzu_01g0001170.02,OsAzu_01g0001170.01	OsARC_01g0001090.02,OsARC_01g0001090.01	OsN22_01G001260_01	OsNaBo_01g0001160.01,OsNaBo_01g0001180.01,OsNaBo_01g0001210.01,OsNaBo_01g0001240.01		OsZS97_01G001120_06,OsZS97_01G001120_03,OsZS97_01G001120_04,OsZS97_01G001120_01,OsZS97_01G001120_02,OsZS97_01G001120_05,OsZS97_01G001130_01,OsZS97_01G001140_01,OsZS97_01G001150_01	OsMH63_01G001330_01	OsLiXu_01g0001190.01,OsLiXu_01g0001210.01		OsLaMu_01g0001130.03,OsLaMu_01g0001130.02,OsLaMu_01g0001130.01	OsKYG_01g0001260.01	OsIR64_01g0001050.03,OsIR64_01g0001050.02,OsIR64_01g0001050.01	OsLima_01g0001100.01,OsLima_01g0001110.01
Os4530.POR.1.pan0000826	Os01t0116200-01,LOC_Os01g02680.1,OsNip_01G001210_01,LOC_Os01g02700.1,Os01t0116400-01	OsCMeo_01g0001230.01	OsKeNa_01g0001070.01,OsKeNa_01g0001070.02	OsAzu_01g0001210.01,OsAzu_01g0001230.01	OsARC_01g0001110.01,OsARC_01g0001130.01	OsN22_01G001270_01		OsPr106_01g0001240.03,OsPr106_01g0001240.04,OsPr106_01g0001240.01,OsPr106_01g0001240.02	OsZS97_01G001160_01,OsZS97_01G001180_01	OsMH63_01G001320_01	OsLiXu_01g0001220.01,OsLiXu_01g0001250.01,OsLiXu_01g0001240.01	OsGoSa_01g0001170.01,OsGoSa_01g0001190.01	OsLaMu_01g0001160.01,OsLaMu_01g0001170.01	OsKYG_01g0001270.01	OsIR64_01g0001160.01	OsLima_01g0001120.02,OsLima_01g0001120.01
Os4530.POR.1.pan0000827	OsNip_01G001240_01,LOC_Os01g02720.1,LOC_Os01g02720.2,Os01t0116600-01,Os01t0116600-02,Os01t0116800-00,LOC_Os01g02730.1	OsCMeo_01g0001260.01	OsKeNa_01g0001180.01	OsAzu_01g0001250.01	OsARC_01g0001160.03,OsARC_01g0001160.02,OsARC_01g0001160.01	OsN22_01G001300_01	OsNaBo_01g0001230.02,OsNaBo_01g0001230.01	OsPr106_01g0001260.02,OsPr106_01g0001260.01	OsZS97_01G001200_01,OsZS97_01G001230_01,OsZS97_01G001240_03,OsZS97_01G001240_01,OsZS97_01G001240_02	OsMH63_01G001350_01,OsMH63_01G001350_02	OsLiXu_01g0001270.03,OsLiXu_01g0001270.01,OsLiXu_01g0001270.02	OsGoSa_01g0001210.01	OsLaMu_01g0001200.02,OsLaMu_01g0001200.01	OsKYG_01g0001300.02,OsKYG_01g0001300.01	OsIR64_01g0001190.03,OsIR64_01g0001190.02,OsIR64_01g0001190.01	OsLima_01g0001150.03,OsLima_01g0001150.02,OsLima_01g0001150.01
Os4530.POR.1.pan0000828	Os01t0116900-00,LOC_Os01g02710.1,OsNip_01G001230_01,OsNip_01G001250_01,Os01t0116901-00,LOC_Os01g02750.1	OsCMeo_01g0001250.01,OsCMeo_01g0001270.01,OsCMeo_01g0001290.01	OsKeNa_01g0001170.01,OsKeNa_01g0001200.01	OsAzu_01g0001240.01,OsAzu_01g0001270.01	OsARC_01g0001140.01,OsARC_01g0001180.01	OsN22_01G001290_01,OsN22_01G001310_01,OsN22_01G001330_01	OsNaBo_01g0001220.01,OsNaBo_01g0001250.01	OsPr106_01g0001250.01,OsPr106_01g0001280.01,OsPr106_01g0001290.01	OsZS97_01G001190_01,OsZS97_01G001220_01	OsMH63_01G001340_01,OsMH63_01G001360_01	OsLiXu_01g0001260.01,OsLiXu_01g0001290.01,OsLiXu_01g0001310.01	OsGoSa_01g0001200.01,OsGoSa_01g0001230.01,OsGoSa_01g0001240.01,OsGoSa_01g0001260.01	OsLaMu_01g0001190.01,OsLaMu_01g0001220.01	OsKYG_01g0001290.01,OsKYG_01g0001310.01,OsKYG_01g0001330.01	OsIR64_01g0001170.01,OsIR64_01g0001210.01	OsLima_01g0001140.01,OsLima_01g0001170.01
Os4530.POR.1.pan0000829	Os01t0117000-00,LOC_Os01g02760.1,OsNip_01G001270_01	OsCMeo_01g0001300.01		OsAzu_01g0001300.01	OsARC_01g0001200.01	OsN22_01G001320_01,OsN22_01G001360_01,OsN22_01G001400_01	OsNaBo_01g0001260.02,OsNaBo_01g0001260.01,OsNaBo_01g0001280.01	OsPr106_01g0001270.01	OsZS97_01G001250_01	OsMH63_01G001370_04,OsMH63_01G001370_03,OsMH63_01G001370_01,OsMH63_01G001370_02,OsMH63_01G001380_01	OsLiXu_01g0001340.01	OsGoSa_01g0001270.01		OsKYG_01g0001360.01
Os4530.POR.1.pan0000830	OsNip_01G001370_02,OsNip_01G001370_01,Os01t0117900-01,Os01t0117900-02,Os01t0117900-03,LOC_Os01g02870.1	OsCMeo_01g0001380.01,OsCMeo_01g0001380.02	OsKeNa_01g0001250.01,OsKeNa_01g0001260.01	OsAzu_01g0001390.01,OsAzu_01g0001390.02	OsARC_01g0001290.01,OsARC_01g0001290.02	OsN22_01G001450_01,OsN22_01G001450_02	OsNaBo_01g0001350.01	OsPr106_01g0001330.01	OsZS97_01G001280_01,OsZS97_01G001280_02,OsZS97_01G001280_03	OsMH63_01G001410_02,OsMH63_01G001410_01,OsMH63_01G001410_03,OsMH63_01G001410_04	OsLiXu_01g0001400.01	OsGoSa_01g0001370.01	OsLaMu_01g0001310.01	OsKYG_01g0001440.01	OsIR64_01g0001300.01	OsLima_01g0001190.01
Os4530.POR.1.pan0000831	OsNip_01G001380_01,Os01t0118000-01,LOC_Os01g02880.1,LOC_Os01g02884.1,Os01t0118100-01	OsCMeo_01g0001390.01,OsCMeo_01g0001400.01	OsKeNa_01g0001270.01,OsKeNa_01g0001280.01	OsAzu_01g0001400.01,OsAzu_01g0001410.01	OsARC_01g0001300.01,OsARC_01g0001310.01	OsN22_01G001460_01,OsN22_01G001470_01	OsNaBo_01g0001360.01	OsPr106_01g0001340.01,OsPr106_01g0001350.01	OsZS97_01G001290_01	OsMH63_01G001420_01,OsMH63_01G001430_01	OsLiXu_01g0001410.01,OsLiXu_01g0001420.01	OsGoSa_01g0001380.01,OsGoSa_01g0001390.01	OsLaMu_01g0001320.01,OsLaMu_01g0001330.01	OsKYG_01g0001450.01,OsKYG_01g0001460.01	OsIR64_01g0001310.01,OsIR64_01g0001320.01	OsLima_01g0001200.01,OsLima_01g0001210.01
Os4530.POR.1.pan0000832	Os01t0118300-01,Os01t0118300-02,LOC_Os01g02890.1,OsNip_01G001390_01	OsCMeo_01g0001410.01	OsKeNa_01g0001290.01,OsKeNa_01g0001290.02,OsKeNa_01g0001290.03	OsAzu_01g0001420.01	OsARC_01g0001320.01,OsARC_01g0001320.02	OsN22_01G001480_01,OsN22_01G001480_02	OsNaBo_01g0001370.01	OsPr106_01g0001360.01,OsPr106_01g0001360.02	OsZS97_01G001300_01	OsMH63_01G001440_01,OsMH63_01G001440_02,OsMH63_01G001440_03	OsLiXu_01g0001430.01	OsGoSa_01g0001400.01,OsGoSa_01g0001400.02	OsLaMu_01g0001340.01,OsLaMu_01g0001340.02	OsKYG_01g0001470.01	OsIR64_01g0001330.01	OsLima_01g0001220.01,OsLima_01g0001220.02
Os4530.POR.1.pan0000833	OsNip_01G001400_03,OsNip_01G001400_01,OsNip_01G001400_04,OsNip_01G001400_02,LOC_Os01g02900.1,LOC_Os01g02900.2,Os01t0118400-01,LOC_Os01g02910.1,Os01t0118600-00,Os01t0118700-01,LOC_Os01g02920.1,LOC_Os01g02930.1,Os01t0119000-01,Os01t0119000-02	OsCMeo_01g0001420.02,OsCMeo_01g0001420.03,OsCMeo_01g0001420.01	OsKeNa_01g0001310.01	OsAzu_01g0001440.03,OsAzu_01g0001440.02,OsAzu_01g0001440.01	OsARC_01g0001340.03,OsARC_01g0001340.02,OsARC_01g0001340.01	OsN22_01G001490_02,OsN22_01G001490_01,OsN22_01G001500_02,OsN22_01G001500_01	OsNaBo_01g0001380.01,OsNaBo_01g0001390.01,OsNaBo_01g0001400.01,OsNaBo_01g0001410.01	OsPr106_01g0001370.01,OsPr106_01g0001370.02,OsPr106_01g0001380.01,OsPr106_01g0001400.01,OsPr106_01g0001420.01	OsZS97_01G001310_02,OsZS97_01G001310_01,OsZS97_01G001320_01	OsMH63_01G001450_02,OsMH63_01G001450_01,OsMH63_01G001460_02,OsMH63_01G001460_01	OsLiXu_01g0001450.03,OsLiXu_01g0001450.01,OsLiXu_01g0001450.02					OsLima_01g0001240.01
Os4530.POR.1.pan0000834	LOC_Os01g02940.1,LOC_Os01g02940.2,LOC_Os01g02940.3,LOC_Os01g02940.4,LOC_Os01g02940.6,Os01t0119100-00,OsNip_01G001450_01	OsCMeo_01g0001430.02,OsCMeo_01g0001430.01	OsKeNa_01g0001320.02,OsKeNa_01g0001320.01	OsAzu_01g0001450.02,OsAzu_01g0001450.01	OsARC_01g0001350.01,OsARC_01g0001350.02	OsN22_01G001510_02,OsN22_01G001510_01	OsNaBo_01g0001420.01,OsNaBo_01g0001420.02	OsPr106_01g0001430.01,OsPr106_01g0001430.02	OsZS97_01G001330_01,OsZS97_01G001330_02	OsMH63_01G001470_01,OsMH63_01G001470_02	OsLiXu_01g0001460.01	OsGoSa_01g0001460.01	OsLaMu_01g0001360.01	OsKYG_01g0001490.01	OsIR64_01g0001350.02,OsIR64_01g0001350.01	OsLima_01g0001250.02,OsLima_01g0001250.01
Os4530.POR.1.pan0000835	OsNip_01G001470_01,Os01t0119500-01,LOC_Os01g02960.1	OsCMeo_01g0001450.01	OsKeNa_01g0001340.01	OsAzu_01g0001470.01	OsARC_01g0001370.01	OsN22_01G001530_01	OsNaBo_01g0001440.01	OsPr106_01g0001450.01			OsLiXu_01g0001480.01	OsGoSa_01g0001480.01	OsLaMu_01g0001380.01	OsKYG_01g0001510.01		OsLima_01g0001270.01
Os4530.POR.1.pan0000836	LOC_Os01g03020.1,LOC_Os01g03020.2,OsNip_01G001500_01,OsNip_01G001500_02,Os01t0120300-00	OsCMeo_01g0001480.01,OsCMeo_01g0001480.02	OsKeNa_01g0001370.01,OsKeNa_01g0001370.02	OsAzu_01g0001500.01,OsAzu_01g0001500.02	OsARC_01g0001400.02,OsARC_01g0001400.01	OsN22_01G001560_01	OsNaBo_01g0001470.01	OsPr106_01g0001490.02,OsPr106_01g0001490.01	OsZS97_01G001380_02,OsZS97_01G001380_01	OsMH63_01G001530_03,OsMH63_01G001530_01,OsMH63_01G001530_02	OsLiXu_01g0001520.03,OsLiXu_01g0001520.02,OsLiXu_01g0001520.01,OsLiXu_01g0001520.04	OsGoSa_01g0001520.01,OsGoSa_01g0001520.02	OsLaMu_01g0001420.01,OsLaMu_01g0001420.02	OsKYG_01g0001550.01,OsKYG_01g0001550.02	OsIR64_01g0001410.01,OsIR64_01g0001410.02	OsLima_01g0001320.01,OsLima_01g0001320.02
Os4530.POR.1.pan0000837	LOC_Os01g03030.1,LOC_Os01g03030.2,OsNip_01G001510_01,Os01t0120400-01,Os01t0120400-02	OsCMeo_01g0001490.01	OsKeNa_01g0001380.01	OsAzu_01g0001510.01	OsARC_01g0001410.01	OsN22_01G001570_01	OsNaBo_01g0001480.01	OsPr106_01g0001500.01	OsZS97_01G001390_01	OsMH63_01G001540_01	OsLiXu_01g0001530.01	OsGoSa_01g0001530.01	OsLaMu_01g0001430.01	OsKYG_01g0001560.01	OsIR64_01g0001420.01	OsLima_01g0001330.01
Os4530.POR.1.pan0000838	OsNip_01G001520_01,LOC_Os01g03040.1,Os01t0120500-01	OsCMeo_01g0001500.01	OsKeNa_01g0001390.01	OsAzu_01g0001520.01	OsARC_01g0001420.01	OsN22_01G001580_01	OsNaBo_01g0001490.01	OsPr106_01g0001510.01	OsZS97_01G001400_01	OsMH63_01G001550_01	OsLiXu_01g0001540.01	OsGoSa_01g0001540.01	OsLaMu_01g0001440.01	OsKYG_01g0001570.01	OsIR64_01g0001430.01	OsLima_01g0001340.01
Os4530.POR.1.pan0000839	Os01t0120600-01,LOC_Os01g03050.1,OsNip_01G001530_01	OsCMeo_01g0001510.01	OsKeNa_01g0001400.01	OsAzu_01g0001540.01	OsARC_01g0001430.01	OsN22_01G001590_01	OsNaBo_01g0001500.01	OsPr106_01g0001520.01	OsZS97_01G001410_02,OsZS97_01G001410_01	OsMH63_01G001560_01	OsLiXu_01g0001550.01	OsGoSa_01g0001550.01	OsLaMu_01g0001450.01	OsKYG_01g0001590.01	OsIR64_01g0001440.01,OsIR64_01g0001440.02	OsLima_01g0001350.01
Os4530.POR.1.pan0000840	OsNip_01G001540_01,LOC_Os01g03060.1,LOC_Os01g03060.2,LOC_Os01g03060.3,Os01t0120700-01	OsCMeo_01g0001520.01	OsKeNa_01g0001410.01	OsAzu_01g0001530.04,OsAzu_01g0001530.05,OsAzu_01g0001530.03,OsAzu_01g0001530.02,OsAzu_01g0001530.01	OsARC_01g0001440.01	OsN22_01G001600_02,OsN22_01G001600_01	OsNaBo_01g0001510.02,OsNaBo_01g0001510.01	OsPr106_01g0001530.01	OsZS97_01G001420_01	OsMH63_01G001570_01	OsLiXu_01g0001560.02,OsLiXu_01g0001560.01,OsLiXu_01g0001560.03	OsGoSa_01g0001560.01	OsLaMu_01g0001460.01	OsKYG_01g0001580.04,OsKYG_01g0001580.05,OsKYG_01g0001580.03,OsKYG_01g0001580.02,OsKYG_01g0001580.01	OsIR64_01g0001450.01	OsLima_01g0001360.04,OsLima_01g0001360.03,OsLima_01g0001360.02,OsLima_01g0001360.01
Os4530.POR.1.pan0000841	LOC_Os01g03070.1,LOC_Os01g03070.2,OsNip_01G001560_03,OsNip_01G001560_01,OsNip_01G001560_02,OsNip_01G001560_04,Os01t0120800-01,Os01t0120800-02,Os01t0120800-03,Os01t0120800-04,Os01t0120800-05,Os01t0120800-06	OsCMeo_01g0001540.05,OsCMeo_01g0001540.01,OsCMeo_01g0001540.02,OsCMeo_01g0001540.03,OsCMeo_01g0001540.04	OsKeNa_01g0001430.05,OsKeNa_01g0001430.06,OsKeNa_01g0001430.02,OsKeNa_01g0001430.01,OsKeNa_01g0001430.03,OsKeNa_01g0001430.04	OsAzu_01g0001550.04,OsAzu_01g0001550.01,OsAzu_01g0001550.02,OsAzu_01g0001550.03	OsARC_01g0001460.05,OsARC_01g0001460.04,OsARC_01g0001460.01,OsARC_01g0001460.02,OsARC_01g0001460.03	OsN22_01G001610_04,OsN22_01G001610_02,OsN22_01G001610_03,OsN22_01G001610_01	OsNaBo_01g0001520.01	OsPr106_01g0001550.01	OsZS97_01G001440_04,OsZS97_01G001440_01,OsZS97_01G001440_02,OsZS97_01G001440_03	OsMH63_01G001580_02,OsMH63_01G001580_01,OsMH63_01G001580_03,OsMH63_01G001580_04	OsLiXu_01g0001570.06,OsLiXu_01g0001570.05,OsLiXu_01g0001570.02,OsLiXu_01g0001570.01,OsLiXu_01g0001570.03,OsLiXu_01g0001570.04	OsGoSa_01g0001580.05,OsGoSa_01g0001580.04,OsGoSa_01g0001580.01,OsGoSa_01g0001580.02,OsGoSa_01g0001580.03	OsLaMu_01g0001480.04,OsLaMu_01g0001480.05,OsLaMu_01g0001480.01,OsLaMu_01g0001480.02,OsLaMu_01g0001480.03	OsKYG_01g0001600.04,OsKYG_01g0001600.01,OsKYG_01g0001600.02,OsKYG_01g0001600.03	OsIR64_01g0001470.05,OsIR64_01g0001470.04,OsIR64_01g0001470.01,OsIR64_01g0001470.02,OsIR64_01g0001470.03	OsLima_01g0001370.01
Os4530.POR.1.pan0000842	LOC_Os01g03080.1,Os01t0121000-01,OsNip_01G001570_01	OsCMeo_01g0001550.01	OsKeNa_01g0001440.01	OsAzu_01g0001560.01	OsARC_01g0001470.01	OsN22_01G001620_01	OsNaBo_01g0001530.01	OsPr106_01g0001560.01	OsZS97_01G001450_01	OsMH63_01G001590_01	OsLiXu_01g0001580.01	OsGoSa_01g0001590.01	OsLaMu_01g0001490.01	OsKYG_01g0001610.01	OsIR64_01g0001480.01	OsLima_01g0001380.01
Os4530.POR.1.pan0000843	LOC_Os01g03090.1,LOC_Os01g03090.2,Os01t0121100-01,Os01t0121100-02,OsNip_01G001580_01	OsCMeo_01g0001560.01,OsCMeo_01g0001560.02	OsKeNa_01g0001450.01,OsKeNa_01g0001450.02	OsAzu_01g0001570.01,OsAzu_01g0001570.02	OsARC_01g0001480.01,OsARC_01g0001480.02	OsN22_01G001630_01,OsN22_01G001630_02	OsNaBo_01g0001540.01	OsPr106_01g0001570.01,OsPr106_01g0001570.02	OsZS97_01G001460_01,OsZS97_01G001460_02	OsMH63_01G001600_01	OsLiXu_01g0001590.01,OsLiXu_01g0001590.02	OsGoSa_01g0001600.01,OsGoSa_01g0001600.02	OsLaMu_01g0001500.01,OsLaMu_01g0001500.02	OsKYG_01g0001620.01,OsKYG_01g0001620.02	OsIR64_01g0001490.01,OsIR64_01g0001490.02	OsLima_01g0001390.01,OsLima_01g0001390.02
Os4530.POR.1.pan0000844	LOC_Os01g03100.1,LOC_Os01g03100.2,OsNip_01G001590_02,OsNip_01G001590_01,Os01t0121200-01	OsCMeo_01g0001570.01,OsCMeo_01g0001570.03,OsCMeo_01g0001570.02	OsKeNa_01g0001460.02,OsKeNa_01g0001460.01	OsAzu_01g0001580.02,OsAzu_01g0001580.01	OsARC_01g0001490.02,OsARC_01g0001490.01	OsN22_01G001640_01	OsNaBo_01g0001550.01	OsPr106_01g0001580.02,OsPr106_01g0001580.01	OsZS97_01G001470_02,OsZS97_01G001470_04,OsZS97_01G001470_05,OsZS97_01G001470_03,OsZS97_01G001470_01	OsMH63_01G001610_01,OsMH63_01G001610_03,OsMH63_01G001610_02	OsLiXu_01g0001600.02,OsLiXu_01g0001600.01	OsGoSa_01g0001610.01	OsLaMu_01g0001510.01	OsKYG_01g0001630.02,OsKYG_01g0001630.01	OsIR64_01g0001500.03,OsIR64_01g0001500.01,OsIR64_01g0001500.02	OsLima_01g0001400.02,OsLima_01g0001400.01
Os4530.POR.1.pan0000845	Os01t0121300-01,LOC_Os01g03110.1,OsNip_01G001600_01	OsCMeo_01g0001580.01	OsKeNa_01g0001470.01	OsAzu_01g0001590.01	OsARC_01g0001500.01	OsN22_01G001650_01	OsNaBo_01g0001560.01	OsPr106_01g0001590.01	OsZS97_01G001480_01	OsMH63_01G001620_01,OsMH63_01G001620_02	OsLiXu_01g0001610.01	OsGoSa_01g0001620.01	OsLaMu_01g0001520.01	OsKYG_01g0001640.01	OsIR64_01g0001510.01	OsLima_01g0001410.01
Os4530.POR.1.pan0000846	LOC_Os01g03130.1,Os01t0121500-01,OsNip_01G001610_01	OsCMeo_01g0001590.01	OsKeNa_01g0001480.01	OsAzu_01g0001600.01	OsARC_01g0001510.01	OsN22_01G001660_01	OsNaBo_01g0001570.01	OsPr106_01g0001600.01	OsZS97_01G001490_01	OsMH63_01G001630_01	OsLiXu_01g0001620.01	OsGoSa_01g0001630.01	OsLaMu_01g0001530.01	OsKYG_01g0001650.01	OsIR64_01g0001520.01	OsLima_01g0001420.01
Os4530.POR.1.pan0000847	LOC_Os01g03144.1,Os01t0121600-01,OsNip_01G001620_01,OsNip_01G001630_02,OsNip_01G001630_01,Os01t0121700-01	OsCMeo_01g0001600.01,OsCMeo_01g0001610.01	OsKeNa_01g0001490.01,OsKeNa_01g0001500.01	OsAzu_01g0001610.01,OsAzu_01g0001620.02,OsAzu_01g0001620.01	OsARC_01g0001520.01,OsARC_01g0001530.01	OsN22_01G001670_01,OsN22_01G001680_01,OsN22_01G001680_02	OsNaBo_01g0001580.01,OsNaBo_01g0001590.01,OsNaBo_01g0001590.02	OsPr106_01g0001610.01,OsPr106_01g0001620.01	OsZS97_01G001500_01,OsZS97_01G001510_01	OsMH63_01G001640_01,OsMH63_01G001650_01	OsLiXu_01g0001630.01,OsLiXu_01g0001640.03,OsLiXu_01g0001640.01,OsLiXu_01g0001640.02	OsGoSa_01g0001640.01,OsGoSa_01g0001650.01	OsLaMu_01g0001540.01,OsLaMu_01g0001550.01	OsKYG_01g0001660.01,OsKYG_01g0001670.01	OsIR64_01g0001530.01,OsIR64_01g0001540.01	OsLima_01g0001430.01,OsLima_01g0001440.01
Os4530.POR.1.pan0000848	LOC_Os01g03160.1,LOC_Os01g03160.2,OsNip_01G001640_01,OsNip_01G001640_02,Os01t0121800-01,Os01t0121800-02	OsCMeo_01g0001620.02,OsCMeo_01g0001620.01	OsKeNa_01g0001510.02,OsKeNa_01g0001510.01	OsAzu_01g0001630.02,OsAzu_01g0001630.01	OsARC_01g0001540.02,OsARC_01g0001540.01	OsN22_01G001690_01	OsNaBo_01g0001600.01	OsPr106_01g0001630.02,OsPr106_01g0001630.01	OsZS97_01G001520_02,OsZS97_01G001520_01	OsMH63_01G001660_02,OsMH63_01G001660_01	OsLiXu_01g0001650.01	OsGoSa_01g0001660.02,OsGoSa_01g0001660.01	OsLaMu_01g0001560.02,OsLaMu_01g0001560.01	OsKYG_01g0001680.02,OsKYG_01g0001680.01	OsIR64_01g0001550.02,OsIR64_01g0001550.01	OsLima_01g0001450.02,OsLima_01g0001450.01
Os4530.POR.1.pan0000849	Os01t0121900-00,LOC_Os01g03170.1,OsNip_01G001650_01,Os01t0121950-00	OsCMeo_01g0001630.01	OsKeNa_01g0001520.01	OsAzu_01g0001640.01	OsARC_01g0001550.01	OsN22_01G001700_01	OsNaBo_01g0001610.01	OsPr106_01g0001640.01	OsZS97_01G001530_01	OsMH63_01G001670_01	OsLiXu_01g0001660.01	OsGoSa_01g0001670.01	OsLaMu_01g0001570.01	OsKYG_01g0001690.01	OsIR64_01g0001560.01	OsLima_01g0001460.01
Os4530.POR.1.pan0000850	Os01t0122000-01,LOC_Os01g03180.1,OsNip_01G001660_01	OsCMeo_01g0001640.01	OsKeNa_01g0001530.01	OsAzu_01g0001650.01	OsARC_01g0001560.01	OsN22_01G001710_01	OsNaBo_01g0001620.01	OsPr106_01g0001650.01	OsZS97_01G001540_01	OsMH63_01G001680_01	OsLiXu_01g0001670.01	OsGoSa_01g0001680.01			OsIR64_01g0001570.01	OsLima_01g0001470.01
Os4530.POR.1.pan0000851	Os01t0122200-01,LOC_Os01g03190.1,OsNip_01G001670_01	OsCMeo_01g0001650.01	OsKeNa_01g0001540.01	OsAzu_01g0001660.01	OsARC_01g0001570.01	OsN22_01G001720_01	OsNaBo_01g0001630.01	OsPr106_01g0001660.01	OsZS97_01G001550_01,OsZS97_01G001550_02	OsMH63_01G001690_01,OsMH63_01G001690_02	OsLiXu_01g0001680.01	OsGoSa_01g0001690.01	OsLaMu_01g0001580.01	OsKYG_01g0001700.01	OsIR64_01g0001580.01	OsLima_01g0001480.01
Os4530.POR.1.pan0000852	LOC_Os01g03210.1,OsNip_01G001680_01,Os01t0122701-00	OsCMeo_01g0001670.01	OsKeNa_01g0001550.01	OsAzu_01g0001670.01	OsARC_01g0001590.01	OsN22_01G001730_01	OsNaBo_01g0001640.01	OsPr106_01g0001670.01	OsZS97_01G001560_01	OsMH63_01G001700_01	OsLiXu_01g0001690.01	OsGoSa_01g0001710.01	OsLaMu_01g0001590.01	OsKYG_01g0001710.01	OsIR64_01g0001600.01	OsLima_01g0001490.01
Os4530.POR.1.pan0000853	Os01t0123500-00,LOC_Os01g03270.1,OsNip_01G001730_01	OsCMeo_01g0001720.01	OsKeNa_01g0001600.01	OsAzu_01g0001720.01	OsARC_01g0001640.01	OsN22_01G001800_01	OsNaBo_01g0001700.01	OsPr106_01g0001720.01	OsZS97_01G001610_01	OsMH63_01G001750_01	OsLiXu_01g0001740.01	OsGoSa_01g0001760.01			OsIR64_01g0001650.01	OsLima_01g0001540.01
Os4530.POR.1.pan0000854	Os01t0123700-00,LOC_Os01g03290.1,OsNip_01G001750_01	OsCMeo_01g0001740.01	OsKeNa_01g0001620.01	OsAzu_01g0001740.01	OsARC_01g0001660.01		OsNaBo_01g0001740.01	OsPr106_01g0001740.01	OsZS97_01G001630_01	OsMH63_01G001770_02,OsMH63_01G001770_01	OsLiXu_01g0001760.01	OsGoSa_01g0001780.01			OsIR64_01g0001670.01	OsLima_01g0001560.01
Os4530.POR.1.pan0000855	Os01t0123800-00,LOC_Os01g03300.1,OsNip_01G001760_01	OsCMeo_01g0001750.01	OsKeNa_01g0001630.01	OsAzu_01g0001750.01	OsARC_01g0001670.01	OsN22_01G001830_01	OsNaBo_01g0001730.01	OsPr106_01g0001750.01	OsZS97_01G001640_01	OsMH63_01G001780_01	OsLiXu_01g0001770.01	OsGoSa_01g0001790.01	OsLaMu_01g0001660.01	OsKYG_01g0001780.01	OsIR64_01g0001680.01	OsLima_01g0001570.01
Os4530.POR.1.pan0000856	LOC_Os01g03310.1,Os01t0123900-01,OsNip_01G001770_01	OsCMeo_01g0001760.01	OsKeNa_01g0001640.01	OsAzu_01g0001760.01	OsARC_01g0001680.01			OsPr106_01g0001760.01	OsZS97_01G001650_01		OsLiXu_01g0001780.01	OsGoSa_01g0001800.01	OsLaMu_01g0001670.01	OsKYG_01g0001790.01	OsIR64_01g0001690.01	OsLima_01g0001580.01
Os4530.POR.1.pan0000857	LOC_Os01g03320.1,Os01t0124000-01,OsNip_01G001780_01	OsCMeo_01g0001770.01	OsKeNa_01g0001650.01	OsAzu_01g0001770.01	OsARC_01g0001690.01	OsN22_01G001840_01,OsN22_01G001850_01,OsN22_01G001870_01	OsNaBo_01g0001750.01	OsPr106_01g0001770.01	OsZS97_01G001660_01	OsMH63_01G001790_01,OsMH63_01G001800_01		OsGoSa_01g0001810.01	OsLaMu_01g0001680.01		OsIR64_01g0001700.01	OsLima_01g0001590.01
Os4530.POR.1.pan0000858	LOC_Os01g03330.1,Os01t0124100-01,OsNip_01G001790_01	OsCMeo_01g0001780.01	OsKeNa_01g0001660.01	OsAzu_01g0001780.01	OsARC_01g0001700.01	OsN22_01G001880_01		OsPr106_01g0001780.01	OsZS97_01G001670_01		OsLiXu_01g0001790.01	OsGoSa_01g0001820.01		OsKYG_01g0001800.01	OsIR64_01g0001710.01	OsLima_01g0001600.01
Os4530.POR.1.pan0000859	LOC_Os01g03340.1,Os01t0124200-02,OsNip_01G001800_01	OsCMeo_01g0001790.01	OsKeNa_01g0001670.01	OsAzu_01g0001790.01	OsARC_01g0001710.01			OsPr106_01g0001790.01	OsZS97_01G001680_01			OsGoSa_01g0001830.01	OsLaMu_01g0001690.01		OsIR64_01g0001720.01	OsLima_01g0001610.01
Os4530.POR.1.pan0000860	LOC_Os01g03360.1,Os01t0124401-01,OsNip_01G001810_01	OsCMeo_01g0001800.01	OsKeNa_01g0001680.01	OsAzu_01g0001800.01	OsARC_01g0001720.01	OsN22_01G001890_01	OsNaBo_01g0001760.01	OsPr106_01g0001800.01	OsZS97_01G001690_01	OsMH63_01G001810_01	OsLiXu_01g0001800.01	OsGoSa_01g0001840.01	OsLaMu_01g0001700.01	OsKYG_01g0001810.01	OsIR64_01g0001730.01	OsLima_01g0001620.01
Os4530.POR.1.pan0000861	LOC_Os01g03380.1,Os01t0124600-01,OsNip_01G001830_01	OsCMeo_01g0001820.01	OsKeNa_01g0001700.01	OsAzu_01g0001820.01	OsARC_01g0001740.01	OsN22_01G001910_01	OsNaBo_01g0001780.01	OsPr106_01g0001820.01	OsZS97_01G001710_01	OsMH63_01G001830_01		OsGoSa_01g0001860.01	OsLaMu_01g0001720.01	OsKYG_01g0001830.01	OsIR64_01g0001750.01	OsLima_01g0001640.01
Os4530.POR.1.pan0000862	LOC_Os01g03390.1,Os01t0124650-02,OsNip_01G001840_01	OsCMeo_01g0001830.01	OsKeNa_01g0001710.01	OsAzu_01g0001830.01	OsARC_01g0001750.01			OsPr106_01g0001830.01	OsZS97_01G001720_01	OsMH63_01G001840_01	OsLiXu_01g0001820.01	OsGoSa_01g0001870.01			OsIR64_01g0001760.01	OsLima_01g0001650.01
Os4530.POR.1.pan0000863	LOC_Os01g03400.1,OsNip_01G001850_01,Os01t0124900-00,LOC_Os01g03410.1,Os01t0125000-00,LOC_Os01g03420.1	OsCMeo_01g0001840.01	OsKeNa_01g0001720.01	OsAzu_01g0001840.01	OsARC_01g0001760.01	OsN22_01G001920_01,OsN22_01G001930_01	OsNaBo_01g0001790.01,OsNaBo_01g0001800.01	OsPr106_01g0001840.01	OsZS97_01G001730_01,OsZS97_01G001730_02	OsMH63_01G001850_01	OsLiXu_01g0001830.01	OsGoSa_01g0001880.01	OsLaMu_01g0001730.01	OsKYG_01g0001840.01	OsIR64_01g0001770.01	OsLima_01g0001660.01
Os4530.POR.1.pan0000864	Os01t0125500-00,LOC_Os01g03464.1,OsNip_01G001870_01	OsCMeo_01g0001860.01	OsKeNa_01g0001740.01	OsAzu_01g0001860.01	OsARC_01g0001780.01			OsPr106_01g0001860.01		OsMH63_01G001870_01	OsLiXu_01g0001850.01
Os4530.POR.1.pan0000865	Os01t0125550-01,OsNip_01G001880_01,LOC_Os01g03480.1	OsCMeo_01g0001870.01	OsKeNa_01g0001750.01	OsAzu_01g0001870.01	OsARC_01g0001790.01	OsN22_01G001940_01	OsNaBo_01g0001810.01	OsPr106_01g0001870.01	OsZS97_01G001740_01	OsMH63_01G001880_02,OsMH63_01G001880_01	OsLiXu_01g0001860.02,OsLiXu_01g0001860.01	OsGoSa_01g0001890.01	OsLaMu_01g0001750.01	OsKYG_01g0001860.01	OsIR64_01g0001780.01	OsLima_01g0001670.01
Os4530.POR.1.pan0000866	LOC_Os01g03490.1,Os01t0125600-01,OsNip_01G001890_01	OsCMeo_01g0001880.01	OsKeNa_01g0001760.01	OsAzu_01g0001880.01	OsARC_01g0001800.01	OsN22_01G001950_01	OsNaBo_01g0001820.01	OsPr106_01g0001880.01	OsZS97_01G001750_01	OsMH63_01G001890_01	OsLiXu_01g0001870.01	OsGoSa_01g0001900.01	OsLaMu_01g0001760.01	OsKYG_01g0001870.01	OsIR64_01g0001790.01	OsLima_01g0001680.01
Os4530.POR.1.pan0000867	Os01t0125700-01,LOC_Os01g03500.1,OsNip_01G001900_01	OsCMeo_01g0001890.01	OsKeNa_01g0001770.01	OsAzu_01g0001890.01	OsARC_01g0001810.01	OsN22_01G001960_01	OsNaBo_01g0001830.01	OsPr106_01g0001890.01	OsZS97_01G001760_01	OsMH63_01G001900_01	OsLiXu_01g0001880.01	OsGoSa_01g0001910.01	OsLaMu_01g0001770.01	OsKYG_01g0001880.01	OsIR64_01g0001800.01	OsLima_01g0001690.01
Os4530.POR.1.pan0000868	Os01t0125800-01,LOC_Os01g03510.1,OsNip_01G001910_02,OsNip_01G001910_01	OsCMeo_01g0001900.01	OsKeNa_01g0001780.01	OsAzu_01g0001900.01	OsARC_01g0001820.01	OsN22_01G001970_01	OsNaBo_01g0001840.01	OsPr106_01g0001900.01	OsZS97_01G001770_01	OsMH63_01G001910_01,OsMH63_01G001910_02	OsLiXu_01g0001890.01	OsGoSa_01g0001920.01	OsLaMu_01g0001780.01	OsKYG_01g0001890.01	OsIR64_01g0001810.01	OsLima_01g0001700.01
Os4530.POR.1.pan0000869	Os01t0125900-01,LOC_Os01g03520.1,OsNip_01G001920_01	OsCMeo_01g0001910.01	OsKeNa_01g0001790.01,OsKeNa_01g0001790.02	OsAzu_01g0001910.01	OsARC_01g0001830.01	OsN22_01G001980_01	OsNaBo_01g0001850.01	OsPr106_01g0001910.01,OsPr106_01g0001910.02	OsZS97_01G001780_01	OsMH63_01G001920_01,OsMH63_01G001920_02	OsLiXu_01g0001900.02,OsLiXu_01g0001900.01	OsGoSa_01g0001930.01	OsLaMu_01g0001790.01	OsKYG_01g0001900.01	OsIR64_01g0001820.01	OsLima_01g0001710.01
Os4530.POR.1.pan0000870	LOC_Os01g03530.1,LOC_Os01g03530.2,OsNip_01G001930_02,OsNip_01G001930_01,Os01t0126100-01	OsCMeo_01g0001920.01,OsCMeo_01g0001920.02	OsKeNa_01g0001800.01,OsKeNa_01g0001800.02	OsAzu_01g0001920.01,OsAzu_01g0001920.02	OsARC_01g0001840.01,OsARC_01g0001840.02	OsN22_01G001990_01,OsN22_01G001990_02	OsNaBo_01g0001860.01,OsNaBo_01g0001860.02	OsPr106_01g0001920.01,OsPr106_01g0001920.02	OsZS97_01G001790_01	OsMH63_01G001930_01	OsLiXu_01g0001910.01,OsLiXu_01g0001910.02,OsLiXu_01g0001910.03				OsIR64_01g0001830.01	OsLima_01g0001720.01,OsLima_01g0001720.02
Os4530.POR.1.pan0000871	Os01t0126401-01					OsN22_01G002010_01	OsNaBo_01g0001880.01		OsZS97_01G001810_01			OsGoSa_01g0001950.01	OsLaMu_01g0001820.01	OsKYG_01g0001920.01	OsIR64_01g0001850.01	OsLima_01g0001740.01
Os4530.POR.1.pan0000872	Os01t0126200-01,LOC_Os01g03549.1,OsNip_01G001940_01,Os01t0126600-01,LOC_Os01g03570.1	OsCMeo_01g0001930.01,OsCMeo_01g0001940.01,OsCMeo_01g0001950.01	OsKeNa_01g0001810.01,OsKeNa_01g0001820.01,OsKeNa_01g0001830.01	OsAzu_01g0001930.01,OsAzu_01g0001940.01,OsAzu_01g0001950.01	OsARC_01g0001850.01	OsN22_01G002000_01,OsN22_01G002020_01	OsNaBo_01g0001870.01,OsNaBo_01g0001890.01	OsPr106_01g0001930.01	OsZS97_01G001800_02,OsZS97_01G001800_01	OsMH63_01G001940_01	OsLiXu_01g0001930.01,OsLiXu_01g0001940.01		OsLaMu_01g0001800.01,OsLaMu_01g0001800.02,OsLaMu_01g0001800.03	OsKYG_01g0001910.01,OsKYG_01g0001910.02,OsKYG_01g0001910.03	OsIR64_01g0001840.02,OsIR64_01g0001840.01	OsLima_01g0001730.01,OsLima_01g0001730.02
Os4530.POR.1.pan0000873	Os01t0126900-01,LOC_Os01g03620.1,OsNip_01G001950_01	OsCMeo_01g0001960.01	OsKeNa_01g0001840.01	OsAzu_01g0001960.01	OsARC_01g0001860.01	OsN22_01G002030_01	OsNaBo_01g0001900.01	OsPr106_01g0001940.01	OsZS97_01G001820_01	OsMH63_01G001950_01	OsLiXu_01g0001950.01	OsGoSa_01g0001940.01,OsGoSa_01g0001940.02,OsGoSa_01g0001940.03			OsIR64_01g0001860.01	OsLima_01g0001750.01
Os4530.POR.1.pan0000874	LOC_Os01g03630.1,Os01t0127000-01,OsNip_01G001960_01,LOC_Os01g03640.1,Os01t0127200-01,OsNip_01G001970_01	OsCMeo_01g0001970.01,OsCMeo_01g0001990.01	OsKeNa_01g0001850.01,OsKeNa_01g0001860.01	OsAzu_01g0001970.01,OsAzu_01g0001980.01	OsARC_01g0001870.01,OsARC_01g0001880.01	OsN22_01G002040_01,OsN22_01G002060_02,OsN22_01G002060_01	OsNaBo_01g0001910.01,OsNaBo_01g0001930.01	OsPr106_01g0001950.02,OsPr106_01g0001950.01	OsZS97_01G001830_01,OsZS97_01G001860_01,OsZS97_01G001870_01	OsMH63_01G001960_01,OsMH63_01G001970_01	OsLiXu_01g0001960.01	OsGoSa_01g0001960.01,OsGoSa_01g0001990.01	OsLaMu_01g0001840.01,OsLaMu_01g0001850.01	OsKYG_01g0001930.01,OsKYG_01g0001940.01	OsIR64_01g0001870.01,OsIR64_01g0001900.01,OsIR64_01g0001910.01	OsLima_01g0001760.01,OsLima_01g0001790.01,OsLima_01g0001800.01
Os4530.POR.1.pan0000875	LOC_Os01g03650.1,OsNip_01G001980_01,Os01t0127300-01	OsCMeo_01g0002000.01	OsKeNa_01g0001870.01	OsAzu_01g0001990.01	OsARC_01g0001890.01	OsN22_01G002080_01	OsNaBo_01g0001950.01	OsPr106_01g0001960.01	OsZS97_01G001880_01	OsMH63_01G001980_01	OsLiXu_01g0001970.01	OsGoSa_01g0002000.01	OsLaMu_01g0001860.01	OsKYG_01g0001950.01	OsIR64_01g0001920.01	OsLima_01g0001810.01
Os4530.POR.1.pan0000876	Os01t0127400-00,OsNip_01G001990_02,OsNip_01G001990_01,LOC_Os01g03660.2,LOC_Os01g03660.3,Os01t0127450-00	OsCMeo_01g0002010.02,OsCMeo_01g0002010.01	OsKeNa_01g0001880.02,OsKeNa_01g0001880.01	OsAzu_01g0002000.02,OsAzu_01g0002000.01	OsARC_01g0001900.02,OsARC_01g0001900.01	OsN22_01G002090_02,OsN22_01G002090_01	OsNaBo_01g0001960.02,OsNaBo_01g0001960.01	OsPr106_01g0001970.02,OsPr106_01g0001970.01	OsZS97_01G001890_02,OsZS97_01G001890_01	OsMH63_01G001990_02,OsMH63_01G001990_01	OsLiXu_01g0001980.01	OsGoSa_01g0002010.02,OsGoSa_01g0002010.01	OsLaMu_01g0001870.01	OsKYG_01g0001960.02,OsKYG_01g0001960.01	OsIR64_01g0001930.02,OsIR64_01g0001930.01	OsLima_01g0001820.01
Os4530.POR.1.pan0000877	LOC_Os01g03670.1,OsNip_01G002000_01,Os01t0127500-01	OsCMeo_01g0002020.01	OsKeNa_01g0001890.01	OsAzu_01g0002010.01	OsARC_01g0001910.01	OsN22_01G002100_01	OsNaBo_01g0001970.01	OsPr106_01g0001980.01	OsZS97_01G001900_01	OsMH63_01G002000_01	OsLiXu_01g0001990.01	OsGoSa_01g0002020.01	OsLaMu_01g0001880.01	OsKYG_01g0001970.01
Os4530.POR.1.pan0000878	Os01t0127600-01,LOC_Os01g03680.1,OsNip_01G002010_01	OsCMeo_01g0002030.01	OsKeNa_01g0001900.01	OsAzu_01g0002020.01	OsARC_01g0001920.01	OsN22_01G002110_01	OsNaBo_01g0001980.01	OsPr106_01g0001990.01	OsZS97_01G001910_01	OsMH63_01G002010_01	OsLiXu_01g0002000.01	OsGoSa_01g0002030.01	OsLaMu_01g0001890.01	OsKYG_01g0001980.01	OsIR64_01g0001940.01	OsLima_01g0001830.01
Os4530.POR.1.pan0000879	LOC_Os01g03690.1,Os01t0127700-01,OsNip_01G002020_01	OsCMeo_01g0002040.01	OsKeNa_01g0001910.01	OsAzu_01g0002030.01	OsARC_01g0001930.01	OsN22_01G002120_01	OsNaBo_01g0001990.01	OsPr106_01g0002000.01	OsZS97_01G001920_01	OsMH63_01G002020_01	OsLiXu_01g0002010.01	OsGoSa_01g0002040.01	OsLaMu_01g0001900.01	OsKYG_01g0001990.01	OsIR64_01g0001950.01	OsLima_01g0001840.01
Os4530.POR.1.pan0000880	Os01t0127900-01,LOC_Os01g03710.1,OsNip_01G002030_01	OsCMeo_01g0002050.01	OsKeNa_01g0001920.01	OsAzu_01g0002040.01	OsARC_01g0001940.01	OsN22_01G002130_01	OsNaBo_01g0002000.01	OsPr106_01g0002010.01	OsZS97_01G001930_01	OsMH63_01G002030_02,OsMH63_01G002030_01	OsLiXu_01g0002020.01	OsGoSa_01g0002050.01	OsLaMu_01g0001910.01	OsKYG_01g0002000.01	OsIR64_01g0001960.01	OsLima_01g0001850.02,OsLima_01g0001850.01
Os4530.POR.1.pan0000881	LOC_Os01g03720.1,Os01t0128000-01,OsNip_01G002040_01	OsCMeo_01g0002060.01	OsKeNa_01g0001930.01	OsAzu_01g0002050.01	OsARC_01g0001950.01	OsN22_01G002140_01	OsNaBo_01g0002010.01	OsPr106_01g0002020.01	OsZS97_01G001940_01	OsMH63_01G002040_01	OsLiXu_01g0002030.01	OsGoSa_01g0002060.01	OsLaMu_01g0001920.01	OsKYG_01g0002010.01	OsIR64_01g0001970.01	OsLima_01g0001860.01
Os4530.POR.1.pan0000882	LOC_Os01g03740.1,Os01t0128100-01,OsNip_01G002050_01	OsCMeo_01g0002070.01	OsKeNa_01g0001940.01	OsAzu_01g0002060.01	OsARC_01g0001960.01	OsN22_01G002150_01	OsNaBo_01g0002020.01	OsPr106_01g0002030.01	OsZS97_01G001950_01	OsMH63_01G002050_01	OsLiXu_01g0002040.01	OsGoSa_01g0002070.01	OsLaMu_01g0001930.01	OsKYG_01g0002020.01	OsIR64_01g0001980.01	OsLima_01g0001870.01
Os4530.POR.1.pan0000883	LOC_Os01g03730.1,OsNip_01G002060_02,OsNip_01G002060_01,Os01t0128200-01	OsCMeo_01g0002080.01,OsCMeo_01g0002080.02	OsKeNa_01g0001950.01,OsKeNa_01g0001950.02	OsAzu_01g0002070.01,OsAzu_01g0002070.02	OsARC_01g0001970.01,OsARC_01g0001970.02	OsN22_01G002160_01,OsN22_01G002160_02	OsNaBo_01g0002030.01	OsPr106_01g0002040.01	OsZS97_01G001960_02,OsZS97_01G001960_01,OsZS97_01G001960_03	OsMH63_01G002060_01	OsLiXu_01g0002050.02,OsLiXu_01g0002050.01	OsGoSa_01g0002080.02,OsGoSa_01g0002080.01	OsLaMu_01g0001940.01	OsKYG_01g0002030.01	OsIR64_01g0001990.01	OsLima_01g0001880.01,OsLima_01g0001880.02
Os4530.POR.1.pan0000884	OsNip_01G002070_01,Os01t0128250-01	OsCMeo_01g0002090.01	OsKeNa_01g0001960.01	OsAzu_01g0002080.01	OsARC_01g0001980.01	OsN22_01G002170_01	OsNaBo_01g0002040.01		OsZS97_01G001970_01		OsLiXu_01g0002060.01	OsGoSa_01g0002090.01	OsLaMu_01g0001950.01	OsKYG_01g0002040.01	OsIR64_01g0002000.01	OsLima_01g0001890.01
Os4530.POR.1.pan0000885	LOC_Os01g03750.1,OsNip_01G002080_01,Os01t0128300-01	OsCMeo_01g0002100.01	OsKeNa_01g0001970.01	OsAzu_01g0002090.01	OsARC_01g0001990.01	OsN22_01G002180_01,OsN22_01G002190_01	OsNaBo_01g0002050.01,OsNaBo_01g0002060.02,OsNaBo_01g0002060.01	OsPr106_01g0002050.01	OsZS97_01G001980_03,OsZS97_01G001980_01,OsZS97_01G001980_02	OsMH63_01G002070_05,OsMH63_01G002070_02,OsMH63_01G002070_04,OsMH63_01G002070_03,OsMH63_01G002070_01	OsLiXu_01g0002070.01	OsGoSa_01g0002100.01	OsLaMu_01g0001960.01	OsKYG_01g0002050.01	OsIR64_01g0002010.01	OsLima_01g0001900.01
Os4530.POR.1.pan0000886	OsNip_01G002090_02,OsNip_01G002090_01,LOC_Os01g03760.1,LOC_Os01g03760.2,Os01t0128400-01,Os01t0128400-02	OsCMeo_01g0002110.02,OsCMeo_01g0002110.01	OsKeNa_01g0001980.01,OsKeNa_01g0001980.02	OsAzu_01g0002100.01,OsAzu_01g0002100.02	OsARC_01g0002000.02,OsARC_01g0002000.01			OsPr106_01g0002060.02,OsPr106_01g0002060.01			OsLiXu_01g0002080.01,OsLiXu_01g0002080.02	OsGoSa_01g0002110.02,OsGoSa_01g0002110.01	OsLaMu_01g0001970.01,OsLaMu_01g0001970.02	OsKYG_01g0002060.01,OsKYG_01g0002060.02	OsIR64_01g0002020.01,OsIR64_01g0002020.02	OsLima_01g0001910.01,OsLima_01g0001910.02
Os4530.POR.1.pan0000887	LOC_Os01g03820.1,OsNip_01G002110_02,OsNip_01G002110_01,OsNip_01G002110_03,Os01t0128800-01	OsCMeo_01g0002140.02,OsCMeo_01g0002140.01	OsKeNa_01g0001990.02,OsKeNa_01g0001990.01	OsAzu_01g0002110.02,OsAzu_01g0002110.01	OsARC_01g0002010.02,OsARC_01g0002010.01	OsN22_01G002220_02,OsN22_01G002220_01	OsNaBo_01g0002090.02,OsNaBo_01g0002090.01	OsPr106_01g0002070.02,OsPr106_01g0002070.01	OsZS97_01G002000_02,OsZS97_01G002000_01,OsZS97_01G002000_03	OsMH63_01G002080_01,OsMH63_01G002080_02,OsMH63_01G002080_03,OsMH63_01G002080_04,OsMH63_01G002080_05	OsLiXu_01g0002090.02,OsLiXu_01g0002090.01	OsGoSa_01g0002140.02,OsGoSa_01g0002140.01	OsLaMu_01g0002000.02,OsLaMu_01g0002000.01	OsKYG_01g0002070.02,OsKYG_01g0002070.01	OsIR64_01g0002050.01,OsIR64_01g0002050.02,OsIR64_01g0002050.03	OsLima_01g0001920.02,OsLima_01g0001920.01
Os4530.POR.1.pan0000888	OsNip_01G002120_01,Os01t0129200-01,LOC_Os01g03840.1	OsCMeo_01g0002150.01	OsKeNa_01g0002000.01	OsAzu_01g0002120.01	OsARC_01g0002020.01	OsN22_01G002230_01	OsNaBo_01g0002100.01	OsPr106_01g0002080.01	OsZS97_01G002010_01	OsMH63_01G002090_01	OsLiXu_01g0002100.01	OsGoSa_01g0002150.01	OsLaMu_01g0002010.01	OsKYG_01g0002080.01	OsIR64_01g0002060.01	OsLima_01g0001930.01
Os4530.POR.1.pan0000889	LOC_Os01g03870.1,OsNip_01G002130_01,Os01t0129500-02	OsCMeo_01g0002160.01	OsKeNa_01g0002010.01	OsAzu_01g0002130.01	OsARC_01g0002030.01	OsN22_01G002250_01	OsNaBo_01g0002120.01	OsPr106_01g0002090.01	OsZS97_01G002020_01	OsMH63_01G002100_01	OsLiXu_01g0002110.01	OsGoSa_01g0002170.01	OsLaMu_01g0002030.01	OsKYG_01g0002090.01	OsIR64_01g0002080.01	OsLima_01g0001940.01
Os4530.POR.1.pan0000890	Os01t0129600-00,LOC_Os01g03890.1,OsNip_01G002140_01	OsCMeo_01g0002170.01	OsKeNa_01g0002020.01	OsAzu_01g0002140.01	OsARC_01g0002040.01	OsN22_01G002260_01	OsNaBo_01g0002130.01	OsPr106_01g0002100.01	OsZS97_01G002030_01	OsMH63_01G002110_01	OsLiXu_01g0002120.01	OsGoSa_01g0002180.01	OsLaMu_01g0002040.01	OsKYG_01g0002100.01	OsIR64_01g0002090.01	OsLima_01g0001950.01
Os4530.POR.1.pan0000891	LOC_Os01g03900.1,OsNip_01G002150_01,Os01t0129800-01	OsCMeo_01g0002180.01	OsKeNa_01g0002030.01	OsAzu_01g0002150.01	OsARC_01g0002050.01	OsN22_01G002270_01	OsNaBo_01g0002140.01	OsPr106_01g0002110.01	OsZS97_01G002040_01	OsMH63_01G002120_01	OsLiXu_01g0002130.01	OsGoSa_01g0002190.01	OsLaMu_01g0002050.01	OsKYG_01g0002110.01	OsIR64_01g0002100.01	OsLima_01g0001960.01
Os4530.POR.1.pan0000892	LOC_Os01g03914.1,LOC_Os01g03914.2,LOC_Os01g03914.3,OsNip_01G002160_01,OsNip_01G002160_02,Os01t0130000-01,Os01t0130000-02	OsCMeo_01g0002190.02,OsCMeo_01g0002190.01	OsKeNa_01g0002040.01	OsAzu_01g0002160.01	OsARC_01g0002060.02,OsARC_01g0002060.01	OsN22_01G002280_01	OsNaBo_01g0002150.01	OsPr106_01g0002120.02,OsPr106_01g0002120.01	OsZS97_01G002050_01,OsZS97_01G002060_01	OsMH63_01G002130_01	OsLiXu_01g0002140.02,OsLiXu_01g0002140.01	OsGoSa_01g0002200.02,OsGoSa_01g0002200.01	OsLaMu_01g0002060.02,OsLaMu_01g0002060.01	OsKYG_01g0002120.01	OsIR64_01g0002110.02,OsIR64_01g0002110.01	OsLima_01g0001970.02,OsLima_01g0001970.01
Os4530.POR.1.pan0000893	LOC_Os01g03940.1,Os01t0130200-00,OsNip_01G002170_01	OsCMeo_01g0002200.01	OsKeNa_01g0002050.01	OsAzu_01g0002170.01	OsARC_01g0002070.01	OsN22_01G002290_01	OsNaBo_01g0002160.01	OsPr106_01g0002130.01	OsZS97_01G002070_01	OsMH63_01G002140_01	OsLiXu_01g0002150.01	OsGoSa_01g0002210.01	OsLaMu_01g0002070.01	OsKYG_01g0002130.01	OsIR64_01g0002120.01	OsLima_01g0001980.01
Os4530.POR.1.pan0000894	Os01t0130400-01,LOC_Os01g03950.1,OsNip_01G002180_01	OsCMeo_01g0002210.01	OsKeNa_01g0002060.01	OsAzu_01g0002180.01	OsARC_01g0002080.01	OsN22_01G002300_01	OsNaBo_01g0002170.01	OsPr106_01g0002140.01	OsZS97_01G002080_01	OsMH63_01G002150_01	OsLiXu_01g0002160.01	OsGoSa_01g0002220.01	OsLaMu_01g0002080.01	OsKYG_01g0002140.01	OsIR64_01g0002130.01	OsLima_01g0001990.01
Os4530.POR.1.pan0000895	LOC_Os01g03980.1,Os01t0130900-01,OsNip_01G002200_01	OsCMeo_01g0002230.01	OsKeNa_01g0002080.01	OsAzu_01g0002200.01	OsARC_01g0002100.01	OsN22_01G002320_01	OsNaBo_01g0002190.01	OsPr106_01g0002160.01	OsZS97_01G002100_01	OsMH63_01G002170_01	OsLiXu_01g0002180.01	OsGoSa_01g0002240.01	OsLaMu_01g0002100.01	OsKYG_01g0002160.01	OsIR64_01g0002150.01	OsLima_01g0002010.01
Os4530.POR.1.pan0000896	Os01t0131300-01,LOC_Os01g04010.1,OsNip_01G002230_01	OsCMeo_01g0002260.01	OsKeNa_01g0002110.01	OsAzu_01g0002230.01	OsARC_01g0002130.01	OsN22_01G002340_01	OsNaBo_01g0002210.01	OsPr106_01g0002180.01	OsZS97_01G002130_01	OsMH63_01G002190_01	OsLiXu_01g0002200.01	OsGoSa_01g0002270.01	OsLaMu_01g0002130.01	OsKYG_01g0002190.01	OsIR64_01g0002180.01	OsLima_01g0002030.01
Os4530.POR.1.pan0000897	OsNip_01G002240_01,Os01t0131450-00	OsCMeo_01g0002270.01	OsKeNa_01g0002120.01	OsAzu_01g0002240.01	OsARC_01g0002140.01	OsN22_01G002350_01	OsNaBo_01g0002220.01	OsPr106_01g0002190.01	OsZS97_01G002140_01		OsLiXu_01g0002210.01	OsGoSa_01g0002280.01	OsLaMu_01g0002140.01	OsKYG_01g0002200.01	OsIR64_01g0002190.01	OsLima_01g0002040.01
Os4530.POR.1.pan0000898	Os01t0131600-01,Os01t0131600-02,LOC_Os01g04020.1,LOC_Os01g04020.2,OsNip_01G002250_01,OsNip_01G002260_01	OsCMeo_01g0002280.01,OsCMeo_01g0002290.01	OsKeNa_01g0002130.01,OsKeNa_01g0002140.01	OsAzu_01g0002250.01,OsAzu_01g0002260.01	OsARC_01g0002150.01,OsARC_01g0002160.01	OsN22_01G002360_01,OsN22_01G002370_01	OsNaBo_01g0002230.01,OsNaBo_01g0002240.01	OsPr106_01g0002200.01,OsPr106_01g0002210.01	OsZS97_01G002150_01,OsZS97_01G002160_01	OsMH63_01G002200_01,OsMH63_01G002210_01	OsLiXu_01g0002220.01,OsLiXu_01g0002230.01	OsGoSa_01g0002290.01,OsGoSa_01g0002300.01	OsLaMu_01g0002150.01,OsLaMu_01g0002160.01	OsKYG_01g0002210.01,OsKYG_01g0002220.01	OsIR64_01g0002200.01,OsIR64_01g0002210.01	OsLima_01g0002050.01,OsLima_01g0002060.01
Os4530.POR.1.pan0000899	LOC_Os01g04030.1,Os01t0131800-01,OsNip_01G002270_01	OsCMeo_01g0002300.01	OsKeNa_01g0002150.01		OsARC_01g0002170.01		OsNaBo_01g0002250.01	OsPr106_01g0002220.01			OsLiXu_01g0002240.01				OsIR64_01g0002220.01
Os4530.POR.1.pan0000900	Os01t0131900-00,LOC_Os01g04040.1,OsNip_01G002280_02,OsNip_01G002280_01,LOC_Os01g04050.1,Os01t0132000-01	OsCMeo_01g0002310.01,OsCMeo_01g0002320.01	OsKeNa_01g0002160.02,OsKeNa_01g0002160.01	OsAzu_01g0002270.02,OsAzu_01g0002270.01	OsARC_01g0002180.02,OsARC_01g0002180.01	OsN22_01G002380_02,OsN22_01G002380_01	OsNaBo_01g0002260.02,OsNaBo_01g0002260.01	OsPr106_01g0002230.02,OsPr106_01g0002230.01	OsZS97_01G002170_02,OsZS97_01G002170_01	OsMH63_01G002220_01,OsMH63_01G002230_01	OsLiXu_01g0002250.02,OsLiXu_01g0002250.01	OsGoSa_01g0002310.02,OsGoSa_01g0002310.01	OsLaMu_01g0002170.02,OsLaMu_01g0002170.01	OsKYG_01g0002230.02,OsKYG_01g0002230.01	OsIR64_01g0002230.02,OsIR64_01g0002230.01	OsLima_01g0002070.02,OsLima_01g0002070.01
Os4530.POR.1.pan0000901	Os01t0132050-01,OsNip_01G002290_02,OsNip_01G002290_01	OsCMeo_01g0002330.02,OsCMeo_01g0002330.01	OsKeNa_01g0002170.01,OsKeNa_01g0002170.02	OsAzu_01g0002280.01,OsAzu_01g0002280.02	OsARC_01g0002190.01,OsARC_01g0002190.02	OsN22_01G002390_01,OsN22_01G002390_02	OsNaBo_01g0002270.01,OsNaBo_01g0002270.02	OsPr106_01g0002240.01,OsPr106_01g0002240.02	OsZS97_01G002180_01,OsZS97_01G002180_02	OsMH63_01G002240_01,OsMH63_01G002240_02	OsLiXu_01g0002260.01,OsLiXu_01g0002260.02	OsGoSa_01g0002320.01,OsGoSa_01g0002320.02	OsLaMu_01g0002180.01,OsLaMu_01g0002180.02	OsKYG_01g0002240.01,OsKYG_01g0002240.02	OsIR64_01g0002240.01,OsIR64_01g0002240.02
Os4530.POR.1.pan0000902	LOC_Os01g04070.1,OsNip_01G002300_01,Os01t0132100-00	OsCMeo_01g0002340.01	OsKeNa_01g0002180.01	OsAzu_01g0002290.01	OsARC_01g0002200.01	OsN22_01G002400_01	OsNaBo_01g0002280.01	OsPr106_01g0002250.01	OsZS97_01G002190_01	OsMH63_01G002250_01	OsLiXu_01g0002270.01	OsGoSa_01g0002330.01	OsLaMu_01g0002190.01	OsKYG_01g0002250.01	OsIR64_01g0002250.01	OsLima_01g0002080.01
Os4530.POR.1.pan0000903	LOC_Os01g04080.1,Os01t0132200-01,OsNip_01G002310_01	OsCMeo_01g0002350.01	OsKeNa_01g0002190.01	OsAzu_01g0002300.01	OsARC_01g0002210.01	OsN22_01G002410_01	OsNaBo_01g0002290.01	OsPr106_01g0002260.01	OsZS97_01G002200_01	OsMH63_01G002260_01	OsLiXu_01g0002280.01	OsGoSa_01g0002340.01	OsLaMu_01g0002200.01	OsKYG_01g0002260.01	OsIR64_01g0002260.01	OsLima_01g0002090.01
Os4530.POR.1.pan0000904	LOC_Os01g04090.1,OsNip_01G002320_01,Os01t0132400-01	OsCMeo_01g0002360.01	OsKeNa_01g0002200.01	OsAzu_01g0002310.01	OsARC_01g0002220.01	OsN22_01G002420_01	OsNaBo_01g0002300.01	OsPr106_01g0002270.01	OsZS97_01G002210_01	OsMH63_01G002270_01	OsLiXu_01g0002290.01,OsLiXu_01g0002300.01	OsGoSa_01g0002350.01	OsLaMu_01g0002210.01	OsKYG_01g0002270.01	OsIR64_01g0002270.01	OsLima_01g0002100.01
Os4530.POR.1.pan0000905	Os01t0132500-01,LOC_Os01g04100.1,OsNip_01G002330_01	OsCMeo_01g0002370.01	OsKeNa_01g0002210.01	OsAzu_01g0002320.01	OsARC_01g0002230.01	OsN22_01G002430_01	OsNaBo_01g0002310.01	OsPr106_01g0002280.01	OsZS97_01G002220_01	OsMH63_01G002280_01	OsLiXu_01g0002310.01	OsGoSa_01g0002360.01	OsLaMu_01g0002220.01	OsKYG_01g0002280.01	OsIR64_01g0002280.01	OsLima_01g0002110.01
Os4530.POR.1.pan0000906	Os01t0132700-01,LOC_Os01g04110.1,OsNip_01G002340_01	OsCMeo_01g0002380.01,OsCMeo_01g0002380.02	OsKeNa_01g0002220.01,OsKeNa_01g0002220.02	OsAzu_01g0002330.01	OsARC_01g0002240.01	OsN22_01G002440_01	OsNaBo_01g0002320.01	OsPr106_01g0002290.01	OsZS97_01G002230_01	OsMH63_01G002290_01	OsLiXu_01g0002320.01	OsGoSa_01g0002370.01	OsLaMu_01g0002230.01	OsKYG_01g0002290.01	OsIR64_01g0002290.01	OsLima_01g0002120.01
Os4530.POR.1.pan0000907	LOC_Os01g04120.1,Os01t0132766-01,OsNip_01G002350_01,OsNip_01G002360_01,OsNip_01G002360_02,OsNip_01G002360_03,Os01t0132800-01,LOC_Os01g04130.1	OsCMeo_01g0002390.01,OsCMeo_01g0002400.02,OsCMeo_01g0002400.01,OsCMeo_01g0002400.03,OsCMeo_01g0002400.04	OsKeNa_01g0002230.01,OsKeNa_01g0002240.01,OsKeNa_01g0002240.02	OsAzu_01g0002340.01,OsAzu_01g0002350.01	OsARC_01g0002250.01,OsARC_01g0002260.01,OsARC_01g0002260.02	OsN22_01G002450_01,OsN22_01G002460_01	OsNaBo_01g0002330.01,OsNaBo_01g0002340.01,OsNaBo_01g0002350.01	OsPr106_01g0002300.01,OsPr106_01g0002310.03,OsPr106_01g0002310.01,OsPr106_01g0002310.02	OsZS97_01G002240_01,OsZS97_01G002250_01,OsZS97_01G002250_02,OsZS97_01G002250_03,OsZS97_01G002250_04,OsZS97_01G002250_05	OsMH63_01G002300_01,OsMH63_01G002310_06,OsMH63_01G002310_02,OsMH63_01G002310_03,OsMH63_01G002310_04,OsMH63_01G002310_01,OsMH63_01G002310_05	OsLiXu_01g0002330.01,OsLiXu_01g0002340.01,OsLiXu_01g0002340.02	OsGoSa_01g0002380.01,OsGoSa_01g0002390.01,OsGoSa_01g0002390.02	OsLaMu_01g0002240.01,OsLaMu_01g0002250.04,OsLaMu_01g0002250.01,OsLaMu_01g0002250.03,OsLaMu_01g0002250.02	OsKYG_01g0002300.01,OsKYG_01g0002310.01,OsKYG_01g0002310.02,OsKYG_01g0002310.03	OsIR64_01g0002300.01,OsIR64_01g0002310.01,OsIR64_01g0002310.02,OsIR64_01g0002310.03	OsLima_01g0002130.01,OsLima_01g0002140.01,OsLima_01g0002140.02
Os4530.POR.1.pan0000908	OsNip_01G002370_01,Os01t0133100-01,Os01t0133100-02,LOC_Os01g04160.1	OsCMeo_01g0002410.01	OsKeNa_01g0002250.01	OsAzu_01g0002360.01	OsARC_01g0002270.01	OsN22_01G002540_01	OsNaBo_01g0002420.01	OsPr106_01g0002400.01	OsZS97_01G002260_01	OsMH63_01G002390_01	OsLiXu_01g0002420.01	OsGoSa_01g0002400.01	OsLaMu_01g0002260.01	OsKYG_01g0002390.01	OsIR64_01g0002320.01	OsLima_01g0002220.01
Os4530.POR.1.pan0000909	LOC_Os01g04170.1,Os01t0133200-01,OsNip_01G002380_01	OsCMeo_01g0002420.01	OsKeNa_01g0002260.01	OsAzu_01g0002370.01	OsARC_01g0002280.01	OsN22_01G002530_01	OsNaBo_01g0002410.01	OsPr106_01g0002390.01	OsZS97_01G002270_01	OsMH63_01G002380_01	OsLiXu_01g0002410.01	OsGoSa_01g0002410.01	OsLaMu_01g0002270.01	OsKYG_01g0002380.01	OsIR64_01g0002330.01	OsLima_01g0002210.01
Os4530.POR.1.pan0000910	LOC_Os01g04190.1,LOC_Os01g04190.2,LOC_Os01g04190.3,LOC_Os01g04190.4,OsNip_01G002390_01,OsNip_01G002390_02,OsNip_01G002390_03,Os01t0133400-01	OsCMeo_01g0002430.03,OsCMeo_01g0002430.02,OsCMeo_01g0002430.01	OsKeNa_01g0002270.03,OsKeNa_01g0002270.02,OsKeNa_01g0002270.01	OsAzu_01g0002380.01,OsAzu_01g0002380.02,OsAzu_01g0002380.03	OsARC_01g0002290.01,OsARC_01g0002290.02,OsARC_01g0002290.03	OsN22_01G002520_01,OsN22_01G002520_03,OsN22_01G002520_02	OsNaBo_01g0002400.03,OsNaBo_01g0002400.02,OsNaBo_01g0002400.01	OsPr106_01g0002380.03,OsPr106_01g0002380.02,OsPr106_01g0002380.01	OsZS97_01G002280_01,OsZS97_01G002280_02,OsZS97_01G002280_03	OsMH63_01G002370_03,OsMH63_01G002370_02,OsMH63_01G002370_01	OsLiXu_01g0002400.03,OsLiXu_01g0002400.02,OsLiXu_01g0002400.01	OsGoSa_01g0002420.01,OsGoSa_01g0002420.02,OsGoSa_01g0002420.03	OsLaMu_01g0002280.02,OsLaMu_01g0002280.03,OsLaMu_01g0002280.01	OsKYG_01g0002370.03,OsKYG_01g0002370.02,OsKYG_01g0002370.01	OsIR64_01g0002340.01,OsIR64_01g0002340.02,OsIR64_01g0002340.03	OsLima_01g0002200.03,OsLima_01g0002200.02,OsLima_01g0002200.01
Os4530.POR.1.pan0000911	LOC_Os01g04200.1,LOC_Os01g04200.2,LOC_Os01g04200.3,LOC_Os01g04200.4,Os01t0133500-01,Os01t0133500-02,OsNip_01G002400_01	OsCMeo_01g0002440.01	OsKeNa_01g0002280.01	OsAzu_01g0002390.01	OsARC_01g0002300.01			OsPr106_01g0002370.01	OsZS97_01G002290_01		OsLiXu_01g0002390.01	OsGoSa_01g0002430.01	OsLaMu_01g0002290.01	OsKYG_01g0002360.01	OsIR64_01g0002350.01	OsLima_01g0002190.01
Os4530.POR.1.pan0000912	Os01t0133600-00,OsNip_01G002410_01,LOC_Os01g04210.1,LOC_Os01g04220.1,Os01t0133700-00	OsCMeo_01g0002450.01,OsCMeo_01g0002460.01	OsKeNa_01g0002290.01	OsAzu_01g0002400.01	OsARC_01g0002310.01	OsN22_01G002500_01,OsN22_01G002510_01	OsNaBo_01g0002380.01,OsNaBo_01g0002390.01	OsPr106_01g0002350.01,OsPr106_01g0002360.01	OsZS97_01G002300_01,OsZS97_01G002310_01	OsMH63_01G002360_06,OsMH63_01G002360_03,OsMH63_01G002360_05,OsMH63_01G002360_04,OsMH63_01G002360_01,OsMH63_01G002360_02	OsLiXu_01g0002380.01	OsGoSa_01g0002440.01	OsLaMu_01g0002300.01,OsLaMu_01g0002310.01	OsKYG_01g0002350.01	OsIR64_01g0002360.01	OsLima_01g0002180.01
Os4530.POR.1.pan0000913	OsNip_01G002420_01,LOC_Os01g04230.1,Os01t0133900-00	OsCMeo_01g0002470.01	OsKeNa_01g0002300.01	OsAzu_01g0002410.01	OsARC_01g0002320.01	OsN22_01G002490_01	OsNaBo_01g0002370.01	OsPr106_01g0002340.01	OsZS97_01G002320_01	OsMH63_01G002350_01	OsLiXu_01g0002370.01	OsGoSa_01g0002450.01	OsLaMu_01g0002320.01	OsKYG_01g0002340.01	OsIR64_01g0002370.01	OsLima_01g0002170.01
Os4530.POR.1.pan0000914	LOC_Os01g04260.1,Os01t0134500-01,OsNip_01G002450_01	OsCMeo_01g0002500.01	OsKeNa_01g0002340.01	OsAzu_01g0002440.01	OsARC_01g0002350.01	OsN22_01G002550_01	OsNaBo_01g0002430.01	OsPr106_01g0002410.01	OsZS97_01G002350_01	OsMH63_01G002400_01	OsLiXu_01g0002440.01	OsGoSa_01g0002480.01	OsLaMu_01g0002350.01	OsKYG_01g0002400.01	OsIR64_01g0002400.01	OsLima_01g0002230.01
Os4530.POR.1.pan0000915	LOC_Os01g04280.1,OsNip_01G002460_01,Os01t0134700-01	OsCMeo_01g0002510.01	OsKeNa_01g0002360.01	OsAzu_01g0002460.01	OsARC_01g0002360.01	OsN22_01G002570_01	OsNaBo_01g0002450.01	OsPr106_01g0002430.01	OsZS97_01G002370_01	OsMH63_01G002420_01	OsLiXu_01g0002460.01	OsGoSa_01g0002490.01	OsLaMu_01g0002370.01	OsKYG_01g0002420.01	OsIR64_01g0002420.01	OsLima_01g0002250.01
Os4530.POR.1.pan0000916	Os01t0134800-01,LOC_Os01g04290.1,OsNip_01G002470_01,Os01t0134900-01,LOC_Os01g04300.1,OsNip_01G002480_01	OsCMeo_01g0002520.01,OsCMeo_01g0002540.01	OsKeNa_01g0002370.01	OsAzu_01g0002470.01	OsARC_01g0002370.01	OsN22_01G002580_01	OsNaBo_01g0002460.01	OsPr106_01g0002440.01	OsZS97_01G002380_01	OsMH63_01G002430_01,OsMH63_01G002440_01	OsLiXu_01g0002470.01	OsGoSa_01g0002500.01	OsLaMu_01g0002380.01	OsKYG_01g0002430.01	OsIR64_01g0002430.01	OsLima_01g0002260.01
Os4530.POR.1.pan0000917	Os01t0135000-01,OsNip_01G002490_01	OsCMeo_01g0002530.01	OsKeNa_01g0002380.01	OsAzu_01g0002480.01	OsARC_01g0002380.01	OsN22_01G002590_01	OsNaBo_01g0002470.01	OsPr106_01g0002450.01	OsZS97_01G002390_01	OsMH63_01G002450_01		OsGoSa_01g0002510.01	OsLaMu_01g0002390.01	OsKYG_01g0002440.01	OsIR64_01g0002440.01	OsLima_01g0002270.01
Os4530.POR.1.pan0000918	LOC_Os01g04330.1,Os01t0135700-01,OsNip_01G002510_01	OsCMeo_01g0002560.01	OsKeNa_01g0002390.01	OsAzu_01g0002500.01	OsARC_01g0002400.01	OsN22_01G002600_01	OsNaBo_01g0002480.01	OsPr106_01g0002460.01	OsZS97_01G002400_01	OsMH63_01G002460_01	OsLiXu_01g0002480.01	OsGoSa_01g0002530.01	OsLaMu_01g0002400.01	OsKYG_01g0002460.01	OsIR64_01g0002450.01	OsLima_01g0002280.01
Os4530.POR.1.pan0000919	Os01t0135800-01,LOC_Os01g04340.1,OsNip_01G002520_01,LOC_Os01g04350.1,Os01t0135900-01,Os01t0135900-02	OsCMeo_01g0002570.01	OsKeNa_01g0002400.01	OsAzu_01g0002510.01	OsARC_01g0002410.01,OsARC_01g0002420.01	OsN22_01G002610_01,OsN22_01G002620_01	OsNaBo_01g0002490.01,OsNaBo_01g0002500.01	OsPr106_01g0002470.01	OsZS97_01G002410_01	OsMH63_01G002470_01,OsMH63_01G002480_01	OsLiXu_01g0002490.01,OsLiXu_01g0002500.01	OsGoSa_01g0002540.01,OsGoSa_01g0002550.01	OsLaMu_01g0002410.01	OsKYG_01g0002470.01	OsIR64_01g0002460.01	OsLima_01g0002290.01
Os4530.POR.1.pan0000920	LOC_Os01g04360.1,Os01t0136000-01,OsNip_01G002530_01,LOC_Os01g04370.1,Os01t0136100-01	OsCMeo_01g0002580.01,OsCMeo_01g0002590.01	OsKeNa_01g0002410.01	OsAzu_01g0002520.01	OsARC_01g0002430.01	OsN22_01G002630_01	OsNaBo_01g0002510.01	OsPr106_01g0002480.01,OsPr106_01g0002490.01	OsZS97_01G002420_01	OsMH63_01G002490_01	OsLiXu_01g0002510.01	OsGoSa_01g0002560.01	OsLaMu_01g0002420.01,OsLaMu_01g0002440.01	OsKYG_01g0002480.01	OsIR64_01g0002470.01,OsIR64_01g0002480.01	OsLima_01g0002300.01,OsLima_01g0002310.01
Os4530.POR.1.pan0000921	LOC_Os01g04380.1,Os01t0136200-01,OsNip_01G002540_01	OsCMeo_01g0002600.01	OsKeNa_01g0002420.01	OsAzu_01g0002530.01	OsARC_01g0002440.01				OsZS97_01G002430_01		OsLiXu_01g0002520.01	OsGoSa_01g0002570.01		OsKYG_01g0002490.01		OsLima_01g0002330.01
Os4530.POR.1.pan0000922	LOC_Os01g04390.1,Os01t0136300-01,OsNip_01G002550_01	OsCMeo_01g0002610.01	OsKeNa_01g0002430.01	OsAzu_01g0002540.01	OsARC_01g0002450.01	OsN22_01G002650_01	OsNaBo_01g0002530.01	OsPr106_01g0002520.01	OsZS97_01G002440_01	OsMH63_01G002520_01	OsLiXu_01g0002530.01	OsGoSa_01g0002580.01	OsLaMu_01g0002450.01	OsKYG_01g0002500.01	OsIR64_01g0002500.01	OsLima_01g0002340.01
Os4530.POR.1.pan0000923	LOC_Os01g04409.1,Os01t0136400-01,OsNip_01G002560_02,OsNip_01G002560_01,Os01t0136450-00,Os01t0136500-00,OsNip_01G002570_01	OsCMeo_01g0002620.01	OsKeNa_01g0002440.01		OsARC_01g0002460.01	OsN22_01G002660_01	OsNaBo_01g0002540.01	OsPr106_01g0002530.01	OsZS97_01G002460_03,OsZS97_01G002460_02,OsZS97_01G002460_01	OsMH63_01G002550_04,OsMH63_01G002550_02,OsMH63_01G002550_03,OsMH63_01G002550_01	OsLiXu_01g0002540.02,OsLiXu_01g0002540.01,OsLiXu_01g0002550.01	OsGoSa_01g0002590.01	OsLaMu_01g0002460.01	OsKYG_01g0002510.01,OsKYG_01g0002520.01		OsLima_01g0002350.01
Os4530.POR.1.pan0000924	LOC_Os01g04430.1,OsNip_01G002580_01,Os01t0136700-01,LOC_Os01g04440.1,Os01t0136800-01,LOC_Os01g04450.1,OsNip_01G002610_01	OsCMeo_01g0002640.01	OsKeNa_01g0002450.01	OsAzu_01g0002550.01,OsAzu_01g0002580.01	OsARC_01g0002470.01	OsN22_01G002670_01,OsN22_01G002690_01	OsNaBo_01g0002550.01,OsNaBo_01g0002570.01	OsPr106_01g0002540.01	OsZS97_01G002470_01	OsMH63_01G002560_01	OsLiXu_01g0002560.01,OsLiXu_01g0002570.01,OsLiXu_01g0002580.01	OsGoSa_01g0002600.01,OsGoSa_01g0002610.01,OsGoSa_01g0002620.01	OsLaMu_01g0002470.01	OsKYG_01g0002530.01,OsKYG_01g0002540.01,OsKYG_01g0002550.01	OsIR64_01g0002510.01,OsIR64_01g0002520.01	OsLima_01g0002360.01
Os4530.POR.1.pan0000925	Os01t0137125-00								OsZS97_01G002580_01	OsMH63_01G002710_01		OsGoSa_01g0002650.01			OsIR64_01g0002550.01,OsIR64_01g0002560.01
Os4530.POR.1.pan0000926	Os01t0137266-00		OsKeNa_01g0002520.01					OsPr106_01g0002590.01	OsZS97_01G002520_01		OsLiXu_01g0002600.01		OsLaMu_01g0002520.01			OsLima_01g0002410.01
Os4530.POR.1.pan0000927	Os01t0136900-00,LOC_Os01g04460.1,OsNip_01G002620_01,Os01t0137400-00,LOC_Os01g04470.1,LOC_Os01g04480.1,Os01t0137200-00,Os01t0137250-00,LOC_Os01g04490.1,Os01t0137282-00,OsNip_01G002640_01	OsCMeo_01g0002650.01,OsCMeo_01g0002660.01	OsKeNa_01g0002490.01,OsKeNa_01g0002500.01,OsKeNa_01g0002510.02,OsKeNa_01g0002510.01,OsKeNa_01g0002540.01,OsKeNa_01g0002540.02	OsAzu_01g0002590.01	OsARC_01g0002480.01	OsN22_01G002700_01,OsN22_01G002720_01,OsN22_01G002740_01	OsNaBo_01g0002580.01	OsPr106_01g0002560.01,OsPr106_01g0002570.01,OsPr106_01g0002610.01	OsZS97_01G002490_01,OsZS97_01G002500_01,OsZS97_01G002550_01	OsMH63_01G002670_01,OsMH63_01G002690_01,OsMH63_01G002690_02	OsLiXu_01g0002590.01,OsLiXu_01g0002630.01	OsGoSa_01g0002630.01,OsGoSa_01g0002640.01	OsLaMu_01g0002490.01,OsLaMu_01g0002500.01,OsLaMu_01g0002510.01,OsLaMu_01g0002540.01	OsKYG_01g0002560.01,OsKYG_01g0002590.01,OsKYG_01g0002590.02,OsKYG_01g0002590.03	OsIR64_01g0002530.01,OsIR64_01g0002540.01	OsLima_01g0002380.01,OsLima_01g0002390.01,OsLima_01g0002400.01,OsLima_01g0002430.01
Os4530.POR.1.pan0000928	Os01t0137300-01,LOC_Os01g04500.1,OsNip_01G002630_01	OsCMeo_01g0002670.01	OsKeNa_01g0002570.01	OsAzu_01g0002600.01	OsARC_01g0002490.01	OsN22_01G002710_01		OsPr106_01g0002630.01	OsZS97_01G002540_01,OsZS97_01G002590_01	OsMH63_01G002720_01	OsLiXu_01g0002670.01		OsLaMu_01g0002570.01	OsKYG_01g0002610.01		OsLima_01g0002450.01
Os4530.POR.1.pan0000929	Os01t0137550-01								OsZS97_01G002600_01	OsMH63_01G002730_02,OsMH63_01G002730_01
Os4530.POR.1.pan0000930	LOC_Os01g04530.1,OsNip_01G002670_01,LOC_Os01g04550.1,OsNip_01G002690_01,Os01t0137950-01,LOC_Os01g04560.1,OsNip_01G002700_01,OsNip_01G002700_02,Os01t0138300-01,Os01t0138300-02,LOC_Os01g04570.1,LOC_Os01g04570.2,Os01t0138400-01,LOC_Os01g04580.1	OsCMeo_01g0002630.01,OsCMeo_01g0002680.01	OsKeNa_01g0002580.01,OsKeNa_01g0002590.01,OsKeNa_01g0002590.02,OsKeNa_01g0002590.03	OsAzu_01g0002640.01,OsAzu_01g0002660.01,OsAzu_01g0002670.01,OsAzu_01g0002670.02	OsARC_01g0002530.01,OsARC_01g0002550.01,OsARC_01g0002560.01,OsARC_01g0002560.02	OsN22_01G002750_01,OsN22_01G002770_01,OsN22_01G002780_01,OsN22_01G002780_02	OsNaBo_01g0002590.01,OsNaBo_01g0002600.01,OsNaBo_01g0002610.01,OsNaBo_01g0002610.02,OsNaBo_01g0002620.01	OsPr106_01g0002640.01,OsPr106_01g0002650.01,OsPr106_01g0002650.02,OsPr106_01g0002650.03	OsZS97_01G002610_01,OsZS97_01G002620_01,OsZS97_01G002620_02	OsMH63_01G002740_02,OsMH63_01G002740_01,OsMH63_01G002750_01,OsMH63_01G002750_02	OsLiXu_01g0002680.01,OsLiXu_01g0002690.01,OsLiXu_01g0002710.01,OsLiXu_01g0002710.02	OsGoSa_01g0002670.01,OsGoSa_01g0002680.01,OsGoSa_01g0002680.02	OsLaMu_01g0002580.01,OsLaMu_01g0002590.01,OsLaMu_01g0002600.01,OsLaMu_01g0002600.02	OsKYG_01g0002620.01,OsKYG_01g0002630.01,OsKYG_01g0002640.01,OsKYG_01g0002640.02	OsIR64_01g0002580.01,OsIR64_01g0002590.01,OsIR64_01g0002590.02	OsLima_01g0002470.01,OsLima_01g0002480.01,OsLima_01g0002480.02
Os4530.POR.1.pan0000931	Os01t0138100-01,OsNip_01G002710_01,Os01t0138232-00	OsCMeo_01g0002690.01	OsKeNa_01g0002600.01					OsPr106_01g0002660.01	OsZS97_01G002630_01
Os4530.POR.1.pan0000932	Os01t0138500-01,LOC_Os01g04590.1,OsNip_01G002720_01	OsCMeo_01g0002700.01	OsKeNa_01g0002610.01	OsAzu_01g0002680.01	OsARC_01g0002570.01	OsN22_01G002790_01	OsNaBo_01g0002630.01	OsPr106_01g0002670.01	OsZS97_01G002640_04,OsZS97_01G002640_01,OsZS97_01G002640_02,OsZS97_01G002640_03,OsZS97_01G002640_05,OsZS97_01G002640_06	OsMH63_01G002760_02,OsMH63_01G002760_01	OsLiXu_01g0002720.01	OsGoSa_01g0002690.01	OsLaMu_01g0002610.01	OsKYG_01g0002650.01	OsIR64_01g0002600.01	OsLima_01g0002490.01
Os4530.POR.1.pan0000933	LOC_Os01g04600.1,LOC_Os01g04600.2,Os01t0138600-01,OsNip_01G002730_01,OsNip_01G002730_02	OsCMeo_01g0002710.01	OsKeNa_01g0002620.01	OsAzu_01g0002690.01	OsARC_01g0002580.01	OsN22_01G002800_01	OsNaBo_01g0002640.01	OsPr106_01g0002680.01	OsZS97_01G002650_01	OsMH63_01G002770_01	OsLiXu_01g0002730.01	OsGoSa_01g0002700.01	OsLaMu_01g0002620.01	OsKYG_01g0002660.01	OsIR64_01g0002610.01	OsLima_01g0002500.01
Os4530.POR.1.pan0000934	LOC_Os01g04620.1,LOC_Os01g04620.2,LOC_Os01g04620.3,Os01t0138800-01,OsNip_01G002740_01,OsNip_01G002740_02	OsCMeo_01g0002720.01	OsKeNa_01g0002630.01	OsAzu_01g0002700.02,OsAzu_01g0002700.01	OsARC_01g0002590.02,OsARC_01g0002590.01	OsN22_01G002810_01,OsN22_01G002810_02	OsNaBo_01g0002650.01	OsPr106_01g0002690.01	OsZS97_01G002660_01	OsMH63_01G002780_01	OsLiXu_01g0002740.01	OsGoSa_01g0002710.01	OsLaMu_01g0002630.01	OsKYG_01g0002670.02,OsKYG_01g0002670.01	OsIR64_01g0002620.02,OsIR64_01g0002620.01	OsLima_01g0002510.01
Os4530.POR.1.pan0000935	LOC_Os01g04630.1,OsNip_01G002750_01,Os01t0138900-01	OsCMeo_01g0002730.01	OsKeNa_01g0002640.01	OsAzu_01g0002710.01	OsARC_01g0002600.01	OsN22_01G002820_01	OsNaBo_01g0002660.01	OsPr106_01g0002700.01	OsZS97_01G002670_01	OsMH63_01G002790_01	OsLiXu_01g0002750.01	OsGoSa_01g0002720.01	OsLaMu_01g0002640.01	OsKYG_01g0002680.01	OsIR64_01g0002630.01	OsLima_01g0002520.01
Os4530.POR.1.pan0000936	OsNip_01G002760_01,LOC_Os01g04640.1,Os01t0139000-00	OsCMeo_01g0002740.01	OsKeNa_01g0002650.01	OsAzu_01g0002720.01	OsARC_01g0002610.01	OsN22_01G002830_01	OsNaBo_01g0002670.01	OsPr106_01g0002710.01	OsZS97_01G002680_01	OsMH63_01G002800_01	OsLiXu_01g0002760.01	OsGoSa_01g0002730.01	OsLaMu_01g0002650.01	OsKYG_01g0002690.01	OsIR64_01g0002640.01	OsLima_01g0002530.01
Os4530.POR.1.pan0000937	LOC_Os01g04650.1,OsNip_01G002770_01,Os01t0139200-01,Os01t0139200-02,Os01t0139200-03	OsCMeo_01g0002750.01	OsKeNa_01g0002660.01	OsAzu_01g0002730.01	OsARC_01g0002620.01	OsN22_01G002840_01	OsNaBo_01g0002680.01	OsPr106_01g0002720.01	OsZS97_01G002690_01	OsMH63_01G002810_01	OsLiXu_01g0002770.01	OsGoSa_01g0002740.01	OsLaMu_01g0002660.01	OsKYG_01g0002700.01	OsIR64_01g0002650.01	OsLima_01g0002540.01
Os4530.POR.1.pan0000938	Os01t0139600-01,LOC_Os01g04660.1,LOC_Os01g04660.2,OsNip_01G002780_01	OsCMeo_01g0002760.01	OsKeNa_01g0002670.01	OsAzu_01g0002740.01,OsAzu_01g0002740.02	OsARC_01g0002630.02,OsARC_01g0002630.01	OsN22_01G002850_01	OsNaBo_01g0002690.02,OsNaBo_01g0002690.01	OsPr106_01g0002730.01	OsZS97_01G002700_01,OsZS97_01G002700_02	OsMH63_01G002820_01	OsLiXu_01g0002780.01	OsGoSa_01g0002750.02,OsGoSa_01g0002750.01	OsLaMu_01g0002670.01,OsLaMu_01g0002670.02	OsKYG_01g0002710.01	OsIR64_01g0002660.02,OsIR64_01g0002660.01	OsLima_01g0002550.01
Os4530.POR.1.pan0000939	OsNip_01G002790_01,LOC_Os01g04670.1,Os01t0139700-01	OsCMeo_01g0002780.01,OsCMeo_01g0002790.01	OsKeNa_01g0002680.01	OsAzu_01g0002750.01	OsARC_01g0002640.01	OsN22_01G002860_01	OsNaBo_01g0002700.01	OsPr106_01g0002740.01	OsZS97_01G002710_01	OsMH63_01G002830_01	OsLiXu_01g0002790.01	OsGoSa_01g0002760.01	OsLaMu_01g0002680.01	OsKYG_01g0002720.01	OsIR64_01g0002670.01	OsLima_01g0002560.01
Os4530.POR.1.pan0000940	LOC_Os01g04690.1,Os01t0139900-01,OsNip_01G002800_01	OsCMeo_01g0002800.01	OsKeNa_01g0002690.01	OsAzu_01g0002760.01	OsARC_01g0002650.01	OsN22_01G002870_01	OsNaBo_01g0002710.01	OsPr106_01g0002750.01	OsZS97_01G002720_01	OsMH63_01G002840_01	OsLiXu_01g0002800.01	OsGoSa_01g0002770.01	OsLaMu_01g0002690.01	OsKYG_01g0002730.01	OsIR64_01g0002680.01	OsLima_01g0002570.01
Os4530.POR.1.pan0000941	LOC_Os01g04710.1,Os01t0140100-01,OsNip_01G002810_01	OsCMeo_01g0002810.01	OsKeNa_01g0002700.01	OsAzu_01g0002770.01	OsARC_01g0002660.01	OsN22_01G002880_01	OsNaBo_01g0002720.01	OsPr106_01g0002760.01	OsZS97_01G002730_01	OsMH63_01G002850_01	OsLiXu_01g0002810.01	OsGoSa_01g0002780.01	OsLaMu_01g0002700.01	OsKYG_01g0002740.01	OsIR64_01g0002690.01	OsLima_01g0002580.01
Os4530.POR.1.pan0000942	LOC_Os01g04720.1,LOC_Os01g04720.2,Os01t0140400-01,Os01t0140400-02,OsNip_01G002820_01,OsNip_01G002820_02	OsCMeo_01g0002820.02,OsCMeo_01g0002820.01	OsKeNa_01g0002710.02,OsKeNa_01g0002710.01	OsAzu_01g0002780.02,OsAzu_01g0002780.01	OsARC_01g0002670.02,OsARC_01g0002670.01	OsN22_01G002890_02,OsN22_01G002890_01	OsNaBo_01g0002730.01,OsNaBo_01g0002730.02	OsPr106_01g0002770.01	OsZS97_01G002740_01	OsMH63_01G002860_01	OsLiXu_01g0002820.02,OsLiXu_01g0002820.01	OsGoSa_01g0002790.02,OsGoSa_01g0002790.01	OsLaMu_01g0002710.02,OsLaMu_01g0002710.01	OsKYG_01g0002750.02,OsKYG_01g0002750.01	OsIR64_01g0002700.02,OsIR64_01g0002700.01	OsLima_01g0002590.01,OsLima_01g0002590.02
Os4530.POR.1.pan0000943	LOC_Os01g04730.1,Os01t0140500-01,OsNip_01G002830_01	OsCMeo_01g0002830.01	OsKeNa_01g0002720.01	OsAzu_01g0002790.01	OsARC_01g0002680.02,OsARC_01g0002680.01	OsN22_01G002900_02,OsN22_01G002900_01	OsNaBo_01g0002740.02,OsNaBo_01g0002740.01	OsPr106_01g0002780.02,OsPr106_01g0002780.01	OsZS97_01G002750_02,OsZS97_01G002750_01	OsMH63_01G002870_02,OsMH63_01G002870_01	OsLiXu_01g0002830.01	OsGoSa_01g0002800.02,OsGoSa_01g0002800.01	OsLaMu_01g0002720.02,OsLaMu_01g0002720.01	OsKYG_01g0002760.01	OsIR64_01g0002710.02,OsIR64_01g0002710.01	OsLima_01g0002600.02,OsLima_01g0002600.01
Os4530.POR.1.pan0000944	Os01t0140700-01,LOC_Os01g04750.1,OsNip_01G002840_01	OsCMeo_01g0002850.01	OsKeNa_01g0002730.01	OsAzu_01g0002810.01	OsARC_01g0002690.01	OsN22_01G002910_01	OsNaBo_01g0002750.01	OsPr106_01g0002790.01	OsZS97_01G002760_01	OsMH63_01G002880_01	OsLiXu_01g0002850.01	OsGoSa_01g0002810.01	OsLaMu_01g0002730.01	OsKYG_01g0002780.01	OsIR64_01g0002720.01	OsLima_01g0002610.01
Os4530.POR.1.pan0000945	LOC_Os01g04800.1,Os01t0141000-01,OsNip_01G002860_01	OsCMeo_01g0002860.01	OsKeNa_01g0002740.01	OsAzu_01g0002820.01	OsARC_01g0002700.01	OsN22_01G002920_01	OsNaBo_01g0002760.01	OsPr106_01g0002800.01	OsZS97_01G002770_01	OsMH63_01G002890_01	OsLiXu_01g0002860.01	OsGoSa_01g0002820.01	OsLaMu_01g0002740.01	OsKYG_01g0002790.01	OsIR64_01g0002730.01	OsLima_01g0002620.01
Os4530.POR.1.pan0000946	OsNip_01G002870_01,LOC_Os01g04814.1,LOC_Os01g04814.3,LOC_Os01g04814.4,Os01t0141100-01,Os01t0141100-02	OsCMeo_01g0002870.01,OsCMeo_01g0002870.02	OsKeNa_01g0002750.01,OsKeNa_01g0002750.02	OsAzu_01g0002830.01	OsARC_01g0002710.01	OsN22_01G002930_01	OsNaBo_01g0002770.01	OsPr106_01g0002810.02,OsPr106_01g0002810.01	OsZS97_01G002780_01	OsMH63_01G002900_01,OsMH63_01G002900_02	OsLiXu_01g0002870.01	OsGoSa_01g0002830.01	OsLaMu_01g0002750.02,OsLaMu_01g0002750.01	OsKYG_01g0002800.02,OsKYG_01g0002800.01	OsIR64_01g0002740.01,OsIR64_01g0002740.02	OsLima_01g0002630.01
Os4530.POR.1.pan0000947	LOC_Os01g04840.1,OsNip_01G002880_01,Os01t0141300-00	OsCMeo_01g0002890.01	OsKeNa_01g0002770.01	OsAzu_01g0002850.01	OsARC_01g0002720.01	OsN22_01G002950_01	OsNaBo_01g0002790.01	OsPr106_01g0002830.01	OsZS97_01G002790_01	OsMH63_01G002920_01	OsLiXu_01g0002900.01	OsGoSa_01g0002850.01	OsLaMu_01g0002770.01	OsKYG_01g0002820.01	OsIR64_01g0002760.01	OsLima_01g0002650.01
Os4530.POR.1.pan0000948	Os01t0141600-01,LOC_Os01g04860.1,OsNip_01G002890_01	OsCMeo_01g0002910.01,OsCMeo_01g0002910.02	OsKeNa_01g0002790.01	OsAzu_01g0002870.01	OsARC_01g0002730.01	OsN22_01G002970_01	OsNaBo_01g0002810.01	OsPr106_01g0002850.01	OsZS97_01G002810_06,OsZS97_01G002810_05,OsZS97_01G002810_03,OsZS97_01G002810_02,OsZS97_01G002810_04,OsZS97_01G002810_01,OsZS97_01G002810_07,OsZS97_01G002810_09,OsZS97_01G002810_08	OsMH63_01G002940_02,OsMH63_01G002940_01,OsMH63_01G002940_03	OsLiXu_01g0002920.01	OsGoSa_01g0002870.01	OsLaMu_01g0002780.01	OsKYG_01g0002840.01	OsIR64_01g0002770.01	OsLima_01g0002670.01
Os4530.POR.1.pan0000949	LOC_Os01g04870.1,OsNip_01G002900_01,Os01t0141700-01	OsCMeo_01g0002920.01	OsKeNa_01g0002800.01	OsAzu_01g0002880.01	OsARC_01g0002740.01	OsN22_01G002980_02,OsN22_01G002980_01	OsNaBo_01g0002820.01	OsPr106_01g0002860.01	OsZS97_01G002820_01	OsMH63_01G002950_02,OsMH63_01G002950_01	OsLiXu_01g0002930.01	OsGoSa_01g0002880.01	OsLaMu_01g0002790.01	OsKYG_01g0002850.01	OsIR64_01g0002780.01	OsLima_01g0002680.01
Os4530.POR.1.pan0000950	LOC_Os01g04880.1,LOC_Os01g04880.2,Os01t0141900-01,OsNip_01G002910_01	OsCMeo_01g0002930.01	OsKeNa_01g0002810.01	OsAzu_01g0002890.01	OsARC_01g0002750.01	OsN22_01G002990_01	OsNaBo_01g0002830.01	OsPr106_01g0002870.01	OsZS97_01G002830_01,OsZS97_01G002830_03,OsZS97_01G002830_02	OsMH63_01G002960_01,OsMH63_01G002960_02	OsLiXu_01g0002940.01	OsGoSa_01g0002890.01	OsLaMu_01g0002800.01	OsKYG_01g0002860.01	OsIR64_01g0002790.01	OsLima_01g0002690.01
Os4530.POR.1.pan0000951	LOC_Os01g04900.1,LOC_Os01g04900.2,LOC_Os01g04900.3,Os01t0142100-01,Os01t0142100-02,OsNip_01G002930_01	OsCMeo_01g0002950.01	OsKeNa_01g0002830.01	OsAzu_01g0002910.01	OsARC_01g0002770.01	OsN22_01G003010_01	OsNaBo_01g0002850.01	OsPr106_01g0002890.01	OsZS97_01G002850_01,OsZS97_01G002850_02	OsMH63_01G002980_03,OsMH63_01G002980_01,OsMH63_01G002980_02	OsLiXu_01g0002960.01,OsLiXu_01g0002960.02	OsGoSa_01g0002910.01	OsLaMu_01g0002820.01	OsKYG_01g0002880.01	OsIR64_01g0002810.02,OsIR64_01g0002810.01	OsLima_01g0002710.01
Os4530.POR.1.pan0000952	Os01t0142200-01,LOC_Os01g04910.1,OsNip_01G002940_01,OsNip_01G002940_02	OsCMeo_01g0002960.02,OsCMeo_01g0002960.01	OsKeNa_01g0002840.01,OsKeNa_01g0002840.02	OsAzu_01g0002920.02,OsAzu_01g0002920.01	OsARC_01g0002780.02,OsARC_01g0002780.01	OsN22_01G003020_02,OsN22_01G003020_01	OsNaBo_01g0002860.02,OsNaBo_01g0002860.01	OsPr106_01g0002900.01,OsPr106_01g0002900.02	OsZS97_01G002860_02,OsZS97_01G002860_01	OsMH63_01G002990_01,OsMH63_01G002990_02	OsLiXu_01g0002970.02,OsLiXu_01g0002970.01	OsGoSa_01g0002920.02,OsGoSa_01g0002920.01	OsLaMu_01g0002830.01,OsLaMu_01g0002830.02	OsKYG_01g0002890.01,OsKYG_01g0002890.02	OsIR64_01g0002820.01,OsIR64_01g0002820.02	OsLima_01g0002720.01,OsLima_01g0002720.02
Os4530.POR.1.pan0000953	Os01t0142300-01,Os01t0142300-02,Os01t0142300-03,LOC_Os01g04920.1,LOC_Os01g04920.2,LOC_Os01g04920.3,OsNip_01G002950_01	OsCMeo_01g0002970.01	OsKeNa_01g0002850.01	OsAzu_01g0002930.01	OsARC_01g0002790.01	OsN22_01G003030_01	OsNaBo_01g0002870.01	OsPr106_01g0002910.01	OsZS97_01G002870_01,OsZS97_01G002870_02	OsMH63_01G003000_01	OsLiXu_01g0002980.01	OsGoSa_01g0002930.01	OsLaMu_01g0002840.01	OsKYG_01g0002900.01	OsIR64_01g0002830.01	OsLima_01g0002730.01
Os4530.POR.1.pan0000954	LOC_Os01g04930.1,Os01t0142500-01,OsNip_01G002960_01	OsCMeo_01g0002980.01	OsKeNa_01g0002860.01	OsAzu_01g0002940.01	OsARC_01g0002800.01	OsN22_01G003040_01	OsNaBo_01g0002880.01	OsPr106_01g0002920.01	OsZS97_01G002880_01	OsMH63_01G003010_01	OsLiXu_01g0002990.01	OsGoSa_01g0002940.01	OsLaMu_01g0002850.01	OsKYG_01g0002910.01	OsIR64_01g0002840.01	OsLima_01g0002740.01
Os4530.POR.1.pan0000955	LOC_Os01g04950.1,LOC_Os01g04950.2,LOC_Os01g04950.3,LOC_Os01g04950.4,OsNip_01G002970_03,OsNip_01G002970_01,OsNip_01G002970_02,Os01t0142600-01,Os01t0142800-01,Os01t0142800-02,Os01t0142800-03	OsCMeo_01g0002990.01,OsCMeo_01g0002990.02,OsCMeo_01g0002990.03	OsKeNa_01g0002870.01,OsKeNa_01g0002870.02,OsKeNa_01g0002870.03	OsAzu_01g0002950.01,OsAzu_01g0002950.02	OsARC_01g0002810.01,OsARC_01g0002810.02,OsARC_01g0002810.03	OsN22_01G003050_01,OsN22_01G003050_02,OsN22_01G003050_03	OsNaBo_01g0002890.01,OsNaBo_01g0002890.02	OsPr106_01g0002930.01,OsPr106_01g0002930.02,OsPr106_01g0002930.03	OsZS97_01G002890_03,OsZS97_01G002890_02,OsZS97_01G002890_01,OsZS97_01G002890_04,OsZS97_01G002890_05,OsZS97_01G002890_06,OsZS97_01G002890_07	OsMH63_01G003020_01,OsMH63_01G003020_02,OsMH63_01G003020_03	OsLiXu_01g0003000.01,OsLiXu_01g0003000.02,OsLiXu_01g0003000.03	OsGoSa_01g0002950.01,OsGoSa_01g0002950.02,OsGoSa_01g0002950.03	OsLaMu_01g0002860.01,OsLaMu_01g0002860.02	OsKYG_01g0002920.01,OsKYG_01g0002920.02,OsKYG_01g0002920.03	OsIR64_01g0002850.02,OsIR64_01g0002850.01,OsIR64_01g0002850.03,OsIR64_01g0002850.04,OsIR64_01g0002850.05	OsLima_01g0002750.01,OsLima_01g0002750.02
Os4530.POR.1.pan0000956	LOC_Os01g04990.1,LOC_Os01g04990.2,OsNip_01G002980_01,Os01t0143100-01	OsCMeo_01g0003000.01	OsKeNa_01g0002880.01	OsAzu_01g0002960.01	OsARC_01g0002820.01	OsN22_01G003060_01	OsNaBo_01g0002900.01	OsPr106_01g0002940.01	OsZS97_01G002910_01	OsMH63_01G003030_01,OsMH63_01G003030_02	OsLiXu_01g0003010.01	OsGoSa_01g0002960.01	OsLaMu_01g0002870.01	OsKYG_01g0002930.02,OsKYG_01g0002930.01	OsIR64_01g0002860.01	OsLima_01g0002760.01
Os4530.POR.1.pan0000957	LOC_Os01g05010.1,OsNip_01G003000_01,Os01t0143300-01	OsCMeo_01g0003020.01	OsKeNa_01g0002900.01	OsAzu_01g0002980.01	OsARC_01g0002840.01	OsN22_01G003080_01,OsN22_01G003090_01	OsNaBo_01g0002920.01,OsNaBo_01g0002930.01	OsPr106_01g0002960.01	OsZS97_01G002940_01	OsMH63_01G003050_01,OsMH63_01G003060_01	OsLiXu_01g0003030.01	OsGoSa_01g0002980.01	OsLaMu_01g0002890.01	OsKYG_01g0002950.01	OsIR64_01g0002880.01	OsLima_01g0002780.01
Os4530.POR.1.pan0000958	Os01t0143400-00,LOC_Os01g05020.1,OsNip_01G003010_01,LOC_Os01g05040.1			OsAzu_01g0002990.01	OsARC_01g0002850.01	OsN22_01G003100_01	OsNaBo_01g0002940.01	OsPr106_01g0002970.01,OsPr106_01g0002980.01	OsZS97_01G002950_01	OsMH63_01G003070_01					OsIR64_01g0002890.01	OsLima_01g0002790.01
Os4530.POR.1.pan0000959	OsNip_01G003020_01,Os01t0143700-00,LOC_Os01g05050.1	OsCMeo_01g0003040.01	OsKeNa_01g0002920.01	OsAzu_01g0003010.01	OsARC_01g0002870.01			OsPr106_01g0002990.01	OsZS97_01G002960_01	OsMH63_01G003080_01	OsLiXu_01g0003050.01	OsGoSa_01g0003000.01	OsLaMu_01g0002910.01		OsIR64_01g0002910.01	OsLima_01g0002810.01
Os4530.POR.1.pan0000960	LOC_Os01g05060.1,OsNip_01G003030_01,Os01t0143800-01,Os01t0143800-03	OsCMeo_01g0003050.01	OsKeNa_01g0002930.01	OsAzu_01g0003020.01	OsARC_01g0002880.01	OsN22_01G003110_01	OsNaBo_01g0002950.01	OsPr106_01g0003000.01	OsZS97_01G002970_01	OsMH63_01G003090_01	OsLiXu_01g0003060.01	OsGoSa_01g0003010.01	OsLaMu_01g0002920.01	OsKYG_01g0002970.01	OsIR64_01g0002920.01	OsLima_01g0002820.01
Os4530.POR.1.pan0000961	LOC_Os01g05064.1,Os01t0143900-01,OsNip_01G003040_01	OsCMeo_01g0003060.01	OsKeNa_01g0002940.01	OsAzu_01g0003030.01		OsN22_01G003120_01	OsNaBo_01g0002960.01	OsPr106_01g0003010.01	OsZS97_01G002980_01	OsMH63_01G003100_01	OsLiXu_01g0003070.01	OsGoSa_01g0003020.01	OsLaMu_01g0002930.01	OsKYG_01g0002980.01	OsIR64_01g0002930.01	OsLima_01g0002830.01
Os4530.POR.1.pan0000962	LOC_Os01g05070.1,LOC_Os01g05070.2,OsNip_01G003050_02,OsNip_01G003050_01,Os01t0144000-01,LOC_Os01g05080.1,LOC_Os01g05080.2,Os01t0144100-01,OsNip_01G003060_01	OsCMeo_01g0003070.01,OsCMeo_01g0003070.02,OsCMeo_01g0003080.01	OsKeNa_01g0002950.01,OsKeNa_01g0002950.02,OsKeNa_01g0002950.03	OsAzu_01g0003040.01,OsAzu_01g0003040.02,OsAzu_01g0003050.01,OsAzu_01g0003050.02	OsARC_01g0002890.02,OsARC_01g0002890.01,OsARC_01g0002890.03	OsN22_01G003130_01,OsN22_01G003140_01	OsNaBo_01g0002970.01,OsNaBo_01g0002970.02,OsNaBo_01g0002980.01	OsPr106_01g0003020.01	OsZS97_01G002990_02,OsZS97_01G002990_01,OsZS97_01G002990_03	OsMH63_01G003110_01	OsLiXu_01g0003080.01,OsLiXu_01g0003090.01	OsGoSa_01g0003030.01,OsGoSa_01g0003040.01	OsLaMu_01g0002940.02,OsLaMu_01g0002940.01,OsLaMu_01g0002950.01,OsLaMu_01g0002950.02	OsKYG_01g0002990.01,OsKYG_01g0002990.03,OsKYG_01g0002990.02,OsKYG_01g0003000.01	OsIR64_01g0002940.01,OsIR64_01g0002950.01	OsLima_01g0002840.01
Os4530.POR.1.pan0000963	Os01t0144200-01,LOC_Os01g05090.1,OsNip_01G003070_01	OsCMeo_01g0003090.01	OsKeNa_01g0002960.01	OsAzu_01g0003060.01	OsARC_01g0002900.02,OsARC_01g0002900.01	OsN22_01G003150_01	OsNaBo_01g0002990.01	OsPr106_01g0003030.01	OsZS97_01G003000_01	OsMH63_01G003120_02,OsMH63_01G003120_01	OsLiXu_01g0003100.01	OsGoSa_01g0003050.01	OsLaMu_01g0002960.01	OsKYG_01g0003010.01	OsIR64_01g0002960.01	OsLima_01g0002850.01
Os4530.POR.1.pan0000964	LOC_Os01g05100.1,OsNip_01G003080_01,Os01t0144300-01	OsCMeo_01g0003100.01	OsKeNa_01g0002970.01	OsAzu_01g0003070.01	OsARC_01g0002920.01	OsN22_01G003160_01	OsNaBo_01g0003000.01	OsPr106_01g0003040.01	OsZS97_01G003010_01	OsMH63_01G003130_01	OsLiXu_01g0003110.01	OsGoSa_01g0003060.01	OsLaMu_01g0002970.01	OsKYG_01g0003020.01	OsIR64_01g0002970.01	OsLima_01g0002860.01
Os4530.POR.1.pan0000965	Os01t0144340-00,OsNip_01G003090_01		OsKeNa_01g0002980.01		OsARC_01g0002930.01		OsNaBo_01g0003010.01	OsPr106_01g0003050.01		OsMH63_01G003140_01	OsLiXu_01g0003120.01				OsIR64_01g0002980.01
Os4530.POR.1.pan0000966	Os01t0144500-00,LOC_Os01g05120.1,OsNip_01G003100_01	OsCMeo_01g0003110.01	OsKeNa_01g0002990.01	OsAzu_01g0003080.01	OsARC_01g0002950.01	OsN22_01G003180_01	OsNaBo_01g0003030.01	OsPr106_01g0003060.01			OsLiXu_01g0003130.01	OsGoSa_01g0003070.01	OsLaMu_01g0002980.01	OsKYG_01g0003030.01	OsIR64_01g0002990.01	OsLima_01g0002870.01
Os4530.POR.1.pan0000967	LOC_Os01g05130.1,OsNip_01G003110_01,Os01t0144600-01	OsCMeo_01g0003120.01	OsKeNa_01g0003000.01	OsAzu_01g0003090.01	OsARC_01g0002960.01	OsN22_01G003190_01	OsNaBo_01g0003040.01	OsPr106_01g0003070.01	OsZS97_01G003030_01	OsMH63_01G003160_01,OsMH63_01G003160_02	OsLiXu_01g0003140.01	OsGoSa_01g0003080.01	OsLaMu_01g0002990.01	OsKYG_01g0003040.01	OsIR64_01g0003000.01	OsLima_01g0002880.01
Os4530.POR.1.pan0000968	LOC_Os01g05140.1,OsNip_01G003120_01,Os01t0144700-01	OsCMeo_01g0003130.01	OsKeNa_01g0003010.01	OsAzu_01g0003100.01	OsARC_01g0002970.01	OsN22_01G003200_01	OsNaBo_01g0003050.01	OsPr106_01g0003080.01	OsZS97_01G003040_01	OsMH63_01G003170_01	OsLiXu_01g0003150.01	OsGoSa_01g0003090.01	OsLaMu_01g0003000.01	OsKYG_01g0003050.01	OsIR64_01g0003010.01	OsLima_01g0002890.01
Os4530.POR.1.pan0000969	Os01t0144800-01,LOC_Os01g05150.1,OsNip_01G003130_01,Os01t0144900-01,LOC_Os01g05160.1,LOC_Os01g05170.1,Os01t0145000-00					OsN22_01G003210_01,OsN22_01G003230_01	OsNaBo_01g0003060.01,OsNaBo_01g0003080.01	OsPr106_01g0003090.01		OsMH63_01G003180_01,OsMH63_01G003190_01
Os4530.POR.1.pan0000970	Os01t0145200-01,LOC_Os01g05180.1,OsNip_01G003140_02,OsNip_01G003140_01,LOC_Os01g05220.1,OsNip_01G003160_01,Os01t0145600-01	OsCMeo_01g0003260.01,OsCMeo_01g0003270.01	OsKeNa_01g0003050.01,OsKeNa_01g0003050.02	OsAzu_01g0003120.01,OsAzu_01g0003120.02,OsAzu_01g0003140.01		OsN22_01G003220_01,OsN22_01G003220_02,OsN22_01G003240_01	OsNaBo_01g0003070.01,OsNaBo_01g0003070.02,OsNaBo_01g0003090.01	OsPr106_01g0003100.01,OsPr106_01g0003100.02		OsMH63_01G003200_02,OsMH63_01G003200_01	OsLiXu_01g0003170.01,OsLiXu_01g0003170.02,OsLiXu_01g0003190.01	OsGoSa_01g0003130.01,OsGoSa_01g0003130.02,OsGoSa_01g0003150.01	OsLaMu_01g0003040.02,OsLaMu_01g0003040.01		OsIR64_01g0003030.01,OsIR64_01g0003030.02	OsLima_01g0002910.01,OsLima_01g0002910.02
Os4530.POR.1.pan0000971	Os01t0147001-00,LOC_Os01g05400.1,OsNip_01G003300_01		OsKeNa_01g0003170.01		OsARC_01g0003050.01			OsPr106_01g0003210.01		OsMH63_01G003320_01			OsLaMu_01g0003120.01		OsIR64_01g0003130.01
Os4530.POR.1.pan0000972	LOC_Os01g05420.1,OsNip_01G003320_01,Os01t0147200-01,Os01t0147200-02	OsCMeo_01g0003370.01	OsKeNa_01g0003220.01	OsAzu_01g0003390.01	OsARC_01g0003070.01	OsN22_01G003330_01	OsNaBo_01g0003180.01	OsPr106_01g0003230.01	OsZS97_01G003120_01	OsMH63_01G003340_01	OsLiXu_01g0003280.01	OsGoSa_01g0003240.01	OsLaMu_01g0003170.01	OsKYG_01g0003120.01	OsIR64_01g0003180.01	OsLima_01g0003020.01
Os4530.POR.1.pan0000973	OsNip_01G003330_01,Os01t0147300-01,LOC_Os01g05430.1	OsCMeo_01g0003380.01	OsKeNa_01g0003240.01	OsAzu_01g0003400.01	OsARC_01g0003080.01	OsN22_01G003350_01	OsNaBo_01g0003200.01	OsPr106_01g0003250.01	OsZS97_01G003140_01	OsMH63_01G003360_01	OsLiXu_01g0003290.01	OsGoSa_01g0003250.01	OsLaMu_01g0003190.01	OsKYG_01g0003140.01	OsIR64_01g0003200.01	OsLima_01g0003030.01
Os4530.POR.1.pan0000974	Os01t0147400-00,LOC_Os01g05440.1,OsNip_01G003340_01	OsCMeo_01g0003390.01	OsKeNa_01g0003250.01	OsAzu_01g0003410.01	OsARC_01g0003090.01	OsN22_01G003360_01	OsNaBo_01g0003210.01,OsNaBo_01g0003210.03,OsNaBo_01g0003210.02	OsPr106_01g0003260.01	OsZS97_01G003150_01	OsMH63_01G003370_01	OsLiXu_01g0003300.01	OsGoSa_01g0003260.01	OsLaMu_01g0003200.01	OsKYG_01g0003150.01	OsIR64_01g0003210.01	OsLima_01g0003040.01
Os4530.POR.1.pan0000975	Os01t0147600-00,LOC_Os01g05450.1,OsNip_01G003350_01,LOC_Os01g05460.1,LOC_Os01g05470.1,Os01t0147700-01	OsCMeo_01g0003400.01	OsKeNa_01g0003270.01	OsAzu_01g0003420.01	OsARC_01g0003100.01	OsN22_01G003370_01,OsN22_01G003380_01,OsN22_01G003380_02	OsNaBo_01g0003220.01,OsNaBo_01g0003220.02	OsPr106_01g0003270.01,OsPr106_01g0003290.01	OsZS97_01G003160_01,OsZS97_01G003170_02,OsZS97_01G003170_01	OsMH63_01G003380_01	OsLiXu_01g0003320.02,OsLiXu_01g0003320.01	OsGoSa_01g0003280.01,OsGoSa_01g0003290.01
Os4530.POR.1.pan0000976	Os01t0147800-01,LOC_Os01g05480.1,LOC_Os01g05480.2,LOC_Os01g05480.3,OsNip_01G003360_01,OsNip_01G003360_02	OsCMeo_01g0003420.02,OsCMeo_01g0003420.01	OsKeNa_01g0003280.02,OsKeNa_01g0003280.01	OsAzu_01g0003440.02,OsAzu_01g0003440.01	OsARC_01g0003110.02,OsARC_01g0003110.01	OsN22_01G003400_02,OsN22_01G003400_01	OsNaBo_01g0003240.02,OsNaBo_01g0003240.01	OsPr106_01g0003310.01,OsPr106_01g0003320.02,OsPr106_01g0003320.01	OsZS97_01G003180_02,OsZS97_01G003180_01	OsMH63_01G003410_01,OsMH63_01G003420_02,OsMH63_01G003420_01	OsLiXu_01g0003330.01	OsGoSa_01g0003300.01	OsLaMu_01g0003220.02,OsLaMu_01g0003220.01	OsKYG_01g0003170.02,OsKYG_01g0003170.01	OsIR64_01g0003230.02,OsIR64_01g0003230.01	OsLima_01g0003060.01
Os4530.POR.1.pan0000977	LOC_Os01g05490.1,LOC_Os01g05490.2,OsNip_01G003370_01,OsNip_01G003370_02,OsNip_01G003370_03,Os01t0147900-01	OsCMeo_01g0003430.01	OsKeNa_01g0003290.03,OsKeNa_01g0003290.02,OsKeNa_01g0003290.01	OsAzu_01g0003450.01	OsARC_01g0003120.02,OsARC_01g0003120.03,OsARC_01g0003120.01	OsN22_01G003410_01,OsN22_01G003410_03,OsN22_01G003410_02	OsNaBo_01g0003250.01,OsNaBo_01g0003250.03,OsNaBo_01g0003250.02	OsPr106_01g0003330.01,OsPr106_01g0003330.02,OsPr106_01g0003330.03	OsZS97_01G003190_01,OsZS97_01G003190_03,OsZS97_01G003190_02	OsMH63_01G003440_02,OsMH63_01G003440_03,OsMH63_01G003440_01	OsLiXu_01g0003340.01	OsGoSa_01g0003310.01,OsGoSa_01g0003310.02,OsGoSa_01g0003310.03	OsLaMu_01g0003230.02,OsLaMu_01g0003230.01,OsLaMu_01g0003230.03	OsKYG_01g0003180.03,OsKYG_01g0003180.01,OsKYG_01g0003180.02	OsIR64_01g0003240.01	OsLima_01g0003070.01
Os4530.POR.1.pan0000978	Os01t0148000-00,OsNip_01G003380_02,OsNip_01G003380_01,LOC_Os01g05500.1,LOC_Os01g05500.2,Os01t0148050-01	OsCMeo_01g0003440.02,OsCMeo_01g0003440.01	OsKeNa_01g0003300.01,OsKeNa_01g0003300.02	OsAzu_01g0003460.02,OsAzu_01g0003460.01	OsARC_01g0003130.01	OsN22_01G003420_01	OsNaBo_01g0003260.01	OsPr106_01g0003340.01	OsZS97_01G003200_02,OsZS97_01G003200_01	OsMH63_01G003450_01,OsMH63_01G003450_02,OsMH63_01G003450_03	OsLiXu_01g0003350.02,OsLiXu_01g0003350.01	OsGoSa_01g0003320.01	OsLaMu_01g0003240.01	OsKYG_01g0003190.02,OsKYG_01g0003190.01	OsIR64_01g0003250.03,OsIR64_01g0003250.01,OsIR64_01g0003250.02	OsLima_01g0003080.01
Os4530.POR.1.pan0000979	LOC_Os01g05510.1,LOC_Os01g05510.2,LOC_Os01g05510.3,LOC_Os01g05510.4,LOC_Os01g05510.5,OsNip_01G003390_03,OsNip_01G003390_01,OsNip_01G003390_02,Os01t0148100-01	OsCMeo_01g0003450.01	OsKeNa_01g0003310.01,OsKeNa_01g0003310.02	OsAzu_01g0003470.01	OsARC_01g0003140.01,OsARC_01g0003140.02	OsN22_01G003430_02,OsN22_01G003430_01	OsNaBo_01g0003270.01	OsPr106_01g0003350.01,OsPr106_01g0003350.02	OsZS97_01G003210_01,OsZS97_01G003210_02,OsZS97_01G003210_03	OsMH63_01G003460_01	OsLiXu_01g0003360.01	OsGoSa_01g0003330.01,OsGoSa_01g0003330.02	OsLaMu_01g0003250.01,OsLaMu_01g0003250.02	OsKYG_01g0003200.01,OsKYG_01g0003200.02	OsIR64_01g0003260.01,OsIR64_01g0003260.02	OsLima_01g0003090.01,OsLima_01g0003090.02
Os4530.POR.1.pan0000980	LOC_Os01g05530.1,OsNip_01G003400_01,Os01t0148400-01	OsCMeo_01g0003470.01,OsCMeo_01g0003470.02	OsKeNa_01g0003320.01	OsAzu_01g0003490.01,OsAzu_01g0003490.02,OsAzu_01g0003490.03	OsARC_01g0003150.01	OsN22_01G003440_01,OsN22_01G003440_02	OsNaBo_01g0003280.01,OsNaBo_01g0003280.02,OsNaBo_01g0003280.03	OsPr106_01g0003360.01	OsZS97_01G003220_01,OsZS97_01G003220_02	OsMH63_01G003470_01	OsLiXu_01g0003370.01	OsGoSa_01g0003340.01	OsLaMu_01g0003260.01,OsLaMu_01g0003260.02	OsKYG_01g0003210.01,OsKYG_01g0003210.02	OsIR64_01g0003270.01,OsIR64_01g0003270.02	OsLima_01g0003100.01
Os4530.POR.1.pan0000981	LOC_Os01g05540.1,Os01t0148500-01,OsNip_01G003410_01	OsCMeo_01g0003480.01	OsKeNa_01g0003330.01	OsAzu_01g0003500.01	OsARC_01g0003160.01	OsN22_01G003450_01	OsNaBo_01g0003290.01	OsPr106_01g0003370.01	OsZS97_01G003230_01	OsMH63_01G003480_01	OsLiXu_01g0003380.01	OsGoSa_01g0003350.01	OsLaMu_01g0003270.01	OsKYG_01g0003220.01	OsIR64_01g0003280.01	OsLima_01g0003110.01
Os4530.POR.1.pan0000982	Os01t0148700-01,Os01t0148700-02,LOC_Os01g05560.1,OsNip_01G003430_01	OsCMeo_01g0003500.01	OsKeNa_01g0003350.01	OsAzu_01g0003520.01	OsARC_01g0003180.01	OsN22_01G003470_01	OsNaBo_01g0003310.01	OsPr106_01g0003400.01	OsZS97_01G003260_01	OsMH63_01G003510_01	OsLiXu_01g0003400.01	OsGoSa_01g0003370.01	OsLaMu_01g0003300.01	OsKYG_01g0003240.01	OsIR64_01g0003300.01	OsLima_01g0003130.01
Os4530.POR.1.pan0000983	Os01t0149350-00,LOC_Os01g05600.1,OsNip_01G003460_01	OsCMeo_01g0003530.01	OsKeNa_01g0003380.01	OsAzu_01g0003550.01	OsARC_01g0003210.01	OsN22_01G003500_01	OsNaBo_01g0003340.01	OsPr106_01g0003420.01	OsZS97_01G003290_01	OsMH63_01G003530_01,OsMH63_01G003540_01	OsLiXu_01g0003430.01	OsGoSa_01g0003410.01	OsLaMu_01g0003310.01	OsKYG_01g0003270.01,OsKYG_01g0003280.01	OsIR64_01g0003330.01,OsIR64_01g0003350.01	OsLima_01g0003160.01
Os4530.POR.1.pan0000984	LOC_Os01g05610.1,Os01t0149400-00,OsNip_01G003470_01	OsCMeo_01g0003540.01	OsKeNa_01g0003390.01	OsAzu_01g0003560.01	OsARC_01g0003220.01	OsN22_01G003510_01	OsNaBo_01g0003350.01	OsPr106_01g0003430.01	OsZS97_01G003300_01	OsMH63_01G003550_01	OsLiXu_01g0003450.01	OsGoSa_01g0003420.01	OsLaMu_01g0003320.01	OsKYG_01g0003290.01	OsIR64_01g0003340.01,OsIR64_01g0003360.01	OsLima_01g0003170.01
Os4530.POR.1.pan0000985	Os01t0149500-01,LOC_Os01g05620.1,OsNip_01G003480_01	OsCMeo_01g0003550.01	OsKeNa_01g0003400.01	OsAzu_01g0003570.01	OsARC_01g0003230.01	OsN22_01G003520_01	OsNaBo_01g0003360.01	OsPr106_01g0003440.01	OsZS97_01G003310_01	OsMH63_01G003560_01	OsLiXu_01g0003460.01,OsLiXu_01g0003470.01	OsGoSa_01g0003430.01	OsLaMu_01g0003330.01	OsKYG_01g0003300.01	OsIR64_01g0003370.01	OsLima_01g0003180.01
Os4530.POR.1.pan0000986	Os01t0149600-01,LOC_Os01g05630.1,OsNip_01G003490_01	OsCMeo_01g0003560.01	OsKeNa_01g0003410.01	OsAzu_01g0003580.01	OsARC_01g0003240.01		OsNaBo_01g0003370.01	OsPr106_01g0003450.01	OsZS97_01G003320_01	OsMH63_01G003570_01	OsLiXu_01g0003480.01	OsGoSa_01g0003440.01	OsLaMu_01g0003340.01			OsLima_01g0003190.01
Os4530.POR.1.pan0000987	Os01t0149700-00,OsNip_01G003500_01,LOC_Os01g05640.1	OsCMeo_01g0003570.01	OsKeNa_01g0003420.01	OsAzu_01g0003590.01	OsARC_01g0003250.01	OsN22_01G003530_01	OsNaBo_01g0003380.01	OsPr106_01g0003460.01,OsPr106_01g0003470.01	OsZS97_01G003330_01	OsMH63_01G003580_01,OsMH63_01G003590_01	OsLiXu_01g0003490.01	OsGoSa_01g0003450.01	OsLaMu_01g0003350.01	OsKYG_01g0003310.01	OsIR64_01g0003380.01	OsLima_01g0003200.01
Os4530.POR.1.pan0000988	OsNip_01G003520_01,LOC_Os01g05650.1,Os01t0149800-01	OsCMeo_01g0003580.01	OsKeNa_01g0003430.01	OsAzu_01g0003600.01	OsARC_01g0003260.01	OsN22_01G003540_01	OsNaBo_01g0003400.01	OsPr106_01g0003480.01	OsZS97_01G003340_01	OsMH63_01G003600_01	OsLiXu_01g0003500.01	OsGoSa_01g0003460.01	OsLaMu_01g0003360.01	OsKYG_01g0003320.01	OsIR64_01g0003390.01	OsLima_01g0003210.01
Os4530.POR.1.pan0000989	LOC_Os01g05660.1,LOC_Os01g05660.2,LOC_Os01g05660.3,OsNip_01G003530_02,OsNip_01G003530_01,OsNip_01G003530_03,Os01t0149900-01	OsCMeo_01g0003590.01,OsCMeo_01g0003590.03,OsCMeo_01g0003590.02	OsKeNa_01g0003440.03,OsKeNa_01g0003440.02,OsKeNa_01g0003440.01	OsAzu_01g0003610.01,OsAzu_01g0003610.03,OsAzu_01g0003610.02	OsARC_01g0003270.03,OsARC_01g0003270.02,OsARC_01g0003270.01	OsN22_01G003550_03,OsN22_01G003550_04,OsN22_01G003550_02,OsN22_01G003550_01	OsNaBo_01g0003410.02,OsNaBo_01g0003410.01	OsPr106_01g0003490.02,OsPr106_01g0003490.01,OsPr106_01g0003490.03	OsZS97_01G003350_01	OsMH63_01G003610_01,OsMH63_01G003610_04,OsMH63_01G003610_03,OsMH63_01G003610_02	OsLiXu_01g0003510.01	OsGoSa_01g0003470.03,OsGoSa_01g0003470.02,OsGoSa_01g0003470.01	OsLaMu_01g0003370.03,OsLaMu_01g0003370.02,OsLaMu_01g0003370.01	OsKYG_01g0003330.03,OsKYG_01g0003330.02,OsKYG_01g0003330.01	OsIR64_01g0003400.02,OsIR64_01g0003400.01,OsIR64_01g0003400.03	OsLima_01g0003220.01,OsLima_01g0003220.03,OsLima_01g0003220.02
Os4530.POR.1.pan0000990	LOC_Os01g05670.1,Os01t0150000-01,Os01t0150000-02,OsNip_01G003540_01	OsCMeo_01g0003600.01	OsKeNa_01g0003450.01	OsAzu_01g0003620.01	OsARC_01g0003280.01	OsN22_01G003560_01		OsPr106_01g0003500.01	OsZS97_01G003360_01	OsMH63_01G003620_01	OsLiXu_01g0003520.01	OsGoSa_01g0003480.01	OsLaMu_01g0003380.01	OsKYG_01g0003340.01	OsIR64_01g0003410.01	OsLima_01g0003230.01
Os4530.POR.1.pan0000991	Os01t0150100-01,OsNip_01G003550_02,OsNip_01G003550_01,LOC_Os01g05680.1,Os01t0150200-01,Os01t0150200-02,LOC_Os01g05694.1							OsPr106_01g0003510.01,OsPr106_01g0003510.02	OsZS97_01G003370_05,OsZS97_01G003370_04,OsZS97_01G003370_03,OsZS97_01G003370_01,OsZS97_01G003370_02,OsZS97_01G003370_07,OsZS97_01G003370_06,OsZS97_01G003370_08
Os4530.POR.1.pan0000992	OsNip_01G003560_01,LOC_Os01g05710.1,Os01t0150400-00	OsCMeo_01g0003620.01	OsKeNa_01g0003480.01	OsAzu_01g0003640.01	OsARC_01g0003300.01			OsPr106_01g0003520.02,OsPr106_01g0003520.01			OsLiXu_01g0003540.01	OsGoSa_01g0003500.01	OsLaMu_01g0003410.01	OsKYG_01g0003360.01	OsIR64_01g0003440.01	OsLima_01g0003260.01
Os4530.POR.1.pan0000993	Os01t0150500-00,LOC_Os01g05720.1,OsNip_01G003570_01							OsPr106_01g0003530.01	OsZS97_01G003380_01
Os4530.POR.1.pan0000994	Os01t0150800-01,LOC_Os01g05744.1,OsNip_01G003580_01								OsZS97_01G003400_03,OsZS97_01G003400_02,OsZS97_01G003400_01
Os4530.POR.1.pan0000995	Os01t0150900-01,LOC_Os01g05760.1,Os01t0150950-00,LOC_Os01g05770.1,OsNip_01G003590_01,OsNip_01G003600_01,LOC_Os01g05780.1	OsCMeo_01g0003660.01,OsCMeo_01g0003670.01	OsKeNa_01g0003500.01	OsAzu_01g0003670.01	OsARC_01g0003330.01	OsN22_01G003610_01,OsN22_01G003620_01	OsNaBo_01g0003460.01,OsNaBo_01g0003470.01	OsPr106_01g0003550.01,OsPr106_01g0003560.01	OsZS97_01G003420_01	OsMH63_01G003640_01,OsMH63_01G003650_01,OsMH63_01G003660_01	OsLiXu_01g0003550.01		OsLaMu_01g0003450.01,OsLaMu_01g0003460.01	OsKYG_01g0003390.01	OsIR64_01g0003480.01	OsLima_01g0003290.01
Os4530.POR.1.pan0000996	OsNip_01G003610_02,OsNip_01G003610_01,LOC_Os01g05790.1,Os01t0151100-01	OsCMeo_01g0003690.02,OsCMeo_01g0003690.01	OsKeNa_01g0003510.01	OsAzu_01g0003690.02,OsAzu_01g0003690.01	OsARC_01g0003340.01	OsN22_01G003630_02,OsN22_01G003630_01	OsNaBo_01g0003480.01	OsPr106_01g0003570.01,OsPr106_01g0003580.01	OsZS97_01G003430_02,OsZS97_01G003430_01	OsMH63_01G003670_01	OsLiXu_01g0003560.01	OsGoSa_01g0003560.02,OsGoSa_01g0003560.01	OsLaMu_01g0003470.02,OsLaMu_01g0003470.01	OsKYG_01g0003420.02,OsKYG_01g0003420.01	OsIR64_01g0003510.01	OsLima_01g0003300.01
Os4530.POR.1.pan0000997	OsNip_01G003620_01,LOC_Os01g05800.1,LOC_Os01g05800.2,Os01t0151200-01,Os01t0151200-02,Os01t0151200-03	OsCMeo_01g0003700.01	OsKeNa_01g0003520.01	OsAzu_01g0003700.02,OsAzu_01g0003700.01	OsARC_01g0003350.01	OsN22_01G003640_01	OsNaBo_01g0003490.01	OsPr106_01g0003590.01	OsZS97_01G003440_01,OsZS97_01G003440_02	OsMH63_01G003680_01	OsLiXu_01g0003570.01	OsGoSa_01g0003570.01	OsLaMu_01g0003480.01,OsLaMu_01g0003480.02	OsKYG_01g0003430.01	OsIR64_01g0003520.01	OsLima_01g0003310.01
Os4530.POR.1.pan0000998	Os01t0151400-01,LOC_Os01g05810.1,OsNip_01G003630_02,OsNip_01G003630_01,Os01t0151500-00,LOC_Os01g05820.1,LOC_Os01g05830.1,OsNip_01G003640_01,Os01t0151600-01	OsCMeo_01g0003710.01,OsCMeo_01g0003720.01,OsCMeo_01g0003730.01	OsKeNa_01g0003530.01,OsKeNa_01g0003540.01,OsKeNa_01g0003550.01,OsKeNa_01g0003550.02	OsAzu_01g0003710.01,OsAzu_01g0003720.01,OsAzu_01g0003730.01	OsARC_01g0003360.01,OsARC_01g0003370.01,OsARC_01g0003380.01	OsN22_01G003650_01,OsN22_01G003660_01,OsN22_01G003670_01	OsNaBo_01g0003500.01,OsNaBo_01g0003510.01,OsNaBo_01g0003520.01	OsPr106_01g0003600.01,OsPr106_01g0003610.01,OsPr106_01g0003620.01	OsZS97_01G003450_01,OsZS97_01G003460_01,OsZS97_01G003470_01	OsMH63_01G003690_01,OsMH63_01G003700_01,OsMH63_01G003710_01,OsMH63_01G003710_02	OsLiXu_01g0003580.01,OsLiXu_01g0003590.01,OsLiXu_01g0003600.01	OsGoSa_01g0003580.01,OsGoSa_01g0003590.01,OsGoSa_01g0003600.01	OsLaMu_01g0003490.01,OsLaMu_01g0003500.01,OsLaMu_01g0003510.01	OsKYG_01g0003440.01,OsKYG_01g0003450.01,OsKYG_01g0003460.01	OsIR64_01g0003530.01,OsIR64_01g0003540.01	OsLima_01g0003320.01,OsLima_01g0003330.01,OsLima_01g0003340.01
Os4530.POR.1.pan0000999	LOC_Os01g05840.1,LOC_Os01g05840.2,OsNip_01G003650_01,OsNip_01G003650_02,Os01t0151700-01	OsCMeo_01g0003740.02,OsCMeo_01g0003740.01	OsKeNa_01g0003560.01,OsKeNa_01g0003560.02	OsAzu_01g0003740.01,OsAzu_01g0003740.02	OsARC_01g0003390.01,OsARC_01g0003390.02	OsN22_01G003680_01,OsN22_01G003680_02	OsNaBo_01g0003530.01,OsNaBo_01g0003530.02	OsPr106_01g0003630.01,OsPr106_01g0003630.02,OsPr106_01g0003630.03	OsZS97_01G003480_01,OsZS97_01G003480_02	OsMH63_01G003720_01	OsLiXu_01g0003610.01	OsGoSa_01g0003610.01,OsGoSa_01g0003610.02	OsLaMu_01g0003520.01,OsLaMu_01g0003520.02	OsKYG_01g0003470.01,OsKYG_01g0003470.02,OsKYG_01g0003470.03	OsIR64_01g0003550.01,OsIR64_01g0003550.02,OsIR64_01g0003550.03	OsLima_01g0003350.01
Os4530.POR.1.pan0001000	OsNip_01G003670_01,LOC_Os01g05860.1,Os01t0151900-01	OsCMeo_01g0003760.01	OsKeNa_01g0003580.01	OsAzu_01g0003760.01	OsARC_01g0003410.01	OsN22_01G003700_01	OsNaBo_01g0003550.01	OsPr106_01g0003650.01	OsZS97_01G003500_01	OsMH63_01G003740_01	OsLiXu_01g0003630.01	OsGoSa_01g0003630.01	OsLaMu_01g0003540.01	OsKYG_01g0003490.01	OsIR64_01g0003570.01	OsLima_01g0003370.01
Os4530.POR.1.pan0001001	Os01t0152000-01,LOC_Os01g05870.1,OsNip_01G003680_01				OsARC_01g0003420.01				OsZS97_01G003510_01		OsLiXu_01g0003640.01				OsIR64_01g0003580.01
Os4530.POR.1.pan0001002	Os01t0152050-00,Os01t0152100-00,LOC_Os01g05880.1,OsNip_01G003690_01,Os01t0152200-00,LOC_Os01g05890.1,OsNip_01G003700_01	OsCMeo_01g0003780.01,OsCMeo_01g0003790.01	OsKeNa_01g0003600.01,OsKeNa_01g0003610.01	OsAzu_01g0003780.01,OsAzu_01g0003790.01	OsARC_01g0003430.01,OsARC_01g0003440.01	OsN22_01G003720_01	OsNaBo_01g0003570.01	OsPr106_01g0003670.01,OsPr106_01g0003680.01	OsZS97_01G003520_01,OsZS97_01G003530_01,OsZS97_01G003530_02	OsMH63_01G003770_01	OsLiXu_01g0003650.01,OsLiXu_01g0003660.01	OsGoSa_01g0003650.01,OsGoSa_01g0003660.01	OsLaMu_01g0003560.01,OsLaMu_01g0003570.01	OsKYG_01g0003510.01,OsKYG_01g0003520.01	OsIR64_01g0003590.01,OsIR64_01g0003600.01	OsLima_01g0003390.01,OsLima_01g0003400.01
Os4530.POR.1.pan0001003	LOC_Os01g05900.1,OsNip_01G003710_01,Os01t0152300-00,OsNip_01G003730_01,OsNip_01G003740_01,Os01t0152500-00,OsNip_01G003750_01,Os01t0152700-01,OsNip_01G003770_01	OsCMeo_01g0003850.01,OsCMeo_01g0003890.01	OsKeNa_07g0008140.01	OsAzu_01g0003860.01,OsAzu_01g0003870.01,OsAzu_01g0003870.02	OsARC_01g0003450.01,OsARC_01g0003460.01,OsARC_01g0003480.01	OsN22_01G003740_01	OsNaBo_07g0007860.01	OsPr106_01g0003690.01,OsPr106_01g0003700.01	OsZS97_01G003540_01,OsZS97_01G003550_01,OsZS97_01G003550_02	OsMH63_01G003780_01,OsMH63_01G003790_01	OsLiXu_10g0003780.01	OsGoSa_01g0003720.01,OsGoSa_01g0003750.01	OsLaMu_07g0007980.01	OsKYG_01g0003580.01,OsKYG_01g0003610.01	OsIR64_01g0003620.01,OsIR64_01g0003650.01	OsLima_01g0003460.01,OsLima_01g0003470.01
Os4530.POR.1.pan0001004	Os01t0152850-00							OsPr106_01g0003710.01	OsZS97_01G003570_02,OsZS97_01G003570_03,OsZS97_01G003570_01	OsMH63_01G003800_03,OsMH63_01G003800_01,OsMH63_01G003800_02
Os4530.POR.1.pan0001005	OsNip_01G003720_01,Os01t0152600-00,LOC_Os01g05940.1,OsNip_01G003760_01,OsNip_01G003760_02,OsNip_01G003760_03,Os01t0152687-00,Os01t0152800-01,LOC_Os01g05960.1,Os01t0152951-00	OsCMeo_01g0003830.01,OsCMeo_01g0003840.01,OsCMeo_01g0003860.01,OsCMeo_01g0003880.01	OsKeNa_01g0003590.01,OsKeNa_01g0003590.03,OsKeNa_01g0003590.02,OsKeNa_01g0003590.04	OsAzu_01g0003840.01,OsAzu_01g0003850.01,OsAzu_01g0003890.01	OsARC_01g0003470.02,OsARC_01g0003470.01,OsARC_01g0003470.03	OsN22_01G003710_01,OsN22_01G003710_02,OsN22_01G003730_02,OsN22_01G003730_01,OsN22_01G003730_03,OsN22_01G003750_01,OsN22_01G003750_02,OsN22_01G003750_04,OsN22_01G003750_03	OsNaBo_01g0003560.01,OsNaBo_01g0003560.02,OsNaBo_01g0003580.01,OsNaBo_01g0003580.02	OsPr106_01g0003660.01,OsPr106_01g0003660.02	OsZS97_01G003560_01,OsZS97_01G003560_03,OsZS97_01G003560_02,OsZS97_01G003560_04,OsZS97_01G003590_01	OsMH63_01G003750_01,OsMH63_01G003750_02	OsLiXu_01g0003680.01,OsLiXu_01g0003690.01,OsLiXu_01g0003720.01	OsGoSa_01g0003710.01,OsGoSa_01g0003730.01,OsGoSa_01g0003760.01	OsLaMu_01g0003620.01,OsLaMu_01g0003640.01,OsLaMu_01g0003670.01	OsKYG_01g0003570.01,OsKYG_01g0003590.01,OsKYG_01g0003620.01	OsIR64_01g0003630.01,OsIR64_01g0003640.01,OsIR64_01g0003670.01	OsLima_01g0003440.01,OsLima_01g0003450.01,OsLima_01g0003480.01,OsLima_01g0003490.01
Os4530.POR.1.pan0001006	Os01t0153000-00,LOC_Os01g05980.1,OsNip_01G003810_01		OsKeNa_01g0003670.01		OsARC_01g0003510.01		OsNaBo_01g0003620.01,OsNaBo_01g0003620.02	OsPr106_01g0003740.01	OsZS97_01G003600_02,OsZS97_01G003600_01	OsMH63_01G003830_01	OsLiXu_01g0003750.01	OsGoSa_01g0003780.01			OsIR64_01g0003700.01
Os4530.POR.1.pan0001007	LOC_Os01g05970.1,Os01t0152900-00,OsNip_01G003780_01,Os01t0152950-00,OsNip_01G003790_01,OsNip_01G003800_01,Os01t0153050-00,Os01t0153100-00,OsNip_01G003820_01	OsCMeo_01g0003900.01,OsCMeo_01g0003910.01,OsCMeo_01g0003920.01	OsKeNa_01g0003650.01,OsKeNa_01g0003660.01,OsKeNa_01g0003680.01	OsAzu_01g0003900.01,OsAzu_01g0003910.01,OsAzu_01g0003920.01	OsARC_01g0003490.01,OsARC_01g0003500.01,OsARC_01g0003520.01	OsN22_01G003760_01	OsNaBo_01g0003600.01,OsNaBo_01g0003610.01,OsNaBo_01g0003630.01	OsPr106_01g0003720.01,OsPr106_01g0003730.01,OsPr106_01g0003750.01	OsZS97_01G003580_01,OsZS97_01G003610_01	OsMH63_01G003810_01,OsMH63_01G003820_01,OsMH63_01G003840_01	OsLiXu_01g0003730.01,OsLiXu_01g0003740.01,OsLiXu_01g0003760.01	OsGoSa_01g0003770.01,OsGoSa_01g0003790.01	OsLaMu_01g0003680.01,OsLaMu_01g0003690.01	OsKYG_01g0003630.01,OsKYG_01g0003640.01	OsIR64_01g0003680.01,OsIR64_01g0003690.01,OsIR64_01g0003710.01	OsLima_01g0003500.01,OsLima_01g0003510.01,OsLima_01g0003520.01
Os4530.POR.1.pan0001008	Os01t0153150-01	OsCMeo_01g0003930.01	OsKeNa_01g0003690.01	OsAzu_01g0003930.01				OsPr106_01g0003770.01,OsPr106_01g0003780.01	OsZS97_01G003620_01	OsMH63_01G003860_01,OsMH63_01G003880_01	OsLiXu_01g0003780.01	OsGoSa_01g0003800.01	OsLaMu_01g0003700.01	OsKYG_01g0003650.01	OsIR64_01g0003730.01,OsIR64_01g0003740.01	OsLima_01g0003530.01
Os4530.POR.1.pan0001009	OsNip_01G003830_01,LOC_Os01g06000.1,OsNip_01G003840_01,Os01t0153200-00,Os01t0153250-00	OsCMeo_01g0003940.01	OsKeNa_01g0003700.01	OsAzu_01g0003940.01	OsARC_01g0003530.01	OsN22_01G003770_01	OsNaBo_01g0003640.01	OsPr106_01g0003790.01	OsZS97_01G003630_01	OsMH63_01G003870_01	OsLiXu_01g0003770.01	OsGoSa_01g0003810.01	OsLaMu_01g0003710.01	OsKYG_01g0003660.01	OsIR64_01g0003750.01	OsLima_01g0003540.01
Os4530.POR.1.pan0001010	LOC_Os01g06010.1,Os01t0153300-00,OsNip_01G003850_01	OsCMeo_01g0003950.01	OsKeNa_01g0003710.01	OsAzu_01g0003950.01	OsARC_01g0003540.01	OsN22_01G003780_01	OsNaBo_01g0003650.01	OsPr106_01g0003800.01	OsZS97_01G003640_01	OsMH63_01G003890_01	OsLiXu_01g0003790.01	OsGoSa_01g0003820.01	OsLaMu_01g0003720.01	OsKYG_01g0003670.01	OsIR64_01g0003760.01	OsLima_01g0003550.01
Os4530.POR.1.pan0001011	OsNip_01G003860_01,Os01t0153400-01,LOC_Os01g06020.1	OsCMeo_01g0003960.01	OsKeNa_01g0003720.01	OsAzu_01g0003960.01	OsARC_01g0003550.01	OsN22_01G003790_01	OsNaBo_01g0003660.01	OsPr106_01g0003810.02,OsPr106_01g0003810.01	OsZS97_01G003650_01	OsMH63_01G003900_01	OsLiXu_01g0003800.01	OsGoSa_01g0003830.01	OsLaMu_01g0003730.01,OsLaMu_01g0003730.02	OsKYG_01g0003680.01	OsIR64_01g0003770.01	OsLima_01g0003560.01
Os4530.POR.1.pan0001012	Os01t0153500-00,LOC_Os01g06030.1,OsNip_01G003870_01	OsCMeo_01g0003970.01	OsKeNa_01g0003730.01	OsAzu_01g0003970.01	OsARC_01g0003560.01	OsN22_01G003800_01	OsNaBo_01g0003670.01	OsPr106_01g0003820.01	OsZS97_01G003660_01	OsMH63_01G003910_01	OsLiXu_01g0003810.01	OsGoSa_01g0003840.01	OsLaMu_01g0003740.01	OsKYG_01g0003690.01	OsIR64_01g0003780.01	OsLima_01g0003570.01
Os4530.POR.1.pan0001013	Os01t0153600-00,LOC_Os01g06040.1,OsNip_01G003880_01	OsCMeo_01g0003980.01	OsKeNa_01g0003740.01	OsAzu_01g0003980.01	OsARC_01g0003570.01	OsN22_01G003810_01	OsNaBo_01g0003680.01	OsPr106_01g0003830.01	OsZS97_01G003670_01	OsMH63_01G003920_01	OsLiXu_01g0003820.01	OsGoSa_01g0003850.01	OsLaMu_01g0003750.01	OsKYG_01g0003700.01	OsIR64_01g0003790.01	OsLima_01g0003580.01
Os4530.POR.1.pan0001014	OsNip_01G003900_01,LOC_Os01g06060.1,Os01t0153800-00	OsCMeo_01g0004000.01	OsKeNa_01g0003760.01	OsAzu_01g0004000.01	OsARC_01g0003590.01	OsN22_01G003830_01	OsNaBo_01g0003700.01	OsPr106_01g0003850.01	OsZS97_01G003690_01	OsMH63_01G003930_01	OsLiXu_01g0003840.01	OsGoSa_01g0003860.01	OsLaMu_01g0003770.01	OsKYG_01g0003720.01	OsIR64_01g0003810.01	OsLima_01g0003600.01
Os4530.POR.1.pan0001015	LOC_Os01g06070.1,OsNip_01G003910_01,Os01t0153900-00,Os01t0153950-00,LOC_Os01g06080.1,Os01t0154000-01,LOC_Os01g06090.1,Os01t0154100-00	OsCMeo_01g0004010.01	OsKeNa_01g0003770.01	OsAzu_01g0004010.01	OsARC_01g0003600.01	OsN22_01G003840_01	OsNaBo_01g0003710.01	OsPr106_01g0003860.01	OsZS97_01G003700_01	OsMH63_01G003940_01	OsLiXu_01g0003850.01	OsGoSa_01g0003870.01	OsLaMu_01g0003780.01	OsKYG_01g0003730.01	OsIR64_01g0003820.01	OsLima_01g0003610.01
Os4530.POR.1.pan0001016	Os01t0154200-00,LOC_Os01g06120.1,OsNip_01G003920_01	OsCMeo_01g0004020.01	OsKeNa_01g0003780.01	OsAzu_01g0004020.01	OsARC_01g0003610.01	OsN22_01G003850_01	OsNaBo_01g0003720.01	OsPr106_01g0003870.01	OsZS97_01G003710_01	OsMH63_01G003950_01	OsLiXu_01g0003860.01	OsGoSa_01g0003880.01	OsLaMu_01g0003790.01	OsKYG_01g0003740.01	OsIR64_01g0003830.01	OsLima_01g0003620.01
Os4530.POR.1.pan0001017	Os01t0155200-00,LOC_Os01g06240.1,OsNip_01G003960_01	OsCMeo_01g0004060.01	OsKeNa_01g0003820.01	OsAzu_01g0004060.01	OsARC_01g0003650.01	OsN22_01G003890_01	OsNaBo_01g0003760.01	OsPr106_01g0003910.01	OsZS97_01G003750_01	OsMH63_01G003990_01	OsLiXu_01g0003900.01	OsGoSa_01g0003920.01	OsLaMu_01g0003830.01	OsKYG_01g0003780.01	OsIR64_01g0003870.01	OsLima_01g0003660.01
Os4530.POR.1.pan0001018	Os01t0155300-00,LOC_Os01g06250.1,OsNip_01G003970_01	OsCMeo_01g0004070.01	OsKeNa_01g0003830.01	OsAzu_01g0004070.01	OsARC_01g0003660.01	OsN22_01G003900_01	OsNaBo_01g0003770.01	OsPr106_01g0003920.01	OsZS97_01G003760_01	OsMH63_01G004000_01	OsLiXu_01g0003910.01	OsGoSa_01g0003930.01	OsLaMu_01g0003840.01	OsKYG_01g0003790.01	OsIR64_01g0003880.01	OsLima_01g0003670.01
Os4530.POR.1.pan0001019	LOC_Os01g06270.1,LOC_Os01g06270.2,Os01t0155400-01,OsNip_01G003980_01,OsNip_01G003980_02,OsNip_01G003980_03	OsCMeo_01g0004080.01	OsKeNa_01g0003840.01	OsAzu_01g0004080.01	OsARC_01g0003670.01	OsN22_01G003910_01	OsNaBo_01g0003780.02,OsNaBo_01g0003780.01	OsPr106_01g0003930.01	OsZS97_01G003770_01,OsZS97_01G003770_02,OsZS97_01G003770_03	OsMH63_01G004010_04,OsMH63_01G004010_02,OsMH63_01G004010_01,OsMH63_01G004010_03	OsLiXu_01g0003920.01	OsGoSa_01g0003940.02,OsGoSa_01g0003940.01,OsGoSa_01g0003960.01	OsLaMu_01g0003850.02,OsLaMu_01g0003850.01	OsKYG_01g0003800.01	OsIR64_01g0003890.01	OsLima_01g0003680.01,OsLima_01g0003700.01
Os4530.POR.1.pan0001020	OsNip_01G004000_01,OsNip_01G004000_03,OsNip_01G004000_02,LOC_Os01g06280.1,LOC_Os01g06280.2,Os01t0155500-01	OsCMeo_01g0004100.01,OsCMeo_01g0004100.02	OsKeNa_01g0003860.01,OsKeNa_01g0003860.02	OsAzu_01g0004100.01,OsAzu_01g0004100.02	OsARC_01g0003690.01,OsARC_01g0003690.02,OsARC_01g0003690.03	OsN22_01G003930_01,OsN22_01G003930_02,OsN22_01G003930_03	OsNaBo_01g0003800.01,OsNaBo_01g0003800.02,OsNaBo_01g0003800.03	OsPr106_01g0003950.01,OsPr106_01g0003950.02	OsZS97_01G003790_02,OsZS97_01G003790_01,OsZS97_01G003790_03	OsMH63_01G004030_01,OsMH63_01G004030_02	OsLiXu_01g0003940.01	OsGoSa_01g0003970.01,OsGoSa_01g0003970.02	OsLaMu_01g0003870.01,OsLaMu_01g0003870.02	OsKYG_01g0003820.02,OsKYG_01g0003820.01	OsIR64_01g0003910.01,OsIR64_01g0003910.02	OsLima_01g0003710.01,OsLima_01g0003710.02
Os4530.POR.1.pan0001021	OsNip_01G004010_01,LOC_Os01g06290.1,LOC_Os01g06290.2,LOC_Os01g06290.3,LOC_Os01g06290.4,Os01t0155600-01,Os01t0155600-02	OsCMeo_01g0004110.02,OsCMeo_01g0004110.01	OsKeNa_01g0003870.01	OsAzu_01g0004110.01	OsARC_01g0003700.02,OsARC_01g0003700.01	OsN22_01G003940_01,OsN22_01G003940_02	OsNaBo_01g0003810.01	OsPr106_01g0003960.01		OsMH63_01G004040_01	OsLiXu_01g0003950.01	OsGoSa_01g0003980.01	OsLaMu_01g0003880.01,OsLaMu_01g0003880.02	OsKYG_01g0003830.01	OsIR64_01g0003920.01	OsLima_01g0003720.01
Os4530.POR.1.pan0001022	Os01t0155800-01,LOC_Os01g06310.1,OsNip_01G004020_01	OsCMeo_01g0004120.01		OsAzu_01g0004120.01	OsARC_01g0003710.01	OsN22_01G003950_01	OsNaBo_01g0003820.01	OsPr106_01g0003970.01						OsKYG_01g0003840.01
Os4530.POR.1.pan0001023	LOC_Os01g06320.1,OsNip_01G004030_01,Os01t0156000-01	OsCMeo_01g0004140.01	OsKeNa_01g0003880.01	OsAzu_01g0004140.01	OsARC_01g0003730.01	OsN22_01G003970_01	OsNaBo_01g0003840.01	OsPr106_01g0003980.01	OsZS97_01G003810_01	OsMH63_01G004050_01	OsLiXu_01g0003960.01	OsGoSa_01g0003990.01	OsLaMu_01g0003890.01	OsKYG_01g0003860.01	OsIR64_01g0003930.01	OsLima_01g0003730.01
Os4530.POR.1.pan0001024	LOC_Os01g06340.1,OsNip_01G004040_01,Os01t0156300-01,LOC_Os01g06350.1,LOC_Os01g06370.1	OsCMeo_01g0004150.01,OsCMeo_01g0004170.01,OsCMeo_01g0004190.01	OsKeNa_01g0003890.01,OsKeNa_01g0003910.01,OsKeNa_01g0003920.01	OsAzu_01g0004150.01,OsAzu_01g0004170.01,OsAzu_01g0004190.01	OsARC_01g0003740.01,OsARC_01g0003760.01,OsARC_01g0003770.01	OsN22_01G003980_01,OsN22_01G004000_01,OsN22_01G004010_01	OsNaBo_01g0003850.01,OsNaBo_01g0003870.01,OsNaBo_01g0003880.01	OsPr106_01g0003990.01,OsPr106_01g0004010.01,OsPr106_01g0004020.01	OsZS97_01G003820_01,OsZS97_01G003840_01,OsZS97_01G003850_01	OsMH63_01G004060_01	OsLiXu_01g0003970.01,OsLiXu_01g0003990.01,OsLiXu_01g0004000.01	OsGoSa_01g0004000.01	OsLaMu_01g0003900.01,OsLaMu_01g0003920.01,OsLaMu_01g0003930.01	OsKYG_01g0003870.01,OsKYG_01g0003890.01,OsKYG_01g0003910.01	OsIR64_01g0003940.01	OsLima_01g0003740.01
Os4530.POR.1.pan0001025	OsNip_01G004050_01,LOC_Os01g06360.1,LOC_Os01g06380.1,Os01t0157200-01,LOC_Os01g06400.1	OsCMeo_01g0004160.01,OsCMeo_01g0004180.01	OsKeNa_01g0003900.01	OsAzu_01g0004160.01,OsAzu_01g0004180.01	OsARC_01g0003750.01	OsN22_01G003990_01	OsNaBo_01g0003860.01	OsPr106_01g0004000.01	OsZS97_01G003830_01	OsMH63_01G004070_01,OsMH63_01G004080_01,OsMH63_01G004090_01,OsMH63_01G004100_01,OsMH63_01G004120_01	OsLiXu_01g0003980.01	OsGoSa_01g0004010.01	OsLaMu_01g0003910.01	OsKYG_01g0003880.01,OsKYG_01g0003900.01,OsKYG_01g0003920.01,OsKYG_01g0003930.01	OsIR64_01g0003950.01	OsLima_01g0003750.01,OsLima_01g0003760.01,OsLima_01g0003770.01,OsLima_01g0003780.01,OsLima_01g0003800.01
Os4530.POR.1.pan0001026	Os01t0157400-00,LOC_Os01g06420.1,OsNip_01G004080_01	OsCMeo_01g0004210.01	OsKeNa_01g0003950.01	OsAzu_01g0004210.01	OsARC_01g0003800.01	OsN22_01G004040_01	OsNaBo_01g0003910.01	OsPr106_01g0004050.01	OsZS97_01G003880_01	OsMH63_01G004140_01	OsLiXu_01g0004030.01	OsGoSa_01g0004040.01	OsLaMu_01g0003960.01	OsKYG_01g0003950.01	OsIR64_01g0003980.01	OsLima_01g0003820.01
Os4530.POR.1.pan0001027	LOC_Os01g06430.1,Os01t0157500-00,OsNip_01G004090_01	OsCMeo_01g0004220.01	OsKeNa_01g0003960.01	OsAzu_01g0004220.01	OsARC_01g0003810.01	OsN22_01G004050_01	OsNaBo_01g0003920.01	OsPr106_01g0004060.01	OsZS97_01G003890_01	OsMH63_01G004150_01	OsLiXu_01g0004040.01	OsGoSa_01g0004050.01	OsLaMu_01g0003970.01	OsKYG_01g0003960.01	OsIR64_01g0003990.01	OsLima_01g0003830.01
Os4530.POR.1.pan0001028	Os01t0157600-01,LOC_Os01g06440.1,OsNip_01G004100_01	OsCMeo_01g0004230.01	OsKeNa_01g0003970.01	OsAzu_01g0004230.01	OsARC_01g0003820.01	OsN22_01G004060_01	OsNaBo_01g0003930.01	OsPr106_01g0004070.01	OsZS97_01G003900_01	OsMH63_01G004160_01	OsLiXu_01g0004050.01	OsGoSa_01g0004060.01	OsLaMu_01g0003980.01	OsKYG_01g0003970.01	OsIR64_01g0004000.01	OsLima_01g0003840.01
Os4530.POR.1.pan0001029	Os01t0157700-00,OsNip_01G004110_01,LOC_Os01g06450.1	OsCMeo_01g0004240.01	OsKeNa_01g0003980.01	OsAzu_01g0004240.01	OsARC_01g0003830.01	OsN22_01G004070_01	OsNaBo_01g0003940.01	OsPr106_01g0004080.01	OsZS97_01G003910_01	OsMH63_01G004170_01	OsLiXu_01g0004060.01	OsGoSa_01g0004070.01	OsLaMu_01g0003990.01	OsKYG_01g0003980.01	OsIR64_01g0004010.01	OsLima_01g0003850.01
Os4530.POR.1.pan0001030	LOC_Os01g06454.1,OsNip_01G004120_01,Os01t0157800-01	OsCMeo_01g0004250.01	OsKeNa_01g0003990.01	OsAzu_01g0004250.01	OsARC_01g0003840.01	OsN22_01G004080_01	OsNaBo_01g0003950.01	OsPr106_01g0004090.01	OsZS97_01G003920_01	OsMH63_01G004180_01	OsLiXu_01g0004070.01	OsGoSa_01g0004080.01	OsLaMu_01g0004000.01	OsKYG_01g0003990.01	OsIR64_01g0004020.01	OsLima_01g0003860.01
Os4530.POR.1.pan0001031	LOC_Os01g06460.1,Os01t0157900-01,OsNip_01G004130_01,Os01t0158000-01,Os01t0158000-02,LOC_Os01g06470.1	OsCMeo_01g0004260.01	OsKeNa_01g0004000.01	OsAzu_01g0004260.01,OsAzu_01g0004270.01	OsARC_01g0003850.01	OsN22_01G004090_01	OsNaBo_01g0003960.01	OsPr106_01g0004100.01,OsPr106_01g0004110.01	OsZS97_01G003930_01	OsMH63_01G004190_01	OsLiXu_01g0004080.01	OsGoSa_01g0004090.01	OsLaMu_01g0004010.01	OsKYG_01g0004000.01,OsKYG_01g0004010.01	OsIR64_01g0004030.01	OsLima_01g0003870.01
Os4530.POR.1.pan0001032	Os01t0158100-01,OsNip_01G004140_01	OsCMeo_01g0004270.01	OsKeNa_01g0004010.01	OsAzu_01g0004280.01	OsARC_01g0003860.01	OsN22_01G004100_01	OsNaBo_01g0003970.01	OsPr106_01g0004120.01	OsZS97_01G003940_01	OsMH63_01G004200_01	OsLiXu_01g0004090.01	OsGoSa_01g0004100.01	OsLaMu_01g0004020.01	OsKYG_01g0004020.01	OsIR64_01g0004040.01	OsLima_01g0003880.01
Os4530.POR.1.pan0001033	OsNip_01G004150_01,LOC_Os01g06490.1,LOC_Os01g06490.2,Os01t0158200-01	OsCMeo_01g0004280.01	OsKeNa_01g0004020.01	OsAzu_01g0004290.02,OsAzu_01g0004290.01	OsARC_01g0003870.02,OsARC_01g0003870.01	OsN22_01G004110_01,OsN22_01G004110_02	OsNaBo_01g0003980.02,OsNaBo_01g0003980.01	OsPr106_01g0004130.01,OsPr106_01g0004130.02	OsZS97_01G003950_01,OsZS97_01G003950_02	OsMH63_01G004210_02,OsMH63_01G004210_01	OsLiXu_01g0004100.01	OsGoSa_01g0004110.01	OsLaMu_01g0004030.01,OsLaMu_01g0004030.02	OsKYG_01g0004030.01,OsKYG_01g0004030.02	OsIR64_01g0004050.02,OsIR64_01g0004050.01	OsLima_01g0003890.02,OsLima_01g0003890.01
Os4530.POR.1.pan0001034	OsNip_01G004160_01,OsNip_01G004160_02,LOC_Os01g06500.1,LOC_Os01g06500.2,Os01t0158400-01,Os01t0158400-02	OsCMeo_01g0004290.01	OsKeNa_01g0004030.01	OsAzu_01g0004300.01	OsARC_01g0003880.01	OsN22_01G004120_02,OsN22_01G004120_01	OsNaBo_01g0003990.01	OsPr106_01g0004140.01	OsZS97_01G003960_01	OsMH63_01G004220_01	OsLiXu_01g0004110.01	OsGoSa_01g0004120.01	OsLaMu_01g0004040.01	OsKYG_01g0004040.01	OsIR64_01g0004060.01,OsIR64_01g0004060.02	OsLima_01g0003900.01,OsLima_01g0003900.02
Os4530.POR.1.pan0001035	Os01t0158800-00,OsNip_01G004190_01,LOC_Os01g06540.1	OsCMeo_01g0004330.01	OsKeNa_01g0004080.01	OsAzu_01g0004340.01	OsARC_01g0003910.01	OsN22_01G004150_01	OsNaBo_01g0004020.01	OsPr106_01g0004190.01	OsZS97_01G004010_01	OsMH63_01G004270_01	OsLiXu_01g0004160.01	OsGoSa_01g0004170.01	OsLaMu_01g0004090.01	OsKYG_01g0004080.01	OsIR64_01g0004110.01	OsLima_01g0003940.01
Os4530.POR.1.pan0001036	LOC_Os01g06550.1,Os01t0158900-01,Os01t0158900-02,OsNip_01G004200_01	OsCMeo_01g0004340.02,OsCMeo_01g0004340.01,OsCMeo_01g0004340.03	OsKeNa_01g0004090.01	OsAzu_01g0004350.01	OsARC_01g0003920.01	OsN22_01G004160_01	OsNaBo_01g0004030.01	OsPr106_01g0004200.01	OsZS97_01G004020_02,OsZS97_01G004020_01	OsMH63_01G004280_02,OsMH63_01G004280_01,OsMH63_01G004280_03	OsLiXu_01g0004170.01	OsGoSa_01g0004180.01	OsLaMu_01g0004100.01	OsKYG_01g0004090.01	OsIR64_01g0004120.01	OsLima_01g0003950.01
Os4530.POR.1.pan0001037	LOC_Os01g06560.1,LOC_Os01g06560.2,OsNip_01G004210_01,Os01t0159000-01	OsCMeo_01g0004350.01	OsKeNa_01g0004100.01	OsAzu_01g0004360.01	OsARC_01g0003930.01	OsN22_01G004170_01	OsNaBo_01g0004040.01	OsPr106_01g0004210.01	OsZS97_01G004030_01	OsMH63_01G004290_01	OsLiXu_01g0004180.01	OsGoSa_01g0004190.01	OsLaMu_01g0004110.01	OsKYG_01g0004100.01	OsIR64_01g0004130.01	OsLima_01g0003960.01
Os4530.POR.1.pan0001038	LOC_Os01g06580.1,Os01t0159200-01,OsNip_01G004220_01	OsCMeo_01g0004360.01	OsKeNa_01g0004110.01	OsAzu_01g0004370.01	OsARC_01g0003940.01	OsN22_01G004180_01	OsNaBo_01g0004050.01	OsPr106_01g0004220.01	OsZS97_01G004040_01	OsMH63_01G004300_01	OsLiXu_01g0004190.01	OsGoSa_01g0004200.01	OsLaMu_01g0004120.01	OsKYG_01g0004110.01	OsIR64_01g0004140.01	OsLima_01g0003970.01
Os4530.POR.1.pan0001039	LOC_Os01g06590.1,LOC_Os01g06590.2,LOC_Os01g06590.3,OsNip_01G004230_02,OsNip_01G004230_03,OsNip_01G004230_01,Os01t0159300-01	OsCMeo_01g0004370.02,OsCMeo_01g0004370.01	OsKeNa_01g0004120.02,OsKeNa_01g0004120.01,OsKeNa_01g0004120.03	OsAzu_01g0004380.02,OsAzu_01g0004380.01	OsARC_01g0003950.02,OsARC_01g0003950.01	OsN22_01G004190_01,OsN22_01G004190_02	OsNaBo_01g0004060.01,OsNaBo_01g0004070.01	OsPr106_01g0004230.02,OsPr106_01g0004230.01	OsZS97_01G004050_02,OsZS97_01G004050_04,OsZS97_01G004050_01,OsZS97_01G004050_03	OsMH63_01G004310_02,OsMH63_01G004310_01,OsMH63_01G004310_04,OsMH63_01G004310_03	OsLiXu_01g0004200.01,OsLiXu_01g0004200.02	OsGoSa_01g0004210.02,OsGoSa_01g0004210.01	OsLaMu_01g0004130.02,OsLaMu_01g0004130.01	OsKYG_01g0004120.02,OsKYG_01g0004120.01,OsKYG_01g0004120.03	OsIR64_01g0004150.02,OsIR64_01g0004150.01	OsLima_01g0003980.02,OsLima_01g0003980.01
Os4530.POR.1.pan0001040	Os01t0159400-01,LOC_Os01g06600.1,LOC_Os01g06600.2,OsNip_01G004240_01,OsNip_01G004240_02	OsCMeo_01g0004380.02,OsCMeo_01g0004380.01	OsKeNa_01g0004130.02,OsKeNa_01g0004130.01	OsAzu_01g0004390.03,OsAzu_01g0004390.02,OsAzu_01g0004390.01	OsARC_01g0003960.02,OsARC_01g0003960.01	OsN22_01G004200_02,OsN22_01G004200_01	OsNaBo_01g0004080.02,OsNaBo_01g0004080.01	OsPr106_01g0004240.02,OsPr106_01g0004240.01	OsZS97_01G004060_02,OsZS97_01G004060_01	OsMH63_01G004320_01,OsMH63_01G004320_02	OsLiXu_01g0004210.01,OsLiXu_01g0004210.02	OsGoSa_01g0004220.02,OsGoSa_01g0004220.01	OsLaMu_01g0004140.02,OsLaMu_01g0004140.01	OsKYG_01g0004130.02,OsKYG_01g0004130.01	OsIR64_01g0004160.01,OsIR64_01g0004160.02	OsLima_01g0003990.02,OsLima_01g0003990.01
Os4530.POR.1.pan0001041	Os01t0159500-01,LOC_Os01g06620.1	OsCMeo_01g0004390.01	OsKeNa_01g0004140.01	OsAzu_01g0004400.01	OsARC_01g0003970.01	OsN22_01G004210_01	OsNaBo_01g0004090.01	OsPr106_01g0004250.01	OsZS97_01G004070_01	OsMH63_01G004330_01	OsLiXu_01g0004220.01	OsGoSa_01g0004230.01	OsLaMu_01g0004150.01	OsKYG_01g0004140.01	OsIR64_01g0004170.01	OsLima_01g0004000.01
Os4530.POR.1.pan0001042	LOC_Os01g06630.1,Os01t0159600-01,OsNip_01G004250_01	OsCMeo_01g0004400.02,OsCMeo_01g0004400.01	OsKeNa_01g0004150.01	OsAzu_01g0004410.02,OsAzu_01g0004410.01	OsARC_01g0003980.02,OsARC_01g0003980.01	OsN22_01G004220_02,OsN22_01G004220_01	OsNaBo_01g0004100.02,OsNaBo_01g0004100.01	OsPr106_01g0004260.01	OsZS97_01G004080_01	OsMH63_01G004340_01	OsLiXu_01g0004230.01	OsGoSa_01g0004240.01	OsLaMu_01g0004160.01	OsKYG_01g0004150.02,OsKYG_01g0004150.01	OsIR64_01g0004180.01	OsLima_01g0004010.01
Os4530.POR.1.pan0001043	LOC_Os01g06640.1,LOC_Os01g06640.2,LOC_Os01g06640.3,OsNip_01G004260_02,OsNip_01G004260_01,Os01t0159800-01,Os01t0159800-02	OsCMeo_01g0004410.02,OsCMeo_01g0004410.01	OsKeNa_01g0004160.02,OsKeNa_01g0004160.01	OsAzu_01g0004420.01,OsAzu_01g0004420.02	OsARC_01g0003990.01,OsARC_01g0003990.02	OsN22_01G004230_01,OsN22_01G004230_02	OsNaBo_01g0004110.01,OsNaBo_01g0004110.02	OsPr106_01g0004270.01,OsPr106_01g0004270.02	OsZS97_01G004090_02,OsZS97_01G004090_01	OsMH63_01G004350_02,OsMH63_01G004350_01	OsLiXu_01g0004240.01	OsGoSa_01g0004250.02,OsGoSa_01g0004250.01	OsLaMu_01g0004170.01,OsLaMu_01g0004170.02	OsKYG_01g0004160.02,OsKYG_01g0004160.01	OsIR64_01g0004190.01,OsIR64_01g0004190.02	OsLima_01g0004020.01,OsLima_01g0004020.02
Os4530.POR.1.pan0001044	LOC_Os01g06660.1,OsNip_01G004270_01,Os01t0160100-01	OsCMeo_01g0004420.01	OsKeNa_01g0004170.01	OsAzu_01g0004430.01	OsARC_01g0004000.01	OsN22_01G004240_01	OsNaBo_01g0004120.01	OsPr106_01g0004280.01	OsZS97_01G004100_01	OsMH63_01G004360_01	OsLiXu_01g0004250.01	OsGoSa_01g0004260.01	OsLaMu_01g0004180.01	OsKYG_01g0004170.01	OsIR64_01g0004200.01	OsLima_01g0004030.01
Os4530.POR.1.pan0001045	LOC_Os01g06720.1,OsNip_01G004290_01,LOC_Os01g06730.1,Os01t0160700-00,LOC_Os01g06750.1,Os01t0161000-00,LOC_Os01g06760.1	OsCMeo_01g0004430.01	OsKeNa_01g0004180.01,OsKeNa_01g0004190.01	OsAzu_01g0004440.01	OsARC_01g0004020.01	OsN22_01G004280_01	OsNaBo_01g0004170.01	OsPr106_01g0004290.01	OsZS97_01G004110_01	OsMH63_01G004370_01,OsMH63_01G004380_01	OsLiXu_01g0004260.01,OsLiXu_01g0004270.01	OsGoSa_01g0004270.01,OsGoSa_01g0004280.01	OsLaMu_01g0004190.01,OsLaMu_01g0004200.01	OsKYG_01g0004190.01	OsIR64_01g0004210.01,OsIR64_01g0004220.01	OsLima_01g0004040.01
Os4530.POR.1.pan0001046	OsNip_01G004310_01,OsNip_01G004310_02,Os01t0161200-01					OsN22_01G004310_02,OsN22_01G004310_01	OsNaBo_01g0004200.02,OsNaBo_01g0004200.01	OsPr106_01g0004310.01	OsZS97_01G004140_01	OsMH63_01G004430_01
Os4530.POR.1.pan0001047	OsNip_01G004330_01,Os01t0162001-00				OsARC_01g0004160.01	OsN22_01G004330_01	OsNaBo_01g0004220.01		OsZS97_01G004170_01	OsMH63_01G004460_01,OsMH63_01G004470_01	OsLiXu_01g0004320.01	OsGoSa_01g0004340.01	OsLaMu_01g0004260.01	OsKYG_01g0004290.01	OsIR64_01g0004270.01	OsLima_01g0004110.01
Os4530.POR.1.pan0001048	Os01t0162101-00							OsPr106_01g0004340.01	OsZS97_01G004180_01	OsMH63_01G004480_01
Os4530.POR.1.pan0001049	Os01t0161300-00,LOC_Os01g06790.1,OsNip_01G004320_01,OsNip_01G004320_02,LOC_Os01g06820.1,LOC_Os01g06836.1,LOC_Os01g06870.1,Os01t0162200-00,Os01t0162300-01,LOC_Os01g06876.1,Os01t0162400-01,LOC_Os01g06882.1	OsCMeo_01g0004510.01	OsKeNa_01g0004260.01	OsAzu_01g0004520.01,OsAzu_01g0004530.01,OsAzu_01g0004550.01	OsARC_01g0004170.01,OsARC_01g0004200.01,OsARC_01g0004200.02	OsN22_01G004320_01,OsN22_01G004320_02,OsN22_01G004350_01	OsNaBo_01g0004210.01,OsNaBo_01g0004210.02,OsNaBo_01g0004240.01	OsPr106_01g0004300.01,OsPr106_01g0004320.01	OsZS97_01G004130_02,OsZS97_01G004130_01,OsZS97_01G004150_01	OsMH63_01G004420_02,OsMH63_01G004420_01,OsMH63_01G004440_01	OsLiXu_01g0004350.01	OsGoSa_01g0004350.01,OsGoSa_01g0004390.01	OsLaMu_01g0004290.01	OsKYG_01g0004320.01	OsIR64_01g0004310.01	OsLima_01g0004150.01,OsLima_01g0004180.01
Os4530.POR.1.pan0001050	LOC_Os01g06890.1,Os01t0162500-01							OsPr106_01g0004370.01
Os4530.POR.1.pan0001051	Os01t0162900-01		OsKeNa_01g0004270.01		OsARC_01g0004210.01			OsPr106_01g0004380.01,OsPr106_01g0004390.01	OsZS97_01G004210_01,OsZS97_01G004210_03,OsZS97_01G004210_02	OsMH63_01G004530_01,OsMH63_01G004530_03,OsMH63_01G004530_02	OsLiXu_01g0004360.01	OsGoSa_01g0004400.01	OsLaMu_01g0004300.01		OsIR64_01g0004320.01	OsLima_01g0004160.01,OsLima_01g0004170.01
Os4530.POR.1.pan0001052	OsNip_01G004350_01,Os01t0162800-00,LOC_Os01g06900.1,LOC_Os01g06920.1,Os01t0163000-01							OsPr106_01g0004400.01
Os4530.POR.1.pan0001053	LOC_Os01g07020.1,OsNip_01G004430_01,LOC_Os01g07030.1,Os01t0164075-00					OsN22_01G004430_01	OsNaBo_01g0004320.01	OsPr106_01g0004460.01	OsZS97_01G004260_01	OsMH63_01G004600_01
Os4530.POR.1.pan0001054	LOC_Os01g07040.1,OsNip_01G004440_01,LOC_Os01g07050.1,OsNip_01G004450_01,Os01t0164300-00,LOC_Os01g07060.1,OsNip_01G004460_01	OsCMeo_01g0004600.01	OsKeNa_01g0004340.01	OsAzu_01g0004630.01	OsARC_01g0004230.01,OsARC_01g0004240.01	OsN22_01G004440_01,OsN22_01G004450_01,OsN22_01G004460_01	OsNaBo_01g0004330.01,OsNaBo_01g0004340.01,OsNaBo_01g0004350.01	OsPr106_01g0004480.01	OsZS97_01G004280_01	OsMH63_01G004620_01,OsMH63_01G004630_01,OsMH63_01G004640_01,OsMH63_01G004650_01	OsLiXu_01g0004440.01	OsGoSa_01g0004470.01	OsLaMu_01g0004370.01	OsKYG_01g0004410.01	OsIR64_01g0004400.01	OsLima_01g0004250.01
Os4530.POR.1.pan0001055	LOC_Os01g07070.1,LOC_Os01g07070.2,LOC_Os01g07070.3,LOC_Os01g07070.4,OsNip_01G004470_01,Os01t0164400-01	OsCMeo_01g0004610.01	OsKeNa_01g0004350.04,OsKeNa_01g0004350.03,OsKeNa_01g0004350.02,OsKeNa_01g0004350.01	OsAzu_01g0004640.01	OsARC_01g0004260.03,OsARC_01g0004260.04,OsARC_01g0004260.02,OsARC_01g0004260.01	OsN22_01G004470_01	OsNaBo_01g0004360.01	OsPr106_01g0004490.01	OsZS97_01G004290_01	OsMH63_01G004660_01	OsLiXu_01g0004450.04,OsLiXu_01g0004450.03,OsLiXu_01g0004450.02,OsLiXu_01g0004450.01	OsGoSa_01g0004480.01	OsLaMu_01g0004380.01	OsKYG_01g0004420.03,OsKYG_01g0004420.02,OsKYG_01g0004420.01	OsIR64_01g0004410.01	OsLima_01g0004260.03,OsLima_01g0004260.02,OsLima_01g0004260.01
Os4530.POR.1.pan0001056	LOC_Os01g07080.1,LOC_Os01g07080.2,OsNip_01G004480_02,OsNip_01G004480_01,Os01t0164500-01	OsCMeo_01g0004620.01,OsCMeo_01g0004620.02	OsKeNa_01g0004360.01,OsKeNa_01g0004360.02	OsAzu_01g0004650.01,OsAzu_01g0004650.02	OsARC_01g0004270.01,OsARC_01g0004270.02	OsN22_01G004480_01,OsN22_01G004480_02	OsNaBo_01g0004370.01,OsNaBo_01g0004370.02	OsPr106_01g0004500.01,OsPr106_01g0004500.02	OsZS97_01G004300_01,OsZS97_01G004300_02	OsMH63_01G004670_01,OsMH63_01G004670_02	OsLiXu_01g0004460.01	OsGoSa_01g0004490.01,OsGoSa_01g0004490.02	OsLaMu_01g0004390.01,OsLaMu_01g0004390.02	OsKYG_01g0004430.02,OsKYG_01g0004430.01	OsIR64_01g0004420.01,OsIR64_01g0004420.02	OsLima_01g0004270.01,OsLima_01g0004270.02
Os4530.POR.1.pan0001057	Os01t0164600-01,LOC_Os01g07090.1,OsNip_01G004490_01	OsCMeo_01g0004630.01	OsKeNa_01g0004370.01	OsAzu_01g0004660.01	OsARC_01g0004280.02,OsARC_01g0004280.01	OsN22_01G004490_01	OsNaBo_01g0004380.02,OsNaBo_01g0004380.01	OsPr106_01g0004510.01	OsZS97_01G004310_01	OsMH63_01G004680_03,OsMH63_01G004680_02,OsMH63_01G004680_01	OsLiXu_01g0004470.01	OsGoSa_01g0004500.01	OsLaMu_01g0004400.01	OsKYG_01g0004440.01,OsKYG_01g0004440.02	OsIR64_01g0004430.01	OsLima_01g0004280.01
Os4530.POR.1.pan0001058	OsNip_01G004500_01,OsNip_01G004500_03,OsNip_01G004500_02,Os01t0164700-01,LOC_Os01g07100.1	OsCMeo_01g0004640.04,OsCMeo_01g0004640.02,OsCMeo_01g0004640.01,OsCMeo_01g0004640.03	OsKeNa_01g0004380.01	OsAzu_01g0004670.03,OsAzu_01g0004670.02,OsAzu_01g0004670.01	OsARC_01g0004290.03,OsARC_01g0004290.02,OsARC_01g0004290.01	OsN22_01G004500_03,OsN22_01G004500_02,OsN22_01G004500_01	OsNaBo_01g0004390.03,OsNaBo_01g0004390.02,OsNaBo_01g0004390.01	OsPr106_01g0004520.01	OsZS97_01G004320_04,OsZS97_01G004320_02,OsZS97_01G004320_01,OsZS97_01G004320_03	OsMH63_01G004690_04,OsMH63_01G004690_03,OsMH63_01G004690_02,OsMH63_01G004690_01	OsLiXu_01g0004480.01	OsGoSa_01g0004510.01	OsLaMu_01g0004410.03,OsLaMu_01g0004410.02,OsLaMu_01g0004410.01	OsKYG_01g0004450.04,OsKYG_01g0004450.03,OsKYG_01g0004450.02,OsKYG_01g0004450.01	OsIR64_01g0004440.03,OsIR64_01g0004440.02,OsIR64_01g0004440.01	OsLima_01g0004290.01
Os4530.POR.1.pan0001059	OsNip_01G004510_01,OsNip_01G004510_02,Os01t0164800-01,LOC_Os01g07110.1	OsCMeo_01g0004650.01	OsKeNa_01g0004390.01	OsAzu_01g0004680.01	OsARC_01g0004300.02,OsARC_01g0004300.01	OsN22_01G004510_01,OsN22_01G004510_03,OsN22_01G004510_02	OsNaBo_01g0004400.01,OsNaBo_01g0004400.02	OsPr106_01g0004530.01	OsZS97_01G004330_03,OsZS97_01G004330_04,OsZS97_01G004330_02,OsZS97_01G004330_01	OsMH63_01G004700_05,OsMH63_01G004700_01,OsMH63_01G004700_02,OsMH63_01G004700_04,OsMH63_01G004700_03	OsLiXu_01g0004490.01	OsGoSa_01g0004520.01	OsLaMu_01g0004420.02,OsLaMu_01g0004420.01	OsKYG_01g0004460.01,OsKYG_01g0004460.02	OsIR64_01g0004450.01	OsLima_01g0004300.01
Os4530.POR.1.pan0001060	OsNip_01G004520_01,Os01t0165000-01,Os01t0165000-02,LOC_Os01g07120.1,LOC_Os01g07120.2	OsCMeo_01g0004660.01	OsKeNa_01g0004400.01	OsAzu_01g0004690.01	OsARC_01g0004310.01	OsN22_01G004520_01	OsNaBo_01g0004410.01	OsPr106_01g0004540.01	OsZS97_01G004340_02,OsZS97_01G004340_01	OsMH63_01G004710_01	OsLiXu_01g0004500.01	OsGoSa_01g0004530.01	OsLaMu_01g0004430.01	OsKYG_01g0004470.01	OsIR64_01g0004460.01	OsLima_01g0004310.01
Os4530.POR.1.pan0001061	LOC_Os01g07130.1,OsNip_01G004530_01,Os01t0165100-02	OsCMeo_01g0004670.01	OsKeNa_01g0004410.01	OsAzu_01g0004700.01	OsARC_01g0004320.01	OsN22_01G004530_01	OsNaBo_01g0004420.01	OsPr106_01g0004550.01	OsZS97_01G004350_01	OsMH63_01G004720_01	OsLiXu_01g0004510.01	OsGoSa_01g0004540.01	OsLaMu_01g0004440.01	OsKYG_01g0004480.01	OsIR64_01g0004470.01	OsLima_01g0004320.01
Os4530.POR.1.pan0001062	LOC_Os01g07140.1,LOC_Os01g07140.2,OsNip_01G004540_01,OsNip_01G004540_02,Os01t0165200-01,Os01t0165200-02	OsCMeo_01g0004680.01,OsCMeo_01g0004680.02	OsKeNa_01g0004420.02,OsKeNa_01g0004420.01	OsAzu_01g0004710.02,OsAzu_01g0004710.01	OsARC_01g0004330.01,OsARC_01g0004330.02	OsN22_01G004540_01	OsNaBo_01g0004430.01	OsPr106_01g0004560.02,OsPr106_01g0004560.01	OsZS97_01G004360_02,OsZS97_01G004360_01	OsMH63_01G004730_04,OsMH63_01G004730_02,OsMH63_01G004730_01,OsMH63_01G004730_03	OsLiXu_01g0004520.01,OsLiXu_01g0004520.02	OsGoSa_01g0004550.01,OsGoSa_01g0004550.02	OsLaMu_01g0004450.02,OsLaMu_01g0004450.01	OsKYG_01g0004490.02,OsKYG_01g0004490.01	OsIR64_01g0004480.02,OsIR64_01g0004480.01	OsLima_01g0004330.02,OsLima_01g0004330.01
Os4530.POR.1.pan0001063	Os01t0165600-00,LOC_Os01g07150.1,OsNip_01G004550_01	OsCMeo_01g0004690.01	OsKeNa_01g0004430.01	OsAzu_01g0004720.01	OsARC_01g0004340.01	OsN22_01G004550_01	OsNaBo_01g0004440.01	OsPr106_01g0004570.01	OsZS97_01G004370_01	OsMH63_01G004740_01	OsLiXu_01g0004530.01	OsGoSa_01g0004560.01	OsLaMu_01g0004460.01	OsKYG_01g0004500.01	OsIR64_01g0004490.01	OsLima_01g0004340.01
Os4530.POR.1.pan0001064	OsNip_01G004580_01,Os01t0165800-01,LOC_Os01g07170.1	OsCMeo_01g0004720.01,OsCMeo_01g0004720.02	OsKeNa_01g0004460.01	OsAzu_01g0004750.01	OsARC_01g0004370.01	OsN22_01G004580_01	OsNaBo_01g0004470.01	OsPr106_01g0004600.01	OsZS97_01G004400_01	OsMH63_01G004770_01	OsLiXu_01g0004560.01	OsGoSa_01g0004590.01	OsLaMu_01g0004490.01	OsKYG_01g0004530.01	OsIR64_01g0004520.01	OsLima_01g0004370.01
Os4530.POR.1.pan0001065	Os01t0166200-01								OsZS97_01G004440_01			OsGoSa_01g0004630.01	OsLaMu_01g0004530.01	OsKYG_01g0004570.01		OsLima_01g0004410.01
Os4530.POR.1.pan0001066	LOC_Os01g07200.1,Os01t0166100-01,OsNip_01G004610_01,LOC_Os01g07212.1,Os01t0166300-00,Os01t0166400-01,Os01t0166400-02	OsCMeo_01g0004750.01	OsKeNa_01g0004490.01	OsAzu_01g0004780.01,OsAzu_01g0004790.01	OsARC_01g0004400.01	OsN22_01G004610_01,OsN22_01G004620_01	OsNaBo_01g0004500.01,OsNaBo_01g0004510.01	OsPr106_01g0004630.01	OsZS97_01G004430_01	OsMH63_01G004800_02,OsMH63_01G004800_01	OsLiXu_01g0004590.01	OsGoSa_01g0004620.01	OsLaMu_01g0004520.01,OsLaMu_01g0004540.02,OsLaMu_01g0004540.01	OsKYG_01g0004560.01	OsIR64_01g0004550.01	OsLima_01g0004400.01
Os4530.POR.1.pan0001067	LOC_Os01g07240.1,Os01t0166500-02,OsNip_01G004620_01	OsCMeo_01g0004760.01	OsKeNa_01g0004500.01	OsAzu_01g0004800.01	OsARC_01g0004410.01	OsN22_01G004630_01	OsNaBo_01g0004520.01	OsPr106_01g0004640.01	OsZS97_01G004450_01	OsMH63_01G004810_01	OsLiXu_01g0004600.01	OsGoSa_01g0004640.01	OsLaMu_01g0004550.01	OsKYG_01g0004580.01	OsIR64_01g0004560.01	OsLima_01g0004420.01
Os4530.POR.1.pan0001068	LOC_Os01g07250.1,Os01t0166700-01,OsNip_01G004630_01	OsCMeo_01g0004770.01	OsKeNa_01g0004510.01	OsAzu_01g0004810.01	OsARC_01g0004420.01	OsN22_01G004640_01	OsNaBo_01g0004530.01	OsPr106_01g0004650.01,OsPr106_01g0004660.01	OsZS97_01G004460_01,OsZS97_01G004460_02,OsZS97_01G004460_03	OsMH63_01G004830_01	OsLiXu_01g0004610.01	OsGoSa_01g0004650.01	OsLaMu_01g0004560.01	OsKYG_01g0004590.01	OsIR64_01g0004570.01,OsIR64_01g0004580.01	OsLima_01g0004430.01
Os4530.POR.1.pan0001069	LOC_Os01g07260.1,OsNip_01G004640_01,Os01t0166800-01	OsCMeo_01g0004780.01,OsCMeo_01g0004780.02	OsKeNa_01g0004520.01,OsKeNa_01g0004520.02	OsAzu_01g0004820.01	OsARC_01g0004430.01,OsARC_01g0004430.02	OsN22_01G004650_01,OsN22_01G004650_02	OsNaBo_01g0004540.01	OsPr106_01g0004670.01	OsZS97_01G004470_01,OsZS97_01G004470_02	OsMH63_01G004820_01,OsMH63_01G004820_02	OsLiXu_01g0004620.02,OsLiXu_01g0004620.01	OsGoSa_01g0004660.01	OsLaMu_01g0004570.01,OsLaMu_01g0004570.02	OsKYG_01g0004600.01	OsIR64_01g0004590.01,OsIR64_01g0004590.02	OsLima_01g0004440.02,OsLima_01g0004440.01
Os4530.POR.1.pan0001070	LOC_Os01g07300.1,LOC_Os01g07300.2,Os01t0167400-01,OsNip_01G004660_01	OsCMeo_01g0004800.01	OsKeNa_01g0004540.01	OsAzu_01g0004840.01	OsARC_01g0004450.01	OsN22_01G004670_01	OsNaBo_01g0004560.01	OsPr106_01g0004690.01	OsZS97_01G004490_01	OsMH63_01G004850_01	OsLiXu_01g0004640.01	OsGoSa_01g0004680.01	OsLaMu_01g0004600.01	OsKYG_01g0004620.01	OsIR64_01g0004610.01	OsLima_01g0004460.01
Os4530.POR.1.pan0001071	OsNip_01G004670_02,OsNip_01G004670_01,LOC_Os01g07310.1,LOC_Os01g07310.2,LOC_Os01g07310.3,LOC_Os01g07310.4,Os01t0167500-01	OsCMeo_01g0004810.03,OsCMeo_01g0004810.02,OsCMeo_01g0004810.01	OsKeNa_01g0004550.03,OsKeNa_01g0004550.01,OsKeNa_01g0004550.02	OsAzu_01g0004850.01,OsAzu_01g0004850.02	OsARC_01g0004460.03,OsARC_01g0004460.01,OsARC_01g0004460.02	OsN22_01G004680_02,OsN22_01G004680_01	OsNaBo_01g0004570.01,OsNaBo_01g0004570.02	OsPr106_01g0004700.01,OsPr106_01g0004700.02,OsPr106_01g0004700.03	OsZS97_01G004500_01,OsZS97_01G004500_03,OsZS97_01G004500_02,OsZS97_01G004500_04	OsMH63_01G004860_03,OsMH63_01G004860_02,OsMH63_01G004860_01	OsLiXu_01g0004650.02,OsLiXu_01g0004650.01	OsGoSa_01g0004690.01,OsGoSa_01g0004690.02	OsLaMu_01g0004610.01,OsLaMu_01g0004610.02	OsKYG_01g0004630.02,OsKYG_01g0004630.01	OsIR64_01g0004620.01,OsIR64_01g0004620.02	OsLima_01g0004470.02,OsLima_01g0004470.01
Os4530.POR.1.pan0001072	Os01t0167600-00,OsNip_01G004680_01,LOC_Os01g07320.1	OsCMeo_01g0004820.01	OsKeNa_01g0004560.01	OsAzu_01g0004860.01	OsARC_01g0004470.01	OsN22_01G004690_01	OsNaBo_01g0004580.01	OsPr106_01g0004710.01	OsZS97_01G004510_01	OsMH63_01G004870_01	OsLiXu_01g0004660.01	OsGoSa_01g0004700.01	OsLaMu_01g0004620.01	OsKYG_01g0004640.01	OsIR64_01g0004630.01	OsLima_01g0004480.01
Os4530.POR.1.pan0001073	LOC_Os01g07330.1,LOC_Os01g07330.2,LOC_Os01g07330.3,LOC_Os01g07330.4,OsNip_01G004690_02,OsNip_01G004690_01,OsNip_01G004690_03,Os01t0167700-01,Os01t0167700-02,OsNip_01G004700_01	OsCMeo_01g0004830.01,OsCMeo_01g0004830.03,OsCMeo_01g0004830.02	OsKeNa_01g0004570.01,OsKeNa_01g0004570.02,OsKeNa_01g0004570.03,OsKeNa_01g0004580.01	OsAzu_01g0004870.01,OsAzu_01g0004870.03,OsAzu_01g0004870.02,OsAzu_01g0004880.01	OsARC_01g0004480.01,OsARC_01g0004480.03,OsARC_01g0004480.02,OsARC_01g0004490.01	OsN22_01G004700_01,OsN22_01G004700_02,OsN22_01G004700_03,OsN22_01G004710_01	OsNaBo_01g0004590.01,OsNaBo_01g0004590.03,OsNaBo_01g0004590.02,OsNaBo_01g0004600.01	OsPr106_01g0004720.01,OsPr106_01g0004720.03,OsPr106_01g0004720.02	OsZS97_01G004520_01,OsZS97_01G004520_03,OsZS97_01G004520_02	OsMH63_01G004880_01,OsMH63_01G004880_03,OsMH63_01G004880_02	OsLiXu_01g0004670.01	OsGoSa_01g0004710.01,OsGoSa_01g0004710.03,OsGoSa_01g0004710.02	OsLaMu_01g0004630.01,OsLaMu_01g0004630.03,OsLaMu_01g0004630.02,OsLaMu_01g0004640.01	OsKYG_01g0004650.01,OsKYG_01g0004650.03,OsKYG_01g0004650.02	OsIR64_01g0004640.01,OsIR64_01g0004640.03,OsIR64_01g0004640.02	OsLima_01g0004490.01,OsLima_01g0004490.02,OsLima_01g0004490.03
Os4530.POR.1.pan0001074	Os01t0167750-00,LOC_Os01g07340.1,OsNip_01G004710_01	OsCMeo_01g0004840.01	OsKeNa_01g0004590.01	OsAzu_01g0004890.01	OsARC_01g0004500.01	OsN22_01G004720_01	OsNaBo_01g0004610.01	OsPr106_01g0004730.01	OsZS97_01G004530_01	OsMH63_01G004890_01	OsLiXu_01g0004680.01	OsGoSa_01g0004720.01	OsLaMu_01g0004650.01	OsKYG_01g0004660.01	OsIR64_01g0004650.01	OsLima_01g0004500.01
Os4530.POR.1.pan0001075	Os01t0167800-01,LOC_Os01g07350.1,OsNip_01G004720_01,OsNip_01G004730_01	OsCMeo_01g0004850.01	OsKeNa_01g0004600.01,OsKeNa_01g0004610.01	OsAzu_01g0004900.01,OsAzu_01g0004910.01	OsARC_01g0004510.01,OsARC_01g0004520.01	OsN22_01G004730_01,OsN22_01G004740_01	OsNaBo_01g0004620.01	OsPr106_01g0004740.01	OsZS97_01G004540_01	OsMH63_01G004900_01,OsMH63_01G004910_01	OsLiXu_01g0004690.01,OsLiXu_01g0004700.01	OsGoSa_01g0004730.01,OsGoSa_01g0004740.01	OsLaMu_01g0004660.01,OsLaMu_01g0004670.01	OsKYG_01g0004670.01,OsKYG_01g0004680.01	OsIR64_01g0004660.01,OsIR64_01g0004670.01	OsLima_01g0004510.01
Os4530.POR.1.pan0001076	LOC_Os01g07360.1,LOC_Os01g07360.2,LOC_Os01g07360.3,LOC_Os01g07360.4,OsNip_01G004750_02,OsNip_01G004750_01,Os01t0167900-01,Os01t0168000-01,LOC_Os01g07364.1,LOC_Os01g07370.1,LOC_Os01g07370.2,Os01t0168100-01,Os01t0168100-02,OsNip_01G004760_01	OsCMeo_01g0004860.02,OsCMeo_01g0004860.01,OsCMeo_01g0004870.01	OsKeNa_01g0004630.02,OsKeNa_01g0004630.01,OsKeNa_01g0004640.02,OsKeNa_01g0004640.01	OsAzu_01g0004930.02,OsAzu_01g0004930.01,OsAzu_01g0004940.02,OsAzu_01g0004940.01	OsARC_01g0004530.02,OsARC_01g0004530.01,OsARC_01g0004540.01	OsN22_01G004750_02,OsN22_01G004750_01,OsN22_01G004760_01	OsNaBo_01g0004640.02,OsNaBo_01g0004640.01,OsNaBo_01g0004650.02,OsNaBo_01g0004650.01	OsPr106_01g0004750.02,OsPr106_01g0004750.01,OsPr106_01g0004760.01	OsZS97_01G004550_06,OsZS97_01G004550_05,OsZS97_01G004550_04,OsZS97_01G004550_01,OsZS97_01G004550_03,OsZS97_01G004550_02	OsMH63_01G004920_02,OsMH63_01G004920_01,OsMH63_01G004930_01	OsLiXu_01g0004710.01,OsLiXu_01g0004720.02,OsLiXu_01g0004720.01	OsGoSa_01g0004750.02,OsGoSa_01g0004750.01,OsGoSa_01g0004760.01	OsLaMu_01g0004680.02,OsLaMu_01g0004680.01,OsLaMu_01g0004690.01	OsKYG_01g0004690.02,OsKYG_01g0004690.01,OsKYG_01g0004700.01	OsIR64_01g0004680.02,OsIR64_01g0004680.01,OsIR64_01g0004690.01	OsLima_01g0004520.02,OsLima_01g0004520.01,OsLima_01g0004530.01
Os4530.POR.1.pan0001077	LOC_Os01g07376.1,OsNip_01G004770_01,Os01t0168200-01	OsCMeo_01g0004890.01	OsKeNa_01g0004650.01	OsAzu_01g0004950.01	OsARC_01g0004550.01	OsN22_01G004770_01	OsNaBo_01g0004660.01	OsPr106_01g0004770.01	OsZS97_01G004560_01	OsMH63_01G004940_01	OsLiXu_01g0004730.01	OsGoSa_01g0004770.01	OsLaMu_01g0004700.01	OsKYG_01g0004710.01	OsIR64_01g0004700.01	OsLima_01g0004540.01
Os4530.POR.1.pan0001078	LOC_Os01g07382.1,OsNip_01G004780_01,Os01t0168300-01	OsCMeo_01g0004900.01	OsKeNa_01g0004660.01	OsAzu_01g0004960.01	OsARC_01g0004560.01	OsN22_01G004780_01	OsNaBo_01g0004670.01	OsPr106_01g0004780.01	OsZS97_01G004570_01	OsMH63_01G004950_01	OsLiXu_01g0004740.01	OsGoSa_01g0004780.01	OsLaMu_01g0004710.01	OsKYG_01g0004720.01	OsIR64_01g0004710.01	OsLima_01g0004550.01
Os4530.POR.1.pan0001079	Os01t0168400-01,LOC_Os01g07390.1,OsNip_01G004800_01	OsCMeo_01g0004920.01	OsKeNa_01g0004680.01	OsAzu_01g0004980.01	OsARC_01g0004580.01	OsN22_01G004800_01	OsNaBo_01g0004690.01	OsPr106_01g0004800.01	OsZS97_01G004580_01	OsMH63_01G004970_01	OsLiXu_01g0004760.01	OsGoSa_01g0004800.01	OsLaMu_01g0004730.01,OsLaMu_01g0004730.02	OsKYG_01g0004740.01	OsIR64_01g0004730.01	OsLima_01g0004560.01
Os4530.POR.1.pan0001080	OsNip_01G004810_01,OsNip_01G004810_02,LOC_Os01g07400.1,LOC_Os01g07400.2,Os01t0168500-01	OsCMeo_01g0004930.02,OsCMeo_01g0004930.01,OsCMeo_01g0004930.03,OsCMeo_01g0004930.04	OsKeNa_01g0004690.01,OsKeNa_01g0004690.02,OsKeNa_01g0004690.03	OsAzu_01g0004990.02,OsAzu_01g0004990.01,OsAzu_01g0004990.03	OsARC_01g0004590.01,OsARC_01g0004590.02	OsN22_01G004810_01,OsN22_01G004810_02,OsN22_01G004810_03	OsNaBo_01g0004700.01,OsNaBo_01g0004700.02	OsPr106_01g0004810.01,OsPr106_01g0004810.02,OsPr106_01g0004810.03	OsZS97_01G004590_01,OsZS97_01G004590_02	OsMH63_01G004980_01,OsMH63_01G004980_02,OsMH63_01G004980_03	OsLiXu_01g0004770.02,OsLiXu_01g0004770.01,OsLiXu_01g0004770.03	OsGoSa_01g0004810.02,OsGoSa_01g0004810.01,OsGoSa_01g0004810.03	OsLaMu_01g0004740.01,OsLaMu_01g0004740.02	OsKYG_01g0004750.01,OsKYG_01g0004750.02,OsKYG_01g0004750.03,OsKYG_01g0004750.04	OsIR64_01g0004740.01,OsIR64_01g0004740.02,OsIR64_01g0004740.03	OsLima_01g0004570.02,OsLima_01g0004570.01,OsLima_01g0004570.03
Os4530.POR.1.pan0001081	LOC_Os01g07410.1,OsNip_01G004820_01,Os01t0168600-01	OsCMeo_01g0004940.01	OsKeNa_01g0004700.01	OsAzu_01g0005000.01	OsARC_01g0004600.01	OsN22_01G004820_01	OsNaBo_01g0004710.01	OsPr106_01g0004820.01	OsZS97_01G004600_01	OsMH63_01G004990_01	OsLiXu_01g0004780.01	OsGoSa_01g0004820.01	OsLaMu_01g0004750.01	OsKYG_01g0004760.01	OsIR64_01g0004750.01	OsLima_01g0004580.01
Os4530.POR.1.pan0001082	LOC_Os01g07420.1,Os01t0168800-01,OsNip_01G004830_01	OsCMeo_01g0004950.01	OsKeNa_01g0004710.01	OsAzu_01g0005010.01	OsARC_01g0004610.01	OsN22_01G004830_01	OsNaBo_01g0004720.01	OsPr106_01g0004830.01	OsZS97_01G004610_01	OsMH63_01G005000_01	OsLiXu_01g0004790.01	OsGoSa_01g0004830.01	OsLaMu_01g0004760.01	OsKYG_01g0004770.01	OsIR64_01g0004760.01	OsLima_01g0004590.01
Os4530.POR.1.pan0001083	LOC_Os01g07480.1,LOC_Os01g07480.2,Os01t0169400-01,OsNip_01G004870_01	OsCMeo_01g0004990.02,OsCMeo_01g0004990.01	OsKeNa_01g0004750.01	OsAzu_01g0005050.01	OsARC_01g0004650.01	OsN22_01G004870_01	OsNaBo_01g0004760.01	OsPr106_01g0004870.02,OsPr106_01g0004870.01	OsZS97_01G004650_02,OsZS97_01G004650_01	OsMH63_01G005040_02,OsMH63_01G005040_01	OsLiXu_01g0004830.01	OsGoSa_01g0004870.01	OsLaMu_01g0004800.01	OsKYG_01g0004810.02,OsKYG_01g0004810.01	OsIR64_01g0004800.02,OsIR64_01g0004800.01	OsLima_01g0004630.02,OsLima_01g0004630.01
Os4530.POR.1.pan0001084	LOC_Os01g07490.1,Os01t0169500-01,Os01t0169500-02,OsNip_01G004880_04,OsNip_01G004880_02,OsNip_01G004880_03,OsNip_01G004880_05,OsNip_01G004880_01	OsCMeo_01g0005000.01	OsKeNa_01g0004760.01	OsAzu_01g0005060.01,OsAzu_01g0005060.03,OsAzu_01g0005060.02	OsARC_01g0004660.01,OsARC_01g0004660.03,OsARC_01g0004660.02	OsN22_01G004880_01	OsNaBo_01g0004770.01,OsNaBo_01g0004770.03,OsNaBo_01g0004770.02	OsPr106_01g0004880.01	OsZS97_01G004660_04,OsZS97_01G004660_01,OsZS97_01G004660_05,OsZS97_01G004660_03,OsZS97_01G004660_02	OsMH63_01G005050_03,OsMH63_01G005050_02,OsMH63_01G005050_01	OsLiXu_01g0004840.02,OsLiXu_01g0004840.01	OsGoSa_01g0004880.01	OsLaMu_01g0004810.01	OsKYG_01g0004820.01	OsIR64_01g0004810.01	OsLima_01g0004640.01
Os4530.POR.1.pan0001085	LOC_Os01g07500.1,Os01t0169800-01,OsNip_01G004890_01	OsCMeo_01g0005020.01	OsKeNa_01g0004770.01	OsAzu_01g0005070.01	OsARC_01g0004670.01	OsN22_01G004890_01	OsNaBo_01g0004780.01	OsPr106_01g0004890.01	OsZS97_01G004680_01	OsMH63_01G005060_01	OsLiXu_01g0004850.01	OsGoSa_01g0004890.01	OsLaMu_01g0004830.01	OsKYG_01g0004830.01	OsIR64_01g0004820.01	OsLima_01g0004650.01
Os4530.POR.1.pan0001086	LOC_Os01g07520.1,OsNip_01G004900_01,Os01t0169900-01	OsCMeo_01g0005030.01	OsKeNa_01g0004780.01	OsAzu_01g0005080.01	OsARC_01g0004680.01	OsN22_01G004900_01	OsNaBo_01g0004790.01	OsPr106_01g0004900.01	OsZS97_01G004690_01	OsMH63_01G005070_01,OsMH63_01G005070_02	OsLiXu_01g0004860.01	OsGoSa_01g0004900.01	OsLaMu_01g0004840.01	OsKYG_01g0004840.01	OsIR64_01g0004830.01	OsLima_01g0004660.01
Os4530.POR.1.pan0001087	LOC_Os01g07530.1,Os01t0170000-01,OsNip_01G004920_01	OsCMeo_01g0005050.01	OsKeNa_01g0004800.01	OsAzu_01g0005100.01	OsARC_01g0004700.01	OsN22_01G004910_01	OsNaBo_01g0004800.01	OsPr106_01g0004920.01	OsZS97_01G004700_01	OsMH63_01G005090_01	OsLiXu_01g0004870.01	OsGoSa_01g0004920.01	OsLaMu_01g0004860.01	OsKYG_01g0004860.01	OsIR64_01g0004850.01	OsLima_01g0004680.01
Os4530.POR.1.pan0001088	OsNip_01G004930_01,LOC_Os01g07540.1,Os01t0170100-01	OsCMeo_01g0005060.01	OsKeNa_01g0004810.01	OsAzu_01g0005110.01,OsAzu_01g0005110.02	OsARC_01g0004710.01	OsN22_01G004920_01,OsN22_01G004920_02	OsNaBo_01g0004810.01	OsPr106_01g0004930.01	OsZS97_01G004710_01	OsMH63_01G005100_02,OsMH63_01G005100_01	OsLiXu_01g0004880.01	OsGoSa_01g0004930.01	OsLaMu_01g0004870.01	OsKYG_01g0004870.01	OsIR64_01g0004860.01	OsLima_01g0004690.01
Os4530.POR.1.pan0001089	Os01t0170300-01,LOC_Os01g07560.1,OsNip_01G004940_01	OsCMeo_01g0005070.01	OsKeNa_01g0004820.01	OsAzu_01g0005120.01	OsARC_01g0004720.01	OsN22_01G004930_01	OsNaBo_01g0004820.01	OsPr106_01g0004940.01	OsZS97_01G004720_01	OsMH63_01G005110_01	OsLiXu_01g0004890.01	OsGoSa_01g0004940.01	OsLaMu_01g0004880.01	OsKYG_01g0004880.01	OsIR64_01g0004870.01	OsLima_01g0004700.01
Os4530.POR.1.pan0001090	LOC_Os01g07570.1,Os01t0170500-01,OsNip_01G004950_01	OsCMeo_01g0005080.01	OsKeNa_01g0004830.01	OsAzu_01g0005130.01	OsARC_01g0004730.01	OsN22_01G004940_01	OsNaBo_01g0004830.01	OsPr106_01g0004950.01	OsZS97_01G004730_01	OsMH63_01G005120_01	OsLiXu_01g0004900.01	OsGoSa_01g0004950.01	OsLaMu_01g0004890.01	OsKYG_01g0004890.01	OsIR64_01g0004890.01	OsLima_01g0004710.01
Os4530.POR.1.pan0001091	Os01t0170600-01,Os01t0170600-02,OsNip_01G004960_01,OsNip_01G004960_02,LOC_Os01g07590.1	OsCMeo_01g0005090.01,OsCMeo_01g0005100.01	OsKeNa_01g0004840.02,OsKeNa_01g0004840.01	OsAzu_01g0005140.01,OsAzu_01g0005140.02	OsARC_01g0004740.02,OsARC_01g0004740.01	OsN22_01G004950_01,OsN22_01G004950_02	OsNaBo_01g0004840.02,OsNaBo_01g0004840.01	OsPr106_01g0004960.01	OsZS97_01G004740_02,OsZS97_01G004740_01	OsMH63_01G005130_02,OsMH63_01G005130_01	OsLiXu_01g0004910.01	OsGoSa_01g0004960.01	OsLaMu_01g0004900.01	OsKYG_01g0004900.01,OsKYG_01g0004910.01	OsIR64_01g0004900.01,OsIR64_01g0004910.01	OsLima_01g0004720.01
Os4530.POR.1.pan0001092	Os01t0170700-01,LOC_Os01g07600.1,OsNip_01G004970_01	OsCMeo_01g0005110.01	OsKeNa_01g0004850.01	OsAzu_01g0005150.01	OsARC_01g0004750.01	OsN22_01G004960_01	OsNaBo_01g0004850.01	OsPr106_01g0004970.01	OsZS97_01G004750_01	OsMH63_01G005140_01	OsLiXu_01g0004920.01	OsGoSa_01g0004970.01	OsLaMu_01g0004910.01	OsKYG_01g0004920.01	OsIR64_01g0004920.01	OsLima_01g0004730.01
Os4530.POR.1.pan0001093	OsNip_01G004980_01,Os01t0170800-01,LOC_Os01g07610.1	OsCMeo_01g0005120.01	OsKeNa_01g0004860.01	OsAzu_01g0005160.01	OsARC_01g0004760.01	OsN22_01G004970_01	OsNaBo_01g0004860.01	OsPr106_01g0004980.01	OsZS97_01G004760_01	OsMH63_01G005150_02,OsMH63_01G005150_01	OsLiXu_01g0004930.01	OsGoSa_01g0004980.01	OsLaMu_01g0004920.01	OsKYG_01g0004930.01	OsIR64_01g0004930.01	OsLima_01g0004740.01
Os4530.POR.1.pan0001094	Os01t0170900-01,LOC_Os01g07620.1,OsNip_01G004990_01	OsCMeo_01g0005130.01	OsKeNa_01g0004870.01	OsAzu_01g0005170.01	OsARC_01g0004770.01	OsN22_01G004980_01	OsNaBo_01g0004870.01	OsPr106_01g0004990.01	OsZS97_01G004770_01	OsMH63_01G005160_01	OsLiXu_01g0004940.01	OsGoSa_01g0004990.01	OsLaMu_01g0004930.01	OsKYG_01g0004940.01	OsIR64_01g0004940.01	OsLima_01g0004750.01
Os4530.POR.1.pan0001095	LOC_Os01g07630.1,OsNip_01G005000_01,Os01t0171000-01,Os01t0171000-02	OsCMeo_01g0005140.01	OsKeNa_01g0004880.01	OsAzu_01g0005180.01	OsARC_01g0004780.01	OsN22_01G004990_01	OsNaBo_01g0004880.01	OsPr106_01g0005000.02,OsPr106_01g0005000.01	OsZS97_01G004780_01,OsZS97_01G004780_02	OsMH63_01G005170_01,OsMH63_01G005170_02	OsLiXu_01g0004950.01	OsGoSa_01g0005000.01	OsLaMu_01g0004940.01,OsLaMu_01g0004940.02	OsKYG_01g0004950.01,OsKYG_01g0004950.02	OsIR64_01g0004950.02,OsIR64_01g0004950.01	OsLima_01g0004760.01
Os4530.POR.1.pan0001096	LOC_Os01g07640.1,OsNip_01G005010_01,Os01t0171100-00	OsCMeo_01g0005150.01	OsKeNa_01g0004890.01	OsAzu_01g0005190.01	OsARC_01g0004790.01	OsN22_01G005000_01	OsNaBo_01g0004890.01	OsPr106_01g0005010.01	OsZS97_01G004790_01	OsMH63_01G005180_01	OsLiXu_01g0004960.01	OsGoSa_01g0005010.01	OsLaMu_01g0004950.01	OsKYG_01g0004960.01	OsIR64_01g0004960.01	OsLima_01g0004770.01
Os4530.POR.1.pan0001097	OsNip_01G005020_01,Os01t0171200-01,Os01t0171200-02,LOC_Os01g07660.1,OsNip_01G005040_01	OsCMeo_01g0005170.01	OsKeNa_01g0004900.01,OsKeNa_01g0004920.01	OsAzu_01g0005200.01,OsAzu_01g0005220.01	OsARC_01g0004800.01,OsARC_01g0004820.01	OsN22_01G005010_01	OsNaBo_01g0004900.01	OsPr106_01g0005020.01,OsPr106_01g0005040.01	OsZS97_01G004810_01	OsMH63_01G005190_01	OsLiXu_01g0004980.01	OsGoSa_01g0005020.01,OsGoSa_01g0005040.01	OsLaMu_01g0004960.01,OsLaMu_01g0004980.01	OsKYG_01g0004970.01,OsKYG_01g0004990.01	OsIR64_01g0004970.01,OsIR64_01g0004990.01	OsLima_01g0004780.01,OsLima_01g0004800.01
Os4530.POR.1.pan0001098	LOC_Os01g07700.1,LOC_Os01g07700.2,LOC_Os01g07700.3,Os01t0171800-01,OsNip_01G005070_02,OsNip_01G005070_01,OsNip_01G005070_03	OsCMeo_01g0005200.04,OsCMeo_01g0005200.02,OsCMeo_01g0005200.01,OsCMeo_01g0005200.03	OsKeNa_01g0004950.04,OsKeNa_01g0004950.02,OsKeNa_01g0004950.01,OsKeNa_01g0004950.03	OsAzu_01g0005250.01,OsAzu_01g0005250.02,OsAzu_01g0005250.03	OsARC_01g0004850.02,OsARC_01g0004850.03,OsARC_01g0004850.01	OsN22_01G005060_05,OsN22_01G005060_04,OsN22_01G005060_02,OsN22_01G005060_03,OsN22_01G005060_01	OsNaBo_01g0004950.03,OsNaBo_01g0004950.02,OsNaBo_01g0004950.01	OsPr106_01g0005070.01,OsPr106_01g0005070.02,OsPr106_01g0005070.03	OsZS97_01G004840_01,OsZS97_01G004840_03,OsZS97_01G004840_02	OsMH63_01G005240_04,OsMH63_01G005240_02,OsMH63_01G005240_01,OsMH63_01G005240_03	OsLiXu_01g0005000.02,OsLiXu_01g0005000.01	OsGoSa_01g0005080.02,OsGoSa_01g0005080.01,OsGoSa_01g0005080.03	OsLaMu_01g0005010.01,OsLaMu_01g0005010.03,OsLaMu_01g0005010.02	OsKYG_01g0005020.03,OsKYG_01g0005020.02,OsKYG_01g0005020.01	OsIR64_01g0005020.02,OsIR64_01g0005020.03,OsIR64_01g0005020.01	OsLima_01g0004830.03,OsLima_01g0004830.02,OsLima_01g0004830.01
Os4530.POR.1.pan0001099	LOC_Os01g07720.2,LOC_Os01g07720.4,Os01t0172000-01,OsNip_01G005090_01,OsNip_01G005090_02	OsCMeo_01g0005220.02,OsCMeo_01g0005220.01	OsKeNa_01g0004970.02,OsKeNa_01g0004970.01	OsAzu_01g0005270.02,OsAzu_01g0005270.01	OsARC_01g0004870.02,OsARC_01g0004870.01	OsN22_01G005080_02,OsN22_01G005080_01	OsNaBo_01g0004970.03,OsNaBo_01g0004970.02,OsNaBo_01g0004970.01	OsPr106_01g0005090.02,OsPr106_01g0005090.01	OsZS97_01G004860_02,OsZS97_01G004860_01	OsMH63_01G005260_04,OsMH63_01G005260_03,OsMH63_01G005260_02,OsMH63_01G005260_01	OsLiXu_01g0005020.01	OsGoSa_01g0005100.02,OsGoSa_01g0005100.01	OsLaMu_01g0005030.01,OsLaMu_01g0005030.02	OsKYG_01g0005040.02,OsKYG_01g0005040.01	OsIR64_01g0005040.02,OsIR64_01g0005040.01	OsLima_01g0004850.01
Os4530.POR.1.pan0001100	Os01t0172100-01,LOC_Os01g07730.1,OsNip_01G005100_01	OsCMeo_01g0005230.01	OsKeNa_01g0004980.01	OsAzu_01g0005280.01	OsARC_01g0004880.01	OsN22_01G005090_01	OsNaBo_01g0004980.01	OsPr106_01g0005100.01	OsZS97_01G004870_01	OsMH63_01G005270_01,OsMH63_01G005270_02,OsMH63_01G005270_03	OsLiXu_01g0005030.01	OsGoSa_01g0005110.01	OsLaMu_01g0005040.01	OsKYG_01g0005050.01	OsIR64_01g0005050.01	OsLima_01g0004860.01
Os4530.POR.1.pan0001101	LOC_Os01g07740.1,LOC_Os01g07740.2,LOC_Os01g07740.3,OsNip_01G005110_02,OsNip_01G005110_03,OsNip_01G005110_01,Os01t0172200-01	OsCMeo_01g0005240.01,OsCMeo_01g0005240.02	OsKeNa_01g0004990.01,OsKeNa_01g0004990.02	OsAzu_01g0005290.01,OsAzu_01g0005290.02	OsARC_01g0004890.01,OsARC_01g0004890.02	OsN22_01G005100_01,OsN22_01G005100_02	OsNaBo_01g0004990.02,OsNaBo_01g0004990.01	OsPr106_01g0005110.01,OsPr106_01g0005110.02	OsZS97_01G004880_01,OsZS97_01G004880_02,OsZS97_01G004880_03,OsZS97_01G004880_04	OsMH63_01G005280_01,OsMH63_01G005280_02,OsMH63_01G005280_03	OsLiXu_01g0005040.01	OsGoSa_01g0005120.01,OsGoSa_01g0005120.02	OsLaMu_01g0005050.01,OsLaMu_01g0005050.02,OsLaMu_01g0005050.03	OsKYG_01g0005060.01,OsKYG_01g0005060.02	OsIR64_01g0005060.01,OsIR64_01g0005060.02	OsLima_01g0004870.01,OsLima_01g0004870.02
Os4530.POR.1.pan0001102	LOC_Os01g07750.1,OsNip_01G005120_01,Os01t0172300-01	OsCMeo_01g0005250.01	OsKeNa_01g0005000.01	OsAzu_01g0005300.01	OsARC_01g0004900.01	OsN22_01G005110_01	OsNaBo_01g0005000.01	OsPr106_01g0005120.01	OsZS97_01G004890_01,OsZS97_01G004890_02	OsMH63_01G005290_02,OsMH63_01G005290_01	OsLiXu_01g0005050.01	OsGoSa_01g0005130.01	OsLaMu_01g0005060.01	OsKYG_01g0005070.01	OsIR64_01g0005070.01	OsLima_01g0004880.01
Os4530.POR.1.pan0001103	LOC_Os01g07760.1,LOC_Os01g07760.2,Os01t0172400-01,Os01t0172400-02,Os01t0172400-03,Os01t0172400-04,Os01t0172400-05,OsNip_01G005130_01,OsNip_01G005130_02	OsCMeo_01g0005260.02,OsCMeo_01g0005260.01	OsKeNa_01g0005010.01	OsAzu_01g0005310.01	OsARC_01g0004910.01	OsN22_01G005120_02,OsN22_01G005120_01	OsNaBo_01g0005010.02,OsNaBo_01g0005010.01	OsPr106_01g0005130.02,OsPr106_01g0005130.01	OsZS97_01G004900_02,OsZS97_01G004900_01	OsMH63_01G005300_02,OsMH63_01G005300_01	OsLiXu_01g0005060.01,OsLiXu_01g0005070.01,OsLiXu_01g0005080.01	OsGoSa_01g0005140.02,OsGoSa_01g0005140.01	OsLaMu_01g0005070.02,OsLaMu_01g0005070.01	OsKYG_01g0005080.02,OsKYG_01g0005080.01	OsIR64_01g0005080.02,OsIR64_01g0005080.01	OsLima_01g0004890.02,OsLima_01g0004890.01
Os4530.POR.1.pan0001104	OsNip_01G005140_01,LOC_Os01g07770.1,Os01t0172600-01	OsCMeo_01g0005270.01	OsKeNa_01g0005020.01	OsAzu_01g0005320.01	OsARC_01g0004920.01	OsN22_01G005130_01	OsNaBo_01g0005020.01	OsPr106_01g0005140.01	OsZS97_01G004910_01	OsMH63_01G005310_01	OsLiXu_01g0005090.01	OsGoSa_01g0005150.01	OsLaMu_01g0005080.01	OsKYG_01g0005090.01	OsIR64_01g0005090.01	OsLima_01g0004900.01
Os4530.POR.1.pan0001105	LOC_Os01g07780.1,Os01t0172800-01,OsNip_01G005150_01	OsCMeo_01g0005280.01	OsKeNa_01g0005030.01	OsAzu_01g0005330.01	OsARC_01g0004930.01			OsPr106_01g0005150.01	OsZS97_01G004920_01		OsLiXu_01g0005100.01	OsGoSa_01g0005160.01	OsLaMu_01g0005090.01	OsKYG_01g0005100.01	OsIR64_01g0005100.01	OsLima_01g0004910.01
Os4530.POR.1.pan0001106	Os01t0172900-00,OsNip_01G005160_01,LOC_Os01g07790.1	OsCMeo_01g0005290.01	OsKeNa_01g0005040.01	OsAzu_01g0005340.01	OsARC_01g0004940.01	OsN22_01G005140_01,OsN22_01G005150_01	OsNaBo_01g0005030.01,OsNaBo_01g0005040.01	OsPr106_01g0005160.01	OsZS97_01G004930_01	OsMH63_01G005320_01	OsLiXu_01g0005110.01	OsGoSa_01g0005170.01	OsLaMu_01g0005100.01	OsKYG_01g0005110.01	OsIR64_01g0005110.01	OsLima_01g0004920.01
Os4530.POR.1.pan0001107	LOC_Os01g07800.1,LOC_Os01g07800.2,Os01t0173000-01,OsNip_01G005170_01	OsCMeo_01g0005300.03,OsCMeo_01g0005300.01,OsCMeo_01g0005300.02	OsKeNa_01g0005050.01	OsAzu_01g0005350.01	OsARC_01g0004950.01	OsN22_01G005160_01,OsN22_01G005170_01	OsNaBo_01g0005050.02,OsNaBo_01g0005050.01	OsPr106_01g0005170.01	OsZS97_01G004940_01	OsMH63_01G005330_02,OsMH63_01G005330_01	OsLiXu_01g0005120.01	OsGoSa_01g0005180.01	OsLaMu_01g0005110.01	OsKYG_01g0005120.01	OsIR64_01g0005120.01	OsLima_01g0004930.01
Os4530.POR.1.pan0001108	LOC_Os01g07810.1,LOC_Os01g07810.2,LOC_Os01g07810.3,OsNip_01G005180_01,OsNip_01G005180_02,Os01t0173100-01	OsCMeo_01g0005310.01	OsKeNa_01g0005060.01	OsAzu_01g0005360.01	OsARC_01g0004960.01			OsPr106_01g0005180.01	OsZS97_01G004950_01		OsLiXu_01g0005130.01	OsGoSa_01g0005190.01	OsLaMu_01g0005120.01	OsKYG_01g0005130.01	OsIR64_01g0005130.01	OsLima_01g0004940.01
Os4530.POR.1.pan0001109	Os01t0173600-00,LOC_Os01g07850.1,OsNip_01G005210_01	OsCMeo_01g0005320.01	OsKeNa_01g0005090.01	OsAzu_01g0005390.01	OsARC_01g0004990.01	OsN22_01G005180_01	OsNaBo_01g0005060.01	OsPr106_01g0005200.01	OsZS97_01G004970_01	OsMH63_01G005350_01	OsLiXu_01g0005140.01	OsGoSa_01g0005210.01	OsLaMu_01g0005140.01	OsKYG_01g0005150.01	OsIR64_01g0005150.01	OsLima_01g0004960.01
Os4530.POR.1.pan0001110	LOC_Os01g07870.1,Os01t0173900-01,OsNip_01G005230_01	OsCMeo_01g0005340.01	OsKeNa_01g0005110.01	OsAzu_01g0005410.01	OsARC_01g0005010.01	OsN22_01G005200_01	OsNaBo_01g0005080.01	OsPr106_01g0005220.01	OsZS97_01G004990_01	OsMH63_01G005370_01	OsLiXu_01g0005160.01,OsLiXu_01g0005170.01	OsGoSa_01g0005220.01	OsLaMu_01g0005160.01	OsKYG_01g0005170.01	OsIR64_01g0005170.01	OsLima_01g0004980.01
Os4530.POR.1.pan0001111	OsNip_01G005240_01,Os01t0174000-01,LOC_Os01g07880.1	OsCMeo_01g0005350.01	OsKeNa_01g0005120.01	OsAzu_01g0005420.01	OsARC_01g0005020.01	OsN22_01G005210_01	OsNaBo_01g0005090.01	OsPr106_01g0005230.01	OsZS97_01G005000_01	OsMH63_01G005380_01	OsLiXu_01g0005180.01	OsGoSa_01g0005240.01	OsLaMu_01g0005170.01	OsKYG_01g0005180.01	OsIR64_01g0005180.01	OsLima_01g0004990.01
Os4530.POR.1.pan0001112	LOC_Os01g07890.1,Os01t0174100-01,OsNip_01G005250_01	OsCMeo_01g0005360.01	OsKeNa_01g0005130.01	OsAzu_01g0005430.01	OsARC_01g0005030.01	OsN22_01G005220_01	OsNaBo_01g0005100.01	OsPr106_01g0005240.01	OsZS97_01G005010_01	OsMH63_01G005390_01	OsLiXu_01g0005190.01	OsGoSa_01g0005250.01	OsLaMu_01g0005180.01	OsKYG_01g0005190.01	OsIR64_01g0005190.01	OsLima_01g0005000.01
Os4530.POR.1.pan0001113	LOC_Os01g07900.1,Os01t0174200-01,OsNip_01G005260_01	OsCMeo_01g0005370.01	OsKeNa_01g0005140.01	OsAzu_01g0005440.01	OsARC_01g0005040.01	OsN22_01G005230_01	OsNaBo_01g0005110.01	OsPr106_01g0005250.01	OsZS97_01G005020_01	OsMH63_01G005400_01		OsGoSa_01g0005260.01	OsLaMu_01g0005190.01	OsKYG_01g0005200.01	OsIR64_01g0005200.01	OsLima_01g0005010.01
Os4530.POR.1.pan0001114	LOC_Os01g07910.1,Os01t0174300-01,Os01t0174300-02,OsNip_01G005270_01	OsCMeo_01g0005380.01	OsKeNa_01g0005150.01	OsAzu_01g0005450.01	OsARC_01g0005050.01	OsN22_01G005240_01	OsNaBo_01g0005120.01	OsPr106_01g0005260.01	OsZS97_01G005030_01	OsMH63_01G005410_01	OsLiXu_01g0005200.01	OsGoSa_01g0005270.01	OsLaMu_01g0005200.01	OsKYG_01g0005210.01	OsIR64_01g0005210.01	OsLima_01g0005020.01
Os4530.POR.1.pan0001115	LOC_Os01g07920.1,LOC_Os01g07920.2,Os01t0174500-01,Os01t0174500-02,OsNip_01G005280_01,Os01t0174600-01,LOC_Os01g07930.1	OsCMeo_01g0005390.01	OsKeNa_01g0005160.01	OsAzu_01g0005460.01	OsARC_01g0005060.01	OsN22_01G005250_01	OsNaBo_01g0005130.01	OsPr106_01g0005270.01	OsZS97_01G005040_01	OsMH63_01G005420_01	OsLiXu_01g0005210.01	OsGoSa_01g0005280.01	OsLaMu_01g0005210.01	OsKYG_01g0005220.01	OsIR64_01g0005220.01	OsLima_01g0005030.01
Os4530.POR.1.pan0001116	Os01t0174700-01,Os01t0174700-03,LOC_Os01g07940.1,OsNip_01G005290_01	OsCMeo_01g0005400.01	OsKeNa_01g0005170.01	OsAzu_01g0005470.01	OsARC_01g0005070.01	OsN22_01G005260_01	OsNaBo_01g0005140.01	OsPr106_01g0005280.01	OsZS97_01G005050_02,OsZS97_01G005050_01,OsZS97_01G005050_03	OsMH63_01G005430_03,OsMH63_01G005430_02,OsMH63_01G005430_01	OsLiXu_01g0005220.01	OsGoSa_01g0005290.01	OsLaMu_01g0005220.01	OsKYG_01g0005230.01	OsIR64_01g0005230.01	OsLima_01g0005040.01
Os4530.POR.1.pan0001117	LOC_Os01g07950.1,OsNip_01G005300_01,Os01t0174900-01	OsCMeo_01g0005420.01	OsKeNa_01g0005180.01	OsAzu_01g0005480.01	OsARC_01g0005080.01	OsN22_01G005270_01	OsNaBo_01g0005150.01	OsPr106_01g0005290.01	OsZS97_01G005060_01	OsMH63_01G005440_01	OsLiXu_01g0005230.01	OsGoSa_01g0005300.01	OsLaMu_01g0005230.01	OsKYG_01g0005240.01	OsIR64_01g0005240.01	OsLima_01g0005050.01
Os4530.POR.1.pan0001118	LOC_Os01g07960.1,LOC_Os01g07960.2,LOC_Os01g07960.3,OsNip_01G005310_01,OsNip_01G005310_02,OsNip_01G005310_03,OsNip_01G005310_04,Os01t0175000-01,Os01t0175000-02,Os01t0175000-03	OsCMeo_01g0005430.02,OsCMeo_01g0005430.03,OsCMeo_01g0005430.01	OsKeNa_01g0005190.05,OsKeNa_01g0005190.04,OsKeNa_01g0005190.01,OsKeNa_01g0005190.02,OsKeNa_01g0005190.03	OsAzu_01g0005490.03,OsAzu_01g0005490.02,OsAzu_01g0005490.01	OsARC_01g0005090.04,OsARC_01g0005090.02,OsARC_01g0005090.01,OsARC_01g0005090.03	OsN22_01G005280_03,OsN22_01G005280_01,OsN22_01G005280_02	OsNaBo_01g0005160.03,OsNaBo_01g0005160.01,OsNaBo_01g0005160.02	OsPr106_01g0005300.04,OsPr106_01g0005300.03,OsPr106_01g0005300.02,OsPr106_01g0005300.01	OsZS97_01G005070_03,OsZS97_01G005070_01,OsZS97_01G005070_02	OsMH63_01G005450_04,OsMH63_01G005450_03,OsMH63_01G005450_01,OsMH63_01G005450_02	OsLiXu_01g0005240.02,OsLiXu_01g0005240.01	OsGoSa_01g0005310.03,OsGoSa_01g0005310.02,OsGoSa_01g0005310.01	OsLaMu_01g0005240.03,OsLaMu_01g0005240.02,OsLaMu_01g0005240.01	OsKYG_01g0005250.03,OsKYG_01g0005250.02,OsKYG_01g0005250.01	OsIR64_01g0005250.01,OsIR64_01g0005250.03,OsIR64_01g0005250.02	OsLima_01g0005060.03,OsLima_01g0005060.02,OsLima_01g0005060.01
Os4530.POR.1.pan0001119	LOC_Os01g07970.1,Os01t0175100-01,OsNip_01G005320_01	OsCMeo_01g0005450.01	OsKeNa_01g0005200.01	OsAzu_01g0005500.01	OsARC_01g0005100.01	OsN22_01G005300_01	OsNaBo_01g0005180.01	OsPr106_01g0005320.01	OsZS97_01G005090_01	OsMH63_01G005470_01	OsLiXu_01g0005260.01	OsGoSa_01g0005330.01	OsLaMu_01g0005260.01	OsKYG_01g0005270.01	OsIR64_01g0005270.01	OsLima_01g0005080.01
Os4530.POR.1.pan0001120	OsNip_01G005330_01,LOC_Os01g07980.1,Os01t0175400-01,LOC_Os01g08000.2,OsNip_01G005340_01	OsCMeo_01g0005460.02,OsCMeo_01g0005460.01	OsKeNa_01g0005210.01,OsKeNa_01g0005220.01	OsAzu_01g0005510.01,OsAzu_01g0005520.01	OsARC_01g0005110.01,OsARC_01g0005120.01	OsN22_01G005310_02,OsN22_01G005310_01	OsNaBo_01g0005190.02,OsNaBo_01g0005190.01	OsPr106_01g0005330.02,OsPr106_01g0005330.01	OsZS97_01G005100_01	OsMH63_01G005480_01,OsMH63_01G005480_02,OsMH63_01G005480_03,OsMH63_01G005480_06,OsMH63_01G005480_05,OsMH63_01G005480_04	OsLiXu_01g0005270.01,OsLiXu_01g0005270.02	OsGoSa_01g0005340.03,OsGoSa_01g0005340.02,OsGoSa_01g0005340.01	OsLaMu_01g0005270.01	OsKYG_01g0005280.01	OsIR64_01g0005280.03,OsIR64_01g0005280.02,OsIR64_01g0005280.04,OsIR64_01g0005280.01	OsLima_01g0005090.01
Os4530.POR.1.pan0001121	LOC_Os01g08010.1,LOC_Os01g08010.2,OsNip_01G005350_01,Os01t0175500-01	OsCMeo_01g0005470.01	OsKeNa_01g0005230.01	OsAzu_01g0005530.01	OsARC_01g0005130.01	OsN22_01G005320_01	OsNaBo_01g0005200.01	OsPr106_01g0005340.01	OsZS97_01G005110_01	OsMH63_01G005490_01	OsLiXu_01g0005280.01	OsGoSa_01g0005350.01	OsLaMu_01g0005280.01	OsKYG_01g0005290.01	OsIR64_01g0005290.01	OsLima_01g0005100.01
Os4530.POR.1.pan0001122	LOC_Os01g08020.1,OsNip_01G005360_02,OsNip_01G005360_01,Os01t0175600-01,OsNip_01G005380_02,OsNip_01G005380_01,Os01t0175700-01	OsCMeo_01g0005480.01,OsCMeo_01g0005490.01,OsCMeo_01g0005490.02	OsKeNa_01g0005240.01,OsKeNa_01g0005250.01,OsKeNa_01g0005250.03,OsKeNa_01g0005250.02	OsAzu_01g0005540.01,OsAzu_01g0005550.01,OsAzu_01g0005550.02	OsARC_01g0005140.01,OsARC_01g0005150.02,OsARC_01g0005150.01	OsN22_01G005330_01,OsN22_01G005340_02,OsN22_01G005340_01	OsNaBo_01g0005210.01,OsNaBo_01g0005220.01,OsNaBo_01g0005220.02	OsPr106_01g0005350.01,OsPr106_01g0005360.01,OsPr106_01g0005360.02	OsZS97_01G005120_02,OsZS97_01G005120_01,OsZS97_01G005130_02,OsZS97_01G005130_03,OsZS97_01G005130_01	OsMH63_01G005500_02,OsMH63_01G005500_03,OsMH63_01G005500_01,OsMH63_01G005520_01	OsLiXu_01g0005290.01,OsLiXu_01g0005300.01	OsGoSa_01g0005360.01,OsGoSa_01g0005370.02,OsGoSa_01g0005370.01	OsLaMu_01g0005290.01,OsLaMu_01g0005300.01,OsLaMu_01g0005300.02	OsKYG_01g0005300.01,OsKYG_01g0005310.01,OsKYG_01g0005310.02	OsIR64_01g0005300.01,OsIR64_01g0005310.01,OsIR64_01g0005310.02	OsLima_01g0005110.01,OsLima_01g0005120.01,OsLima_01g0005120.02
Os4530.POR.1.pan0001123	OsNip_01G005390_01,Os01t0175850-00	OsCMeo_01g0005510.01	OsKeNa_01g0005260.01	OsAzu_01g0005570.01	OsARC_01g0005160.01	OsN22_01G005360_01	OsNaBo_01g0005240.01	OsPr106_01g0005380.01	OsZS97_01G005150_01	OsMH63_01G005540_01	OsLiXu_01g0005320.01	OsGoSa_01g0005390.01	OsLaMu_01g0005310.01	OsKYG_01g0005330.01	OsIR64_01g0005330.01	OsLima_01g0005140.01
Os4530.POR.1.pan0001124	Os01t0176000-01,LOC_Os01g08090.1,OsNip_01G005400_01,Os01t0176100-00,LOC_Os01g08100.1,LOC_Os01g08110.1,Os01t0176200-01,Os01t0176200-02	OsCMeo_01g0005520.01	OsKeNa_01g0005270.01	OsAzu_01g0005580.01	OsARC_01g0005170.01	OsN22_01G005370_01	OsNaBo_01g0005250.01	OsPr106_01g0005390.01	OsZS97_01G005160_01,OsZS97_01G005160_02	OsMH63_01G005550_01	OsLiXu_01g0005330.01,OsLiXu_01g0005340.01	OsGoSa_01g0005400.01	OsLaMu_01g0005320.01	OsKYG_01g0005340.01	OsIR64_01g0005340.01	OsLima_01g0005150.01
Os4530.POR.1.pan0001125	Os01t0176300-00,OsNip_01G005410_01,LOC_Os01g08120.1	OsCMeo_01g0005530.01	OsKeNa_01g0005280.01	OsAzu_01g0005590.01	OsARC_01g0005180.01	OsN22_01G005380_01	OsNaBo_01g0005260.01	OsPr106_01g0005400.01	OsZS97_01G005170_01	OsMH63_01G005570_01	OsLiXu_01g0005350.01	OsGoSa_01g0005410.01	OsLaMu_01g0005330.01	OsKYG_01g0005350.01	OsIR64_01g0005350.01	OsLima_01g0005160.01
Os4530.POR.1.pan0001126	LOC_Os01g08130.1,OsNip_01G005420_01,LOC_Os01g08140.1,Os01t0176400-01	OsCMeo_01g0005540.01	OsKeNa_01g0005290.01	OsAzu_01g0005600.01	OsARC_01g0005190.01	OsN22_01G005390_01	OsNaBo_01g0005270.01	OsPr106_01g0005410.01	OsZS97_01G005180_01	OsMH63_01G005580_01	OsLiXu_01g0005360.01	OsGoSa_01g0005420.01	OsLaMu_01g0005340.01	OsKYG_01g0005360.01	OsIR64_01g0005360.01	OsLima_01g0005170.01
Os4530.POR.1.pan0001127	LOC_Os01g08150.1,Os01t0176500-01,Os01t0176500-02,OsNip_01G005430_01	OsCMeo_01g0005560.01	OsKeNa_01g0005300.01	OsAzu_01g0005610.01	OsARC_01g0005200.01	OsN22_01G005400_01	OsNaBo_01g0005280.01	OsPr106_01g0005430.01	OsZS97_01G005200_01	OsMH63_01G005600_02,OsMH63_01G005600_01	OsLiXu_01g0005370.01,OsLiXu_01g0005380.01	OsGoSa_01g0005440.01	OsLaMu_01g0005360.01	OsKYG_01g0005380.01	OsIR64_01g0005380.01	OsLima_01g0005190.01
Os4530.POR.1.pan0001128	LOC_Os01g08160.1,OsNip_01G005440_01,Os01t0176700-01	OsCMeo_01g0005570.01	OsKeNa_01g0005310.01	OsAzu_01g0005620.01	OsARC_01g0005210.01	OsN22_01G005410_01	OsNaBo_01g0005290.01	OsPr106_01g0005440.01	OsZS97_01G005210_01	OsMH63_01G005610_01	OsLiXu_01g0005390.01	OsGoSa_01g0005450.01	OsLaMu_01g0005370.01	OsKYG_01g0005390.01	OsIR64_01g0005390.01	OsLima_01g0005200.01
Os4530.POR.1.pan0001129	Os01t0176800-01,LOC_Os01g08170.1,OsNip_01G005450_01	OsCMeo_01g0005580.01	OsKeNa_01g0005320.01,OsKeNa_01g0005330.01	OsAzu_01g0005630.01	OsARC_01g0005220.01	OsN22_01G005420_01	OsNaBo_01g0005300.01	OsPr106_01g0005450.01	OsZS97_01G005220_01	OsMH63_01G005620_01	OsLiXu_01g0005400.01	OsGoSa_01g0005460.01	OsLaMu_01g0005380.01	OsKYG_01g0005400.01	OsIR64_01g0005400.01	OsLima_01g0005210.01
Os4530.POR.1.pan0001130	Os01t0176900-00,LOC_Os01g08180.1,OsNip_01G005460_01	OsCMeo_01g0005590.01	OsKeNa_01g0005340.01	OsAzu_01g0005640.01	OsARC_01g0005230.01	OsN22_01G005430_01	OsNaBo_01g0005310.01	OsPr106_01g0005460.01	OsZS97_01G005230_01	OsMH63_01G005630_01	OsLiXu_01g0005410.01	OsGoSa_01g0005470.01	OsLaMu_01g0005390.01	OsKYG_01g0005410.01	OsIR64_01g0005410.01	OsLima_01g0005220.01
Os4530.POR.1.pan0001131	Os01t0177100-01,Os01t0177100-02,LOC_Os01g08190.1,LOC_Os01g08190.2,LOC_Os01g08190.3,LOC_Os01g08190.5,OsNip_01G005470_01,OsNip_01G005470_02	OsCMeo_01g0005600.01	OsKeNa_01g0005350.02,OsKeNa_01g0005350.01	OsAzu_01g0005650.01	OsARC_01g0005240.01	OsN22_01G005440_01,OsN22_01G005440_02	OsNaBo_01g0005320.01	OsPr106_01g0005470.01,OsPr106_01g0005470.02	OsZS97_01G005240_01	OsMH63_01G005640_02,OsMH63_01G005640_01	OsLiXu_01g0005420.01	OsGoSa_01g0005480.01,OsGoSa_01g0005480.02	OsLaMu_01g0005400.02,OsLaMu_01g0005400.01	OsKYG_01g0005420.01,OsKYG_01g0005420.02	OsIR64_01g0005420.01,OsIR64_01g0005420.02	OsLima_01g0005230.01
Os4530.POR.1.pan0001132	LOC_Os01g08200.1,OsNip_01G005480_01,Os01t0177200-01	OsCMeo_01g0005610.01		OsAzu_01g0005660.01	OsARC_01g0005250.01	OsN22_01G005450_01	OsNaBo_01g0005330.01	OsPr106_01g0005480.01	OsZS97_01G005250_01	OsMH63_01G005650_01,OsMH63_01G005650_02	OsLiXu_01g0005430.01	OsGoSa_01g0005490.01	OsLaMu_01g0005410.01	OsKYG_01g0005430.01	OsIR64_01g0005430.01,OsIR64_01g0005430.02	OsLima_01g0005240.01
Os4530.POR.1.pan0001133	Os01t0177400-01,LOC_Os01g08220.1,OsNip_01G005490_01	OsCMeo_01g0005620.01	OsKeNa_01g0005360.01	OsAzu_01g0005670.01	OsARC_01g0005260.01	OsN22_01G005460_01	OsNaBo_01g0005340.01	OsPr106_01g0005490.01	OsZS97_01G005260_01	OsMH63_01G005660_01	OsLiXu_01g0005440.01	OsGoSa_01g0005500.01	OsLaMu_01g0005420.01	OsKYG_01g0005440.01	OsIR64_01g0005440.01	OsLima_01g0005250.01
Os4530.POR.1.pan0001134	LOC_Os01g08260.1,LOC_Os01g08260.2,Os01t0177900-01,Os01t0177900-02,OsNip_01G005520_02,OsNip_01G005520_01	OsCMeo_01g0005650.02,OsCMeo_01g0005650.01	OsKeNa_01g0005390.01,OsKeNa_01g0005390.02	OsAzu_01g0005680.01,OsAzu_01g0005680.03,OsAzu_01g0005680.02	OsARC_01g0005290.01	OsN22_01G005480_02,OsN22_01G005480_01,OsN22_01G005480_03	OsNaBo_01g0005360.02,OsNaBo_01g0005360.03,OsNaBo_01g0005360.04,OsNaBo_01g0005360.01	OsPr106_01g0005510.03,OsPr106_01g0005510.01,OsPr106_01g0005510.02	OsZS97_01G005280_01	OsMH63_01G005680_01,OsMH63_01G005680_02,OsMH63_01G005680_03	OsLiXu_01g0005460.02,OsLiXu_01g0005460.01	OsGoSa_01g0005520.01	OsLaMu_01g0005440.01	OsKYG_01g0005460.01	OsIR64_01g0005460.02,OsIR64_01g0005460.03,OsIR64_01g0005460.01	OsLima_01g0005270.01
[truncated: 76,383 more rows]

## Sheet: README
Supplemental table S1. Matrix of pan-genes containing transcript identifiers.
