# Supplementary material for: The PanOryza pangene catalog of Asian cultivated rice
Source: Genome Res. 2026 Jan;36(1):226–38. doi: 10.1101/gr.280790.125 (PMC12758395; doi:10.1101/gr.280790.125)
Supplement: Supplement 5 [file Supplemental_Table_S2.xlsx]

## Sheet: Supplemental_Table_S2
Pan.id	X1stisof	occup	seqs	mode_len	SE_len	mode_exons	SE_exons	mode_dist	max_dist	SE_dist	sites	Ca	Cr_max	Cr_min	Cc_max	Cc_min	Cij_max	Cij_min
Os4530.POR.1.pan0000008	1	3	3	129	5	1	0.3	0	0.517544	0.1	137	0.905109	0.941606	0.832117	1	0.333333	0.941606	0.773723
Os4530.POR.1.pan0000035	1	3	3	80	0	1	0	0	0.05	0	80	1	1	1	1	1	1	1
Os4530.POR.1.pan0000012	1	3	3	162	0	3	0	0	0	0	162	1	1	1	1	1	1	1
Os4530.POR.1.pan0000020	1	4	4	91	0	2	0	0	0	0	91	1	1	1	1	1	1	1
Os4530.POR.1.pan0000031	1	3	3	88	0	1	0	0	0	0	88	1	1	1	1	1	1	1
Os4530.POR.1.pan0000011	1	3	3	124	18.7	4	0.7	0	0.823529	0.1	132	0.79798	0.939394	0.515152	1	0.333333	0.939394	0.454545
Os4530.POR.1.pan0000007	1	9	9	123	3.1	2	0	0	0.115789	0	123	0.974706	1	0.772358	1	0.888889	1	0.772358
Os4530.POR.1.pan0000044	1	9	9	79	1.8	2	0	0	0.044776	0	79	0.966245	1	0.848101	1	0.777778	1	0.848101
Os4530.POR.1.pan0000002	1	12	12	79	0	1	0	0	0.063291	0	79	1	1	1	1	1	1	1
Os4530.POR.1.pan0000033	1	4	4	126	0.9	2	0	0.02439	0.02439	0	126	0.988095	1	0.97619	1	0.5	1	0.97619
Os4530.POR.1.pan0000038	1	12	12	89	1.8	2	0	0.033708	0.11236	0	110	0.825	1	0.809091	1	0.083333	0.809091	0.809091
Os4530.POR.1.pan0000001	1	3	3	458	57.7	3	0.3	0	0.178947	0	458	0.87409	1	0.622271	1	0.666667	1	0.622271
Os4530.POR.1.pan0000037	1	6	6	75	5.3	2	0.2	0	0.106667	0	100	0.833333	1	0.75	1	0.333333	1	0.75
Os4530.POR.1.pan0000045	1	10	10	105	0	1	0	0	0	0	105	1	1	1	1	1	1	1
Os4530.POR.1.pan0000041	1	5	5	103	1.2	2	0	0	0.048544	0	109	0.955963	1	0.944954	1	0.2	0.944954	0.944954
Os4530.POR.1.pan0000017	1	8	8	149	0	2	0	0	0.060403	0	149	1	1	1	1	1	1	1
Os4530.POR.1.pan0000027	1	10	10	100	2.3	1	0.2	0.070588	0.070588	0	100	0.955	1	0.85	1	0.7	1	0.85
Os4530.POR.1.pan0000036	1	7	7	121	7.7	2	0	0	0.280992	0	179	0.719074	0.977654	0.675978	1	0.142857	0.675978	0.653631
Os4530.POR.1.pan0000014	1	12	12	290	13.1	2	0.1	0	0.181818	0	305	0.850273	0.95082	0.64918	1	0.333333	0.95082	0.6
Os4530.POR.1.pan0000023	1	9	9	69	8.9	3	0.2	0	0.153846	0	132	0.679293	0.94697	0.522727	1	0.222222	0.94697	0.522727
Os4530.POR.1.pan0000040	1	16	16	61	5.6	1	0.1	0.016393	0.04918	0	117	0.611111	1	0.521368	1	0.1875	1	0.521368
Os4530.POR.1.pan0000032	1	15	15	248	10.7	2	0.1	0.656627	0.762431	0	262	0.783461	0.946565	0.633588	1	0.066667	0.946565	0.610687
Os4530.POR.1.pan0000046	1	11	11	63	1.3	1	0.1	0	0.095238	0	72	0.909091	1	0.875	1	0.272727	1	0.875
Os4530.POR.1.pan0000029	1	10	10	225	9.6	3	0.3	0	0.692308	0	248	0.858065	0.959677	0.629032	1	0.1	0.907258	0.58871
Os4530.POR.1.pan0000010	1	15	15	107	3	2	0.1	0	0.443182	0	107	0.922118	1	0.738318	1	0.666667	1	0.672897
Os4530.POR.1.pan0000059	1	3	3	63	12.3	3	0	0	0.142857	0	100	0.753333	1	0.63	1	0.333333	0.63	0.63
Os4530.POR.1.pan0000024	1	13	13	146	0.1	2	0	0.034483	0.172414	0	151	0.96434	0.966887	0.960265	1	0.076923	0.966887	0.933775
Os4530.POR.1.pan0000052	1	4	4	93	0	1	0	0	0	0	93	1	1	1	1	1	1	1
Os4530.POR.1.pan0000051	1	4	4	77	0	1	0	0	0.012987	0	77	1	1	1	1	1	1	1
Os4530.POR.1.pan0000004	1	9	9	115	4.4	2	0.2	0	0.402299	0	118	0.879473	0.974576	0.728814	1	0.444444	0.974576	0.70339
Os4530.POR.1.pan0000043	1	13	13	152	7.7	2	0	0	0.192308	0	181	0.757756	1	0.574586	1	0.076923	0.878453	0.558011
Os4530.POR.1.pan0000047	1	9	9	145	0	1	0	0	0.068966	0	145	1	1	1	1	1	1	1
Os4530.POR.1.pan0000025	1	11	11	138	6.2	2	0.2	0	0.5	0	157	0.773596	0.878981	0.611465	1	0.090909	0.878981	0.414013
Os4530.POR.1.pan0000005	1	15	15	507	33.3	6	0.4	0	0.137795	0	718	0.694708	0.997214	0.328691	1	0.066667	0.997214	0.324513
Os4530.POR.1.pan0000056	1	5	5	72	18.1	2	0.2	0	0.260274	0	149	0.779866	0.986577	0.483221	1	0.2	0.966443	0.483221
Os4530.POR.1.pan0000030	1	15	15	131	5.8	4	0.2	0	0.19084	0	218	0.611315	0.926606	0.527523	1	0.066667	0.692661	0.527523
Os4530.POR.1.pan0000067	1	4	4	114	0	1	0	0.026316	0.026316	0	114	1	1	1	1	1	1	1
Os4530.POR.1.pan0000050	1	8	8	261	0	2	0	0	0.003831	0	261	1	1	1	1	1	1	1
Os4530.POR.1.pan0000057	1	8	8	184	39.4	2	0.7	0	0.169192	0	452	0.538993	0.993363	0.40708	1	0.125	0.869469	0.40708
Os4530.POR.1.pan0000049	1	13	13	66	0.6	2	0	0	0.196721	0	66	0.982517	1	0.924242	1	0.769231	1	0.924242
Os4530.POR.1.pan0000048	1	11	11	64	0	2	0	0	0	0	64	1	1	1	1	1	1	1
Os4530.POR.1.pan0000003	1	13	13	89	7	1	0.1	0.808989	0.820225	0	164	0.706848	0.957317	0.542683	1	0.153846	0.957317	0.5
Os4530.POR.1.pan0000015	1	11	11	233	7.7	4	0.3	0	0.853333	0	338	0.667294	0.727811	0.443787	1	0.090909	0.689349	0.106509
Os4530.POR.1.pan0000061	1	11	11	132	0	1	0	0	0.030303	0	132	1	1	1	1	1	1	1
Os4530.POR.1.pan0000074	1	8	8	93	0	2	0	0	0.010753	0	93	1	1	1	1	1	1	1
Os4530.POR.1.pan0000079	1	8	8	99	0	2	0	0	0.070707	0	99	1	1	1	1	1	1	1
Os4530.POR.1.pan0000076	1	6	6	160	7.5	1	0	0	0.791304	0.1	164	0.929878	0.97561	0.70122	1	0.166667	0.97561	0.676829
Os4530.POR.1.pan0000069	1	9	9	76	5.5	1	0	0	0.052632	0	109	0.798165	1	0.697248	1	0.333333	1	0.697248
Os4530.POR.1.pan0000060	1	13	13	529	41.8	2	0.1	0.012448	0.063063	0	529	0.844263	1	0.20983	1	0.461538	1	0.196597
Os4530.POR.1.pan0000082	1	3	3	148	17.6	7	0.7	0.367816	0.444444	0.1	162	0.72428	0.91358	0.537037	1	0.333333	0.654321	0.450617
Os4530.POR.1.pan0000077	1	3	3	137	19.6	3	0.7	0	0.819444	0.1	147	0.748299	0.931973	0.489796	1	0.333333	0.823129	0.333333
Os4530.POR.1.pan0000073	1	15	15	184	0.7	2	0	0	0.310345	0	186	0.985663	0.989247	0.935484	1	0.066667	0.989247	0.924731
Os4530.POR.1.pan0000081	1	12	12	93	1.5	3	0	0	0.036145	0	93	0.955197	1	0.892473	1	0.583333	1	0.892473
Os4530.POR.1.pan0000090	1	6	6	106	27.5	3	0.2	0	0.481132	0	233	0.62804	1	0.403433	1	0.333333	1	0.403433
Os4530.POR.1.pan0000021	1	15	16	257	19.9	5	0.4	0	0.902913	0	392	0.559152	0.992347	0.262755	0.9375	0.0625	0.655612	0
Os4530.POR.1.pan0000083	1	10	10	108	3.5	2	0.2	0	0.105882	0	108	0.936111	1	0.787037	1	0.7	1	0.787037
Os4530.POR.1.pan0000053	1	8	8	97	12.2	3	0.3	0	0.897727	0	216	0.543403	0.824074	0.407407	0.75	0.125	0.680556	0
Os4530.POR.1.pan0000080	1	14	14	229	4.6	3	0	0	0.127273	0	232	0.968904	1	0.711207	1	0.071429	0.991379	0.711207
Os4530.POR.1.pan0000070	1	9	9	501	86.4	3	0.5	0.005988	0.005988	0	993	0.72474	1	0.504532	1	0.444444	1	0.504532
Os4530.POR.1.pan0000084	1	13	13	144	7.6	3	0.2	0	0.422535	0	144	0.922009	1	0.493056	1	0.846154	1	0.493056
Os4530.POR.1.pan0000071	1	8	8	56	2.2	1	0	0	0.517241	0	75	0.81	0.92	0.733333	1	0.375	0.906667	0.626667
Os4530.POR.1.pan0000055	1	15	15	378	4.4	8	0.1	0	0.028818	0	378	0.958201	1	0.907407	1	0.533333	1	0.907407
Os4530.POR.1.pan0000088	1	13	13	213	9.7	1	0.1	0	0.283951	0	277	0.768675	1	0.584838	1	0.076923	0.945848	0.472924
Os4530.POR.1.pan0000093	1	9	9	128	0	2	0	0	0	0	128	1	1	1	1	1	1	1
Os4530.POR.1.pan0000072	1	10	10	264	27	3	0.5	0	0.863636	0	447	0.576063	0.997763	0.234899	0.9	0.1	0.590604	0
Os4530.POR.1.pan0000092	1	12	12	81	0	1	0	0	0	0	81	1	1	1	1	1	1	1
Os4530.POR.1.pan0000096	1	9	9	129	2.6	2	0	0	0.122642	0	129	0.980189	1	0.821705	1	0.888889	1	0.821705
Os4530.POR.1.pan0000089	1	10	10	164	15.2	2	0	0	0.202703	0	174	0.68046	0.942529	0.413793	1	0.2	0.942529	0.362069
Os4530.POR.1.pan0000101	1	5	5	70	0	1	0	0	0.085714	0	70	1	1	1	1	1	1	1
Os4530.POR.1.pan0000108	1	5	5	155	0	2	0	0	0	0	155	1	1	1	1	1	1	1
Os4530.POR.1.pan0000098	1	6	6	144	20.6	2	0	0.115385	0.201389	0	146	0.671233	0.986301	0.356164	1	0.5	0.986301	0.342466
Os4530.POR.1.pan0000110	1	7	7	86	0	2	0	0	0	0	86	1	1	1	1	1	1	1
Os4530.POR.1.pan0000094	1	14	14	107	1.3	2	0	0.09	0.280374	0	113	0.927939	1	0.884956	1	0.142857	1	0.884956
Os4530.POR.1.pan0000117	1	3	3	456	75.9	3	0.3	0	0.486486	0.1	529	0.575299	0.862004	0.41966	1	0.333333	0.41966	0.302457
Os4530.POR.1.pan0000085	1	9	9	830	30.8	2	0.2	0.271845	0.271845	0	1009	0.716441	0.822597	0.591675	1	0.333333	0.822597	0.447968
Os4530.POR.1.pan0000111	1	8	8	88	0	1	0	0	0.034091	0	88	1	1	1	1	1	1	1
Os4530.POR.1.pan0000107	1	14	14	67	0.1	2	0	0	0.880597	0	80	0.840179	0.85	0.8375	1	0.214286	0.85	0.6875
Os4530.POR.1.pan0000075	1	15	15	153	30.4	3	0.2	0	0.888889	0	566	0.411896	0.727915	0.270318	1	0.066667	0.727915	0.022968
Os4530.POR.1.pan0000104	1	11	11	101	1.5	2	0.2	0	0.019802	0	111	0.94267	1	0.90991	1	0.363636	1	0.90991
Os4530.POR.1.pan0000114	1	11	11	146	2.5	1	0.1	0	0.006849	0	173	0.858119	1	0.843931	1	0.090909	0.843931	0.843931
Os4530.POR.1.pan0000115	1	9	9	85	0	2	0	0	0	0	85	1	1	1	1	1	1	1
Os4530.POR.1.pan0000123	1	4	4	125	5.5	2	0.3	0.078431	0.11215	0	125	0.91	1	0.816	1	0.5	0.968	0.816
Os4530.POR.1.pan0000118	1	10	10	88	1.7	2	0.2	0.089744	0.089744	0	88	0.943182	1	0.886364	1	0.5	1	0.886364
Os4530.POR.1.pan0000125	1	5	5	135	1.8	3	0	0	0.309524	0	146	0.912329	0.924658	0.863014	1	0.2	0.924658	0.787671
Os4530.POR.1.pan0000102	1	11	12	119	68.4	3	0.4	0	0.848739	0	934	0.197627	0.995717	0.062099	1	0.083333	0.167024	0.062099
Os4530.POR.1.pan0000113	1	15	15	91	0.5	1	0.1	0	0.373626	0	97	0.945017	0.989691	0.938144	1	0.133333	0.989691	0.927835
Os4530.POR.1.pan0000136	1	4	4	88	0	3	0	0	0	0	88	1	1	1	1	1	1	1
Os4530.POR.1.pan0000103	1	12	13	111	16.7	3	0.2	0	0.890411	0	300	0.372821	1	0.226667	0.615385	0.076923	0.426667	0
Os4530.POR.1.pan0000122	1	9	9	150	0	2	0	0	0	0	150	1	1	1	1	1	1	1
Os4530.POR.1.pan0000112	1	13	13	335	22.5	4	0.2	0	0.586777	0	457	0.653089	0.803063	0.26477	1	0.076923	0.733042	0.164114
Os4530.POR.1.pan0000138	1	3	3	207	0	1	0	0	0.004831	0	207	1	1	1	1	1	1	1
Os4530.POR.1.pan0000128	1	12	12	90	0	3	0	0	0	0	90	1	1	1	1	1	1	1
Os4530.POR.1.pan0000133	1	7	7	94	2.9	3	0.1	0	0.094595	0	94	0.969605	1	0.787234	1	0.857143	1	0.787234
Os4530.POR.1.pan0000140	1	5	5	119	14	3	0.2	0	0.806452	0.1	119	0.808403	1	0.521008	1	0.6	1	0.521008
Os4530.POR.1.pan0000130	1	5	5	134	20.6	2	0	0.509804	0.858209	0.1	183	0.554098	0.748634	0.278689	1	0.2	0.73224	0.278689
Os4530.POR.1.pan0000095	1	9	9	270	16.6	2	0.3	0	0.72549	0	373	0.689902	0.841823	0.410188	1	0.222222	0.841823	0.214477
Os4530.POR.1.pan0000131	1	13	13	117	0	2	0	0.017094	0.034188	0	117	1	1	1	1	1	1	1
Os4530.POR.1.pan0000129	1	15	15	139	54.9	2	0.1	0	0.841727	0	743	0.295469	1	0.187079	1	0.133333	1	0.187079
Os4530.POR.1.pan0000139	1	7	7	131	0	3	0	0	0.007634	0	131	1	1	1	1	1	1	1
Os4530.POR.1.pan0000121	1	6	6	331	45.9	7	0.7	0	0.344411	0	605	0.61157	0.98843	0.492562	1	0.166667	0.547107	0.46281
Os4530.POR.1.pan0000105	1	10	10	161	10.1	2	0.1	0	0.018634	0	166	0.920482	1	0.373494	1	0.3	1	0.373494
Os4530.POR.1.pan0000018	1	14	14	182	13.3	2	0.1	0	0.851406	0	390	0.468681	0.787179	0.279487	1	0.071429	0.489744	0.238462
Os4530.POR.1.pan0000141	1	4	4	72	0	2	0	0	0	0	72	1	1	1	1	1	1	1
Os4530.POR.1.pan0000144	1	7	7	244	19	2	0	0	0.212766	0	244	0.879391	1	0.577869	1	0.714286	1	0.577869
Os4530.POR.1.pan0000132	1	15	15	90	5.5	3	0.1	0	0.48	0	164	0.554472	1	0.457317	1	0.066667	0.54878	0.457317
Os4530.POR.1.pan0000146	1	3	3	71	16.7	2	0	0.422535	0.422535	0.1	134	0.654229	0.902985	0.529851	1	0.333333	0.529851	0.432836
Os4530.POR.1.pan0000063	1	15	24	150	8.7	2	0.1	0.861538	0.861538	0	316	0.451477	0.911392	0.281646	0.625	0.041667	0.674051	0
Os4530.POR.1.pan0000034	1	16	20	418	63.7	14	1.1	0	0.844444	0	1003	0.509372	0.855434	0.089731	0.8	0.1	0.855434	0
Os4530.POR.1.pan0000143	1	13	13	87	0	1	0	0	0.045977	0	87	1	1	1	1	1	1	1
Os4530.POR.1.pan0000137	1	10	10	61	2.1	2	0.2	0.272727	0.272727	0	75	0.828	0.986667	0.733333	1	0.2	0.986667	0.72
Os4530.POR.1.pan0000151	1	11	11	110	0	2	0	0	0	0	110	1	1	1	1	1	1	1
Os4530.POR.1.pan0000150	1	7	7	126	2.9	2	0	0	0.245283	0	126	0.977324	1	0.84127	1	0.857143	1	0.84127
Os4530.POR.1.pan0000147	1	13	13	99	0	1	0	0	0.020202	0	99	1	1	1	1	1	1	1
Os4530.POR.1.pan0000149	1	10	10	129	0	2	0	0	0.015504	0	129	1	1	1	1	1	1	1
Os4530.POR.1.pan0000026	1	16	29	509	21.3	10	0.4	0	0.841584	0	905	0.52269	0.960221	0.111602	0.931034	0.034483	0.562431	0
Os4530.POR.1.pan0000099	1	10	17	264	14.6	2	0.3	0	0.901639	0	778	0.389385	0.586118	0.267352	0.529412	0.058824	0.407455	0
Os4530.POR.1.pan0000164	1	7	7	79	0	2	0	0	0	0	79	1	1	1	1	1	1	1
Os4530.POR.1.pan0000162	1	12	12	109	0	1	0	0	0	0	109	1	1	1	1	1	1	1
Os4530.POR.1.pan0000163	1	15	15	145	1.8	1	0	0	0.117241	0	162	0.916049	1	0.895062	1	0.2	1	0.895062
Os4530.POR.1.pan0000167	1	11	11	75	0	1	0	0	0	0	75	1	1	1	1	1	1	1
Os4530.POR.1.pan0000166	1	8	8	125	1.6	2	0	0.032	0.083333	0	136	0.942096	1	0.919118	1	0.125	0.970588	0.919118
Os4530.POR.1.pan0000169	1	11	11	182	0.9	2	0	0	0.032967	0	189	0.969697	1	0.962963	1	0.181818	1	0.962963
Os4530.POR.1.pan0000168	1	14	14	137	4.9	1	0	0	0.478723	0	178	0.717897	0.769663	0.52809	1	0.214286	0.769663	0.297753
Os4530.POR.1.pan0000145	1	12	13	89	3.6	1	0.2	0	0.842697	0	140	0.695055	0.85	0.635714	1	0.076923	0.821429	0.485714
Os4530.POR.1.pan0000156	1	15	15	124	7.5	2	0	0	0.879121	0	236	0.481638	0.847458	0.385593	1	0.066667	0.525424	0.15678
Os4530.POR.1.pan0000177	1	6	6	156	8.7	1	0.3	0	0.875	0.1	176	0.837121	0.886364	0.590909	1	0.166667	0.886364	0.477273
Os4530.POR.1.pan0000086	1	13	13	887	29.9	18	0.4	0	0.187588	0	1075	0.843649	0.988837	0.659535	1	0.076923	0.937674	0.546977
Os4530.POR.1.pan0000154	1	15	15	243	10	3	0.1	0	0.901734	0	285	0.737778	0.852632	0.505263	1	0.066667	0.852632	0.203509
Os4530.POR.1.pan0000181	1	12	12	120	0	1	0	0	0.008333	0	120	1	1	1	1	1	1	1
Os4530.POR.1.pan0000172	1	6	6	528	4.8	6	0	0	0.122288	0	532	0.972118	0.992481	0.951128	1	0.166667	0.992481	0.945489
Os4530.POR.1.pan0000175	1	13	13	133	1.1	2	0.1	0	0.02459	0	133	0.987276	1	0.917293	1	0.846154	1	0.917293
Os4530.POR.1.pan0000179	1	10	10	77	1.2	2	0	0	0.107692	0	77	0.984416	1	0.844156	1	0.9	1	0.844156
Os4530.POR.1.pan0000176	1	8	8	160	8.6	2	0	0	0.4	0	210	0.750595	0.828571	0.47619	1	0.25	0.828571	0.409524
Os4530.POR.1.pan0000186	1	4	4	59	0	2	0	0	0	0	59	1	1	1	1	1	1	1
Os4530.POR.1.pan0000190	1	3	3	106	12.3	2	0	0	0.057971	0	106	0.883648	1	0.650943	1	0.666667	1	0.650943
Os4530.POR.1.pan0000183	1	7	7	161	6.7	2	0.2	0	0.391304	0	238	0.735894	0.815126	0.676471	1	0.428571	0.815126	0.491597
Os4530.POR.1.pan0000134	1	15	15	490	36.9	8	0.5	0	0.867089	0	697	0.840268	0.964132	0.226686	0.933333	0.066667	0.964132	0
Os4530.POR.1.pan0000174	1	11	11	179	1.6	2	0	0	0.264045	0	197	0.914629	0.994924	0.903553	1	0.090909	0.908629	0.898477
Os4530.POR.1.pan0000194	1	3	3	239	28.7	3	0.3	0	0.398693	0.1	241	0.872752	0.991701	0.634855	1	0.333333	0.991701	0.626556
Os4530.POR.1.pan0000182	1	11	11	80	6	2	0.1	0	0.85124	0	198	0.448577	0.686869	0.40404	1	0.090909	0.40404	0.242424
Os4530.POR.1.pan0000185	1	16	16	80	7.1	1	0.1	0	0.188811	0	162	0.588735	0.993827	0.493827	1	0.0625	0.882716	0.493827
Os4530.POR.1.pan0000199	1	4	4	63	0	1	0	0	0	0	63	1	1	1	1	1	1	1
Os4530.POR.1.pan0000173	1	15	18	64	10.2	2	0.1	0	0.84375	0	211	0.428383	0.981043	0.303318	1	0.055556	0.734597	0.260664
Os4530.POR.1.pan0000195	1	3	3	66	0	1	0	0	0.090909	0	66	1	1	1	1	1	1	1
Os4530.POR.1.pan0000201	1	4	4	70	4.5	2	0.2	0	0.057143	0	88	0.846591	1	0.795455	1	0.25	0.795455	0.795455
Os4530.POR.1.pan0000193	1	10	10	140	9.2	2	0	0.05	0.21519	0	141	0.864539	0.992908	0.560284	1	0.2	0.992908	0.553191
Os4530.POR.1.pan0000197	1	6	6	209	21.9	3	0.2	0.229358	0.229358	0	222	0.801051	1	0.490991	1	0.166667	0.941441	0.490991
Os4530.POR.1.pan0000198	1	9	9	88	3.3	2	0	0	0.347826	0	101	0.806381	0.871287	0.673267	1	0.111111	0.871287	0.554455
Os4530.POR.1.pan0000157	1	15	15	849	40.2	14	1.2	0	0.214545	0	975	0.717812	0.873846	0.541538	1	0.066667	0.870769	0.48
Os4530.POR.1.pan0000196	1	7	7	65	0	2	0	0	0	0	65	1	1	1	1	1	1	1
Os4530.POR.1.pan0000158	1	15	15	199	5.5	2	0.2	0	0.487603	0	369	0.579404	0.707317	0.512195	1	0.066667	0.634146	0.392954
Os4530.POR.1.pan0000161	1	12	12	71	1.2	1	0	0.15493	0.15493	0	85	0.84902	1	0.835294	1	0.083333	0.835294	0.835294
Os4530.POR.1.pan0000206	1	5	5	182	24	4	0.2	0	0.129032	0	187	0.84492	0.973262	0.331551	1	0.2	0.973262	0.304813
Os4530.POR.1.pan0000211	1	5	5	86	0	2	0	0	0	0	86	1	1	1	1	1	1	1
Os4530.POR.1.pan0000204	1	11	11	62	0	2	0	0	0	0	62	1	1	1	1	1	1	1
Os4530.POR.1.pan0000216	1	4	4	130	0	2	0	0	0	0	130	1	1	1	1	1	1	1
Os4530.POR.1.pan0000202	1	16	16	146	8.3	2	0.1	0	0.409574	0	236	0.615466	0.822034	0.440678	1	0.0625	0.822034	0.440678
Os4530.POR.1.pan0000209	1	11	11	81	0	2	0	0	0	0	81	1	1	1	1	1	1	1
Os4530.POR.1.pan0000213	1	5	5	84	5.6	2	0.2	0	0.25	0	88	0.813636	0.954545	0.670455	1	0.2	0.954545	0.670455
Os4530.POR.1.pan0000192	1	9	9	148	6.4	2	0.1	0	0.860215	0	193	0.709845	0.766839	0.481865	1	0.111111	0.766839	0.248705
Os4530.POR.1.pan0000218	1	9	9	81	0	1	0	0.012346	0.061728	0	81	1	1	1	1	1	1	1
Os4530.POR.1.pan0000013	1	15	21	61	91.2	24	2.4	0.803279	0.816667	0	1028	0.684176	0.987354	0.058366	1	0.095238	0.987354	0.039883
Os4530.POR.1.pan0000159	1	16	16	482	4.4	5	0.2	0	0.226545	0	484	0.971333	0.995868	0.902893	1	0.0625	0.995868	0.876033
Os4530.POR.1.pan0000224	1	5	5	72	0	1	0	0.041667	0.055556	0	72	1	1	1	1	1	1	1
Os4530.POR.1.pan0000210	1	11	11	143	0	2	0	0	0	0	143	1	1	1	1	1	1	1
Os4530.POR.1.pan0000170	1	15	26	172	3.1	2	0	0.519737	0.526316	0	182	0.889265	0.994505	0.67033	1	0.461538	0.994505	0.620879
Os4530.POR.1.pan0000230	1	4	4	176	3.2	2	0	0	0.465909	0.1	196	0.914541	0.964286	0.897959	1	0.25	0.897959	0.862245
Os4530.POR.1.pan0000203	1	16	17	147	4.3	2	0.1	0	0.865385	0	177	0.786972	0.909605	0.587571	1	0.058824	0.909605	0.389831
Os4530.POR.1.pan0000222	1	12	12	98	1.3	2	0	0	0.102041	0	113	0.878319	1	0.867257	1	0.083333	0.867257	0.867257
Os4530.POR.1.pan0000233	1	3	4	199	29.5	1	0	0	0.864198	0.1	230	0.736957	0.865217	0.352174	1	0.25	0.865217	0.217391
Os4530.POR.1.pan0000153	1	13	13	246	12.1	2	0.1	0	0.752475	0	447	0.533127	0.66443	0.225951	1	0.076923	0.550336	0.194631
Os4530.POR.1.pan0000236	1	14	14	108	5.9	2	0.1	0.176471	0.601852	0	135	0.710053	0.874074	0.503704	1	0.214286	0.874074	0.503704
Os4530.POR.1.pan0000232	1	5	5	811	0	1	0	0	0.001233	0	811	1	1	1	1	1	1	1
Os4530.POR.1.pan0000226	1	9	10	61	8	1	0.1	0	0.393443	0	141	0.489362	1	0.432624	1	0.1	0.432624	0.432624
Os4530.POR.1.pan0000221	1	13	13	455	6.7	2	0	0	0.245614	0	481	0.91748	0.945946	0.829522	1	0.230769	0.945946	0.77131
Os4530.POR.1.pan0000248	1	4	4	671	19.1	14	0.2	0	0.205734	0	728	0.892857	0.921703	0.81456	1	0.25	0.921703	0.728022
Os4530.POR.1.pan0000251	1	13	13	57	0	2	0	0	0.035088	0	57	1	1	1	1	1	1	1
Os4530.POR.1.pan0000252	1	4	4	64	0	2	0	0	0	0	64	1	1	1	1	1	1	1
Os4530.POR.1.pan0000228	1	14	14	94	16.1	3	0.3	0	0.03271	0	219	0.729289	1	0.429224	1	0.285714	1	0.429224
Os4530.POR.1.pan0000250	1	9	9	227	2.2	3	0.1	0	0.108491	0	227	0.985316	1	0.933921	1	0.777778	1	0.933921
Os4530.POR.1.pan0000249	1	14	14	125	4.1	2	0	0	0.597015	0	137	0.882169	0.912409	0.489051	1	0.071429	0.912409	0.40146
Os4530.POR.1.pan0000242	1	8	11	93	45.9	3	0.3	0	0.860215	0	433	0.556792	1	0.214781	0.727273	0.272727	1	0
Os4530.POR.1.pan0000258	1	10	10	176	0	2	0	0	0.005682	0	176	1	1	1	1	1	1	1
Os4530.POR.1.pan0000259	1	6	6	118	6.3	2	0	0	0.084746	0	156	0.797009	1	0.75641	1	0.166667	0.75641	0.75641
Os4530.POR.1.pan0000263	1	8	8	98	1.7	2	0.1	0	0.305882	0	101	0.945545	0.970297	0.841584	1	0.25	0.970297	0.811881
Os4530.POR.1.pan0000126	1	16	21	115	6.5	2	0	0	0.878261	0	201	0.521677	0.870647	0.298507	1	0.047619	0.651741	0.268657
Os4530.POR.1.pan0000234	1	11	20	357	12.1	3	0.2	0	0.877966	0	415	0.757831	0.860241	0.53494	1	0.25	0.860241	0.426506
Os4530.POR.1.pan0000229	1	15	15	740	2.2	1	0.3	0	0.092697	0	765	0.966013	0.980392	0.930719	1	0.066667	0.980392	0.915033
Os4530.POR.1.pan0000264	1	6	6	107	0	2	0	0	0	0	107	1	1	1	1	1	1	1
Os4530.POR.1.pan0000272	1	9	9	141	0.3	2	0	0	0.297101	0	145	0.970115	0.972414	0.951724	1	0.111111	0.972414	0.924138
Os4530.POR.1.pan0000171	1	14	14	172	3.8	2	0.2	0.244186	0.64467	0	244	0.74678	0.831967	0.704918	1	0.142857	0.831967	0.622951
Os4530.POR.1.pan0000265	1	9	9	100	0.9	2	0.1	0	0.380435	0	103	0.962244	0.970874	0.893204	1	0.111111	0.970874	0.864078
Os4530.POR.1.pan0000267	1	12	13	119	2.4	1	0	0	0.227273	0	119	0.979961	1	0.739496	1	0.923077	1	0.739496
Os4530.POR.1.pan0000262	1	13	13	76	3.7	2	0.1	0	0.460526	0	103	0.831964	0.990291	0.718447	1	0.384615	0.990291	0.708738
Os4530.POR.1.pan0000212	1	16	23	474	44.2	2	0.6	0	0.885714	0	1451	0.400024	0.685045	0.168849	0.695652	0.043478	0.637491	0
Os4530.POR.1.pan0000235	1	16	16	216	14	1	0.1	0.006369	0.528662	0	280	0.6875	0.975	0.303571	1	0.0625	0.975	0.296429
Os4530.POR.1.pan0000225	1	11	11	108	5.9	1	0	0.848485	0.848485	0	117	0.808081	0.931624	0.564103	1	0.090909	0.923077	0.495726
Os4530.POR.1.pan0000261	1	13	13	167	42.1	1	0.2	0	0.675926	0	678	0.274109	1	0.159292	1	0.076923	0.323009	0.048673
Os4530.POR.1.pan0000256	1	10	10	179	11.3	5	0.2	0	0.471311	0	286	0.721678	0.902098	0.625874	1	0.1	0.853147	0.527972
Os4530.POR.1.pan0000245	1	16	18	164	4	3	0.2	0.165468	0.887097	0	226	0.67822	0.823009	0.548673	1	0.055556	0.787611	0.163717
Os4530.POR.1.pan0000100	1	15	21	925	69.9	4	0.3	0	0.865979	0	1505	0.757095	0.974086	0.064452	1	0.047619	0.974086	0.043854
Os4530.POR.1.pan0000270	1	5	6	473	47.3	2	0.3	0	0.587738	0	802	0.488778	0.673317	0.357855	1	0.166667	0.589776	0.031172
Os4530.POR.1.pan0000253	1	9	9	91	1	2	0.1	0	0.814433	0	130	0.711111	0.753846	0.7	1	0.111111	0.7	0.453846
Os4530.POR.1.pan0000279	1	11	11	66	0	2	0	0	0.015152	0	66	1	1	1	1	1	1	1
Os4530.POR.1.pan0000280	1	9	9	97	0	2	0	0	0	0	97	1	1	1	1	1	1	1
Os4530.POR.1.pan0000255	1	10	10	66	6.1	1	0.3	0	0	0	112	0.671429	1	0.589286	1	0.2	1	0.589286
Os4530.POR.1.pan0000155	1	15	15	2158	69.3	17	0.2	0.001703	0.047673	0	2775	0.733381	0.973333	0.634955	1	0.066667	0.777658	0.608288
Os4530.POR.1.pan0000282	1	9	9	61	0.2	2	0	0	0.081967	0	63	0.971781	1	0.968254	1	0.111111	0.968254	0.968254
Os4530.POR.1.pan0000065	1	10	10	148	21.3	4	0.2	0	0.872832	0	435	0.425057	0.765517	0.310345	0.9	0.1	0.452874	0
Os4530.POR.1.pan0000283	1	8	8	60	0	2	0	0	0	0	60	1	1	1	1	1	1	1
Os4530.POR.1.pan0000276	1	10	10	80	8.5	4	0	0	0.402299	0	145	0.678621	1	0.551724	1	0.2	0.958621	0.489655
Os4530.POR.1.pan0000214	1	15	18	538	20.8	7	0.3	0	0.606322	0	587	0.851883	0.974446	0.383305	1	0.055556	0.916525	0.287905
Os4530.POR.1.pan0000287	1	8	8	87	0	1	0	0.022989	0.022989	0	87	1	1	1	1	1	1	1
Os4530.POR.1.pan0000286	1	9	9	134	3.6	1	0	0	0.872549	0	188	0.693853	0.712766	0.542553	1	0.111111	0.712766	0.255319
Os4530.POR.1.pan0000116	1	15	15	249	19.7	7	0.4	0	0.84188	0	489	0.513565	0.840491	0.173824	0.933333	0.066667	0.582822	0
Os4530.POR.1.pan0000277	1	13	13	142	2.4	1	0	0.308333	0.458333	0	145	0.952785	1	0.827586	1	0.615385	1	0.751724
Os4530.POR.1.pan0000288	1	3	3	169	15.4	3	0.6	0	0.641892	0.1	197	0.732657	0.857868	0.588832	1	0.333333	0.609137	0.57868
Os4530.POR.1.pan0000303	1	4	4	90	17	2	0	0	0.388889	0	158	0.677215	1	0.56962	1	0.25	0.56962	0.56962
Os4530.POR.1.pan0000300	1	4	4	116	12.8	2	0	0	0.189655	0	167	0.770958	1	0.694611	1	0.25	0.694611	0.694611
Os4530.POR.1.pan0000292	1	10	10	433	100	2	0.6	0	0.04157	0	1433	0.371947	1	0.302163	1	0.1	0.302163	0.302163
Os4530.POR.1.pan0000305	1	6	6	60	0	2	0	0	0	0	60	1	1	1	1	1	1	1
Os4530.POR.1.pan0000307	1	3	3	59	0	2	0	0	0	0	59	1	1	1	1	1	1	1
Os4530.POR.1.pan0000308	1	5	5	198	0.2	3	0.5	0	0.350254	0	225	0.878222	0.88	0.875556	1	0.4	0.88	0.755556
Os4530.POR.1.pan0000281	1	15	15	462	1.3	2	0.1	0	0.030702	0	466	0.98927	1	0.972103	1	0.2	1	0.959227
Os4530.POR.1.pan0000299	1	6	6	385	24.6	2	0.3	0	0.709677	0	412	0.895631	0.990291	0.601942	1	0.166667	0.978155	0.575243
Os4530.POR.1.pan0000309	1	10	10	82	1.7	2	0.1	0	0.26087	0	95	0.835789	0.863158	0.726316	1	0.2	0.863158	0.589474
Os4530.POR.1.pan0000313	1	5	5	80	3.4	3	0	0	0.060606	0	80	0.93	1	0.825	1	0.6	1	0.825
Os4530.POR.1.pan0000311	1	4	4	107	19.1	3	0	0	0.205607	0	173	0.682081	1	0.491329	1	0.25	0.618497	0.485549
Os4530.POR.1.pan0000318	1	9	9	98	0	1	0	0	0	0	98	1	1	1	1	1	1	1
Os4530.POR.1.pan0000314	1	9	9	113	0.3	2	0	0	0.09009	0	114	0.990253	1	0.973684	1	0.111111	0.991228	0.973684
Os4530.POR.1.pan0000317	1	10	10	67	0	2	0	0	0	0	67	1	1	1	1	1	1	1
Os4530.POR.1.pan0000319	1	10	10	59	0	1	0	0	0.016949	0	59	1	1	1	1	1	1	1
Os4530.POR.1.pan0000321	1	13	13	121	0.4	1	0	0	0.066116	0	125	0.972923	1	0.968	1	0.153846	1	0.968
Os4530.POR.1.pan0000160	1	16	20	135	20.2	3	0.2	0	0.881481	0	591	0.295178	0.614213	0.138748	0.75	0.05	0.614213	0
Os4530.POR.1.pan0000298	1	3	3	349	65	3	0.7	0	0.83871	0.1	408	0.575163	0.855392	0.303922	1	0.333333	0.517157	0.156863
Os4530.POR.1.pan0000268	1	12	14	191	14.9	3	0.1	0	0.876289	0	281	0.620488	0.978648	0.345196	1	0.071429	0.790036	0.02847
Os4530.POR.1.pan0000310	1	16	16	378	0	7	0	0	0.002646	0	378	1	1	1	1	1	1	1
Os4530.POR.1.pan0000285	1	15	18	151	6.6	6	0.4	0	0.904762	0	176	0.779987	0.857955	0.335227	1	0.166667	0.857955	0.210227
Os4530.POR.1.pan0000331	1	5	5	101	4.7	2	0	0	0.073171	0	101	0.924752	1	0.811881	1	0.6	1	0.811881
Os4530.POR.1.pan0000327	1	6	6	141	18	2	0	0.404255	0.404255	0	225	0.805926	0.991111	0.626667	1	0.333333	0.991111	0.617778
Os4530.POR.1.pan0000328	1	12	12	84	0	1	0	0	0.035714	0	84	1	1	1	1	1	1	1
Os4530.POR.1.pan0000336	1	4	4	73	0	2	0	0	0	0	73	1	1	1	1	1	1	1
Os4530.POR.1.pan0000324	1	15	15	67	7.2	2	0	0	0.343284	0	127	0.703937	1	0.527559	1	0.333333	1	0.527559
Os4530.POR.1.pan0000302	1	14	14	185	77.6	1	0.6	0.87027	0.886486	0	820	0.680139	0.964634	0.22561	1	0.142857	0.964634	0.185366
Os4530.POR.1.pan0000247	1	15	15	645	18.9	3	0.2	0.108738	0.318038	0	879	0.664316	0.790671	0.506257	1	0.066667	0.733788	0.491468
Os4530.POR.1.pan0000304	1	15	15	351	4.8	9	0.3	0	0.336158	0	412	0.854531	0.932039	0.781553	1	0.2	0.932039	0.723301
Os4530.POR.1.pan0000325	1	7	7	296	15.5	3	0.2	0	0.195402	0	308	0.814471	0.961039	0.564935	1	0.285714	0.961039	0.525974
Os4530.POR.1.pan0000215	1	15	15	292	10.6	4	0.2	0	0.216346	0	359	0.777716	0.94429	0.512535	1	0.066667	0.94429	0.428969
Os4530.POR.1.pan0000332	1	13	13	95	6	1	0.1	0	0.094737	0	173	0.583815	1	0.549133	1	0.076923	0.549133	0.549133
Os4530.POR.1.pan0000335	1	11	11	221	1.1	1	0	0	0.0181	0	233	0.95318	1	0.948498	1	0.090909	0.948498	0.948498
Os4530.POR.1.pan0000344	1	4	4	453	0	3	0	0	0	0	453	1	1	1	1	1	1	1
Os4530.POR.1.pan0000346	1	3	3	158	0	2	0	0	0	0	158	1	1	1	1	1	1	1
Os4530.POR.1.pan0000354	1	3	3	121	0	2	0	0	0	0	121	1	1	1	1	1	1	1
Os4530.POR.1.pan0000340	1	3	4	613	73.9	3	0.2	0	0.208333	0	614	0.642508	0.998371	0.467427	1	0.25	0.555375	0.457655
Os4530.POR.1.pan0000349	1	6	6	59	0	1	0	0	0	0	59	1	1	1	1	1	1	1
Os4530.POR.1.pan0000356	1	3	3	110	0	3	0	0	0	0	110	1	1	1	1	1	1	1
Os4530.POR.1.pan0000337	1	6	7	684	79.7	5	0.3	0	0.85124	0.1	698	0.857143	0.979943	0.173352	1	0.142857	0.979943	0.164756
Os4530.POR.1.pan0000338	1	14	14	117	15.9	2	0.4	0	0.854701	0	339	0.391909	1	0.345133	1	0.071429	0.345133	0.345133
Os4530.POR.1.pan0000339	1	15	15	138	2.9	2	0	0	0.221053	0	138	0.971498	1	0.688406	1	0.866667	1	0.630435
Os4530.POR.1.pan0000358	1	3	3	110	0	2	0	0	0	0	110	1	1	1	1	1	1	1
Os4530.POR.1.pan0000360	1	3	3	108	2.3	2	0.7	0	0.554455	0.1	110	0.960606	0.981818	0.918182	1	0.333333	0.981818	0.9
Os4530.POR.1.pan0000357	1	5	5	328	2	2	0	0	0.006098	0	338	0.976331	1	0.970414	1	0.2	0.970414	0.970414
Os4530.POR.1.pan0000343	1	8	8	83	17.5	2	0.2	0	0.465909	0	202	0.54703	0.965347	0.410891	1	0.125	0.920792	0.356436
Os4530.POR.1.pan0000367	1	4	4	151	0.2	1	0	0	0.04	0	151	0.998344	1	0.993377	1	0.75	1	0.993377
Os4530.POR.1.pan0000364	1	11	11	84	5	1	0	0	0.690476	0	131	0.698126	0.954198	0.641221	1	0.181818	0.954198	0.59542
Os4530.POR.1.pan0000320	1	15	28	434	18.1	3	0.1	0.253456	0.281481	0	844	0.558353	0.956161	0.479858	1	0.071429	0.956161	0.037915
Os4530.POR.1.pan0000365	1	11	11	69	0	3	0	0	0	0	69	1	1	1	1	1	1	1
Os4530.POR.1.pan0000366	1	13	13	115	3.5	4	0	0	0.521739	0	115	0.969231	1	0.6	1	0.923077	1	0.6
Os4530.POR.1.pan0000361	1	14	14	248	10.4	2	0.1	0.75	0.75	0	278	0.786742	0.895683	0.52518	1	0.214286	0.895683	0.381295
Os4530.POR.1.pan0000373	1	10	10	80	48.5	3	0.3	0	0.2875	0	524	0.285115	1	0.152672	1	0.1	0.629771	0.152672
Os4530.POR.1.pan0000244	1	16	26	67	29.8	7	0.4	0.776119	0.872093	0	440	0.594843	0.954545	0.152273	0.923077	0.038462	0.915909	0
Os4530.POR.1.pan0000376	1	5	5	113	26.5	2	0.2	0	0.752212	0.1	273	0.572161	0.831502	0.413919	1	0.2	0.619048	0.201465
Os4530.POR.1.pan0000375	1	11	11	139	6.7	3	0	0.007194	0.215385	0	139	0.951602	1	0.467626	1	0.909091	1	0.467626
Os4530.POR.1.pan0000322	1	15	25	587	45.2	4	0.4	0.859155	0.865497	0	613	0.649657	0.990212	0.231648	1	0.08	0.990212	0.199021
Os4530.POR.1.pan0000260	1	15	28	112	8.7	3	0.2	0.866071	0.9	0	379	0.341689	0.71504	0.248021	1	0.035714	0.654354	0.073879
Os4530.POR.1.pan0000362	1	16	16	402	19.4	10	0.6	0	0.141643	0	437	0.862128	0.922197	0.212815	1	0.125	0.922197	0.212815
Os4530.POR.1.pan0000377	1	11	11	108	2.5	2	0	0	0.875	0	131	0.803609	0.824427	0.610687	1	0.090909	0.824427	0.419847
Os4530.POR.1.pan0000374	1	4	4	483	8.9	12	0.5	0	0.131696	0	514	0.923638	0.94358	0.871595	1	0.5	0.939689	0.811284
Os4530.POR.1.pan0000380	1	9	9	60	0	2	0	0	0	0	60	1	1	1	1	1	1	1
Os4530.POR.1.pan0000353	1	4	4	164	14.2	2	0	0	0.828025	0.1	269	0.506506	0.609665	0.39777	1	0.25	0.360595	0.107807
Os4530.POR.1.pan0000379	1	11	11	176	1	2	0	0	0.059172	0	176	0.983988	1	0.960227	1	0.545455	1	0.960227
Os4530.POR.1.pan0000378	1	12	12	74	0	3	0	0.040541	0.054054	0	74	1	1	1	1	1	1	1
Os4530.POR.1.pan0000384	1	5	5	112	3.4	2	0	0	0.017857	0	112	0.969643	1	0.848214	1	0.8	1	0.848214
Os4530.POR.1.pan0000382	1	4	4	68	0	3	0	0	0	0	68	1	1	1	1	1	1	1
Os4530.POR.1.pan0000352	1	14	14	282	18	2	0.2	0	0.638095	0	330	0.717316	0.924242	0.318182	1	0.071429	0.854545	0.19697
Os4530.POR.1.pan0000385	1	5	5	70	0	1	0	0.085714	0.114286	0	70	1	1	1	1	1	1	1
Os4530.POR.1.pan0000392	1	8	8	122	1.6	2	0	0	0.032787	0	135	0.915741	1	0.903704	1	0.125	0.903704	0.903704
Os4530.POR.1.pan0000370	1	16	19	291	16.7	4	0.2	0	0.849558	0	385	0.638551	0.755844	0.293506	0.842105	0.052632	0.755844	0
Os4530.POR.1.pan0000394	1	3	3	96	0.3	1	0.3	0	0.094737	0	96	0.996528	1	0.989583	1	0.666667	1	0.989583
Os4530.POR.1.pan0000391	1	4	4	646	0	8	0	0.006192	0.006192	0	646	1	1	1	1	1	1	1
Os4530.POR.1.pan0000355	1	10	10	167	12.8	2	0.3	0	0.838509	0	252	0.615079	0.928571	0.27381	1	0.1	0.666667	0.162698
Os4530.POR.1.pan0000397	1	3	3	87	0	1	0	0	0	0	87	1	1	1	1	1	1	1
Os4530.POR.1.pan0000294	1	11	14	468	42	3	0.2	0	0.919708	0	994	0.357933	0.612676	0.074447	0.714286	0.071429	0.470825	0
Os4530.POR.1.pan0000401	1	3	3	62	0	2	0	0	0	0	62	1	1	1	1	1	1	1
Os4530.POR.1.pan0000403	1	3	3	128	21.3	3	0	0	0.257812	0	192	0.777778	1	0.666667	1	0.333333	0.666667	0.666667
Os4530.POR.1.pan0000395	1	11	11	71	0.4	2	0.2	0	0.43662	0	82	0.872506	0.902439	0.865854	1	0.181818	0.902439	0.768293
Os4530.POR.1.pan0000402	1	10	10	98	0	2	0	0	0.010204	0	98	1	1	1	1	1	1	1
Os4530.POR.1.pan0000400	1	12	12	110	3.6	2	0.1	0	0.432836	0	136	0.782475	0.808824	0.492647	1	0.083333	0.808824	0.301471
Os4530.POR.1.pan0000306	1	15	28	76	56.5	1	0.2	0.828947	0.828947	0	943	0.461332	0.846235	0.080594	1	0.035714	0.846235	0.042418
Os4530.POR.1.pan0000383	1	16	16	142	8	2	0.2	0	0.711268	0	220	0.596875	0.718182	0.309091	1	0.1875	0.718182	0.118182
Os4530.POR.1.pan0000390	1	15	15	170	2.9	2	0	0	0.189781	0	170	0.961569	1	0.805882	1	0.733333	1	0.735294
Os4530.POR.1.pan0000405	1	7	7	151	3.2	2	0.1	0	0.022388	0	159	0.948787	1	0.842767	1	0.285714	1	0.842767
Os4530.POR.1.pan0000334	1	16	28	284	35.2	4	0.4	0.890845	0.898039	0	1035	0.356073	0.984541	0.177778	0.928571	0.035714	0.910145	0
Os4530.POR.1.pan0000406	1	8	8	272	0	3	0	0	0	0	272	1	1	1	1	1	1	1
Os4530.POR.1.pan0000414	1	9	9	155	7.1	1	0	0	0.766355	0	199	0.725293	0.778894	0.537688	1	0.222222	0.778894	0.316583
Os4530.POR.1.pan0000415	1	3	3	93	0	1	0	0	0	0	93	1	1	1	1	1	1	1
Os4530.POR.1.pan0000407	1	10	10	121	1.1	2	0	0	0.033058	0	122	0.986885	1	0.909836	1	0.4	1	0.909836
Os4530.POR.1.pan0000368	1	16	16	396	18.6	12	0.6	0	0.185022	0	463	0.798866	0.971922	0.490281	1	0.0625	0.946004	0.464363
Os4530.POR.1.pan0000418	1	7	7	66	0	1	0	0	0	0	66	1	1	1	1	1	1	1
Os4530.POR.1.pan0000417	1	8	8	60	2.6	2	0	0	0.833333	0	95	0.659211	0.852632	0.631579	1	0.125	0.631579	0.484211
Os4530.POR.1.pan0000408	1	15	15	107	2	2	0.1	0	0.065217	0	114	0.89883	1	0.807018	1	0.066667	0.938596	0.807018
Os4530.POR.1.pan0000369	1	16	17	369	88.9	2	0.2	0	0.878049	0	1867	0.220108	0.9609	0.043921	1	0.058824	0.199786	0.003214
Os4530.POR.1.pan0000419	1	9	9	447	58.7	3	0.2	0	0.168	0	454	0.65859	0.984581	0.178414	1	0.333333	0.984581	0.165198
Os4530.POR.1.pan0000423	1	4	4	135	5.6	2	0	0	0.088889	0	136	0.954044	1	0.830882	1	0.5	0.992647	0.830882
Os4530.POR.1.pan0000422	1	5	5	168	10	1	0	0	0.364407	0	170	0.929412	0.988235	0.694118	1	0.2	0.988235	0.682353
Os4530.POR.1.pan0000421	1	6	6	60	0	2	0	0	0	0	60	1	1	1	1	1	1	1
Os4530.POR.1.pan0000430	1	4	4	76	0	2	0	0	0	0	76	1	1	1	1	1	1	1
Os4530.POR.1.pan0000420	1	10	10	60	0	2	0	0	0.016667	0	60	1	1	1	1	1	1	1
Os4530.POR.1.pan0000109	1	13	15	957	124.4	9	0.8	0	0.849315	0	1982	0.561857	0.954087	0.036832	0.866667	0.066667	0.819374	0
Os4530.POR.1.pan0000427	1	4	4	88	9.2	2	0	0	0.204545	0	128	0.78125	0.992188	0.6875	1	0.25	0.757812	0.679688
Os4530.POR.1.pan0000434	1	3	3	181	0	3	0	0	0	0	181	1	1	1	1	1	1	1
Os4530.POR.1.pan0000428	1	9	9	92	1.9	2	0.1	0	0.652174	0	115	0.825121	0.913043	0.8	1	0.222222	0.913043	0.713043
Os4530.POR.1.pan0000438	1	6	6	98	0	1	0	0	0	0	98	1	1	1	1	1	1	1
Os4530.POR.1.pan0000399	1	15	17	287	14.3	5	0.3	0	0.557971	0	309	0.767752	0.928803	0.401294	0.882353	0.058824	0.928803	0
Os4530.POR.1.pan0000443	1	7	7	98	0.8	2	0	0	0.05102	0	102	0.977591	1	0.960784	1	0.428571	1	0.960784
Os4530.POR.1.pan0000124	1	15	27	97	10.4	1	0.3	0	0.896907	0	329	0.403017	0.693009	0.18845	0.666667	0.037037	0.693009	0
Os4530.POR.1.pan0000426	1	3	3	225	48.5	2	0	0	0.825397	0.1	227	0.578561	0.991189	0.277533	1	0.333333	0.45815	0.110132
Os4530.POR.1.pan0000439	1	14	14	158	0	1	0	0.031646	0.050633	0	158	1	1	1	1	1	1	1
Os4530.POR.1.pan0000440	1	11	11	71	8.2	1	0.2	0.028169	0.042254	0	123	0.769401	1	0.577236	1	0.454545	1	0.577236
Os4530.POR.1.pan0000444	1	11	11	114	5.1	1	0.1	0	0.842105	0	195	0.634965	0.769231	0.584615	1	0.272727	0.769231	0.353846
Os4530.POR.1.pan0000442	1	10	10	99	3.4	2	0	0	0.846154	0	110	0.869091	0.9	0.590909	1	0.1	0.9	0.490909
Os4530.POR.1.pan0000413	1	13	13	172	7.6	3	0.1	0	0.476744	0	228	0.660256	0.833333	0.530702	1	0.076923	0.754386	0.486842
Os4530.POR.1.pan0000435	1	11	12	408	29.2	3	0.2	0	0.854839	0	408	0.90094	1	0.151961	0.916667	0.75	1	0
Os4530.POR.1.pan0000450	1	4	4	85	0.8	2	0.2	0	0.694118	0.1	117	0.732906	0.752137	0.726496	1	0.25	0.726496	0.478632
Os4530.POR.1.pan0000437	1	11	11	193	3.9	2	0	0.07772	0.328358	0	246	0.831116	0.918699	0.784553	1	0.090909	0.918699	0.727642
Os4530.POR.1.pan0000432	1	14	14	118	2.5	5	0.1	0	0.256637	0	128	0.866629	0.921875	0.6875	1	0.071429	0.921875	0.6875
Os4530.POR.1.pan0000451	1	10	10	136	0	2	0	0	0.014706	0	136	1	1	1	1	1	1	1
Os4530.POR.1.pan0000449	1	12	13	95	2.7	2	0	0	0.057971	0	95	0.957895	1	0.726316	1	0.846154	1	0.726316
Os4530.POR.1.pan0000455	1	5	5	62	1.3	2	0	0.065574	0.081967	0	68	0.923529	1	0.897059	1	0.2	0.911765	0.897059
Os4530.POR.1.pan0000462	1	3	3	100	3.3	2	0	0	0.3	0.1	105	0.920635	0.952381	0.857143	1	0.333333	0.952381	0.809524
Os4530.POR.1.pan0000284	1	16	42	722	46.5	1	0.3	0	0.890339	0	1527	0.274628	0.721022	0.070072	0.714286	0.02381	0.721022	0
Os4530.POR.1.pan0000467	1	3	3	192	8.8	2	0	0.109091	0.109091	0	192	0.951389	1	0.859375	1	0.333333	0.994792	0.859375
Os4530.POR.1.pan0000458	1	5	5	76	38.5	1	0.4	0	0.873563	0.1	371	0.361186	0.722372	0.204852	1	0.2	0.204852	0.067385
Os4530.POR.1.pan0000454	1	5	10	138	3.7	3	0.3	0.844828	0.844828	0	157	0.808917	0.878981	0.738854	1	0.5	0.878981	0.617834
Os4530.POR.1.pan0000469	1	4	4	59	0	2	0	0	0	0	59	1	1	1	1	1	1	1
Os4530.POR.1.pan0000448	1	7	7	80	13.1	2	0.1	0	0.846154	0	245	0.413994	0.706122	0.318367	1	0.142857	0.436735	0.155102
Os4530.POR.1.pan0000463	1	8	8	91	4.1	2	0.2	0	0.205607	0	116	0.872845	1	0.784483	1	0.25	1	0.758621
Os4530.POR.1.pan0000453	1	15	19	372	21.2	2	0.1	0	0.329787	0	372	0.791454	1	0.505376	1	0.684211	1	0.016129
Os4530.POR.1.pan0000475	1	3	3	170	0	1	0	0	0	0	170	1	1	1	1	1	1	1
Os4530.POR.1.pan0000472	1	10	10	75	0.1	1	0	0	0.88	0	108	0.696296	0.703704	0.694444	1	0.2	0.703704	0.398148
Os4530.POR.1.pan0000468	1	10	10	64	11.2	2	0.1	0.109375	0.546875	0	161	0.561491	1	0.397516	1	0.1	0.732919	0.397516
Os4530.POR.1.pan0000478	1	3	3	172	0	2	0	0	0	0	172	1	1	1	1	1	1	1
Os4530.POR.1.pan0000479	1	3	3	76	6.3	2	0	0	0.855263	0.2	119	0.691877	0.798319	0.638655	1	0.333333	0.638655	0.436975
Os4530.POR.1.pan0000483	1	6	6	105	0	1	0	0	0.009524	0	105	1	1	1	1	1	1	1
Os4530.POR.1.pan0000480	1	10	10	99	1.4	1	0	0	0.2	0	99	0.985859	1	0.858586	1	0.9	1	0.858586
Os4530.POR.1.pan0000445	1	14	14	137	3.8	2	0.1	0.445255	0.459854	0	143	0.923077	1	0.692308	1	0.071429	0.958042	0.657343
Os4530.POR.1.pan0000461	1	5	11	193	12.9	3	0.2	0	0.828571	0	212	0.777873	0.948113	0.330189	1	0.090909	0.910377	0.108491
Os4530.POR.1.pan0000465	1	12	12	142	12.7	3	0.2	0	0.289855	0	215	0.660465	1	0.32093	1	0.166667	1	0.32093
Os4530.POR.1.pan0000482	1	10	10	302	1.9	3	0.1	0	0.007067	0	302	0.993709	1	0.937086	1	0.9	1	0.937086
Os4530.POR.1.pan0000481	1	14	14	77	0.5	2	0	0	0.16	0	83	0.92599	1	0.903614	1	0.071429	0.927711	0.903614
Os4530.POR.1.pan0000484	1	4	4	70	279	2	3.8	0	0.657143	0.1	1255	0.287251	0.953785	0.055777	1	0.25	0.055777	0.03745
Os4530.POR.1.pan0000486	1	5	5	99	23.2	1	0.2	0	0.888889	0.1	216	0.565741	0.99537	0.458333	1	0.2	0.458333	0.453704
Os4530.POR.1.pan0000485	1	10	10	69	0.2	2	0	0	0.246377	0	71	0.974648	1	0.971831	1	0.1	0.971831	0.971831
Os4530.POR.1.pan0000487	1	10	10	130	4.2	2	0	0	0.759615	0	132	0.906061	0.984848	0.787879	1	0.4	0.984848	0.772727
Os4530.POR.1.pan0000476	1	12	12	118	8.1	4	0.3	0	0.605882	0	216	0.621528	0.800926	0.5	1	0.083333	0.800926	0.347222
Os4530.POR.1.pan0000457	1	14	14	243	11.5	3	0.1	0	0.241758	0	356	0.738162	0.991573	0.632022	1	0.071429	0.991573	0.626404
Os4530.POR.1.pan0000477	1	16	16	159	4.5	4	0.2	0	0.12	0	159	0.952044	1	0.666667	1	0.8125	1	0.666667
Os4530.POR.1.pan0000489	1	10	10	83	0	1	0	0	0	0	83	1	1	1	1	1	1	1
Os4530.POR.1.pan0000493	1	6	6	160	12	3	0	0	0.16092	0	160	0.916667	1	0.54375	1	0.666667	1	0.5125
Os4530.POR.1.pan0000496	1	3	3	196	2.7	5	0.3	0	0.244681	0	200	0.966667	0.98	0.94	1	0.333333	0.98	0.92
Os4530.POR.1.pan0000492	1	6	6	110	6	1	0	0	0.837838	0.1	113	0.920354	0.973451	0.654867	1	0.166667	0.973451	0.628319
Os4530.POR.1.pan0000494	1	9	9	262	19.4	2	0.1	0	0.897436	0	298	0.781506	0.879195	0.392617	0.888889	0.111111	0.879195	0
Os4530.POR.1.pan0000498	1	9	9	102	0	1	0	0	0.009804	0	102	1	1	1	1	1	1	1
Os4530.POR.1.pan0000501	1	6	6	161	11	1	0	0	0.447205	0	173	0.872832	0.959538	0.554913	1	0.166667	0.930636	0.554913
Os4530.POR.1.pan0000505	1	5	5	89	0	3	0	0	0	0	89	1	1	1	1	1	1	1
Os4530.POR.1.pan0000500	1	11	11	151	8.8	1	0	0	0.021505	0	151	0.860325	1	0.615894	1	0.636364	1	0.615894
Os4530.POR.1.pan0000504	1	11	11	62	3.5	2	0	0	0.645161	0	105	0.623377	0.952381	0.590476	1	0.090909	0.590476	0.542857
Os4530.POR.1.pan0000509	1	5	5	93	0	2	0	0	0	0	93	1	1	1	1	1	1	1
Os4530.POR.1.pan0000508	1	5	5	65	13.2	2	0.2	0	0.076923	0	119	0.727731	1	0.546218	1	0.4	1	0.546218
Os4530.POR.1.pan0000499	1	10	10	105	1.1	1	0.2	0	0.104762	0	111	0.946847	1	0.900901	1	0.2	0.981982	0.882883
Os4530.POR.1.pan0000510	1	4	4	142	63.4	1	0.5	0	0.530534	0	535	0.446262	0.764486	0.265421	1	0.25	0.265421	0.254206
Os4530.POR.1.pan0000514	1	4	4	129	1.7	1	0	0.04065	0.04065	0	129	0.976744	1	0.953488	1	0.5	1	0.953488
Os4530.POR.1.pan0000507	1	5	6	72	18.4	2	0	0.805556	0.859375	0.1	172	0.575581	0.912791	0.372093	1	0.333333	0.912791	0.087209
Os4530.POR.1.pan0000312	1	16	20	471	38.2	2	0.8	0	0.907692	0	824	0.481735	0.854369	0.225728	0.95	0.05	0.854369	0.036408
Os4530.POR.1.pan0000511	1	4	4	73	0	1	0	0	0	0	73	1	1	1	1	1	1	1
Os4530.POR.1.pan0000519	1	3	3	157	24.8	5	1.2	0	0.805556	0.1	171	0.692008	0.918129	0.421053	1	0.333333	0.654971	0.157895
Os4530.POR.1.pan0000523	1	4	4	291	10	3	0.3	0	0.441767	0	308	0.895292	0.944805	0.808442	1	0.25	0.944805	0.691558
Os4530.POR.1.pan0000524	1	4	4	106	9.2	2	0.2	0	0.141509	0	143	0.805944	1	0.741259	1	0.25	0.741259	0.741259
Os4530.POR.1.pan0000515	1	12	12	85	0	2	0	0	0	0	85	1	1	1	1	1	1	1
Os4530.POR.1.pan0000473	1	11	12	402	72.5	3	0.6	0	0.395522	0	1167	0.463011	0.972579	0.30934	0.916667	0.083333	0.784062	0
Os4530.POR.1.pan0000388	1	13	13	321	24.4	3	0.3	0	0.803419	0	499	0.554185	0.817635	0.234469	1	0.076923	0.657315	0.176353
Os4530.POR.1.pan0000503	1	15	27	300	16.9	1	0.1	0	0.851351	0	400	0.57963	1	0.2975	1	0.481481	0.75	0.0475
Os4530.POR.1.pan0000527	1	12	12	95	0	2	0	0	0	0	95	1	1	1	1	1	1	1
Os4530.POR.1.pan0000532	1	4	4	60	0	2	0	0	0	0	60	1	1	1	1	1	1	1
Os4530.POR.1.pan0000513	1	7	7	168	10.3	2	0.5	0	0.166667	0	232	0.765394	0.99569	0.681034	1	0.142857	0.853448	0.655172
Os4530.POR.1.pan0000517	1	13	13	331	5.7	5	0.1	0	0.332061	0	331	0.965838	1	0.791541	1	0.692308	1	0.700906
Os4530.POR.1.pan0000535	1	5	5	83	0	1	0	0	0.024096	0	83	1	1	1	1	1	1	1
Os4530.POR.1.pan0000537	1	3	3	68	10.7	2	0	0	0	0	100	0.786667	1	0.68	1	0.333333	0.68	0.68
Os4530.POR.1.pan0000342	1	15	29	514	62.5	10	0.7	0	0.892996	0	1670	0.42802	0.930539	0.111377	0.931034	0.034483	0.711377	0
Os4530.POR.1.pan0000529	1	9	9	99	2.6	2	0	0	0.092105	0	99	0.974186	1	0.767677	1	0.888889	1	0.767677
Os4530.POR.1.pan0000539	1	5	5	72	0.8	1	0.2	0	0.222222	0	76	0.957895	1	0.947368	1	0.2	0.947368	0.947368
Os4530.POR.1.pan0000521	1	10	10	134	27.7	4	0.5	0	0.873134	0	356	0.637079	0.966292	0.342697	1	0.1	0.94382	0.252809
Os4530.POR.1.pan0000531	1	11	11	79	0.8	2	0	0	0.43038	0	81	0.96633	0.987654	0.864198	1	0.090909	0.975309	0.864198
Os4530.POR.1.pan0000542	1	10	10	81	1.5	1	0.1	0	0.098765	0	96	0.859375	1	0.84375	1	0.1	0.84375	0.84375
Os4530.POR.1.pan0000530	1	12	12	93	1.6	3	0.2	0	0.304878	0	103	0.877832	0.961165	0.76699	1	0.083333	0.902913	0.757282
Os4530.POR.1.pan0000502	1	14	16	120	4.4	2	0.1	0	0.89011	0	187	0.660094	0.898396	0.486631	1	0.0625	0.786096	0.315508
Os4530.POR.1.pan0000538	1	13	13	79	9.8	1	0.1	0	0.329114	0	162	0.679012	1	0.487654	1	0.076923	0.882716	0.487654
Os4530.POR.1.pan0000544	1	3	3	148	2.7	3	0	0	0.351351	0.1	161	0.935818	0.968944	0.919255	1	0.333333	0.919255	0.888199
Os4530.POR.1.pan0000452	1	16	16	961	7.5	3	0.2	0	0.046606	0	1007	0.953203	0.984111	0.891758	1	0.125	0.983118	0.887786
Os4530.POR.1.pan0000551	1	3	3	69	0	1	0	0	0	0	69	1	1	1	1	1	1	1
Os4530.POR.1.pan0000552	1	4	4	104	0	1	0	0	0	0	104	1	1	1	1	1	1	1
Os4530.POR.1.pan0000506	1	14	14	80	5.1	2	0.1	0	0.121739	0	121	0.837072	1	0.661157	1	0.214286	1	0.661157
Os4530.POR.1.pan0000543	1	15	15	80	1.5	2	0.1	0.0375	0.6875	0	104	0.785897	0.990385	0.769231	1	0.133333	0.798077	0.567308
Os4530.POR.1.pan0000550	1	7	7	105	6.1	1	0.1	0.142857	0.854839	0	136	0.726891	0.772059	0.455882	1	0.142857	0.772059	0.227941
Os4530.POR.1.pan0000546	1	12	12	82	0.2	2	0	0	0.15	0	84	0.97123	0.97619	0.952381	1	0.083333	0.97619	0.916667
Os4530.POR.1.pan0000278	1	14	20	450	55.1	10	1	0	0.892308	0	889	0.484983	0.907762	0.073116	0.75	0.05	0.814398	0
Os4530.POR.1.pan0000315	1	16	48	117	8.3	1	0.2	0	0.9	0	382	0.413667	0.609948	0.159686	0.979167	0.020833	0.609948	0.013089
Os4530.POR.1.pan0000555	1	8	8	119	0	4	0	0	0	0	119	1	1	1	1	1	1	1
Os4530.POR.1.pan0000545	1	7	7	131	2.2	2	0	0	0.022901	0	143	0.948052	1	0.916084	1	0.142857	0.986014	0.916084
Os4530.POR.1.pan0000257	1	16	17	1155	92.2	23	1.8	0	0.879699	0	1236	0.762993	0.978964	0.106796	0.941176	0.058824	0.950647	0
Os4530.POR.1.pan0000557	1	6	6	121	1.1	1	0	0	0.132231	0	128	0.950521	0.992188	0.9375	1	0.166667	0.945312	0.9375
Os4530.POR.1.pan0000562	1	3	3	89	2.2	2	0	0	0.481928	0.1	99	0.855219	0.89899	0.828283	1	0.333333	0.828283	0.737374
Os4530.POR.1.pan0000558	1	12	12	141	27.8	1	0.2	0	0.099291	0	475	0.355439	1	0.296842	1	0.083333	0.296842	0.296842
Os4530.POR.1.pan0000566	1	8	8	136	6.6	1	0	0	0.405941	0	154	0.769481	0.883117	0.655844	1	0.5	0.883117	0.538961
Os4530.POR.1.pan0000547	1	6	10	122	16.4	1	0.6	0	0.895833	0	302	0.550993	0.913907	0.403974	1	0.1	0.725166	0.006623
Os4530.POR.1.pan0000560	1	15	15	91	4.2	2	0.1	0	0.455556	0	158	0.60211	0.974684	0.56962	1	0.066667	0.575949	0.544304
Os4530.POR.1.pan0000564	1	8	8	76	17.9	1	0.2	0	0.460526	0	183	0.61612	0.95082	0.415301	1	0.375	0.95082	0.36612
Os4530.POR.1.pan0000549	1	13	13	147	2.3	2	0.1	0	0.350649	0	203	0.756726	0.812808	0.724138	1	0.153846	0.812808	0.576355
Os4530.POR.1.pan0000528	1	16	17	289	14	5	0.4	0	0.877358	0	316	0.872859	1	0.335443	0.941176	0.235294	1	0
Os4530.POR.1.pan0000572	1	6	6	93	0.4	2	0	0	0.197802	0	93	0.989247	1	0.978495	1	0.5	1	0.978495
Os4530.POR.1.pan0000571	1	8	8	86	0	1	0	0	0.104651	0	86	1	1	1	1	1	1	1
Os4530.POR.1.pan0000573	1	5	5	111	3.2	2	0	0	0.183673	0	111	0.953153	1	0.882883	1	0.6	1	0.882883
Os4530.POR.1.pan0000559	1	15	19	519	2.4	5	0.1	0	0.540918	0	559	0.924301	0.978533	0.896243	1	0.052632	0.928444	0.874776
Os4530.POR.1.pan0000576	1	8	8	105	0	1	0	0	0	0	105	1	1	1	1	1	1	1
Os4530.POR.1.pan0000570	1	14	14	84	1.8	2	0.1	0	0.414286	0	84	0.931973	1	0.833333	1	0.642857	1	0.714286
Os4530.POR.1.pan0000548	1	6	6	958	23.6	11	0.3	0	0.146402	0	960	0.952257	0.997917	0.839583	1	0.166667	0.996875	0.770833
Os4530.POR.1.pan0000581	1	11	11	198	3.8	2	0.2	0.774194	0.774194	0	309	0.653133	0.711974	0.601942	1	0.181818	0.711974	0.242718
Os4530.POR.1.pan0000590	1	3	3	474	64.2	4	0.7	0	0.122807	0	474	0.845992	1	0.575949	1	0.333333	0.962025	0.563291
Os4530.POR.1.pan0000586	1	9	9	85	11.2	2	0	0.423529	0.435294	0	149	0.761372	1	0.57047	1	0.444444	1	0.57047
Os4530.POR.1.pan0000575	1	9	9	60	14.6	2	0.3	0	0.866667	0	202	0.40209	0.955446	0.29703	0.777778	0.111111	0.440594	0
Os4530.POR.1.pan0000512	1	13	16	113	13.5	1	0.1	0	0.87069	0	288	0.520399	0.857639	0.392361	1	0.0625	0.857639	0.100694
Os4530.POR.1.pan0000583	1	14	14	120	5.2	1	0.1	0.064103	0.353535	0	122	0.872951	0.983607	0.639344	1	0.071429	0.983607	0.540984
Os4530.POR.1.pan0000589	1	13	13	133	0.2	2	0	0	0.030534	0	133	0.99653	1	0.984962	1	0.769231	1	0.984962
Os4530.POR.1.pan0000591	1	6	6	60	13.3	1	0.2	0	0.016667	0	123	0.658537	1	0.487805	1	0.333333	1	0.487805
Os4530.POR.1.pan0000588	1	12	12	82	0	1	0	0.012195	0.02439	0	82	1	1	1	1	1	1	1
Os4530.POR.1.pan0000393	1	15	19	2138	188.1	9	0.7	0	0.886486	0	2435	0.52035	0.878029	0.0846	0.842105	0.157895	0.878029	0
Os4530.POR.1.pan0000596	1	11	11	141	0	3	0	0	0	0	141	1	1	1	1	1	1	1
Os4530.POR.1.pan0000567	1	12	12	230	15.4	2	0.1	0.821596	0.826291	0	404	0.637583	0.863861	0.502475	1	0.166667	0.792079	0.415842
Os4530.POR.1.pan0000592	1	6	6	82	3.4	2	0.2	0	0.885417	0.1	128	0.682292	0.78125	0.640625	1	0.166667	0.640625	0.492188
Os4530.POR.1.pan0000359	1	15	21	930	108.8	7	0.6	0	0.69469	0	2049	0.691998	0.952172	0.220595	0.952381	0.047619	0.952172	0
Os4530.POR.1.pan0000561	1	15	15	344	8.8	6	0.4	0	0.311047	0	485	0.74488	0.884536	0.637113	1	0.066667	0.812371	0.538144
Os4530.POR.1.pan0000446	1	16	21	570	54.6	5	0.4	0	0.905908	0	1449	0.465674	0.912353	0.295376	0.904762	0.047619	0.753623	0
Os4530.POR.1.pan0000602	1	12	12	123	1.3	2	0.1	0.097561	0.146341	0	137	0.903285	1	0.861314	1	0.083333	0.89781	0.861314
Os4530.POR.1.pan0000603	1	12	12	105	0.9	1	0	0	0.885714	0	139	0.769784	0.798561	0.755396	1	0.333333	0.798561	0.553957
Os4530.POR.1.pan0000604	1	11	11	83	0	1	0	0	0.216867	0	83	1	1	1	1	1	1	1
Os4530.POR.1.pan0000605	1	11	11	79	13.7	1	0.2	0	0.101266	0	191	0.520228	1	0.413613	1	0.181818	1	0.413613
Os4530.POR.1.pan0000595	1	12	12	215	23.6	3	0.2	0	0.212928	0	357	0.606676	0.868347	0.165266	1	0.083333	0.868347	0.165266
Os4530.POR.1.pan0000386	1	15	27	1503	101.5	26	1.7	0	0.776699	0	1683	0.456702	0.893048	0.0612	0.62963	0.037037	0.893048	0
Os4530.POR.1.pan0000594	1	7	7	61	40.2	4	0.6	0.770492	0.846491	0	346	0.418249	0.968208	0.147399	1	0.142857	0.627168	0.052023
Os4530.POR.1.pan0000522	1	12	12	127	35.2	6	0.3	0	0.88785	0	504	0.360119	0.888889	0.198413	1	0.083333	0.700397	0.121032
Os4530.POR.1.pan0000582	1	5	7	67	4.5	3	0.3	0	0.878788	0.1	119	0.615846	0.806723	0.554622	1	0.142857	0.588235	0.268908
Os4530.POR.1.pan0000608	1	12	12	108	4.2	2	0.1	0	0.014085	0	108	0.942901	1	0.657407	1	0.833333	1	0.657407
Os4530.POR.1.pan0000329	1	15	21	1812	119.4	23	1.6	0.635659	0.782946	0	1960	0.679932	0.92449	0.065816	0.809524	0.047619	0.92449	0
Os4530.POR.1.pan0000619	1	7	7	68	0.9	2	0	0	0.145161	0	68	0.987395	1	0.911765	1	0.857143	1	0.911765
Os4530.POR.1.pan0000404	1	14	25	77	26.9	3	0.7	0	0.903226	0	941	0.155154	0.636557	0.079702	0.68	0.04	0.369819	0
Os4530.POR.1.pan0000623	1	6	6	88	0	1	0	0	0	0	88	1	1	1	1	1	1	1
Os4530.POR.1.pan0000626	1	4	4	181	2.6	4	0.6	0.197674	0.197674	0	199	0.886935	0.909548	0.864322	1	0.5	0.909548	0.773869
Os4530.POR.1.pan0000621	1	9	9	155	0	3	0	0	0	0	155	1	1	1	1	1	1	1
Os4530.POR.1.pan0000554	1	16	34	80	32.2	1	0.2	0	0.869048	0	562	0.441804	1	0.142349	0.617647	0.235294	1	0
Os4530.POR.1.pan0000617	1	15	15	322	2.7	8	0.2	0	0.245791	0	331	0.957704	0.97281	0.897281	1	0.2	0.97281	0.870091
Os4530.POR.1.pan0000633	1	3	3	194	0	4	0	0	0	0	194	1	1	1	1	1	1	1
Os4530.POR.1.pan0000632	1	7	7	157	21.5	3	0.1	0	0.101562	0	300	0.577619	1	0.426667	1	0.142857	0.523333	0.426667
Os4530.POR.1.pan0000634	1	4	4	69	0	2	0	0	0	0	69	1	1	1	1	1	1	1
Os4530.POR.1.pan0000631	1	8	8	73	0	1	0	0	0	0	73	1	1	1	1	1	1	1
Os4530.POR.1.pan0000629	1	11	11	73	0	1	0	0.013699	0.041096	0	73	1	1	1	1	1	1	1
Os4530.POR.1.pan0000597	1	16	21	774	56.6	3	0.3	0	0.829268	0	912	0.667868	0.912281	0.179825	0.761905	0.047619	0.887061	0
Os4530.POR.1.pan0000639	1	5	5	101	0	2	0	0	0.009901	0	101	1	1	1	1	1	1	1
Os4530.POR.1.pan0000601	1	15	15	713	38.4	4	0.2	0	0.478632	0	728	0.832875	0.989011	0.482143	1	0.066667	0.989011	0.282967
Os4530.POR.1.pan0000638	1	11	11	90	1.1	3	0.1	0	0.170732	0	90	0.975758	1	0.911111	1	0.727273	1	0.911111
Os4530.POR.1.pan0000637	1	15	15	126	4.2	2	0.1	0.031746	0.230769	0	133	0.927318	1	0.488722	1	0.266667	1	0.43609
Os4530.POR.1.pan0000640	1	11	11	80	0	1	0	0	0	0	80	1	1	1	1	1	1	1
Os4530.POR.1.pan0000642	1	5	5	256	1.2	4	0	0	0.09375	0	262	0.981679	1	0.977099	1	0.2	0.977099	0.977099
Os4530.POR.1.pan0000636	1	7	7	298	36.3	7	1	0	0.8375	0	298	0.74976	1	0.268456	1	0.571429	1	0.181208
Os4530.POR.1.pan0000607	1	12	12	74	13.5	2	0.3	0	0.83908	0	318	0.332547	0.569182	0.204403	1	0.083333	0.446541	0.009434
Os4530.POR.1.pan0000646	1	4	4	73	17.2	2	0	0	0.246575	0	142	0.635563	1	0.514085	1	0.25	0.514085	0.514085
Os4530.POR.1.pan0000647	1	3	3	133	9.9	2	0.3	0.060606	0.132743	0	133	0.864662	1	0.744361	1	0.333333	0.849624	0.744361
Os4530.POR.1.pan0000578	1	16	17	148	8.6	3	0.3	0	0.884211	0	322	0.45506	0.670807	0.232919	1	0.058824	0.515528	0.108696
Os4530.POR.1.pan0000643	1	6	6	99	10.5	2	0	0	0.272727	0	149	0.774049	1	0.657718	1	0.333333	0.993289	0.657718
Os4530.POR.1.pan0000611	1	16	16	392	25.7	13	0.9	0	0.333333	0	392	0.794962	1	0.153061	0.9375	0.5625	1	0
Os4530.POR.1.pan0000654	1	4	4	154	1.5	1	0	0	0.038961	0	160	0.971875	1	0.9625	1	0.25	0.9625	0.9625
Os4530.POR.1.pan0000653	1	8	8	136	13.5	2	0.2	0	0.866667	0	183	0.590847	0.89071	0.393443	1	0.125	0.743169	0.284153
Os4530.POR.1.pan0000622	1	11	13	643	89.5	2	0.2	0.010886	0.376361	0	1273	0.730618	0.993716	0.505106	1	0.153846	0.993716	0.010212
Os4530.POR.1.pan0000628	1	10	12	156	65.1	3	0.4	0	0.878788	0	816	0.382047	0.865196	0.191176	1	0.083333	0.758578	0.020833
Os4530.POR.1.pan0000645	1	12	12	383	38.6	2	0.2	0	0.028796	0	849	0.500393	0.998822	0.449941	1	0.083333	0.493522	0.449941
Os4530.POR.1.pan0000660	1	4	4	149	22.8	2	0	0.428571	0.428571	0.1	151	0.725166	0.986755	0.463576	1	0.5	0.986755	0.450331
Os4530.POR.1.pan0000652	1	5	5	140	14.2	2	0	0	0.372414	0	215	0.722791	0.986047	0.651163	1	0.2	0.660465	0.637209
Os4530.POR.1.pan0000237	1	15	26	1119	57.7	7	0.4	0	0.90249	0	1309	0.514309	0.854851	0.232238	0.730769	0.038462	0.854851	0
Os4530.POR.1.pan0000593	1	15	30	1061	30.9	2	0	0.837912	0.840659	0	1146	0.780541	0.925829	0.635253	1	0.5	0.925829	0.561082
Os4530.POR.1.pan0000659	1	12	12	106	0	1	0	0.028302	0.037736	0	106	1	1	1	1	1	1	1
Os4530.POR.1.pan0000655	1	7	7	170	3.2	3	0.2	0	0.217647	0	190	0.896992	0.952632	0.842105	1	0.285714	0.952632	0.842105
Os4530.POR.1.pan0000664	1	4	4	83	0	1	0	0	0.012048	0	83	1	1	1	1	1	1	1
Os4530.POR.1.pan0000534	1	16	17	1410	85.5	11	0.9	0	0.855072	0	1585	0.85823	1	0.043533	0.941176	0.117647	0.971609	0
Os4530.POR.1.pan0000663	1	12	12	106	2.8	3	0.1	0	0.194444	0	106	0.97327	1	0.679245	1	0.916667	1	0.679245
Os4530.POR.1.pan0000667	1	3	3	215	22.8	6	0.9	0	0.288732	0	215	0.789147	1	0.660465	1	0.333333	0.706977	0.660465
Os4530.POR.1.pan0000662	1	8	8	61	11.6	1	0.3	0.098361	0.444444	0	179	0.441341	0.854749	0.340782	1	0.125	0.418994	0.340782
Os4530.POR.1.pan0000672	1	6	6	74	0	2	0	0	0	0	74	1	1	1	1	1	1	1
Os4530.POR.1.pan0000666	1	10	10	188	16	5	0.4	0.225806	0.634146	0	197	0.755838	0.954315	0.416244	0.9	0.1	0.954315	0
Os4530.POR.1.pan0000669	1	8	8	63	0	2	0	0	0.015873	0	63	1	1	1	1	1	1	1
Os4530.POR.1.pan0000614	1	16	23	643	41.5	4	0.5	0	0.861586	0	1192	0.73034	0.885906	0.452181	1	0.130435	0.885906	0.361577
Os4530.POR.1.pan0000676	1	6	6	67	0	1	0	0	0	0	67	1	1	1	1	1	1	1
Os4530.POR.1.pan0000671	1	12	12	100	3.9	2	0.1	0	0.128571	0	100	0.925	1	0.7	1	0.75	1	0.7
Os4530.POR.1.pan0000677	1	8	8	68	0	4	0	0	0	0	68	1	1	1	1	1	1	1
Os4530.POR.1.pan0000674	1	15	15	123	0	1	0	0	0	0	123	1	1	1	1	1	1	1
Os4530.POR.1.pan0000684	1	5	5	344	46.7	4	0.4	0	0.896296	0.1	387	0.636693	0.888889	0.354005	1	0.2	0.888889	0.268734
Os4530.POR.1.pan0000681	1	7	7	116	14.4	2	0.1	0	0.105263	0	204	0.712185	0.995098	0.558824	1	0.142857	0.862745	0.553922
Os4530.POR.1.pan0000682	1	4	4	132	0	1	0	0	0.007576	0	132	1	1	1	1	1	1	1
Os4530.POR.1.pan0000688	1	3	3	162	26.7	2	0	0	0.329268	0.1	162	0.835391	1	0.506173	1	0.666667	1	0.506173
Os4530.POR.1.pan0000691	1	9	9	96	1	2	0.1	0	0.16092	0	96	0.989583	1	0.90625	1	0.888889	1	0.90625
Os4530.POR.1.pan0000687	1	12	12	87	0.9	2	0.1	0	0.068966	0	97	0.897766	1	0.876289	1	0.083333	0.896907	0.876289
Os4530.POR.1.pan0000651	1	15	15	300	18	2	0.3	0.203209	0.214724	0	362	0.633702	0.980663	0.417127	1	0.066667	0.828729	0.375691
Os4530.POR.1.pan0000683	1	16	16	138	6.3	3	0.2	0	0.888889	0	138	0.851902	1	0.521739	1	0.6875	1	0.23913
Os4530.POR.1.pan0000705	1	7	7	109	0	2	0	0.009174	0.018349	0	109	1	1	1	1	1	1	1
Os4530.POR.1.pan0000702	1	3	3	114	15	2	0.3	0	0.096491	0	159	0.811321	1	0.716981	1	0.333333	0.716981	0.716981
Os4530.POR.1.pan0000615	1	16	24	266	32.8	2	0.3	0	0.864865	0	627	0.550106	0.92504	0.118022	1	0.041667	0.92504	0.001595
Os4530.POR.1.pan0000641	1	15	15	398	11.1	3	0.2	0.02809	0.165829	0	476	0.876891	0.985294	0.747899	1	0.066667	0.985294	0.720588
Os4530.POR.1.pan0000704	1	14	14	429	7.2	1	0.1	0	0.018648	0	530	0.823046	1	0.809434	1	0.071429	0.809434	0.809434
Os4530.POR.1.pan0000706	1	10	10	254	8.2	4	0.2	0	0.497238	0	255	0.949804	1	0.709804	1	0.2	0.996078	0.541176
Os4530.POR.1.pan0000711	1	3	3	173	14.3	2	0.3	0	0.115385	0	173	0.917148	1	0.751445	1	0.666667	1	0.751445
Os4530.POR.1.pan0000665	1	14	14	178	11.9	2	0.1	0	0.221557	0	293	0.697221	0.979522	0.569966	1	0.214286	0.976109	0.539249
Os4530.POR.1.pan0000661	1	13	18	99	4.8	2	0.2	0.836066	0.888889	0	155	0.603943	0.83871	0.393548	1	0.055556	0.683871	0.096774
Os4530.POR.1.pan0000600	1	16	22	713	49.6	2	0.2	0	0.352941	0	1119	0.60147	0.987489	0.324397	1	0.090909	0.987489	0.050045
Os4530.POR.1.pan0000707	1	5	5	253	26.3	2	0	0	0.245192	0	253	0.781028	1	0.498024	1	0.4	1	0.478261
Os4530.POR.1.pan0000712	1	15	15	147	0	1	0	0	0.006803	0	147	1	1	1	1	1	1	1
Os4530.POR.1.pan0000720	1	5	5	345	18.4	3	0.4	0	0.069841	0	346	0.924855	0.99711	0.722543	1	0.2	0.99711	0.722543
Os4530.POR.1.pan0000692	1	15	15	164	10.7	4	0.1	0	0.477273	0	171	0.747758	0.959064	0.421053	1	0.066667	0.959064	0.309942
Os4530.POR.1.pan0000701	1	15	22	492	44	11	0.9	0	0.855422	0	534	0.687096	1	0.127341	1	0.318182	1	0.05618
Os4530.POR.1.pan0000673	1	16	21	471	30.7	1	0.1	0	0.876923	0	729	0.586714	0.828532	0.259259	0.761905	0.095238	0.828532	0
Os4530.POR.1.pan0000694	1	7	7	335	53.4	3	0.5	0	0.18677	0	659	0.583785	0.962064	0.389985	1	0.142857	0.787557	0.358118
Os4530.POR.1.pan0000693	1	15	15	358	6.2	5	0.2	0	0.529255	0	495	0.76	0.856566	0.723232	1	0.066667	0.826263	0.555556
Os4530.POR.1.pan0000728	1	9	9	108	0	1	0	0	0	0	108	1	1	1	1	1	1	1
Os4530.POR.1.pan0000587	1	16	20	195	31.4	8	0.5	0	0.88764	0	486	0.575514	0.917695	0.18107	0.9	0.05	0.915638	0
Os4530.POR.1.pan0000726	1	9	9	114	5.3	1	0	0	0.059322	0	151	0.833701	0.97351	0.754967	1	0.222222	0.97351	0.754967
Os4530.POR.1.pan0000713	1	15	15	75	9.4	1	0.2	0	0.693878	0	178	0.58015	0.97191	0.421348	1	0.066667	0.848315	0.191011
Os4530.POR.1.pan0000680	1	13	13	816	65.9	6	0.5	0.864706	0.870588	0	846	0.791144	0.964539	0.200946	0.846154	0.153846	0.964539	0
Os4530.POR.1.pan0000710	1	16	16	251	8.1	6	0.4	0	0.139073	0	345	0.778623	0.898551	0.57971	1	0.0625	0.898551	0.547826
Os4530.POR.1.pan0000718	1	10	10	253	28.4	3	0.4	0.759494	0.759494	0	260	0.704615	0.973077	0.303846	1	0.2	0.973077	0.296154
Os4530.POR.1.pan0000609	1	11	12	1436	169.7	25	2.7	0	0.704225	0	1497	0.717268	0.959252	0.047428	1	0.083333	0.959252	0.022044
Os4530.POR.1.pan0000721	1	14	17	423	27.3	8	0.5	0	0.881579	0	425	0.832664	0.995294	0.317647	0.882353	0.058824	0.995294	0
Os4530.POR.1.pan0000727	1	8	8	146	8.9	3	0.1	0.171233	0.171233	0	146	0.939212	1	0.513699	1	0.875	1	0.513699
Os4530.POR.1.pan0000731	1	12	12	142	0	2	0	0	0	0	142	1	1	1	1	1	1	1
Os4530.POR.1.pan0000670	1	15	27	421	30.3	7	0.4	0	0.897619	0	964	0.517904	0.993776	0.373444	0.851852	0.037037	0.993776	0
Os4530.POR.1.pan0000610	1	16	20	136	10.3	4	0.4	0	0.885714	0	303	0.452145	0.722772	0.214521	0.95	0.05	0.653465	0
Os4530.POR.1.pan0000735	1	13	13	200	1.3	4	0.1	0	0.071066	0	200	0.987692	1	0.915	1	0.538462	1	0.915
Os4530.POR.1.pan0000734	1	15	17	332	10.8	6	0.2	0	0.865	0	374	0.849638	0.946524	0.534759	1	0.058824	0.887701	0.425134
Os4530.POR.1.pan0000732	1	15	16	277	6.1	3	0.1	0	0.491228	0	286	0.92111	0.968531	0.772727	1	0.25	0.968531	0.741259
Os4530.POR.1.pan0000739	1	15	15	407	0	7	0	0	0.007371	0	407	1	1	1	1	1	1	1
Os4530.POR.1.pan0000568	1	8	18	103	15.8	2	0.2	0	0.747253	0	337	0.426805	0.810089	0.178042	0.888889	0.055556	0.735905	0
Os4530.POR.1.pan0000743	1	15	17	72	0	1	0	0	0.013889	0	72	1	1	1	1	1	1	1
Os4530.POR.1.pan0000722	1	15	15	1279	12.6	9	0.4	0.005473	0.249773	0	1289	0.974192	0.992242	0.854151	1	0.066667	0.992242	0.820791
Os4530.POR.1.pan0000441	1	14	27	477	35.7	2	0.4	0	0.9	0	926	0.360171	0.845572	0.086393	0.962963	0.037037	0.707343	0
Os4530.POR.1.pan0000741	1	16	16	190	0.4	2	0.1	0	0.247368	0	201	0.946517	0.975124	0.935323	1	0.0625	0.945274	0.910448
Os4530.POR.1.pan0000737	1	15	15	539	19.6	15	0.4	0	0.298969	0	567	0.830453	0.950617	0.684303	1	0.066667	0.950617	0.481481
Os4530.POR.1.pan0000746	1	15	15	332	0.2	4	0	0	0.06079	0	332	0.999398	1	0.990964	1	0.933333	1	0.990964
Os4530.POR.1.pan0000733	1	15	27	593	18.9	5	0.2	0.885787	0.896761	0	686	0.741011	0.867347	0.574344	1	0.037037	0.864431	0.444606
Os4530.POR.1.pan0000744	1	15	15	547	1.3	1	0	0	0.001894	0	547	0.997684	1	0.965265	1	0.933333	1	0.965265
Os4530.POR.1.pan0000748	1	14	14	190	0.1	6	0.1	0	0.015957	0	190	0.999248	1	0.989474	1	0.928571	1	0.989474
Os4530.POR.1.pan0000747	1	15	15	269	1.7	9	0.1	0	0.01487	0	295	0.91774	1	0.911864	1	0.066667	0.911864	0.911864
Os4530.POR.1.pan0000742	1	15	16	676	25.8	7	0.2	0	0.087452	0	679	0.957566	0.995582	0.387334	1	0.0625	0.995582	0.382916
Os4530.POR.1.pan0000579	1	12	12	256	12.2	4	0.3	0	0.339844	0	328	0.79497	0.945122	0.457317	1	0.083333	0.945122	0.454268
Os4530.POR.1.pan0000730	1	14	15	640	30.3	9	0.3	0	0.356071	0	1246	0.553612	0.878812	0.513644	1	0.066667	0.588283	0.457464
Os4530.POR.1.pan0000736	1	15	15	332	17.8	13	0.7	0	0.887097	0	356	0.843633	0.977528	0.348315	0.933333	0.066667	0.977528	0
Os4530.POR.1.pan0000752	1	15	17	219	9.1	4	0.3	0	0.862069	0	342	0.633299	0.953216	0.423977	1	0.058824	0.640351	0.119883
Os4530.POR.1.pan0000740	1	15	15	978	11.3	3	0	0	0.00618	0	978	0.98848	1	0.827198	1	0.933333	1	0.827198
Os4530.POR.1.pan0000745	1	16	30	421	15.2	3	0.2	0.871595	0.872587	0	469	0.712296	0.906183	0.547974	1	0.466667	0.906183	0.445629
Os4530.POR.1.pan0000751	1	15	15	606	0	1	0	0	0.00165	0	606	1	1	1	1	1	1	1
Os4530.POR.1.pan0000758	1	16	16	340	0.9	2	0	0	0.039157	0	340	0.993015	1	0.976471	1	0.625	1	0.970588
Os4530.POR.1.pan0000624	1	16	17	2178	182.4	8	1.1	0	0.886957	0	3214	0.41365	0.939017	0.107343	0.941176	0.058824	0.67766	0
Os4530.POR.1.pan0000717	1	14	14	100	15.2	1	0.2	0	0.820896	0	312	0.391941	0.897436	0.227564	0.928571	0.071429	0.634615	0
Os4530.POR.1.pan0000757	1	15	15	363	0.3	7	0	0	0.013966	0	363	0.999082	1	0.986226	1	0.933333	1	0.986226
Os4530.POR.1.pan0000756	1	15	15	555	0.2	4	0	0	0.016275	0	555	0.998438	1	0.996396	1	0.533333	1	0.996396
Os4530.POR.1.pan0000750	1	16	29	232	11.1	7	0.4	0	0.875	0	245	0.704856	0.946939	0.306122	1	0.448276	0.946939	0.297959
Os4530.POR.1.pan0000754	1	15	15	509	5.7	3	0	0	0.064833	0	595	0.865098	1	0.855462	1	0.066667	0.855462	0.855462
Os4530.POR.1.pan0000738	1	15	17	309	78.3	4	0.3	0	0.878049	0	1088	0.470804	0.972426	0.232537	0.882353	0.058824	0.972426	0
Os4530.POR.1.pan0000763	1	15	15	468	1.5	2	0	0	0.091904	0	474	0.98045	0.987342	0.953586	1	0.2	0.987342	0.951477
Os4530.POR.1.pan0000760	1	15	15	320	1.2	2	0	0	0.138889	0	341	0.94174	0.98827	0.932551	1	0.066667	0.950147	0.920821
Os4530.POR.1.pan0000749	1	15	15	959	0.4	5	0.1	0	0.031414	0	959	0.999444	1	0.995829	1	0.933333	1	0.991658
Os4530.POR.1.pan0000766	1	15	15	138	0.2	3	0	0	0.051471	0	138	0.998068	1	0.985507	1	0.866667	1	0.985507
Os4530.POR.1.pan0000759	1	14	14	291	3.6	4	0.1	0	0.053004	0	294	0.943392	0.989796	0.87415	1	0.071429	0.989796	0.87415
Os4530.POR.1.pan0000768	1	15	15	196	0	3	0	0	0	0	196	1	1	1	1	1	1	1
Os4530.POR.1.pan0000770	1	16	16	214	0.5	1	0.1	0	0.028037	0	221	0.974265	1	0.968326	1	0.0625	0.986425	0.968326
Os4530.POR.1.pan0000765	1	15	15	388	1.5	7	0.1	0	0.092269	0	407	0.960852	0.990172	0.953317	1	0.133333	0.990172	0.948403
Os4530.POR.1.pan0000773	1	15	15	126	0	5	0	0	0	0	126	1	1	1	1	1	1	1
Os4530.POR.1.pan0000761	1	16	16	511	15.2	11	0.2	0	0.255245	0	596	0.838612	0.989933	0.479866	1	0.0625	0.85906	0.360738
Os4530.POR.1.pan0000762	1	16	16	638	22.2	16	0.6	0	0.270073	0	645	0.92655	1	0.424806	1	0.1875	0.989147	0.355039
Os4530.POR.1.pan0000767	1	16	16	379	5	8	0	0	0.036789	0	379	0.986478	1	0.788918	1	0.875	1	0.78628
Os4530.POR.1.pan0000729	1	15	15	938	21.8	4	0.4	0	0.36193	0	1004	0.876029	0.938247	0.743028	1	0.066667	0.934263	0.646414
Os4530.POR.1.pan0000723	1	15	27	1092	95.4	2	0.3	0	0.877551	0	1732	0.517963	0.966513	0.038684	0.888889	0.037037	0.923788	0
Os4530.POR.1.pan0000755	1	16	16	657	4.2	12	0.1	0	0.167513	0	678	0.964049	0.973451	0.871681	1	0.0625	0.973451	0.840708
Os4530.POR.1.pan0000771	1	15	15	292	1.6	1	0	0	0.05	0	293	0.98066	1	0.955631	1	0.533333	1	0.952218
Os4530.POR.1.pan0000774	1	15	15	473	0	12	0	0	0.002114	0	473	1	1	1	1	1	1	1
Os4530.POR.1.pan0000776	1	15	15	376	9.4	3	0.1	0	0.030075	0	376	0.963475	1	0.707447	1	0.866667	1	0.707447
Os4530.POR.1.pan0000656	1	16	19	544	76.4	2	0.5	0	0.863636	0	1252	0.560619	0.949681	0.070288	1	0.105263	0.927316	0.016773
Os4530.POR.1.pan0000696	1	11	18	71	50.4	2	0.3	0.802817	0.84507	0	1049	0.132613	0.945663	0.061964	1	0.055556	0.102002	0.052431
Os4530.POR.1.pan0000788	1	14	14	86	0.3	3	0	0	0.036145	0	86	0.995017	1	0.965116	1	0.857143	1	0.965116
Os4530.POR.1.pan0000725	1	16	28	354	53.5	4	0.6	0	0.83209	0	1132	0.376483	0.998233	0.166961	0.607143	0.107143	0.998233	0
Os4530.POR.1.pan0000782	1	14	14	137	6.4	2	0.1	0.014599	0.089041	0	228	0.635338	1	0.600877	1	0.071429	0.640351	0.600877
Os4530.POR.1.pan0000787	1	14	14	137	6	3	0.1	0	0.792453	0	138	0.949275	0.992754	0.384058	1	0.071429	0.992754	0.376812
Os4530.POR.1.pan0000436	1	15	28	553	54	4	0.4	0	0.8998	0	1305	0.492666	0.894253	0.115709	0.821429	0.035714	0.891954	0
Os4530.POR.1.pan0000769	1	15	17	576	26.8	3	0.2	0	0.267516	0	576	0.883681	1	0.545139	1	0.529412	1	0.097222
Os4530.POR.1.pan0000783	1	16	17	285	20.7	2	0.1	0	0.875	0	528	0.530526	1	0.143939	0.941176	0.058824	0.539773	0
Os4530.POR.1.pan0000790	1	15	15	240	0	2	0	0.4625	0.479167	0	240	1	1	1	1	1	1	1
Os4530.POR.1.pan0000778	1	15	15	627	20.6	11	0.5	0	0.110345	0	627	0.947368	1	0.585327	1	0.466667	1	0.535885
Os4530.POR.1.pan0000791	1	15	15	372	5.7	12	0.1	0	0.083333	0	416	0.941346	1	0.894231	1	0.466667	1	0.860577
Os4530.POR.1.pan0000793	1	15	15	276	0	1	0	0.387681	0.391304	0	276	1	1	1	1	1	1	1
Os4530.POR.1.pan0000796	1	15	15	189	0	1	0	0.005291	0.100529	0	190	0.994737	0.994737	0.994737	1	0.133333	0.994737	0.989474
Os4530.POR.1.pan0000802	1	15	15	175	0.3	1	0	0	0.113636	0	181	0.973481	0.983425	0.966851	1	0.133333	0.983425	0.950276
Os4530.POR.1.pan0000801	1	16	16	174	9.5	4	0.1	0	0.021053	0	174	0.858118	1	0.545977	1	0.6875	1	0.545977
Os4530.POR.1.pan0000803	1	15	15	111	0	1	0	0	0	0	111	1	1	1	1	1	1	1
Os4530.POR.1.pan0000789	1	15	15	799	1.8	12	0	0	0.011553	0	799	0.996162	1	0.974969	1	0.866667	1	0.971214
Os4530.POR.1.pan0000764	1	13	13	127	14.4	3	0.3	0	0.89	0	232	0.575597	0.99569	0.323276	1	0.153846	0.99569	0.090517
Os4530.POR.1.pan0000797	1	16	16	304	0.1	2	0	0	0.029605	0	306	0.993873	0.996732	0.993464	1	0.125	0.996732	0.990196
Os4530.POR.1.pan0000775	1	16	27	63	33.2	3	0.6	0.857143	0.870588	0	476	0.510349	0.981092	0.132353	1	0.037037	0.945378	0.117647
Os4530.POR.1.pan0000800	1	15	15	291	5.1	5	0.1	0.013746	0.060976	0	298	0.952125	0.996644	0.825503	1	0.133333	0.989933	0.818792
Os4530.POR.1.pan0000792	1	15	15	698	0.8	8	0	0.25788	0.260745	0	710	0.984225	1	0.983099	1	0.066667	0.983099	0.983099
Os4530.POR.1.pan0000804	1	15	15	173	0.4	1	0	0	0.289017	0	183	0.947541	0.978142	0.945355	1	0.066667	0.945355	0.923497
Os4530.POR.1.pan0000807	1	15	15	360	0	12	0	0	0.013889	0	360	1	1	1	1	1	1	1
Os4530.POR.1.pan0000805	1	16	16	159	2.6	1	0	0	0.012579	0	201	0.804104	1	0.791045	1	0.0625	0.791045	0.791045
Os4530.POR.1.pan0000808	1	15	15	284	0.3	2	0	0	0.06338	0	288	0.990509	0.996528	0.986111	1	0.2	0.996528	0.982639
Os4530.POR.1.pan0000779	1	15	15	710	4.1	20	0.1	0	0.072238	0	727	0.968455	0.982118	0.914718	1	0.066667	0.976616	0.898212
Os4530.POR.1.pan0000785	1	16	29	236	2.5	1	0.1	0.847458	0.874477	0	320	0.762069	0.871875	0.7375	1	0.034483	0.859375	0.609375
Os4530.POR.1.pan0000781	1	14	15	507	33.1	5	0.3	0	0.797468	0	582	0.794273	0.890034	0.135739	0.933333	0.066667	0.879725	0
Os4530.POR.1.pan0000794	1	16	16	1035	2	20	0.1	0.000966	0.005797	0	1059	0.98017	1	0.977337	1	0.125	1	0.977337
Os4530.POR.1.pan0000809	1	15	15	355	0.3	2	0	0	0.016854	0	357	0.995892	1	0.985994	1	0.2	1	0.985994
Os4530.POR.1.pan0000815	1	5	5	680	19.7	5	0.6	0	0.269231	0	682	0.952493	0.997067	0.83871	1	0.4	0.979472	0.804985
Os4530.POR.1.pan0000798	1	15	15	555	9	7	0.2	0	0.213018	0	631	0.848283	0.949287	0.771791	1	0.066667	0.931854	0.751189
Os4530.POR.1.pan0000753	1	15	15	867	15.8	8	0.1	0	0.624831	0	1272	0.677201	0.733491	0.582547	1	0.066667	0.733491	0.265723
Os4530.POR.1.pan0000822	1	4	4	175	115.9	2	1	0	0.611429	0.1	685	0.546715	0.883212	0.255474	1	0.25	0.70219	0.138686
Os4530.POR.1.pan0000780	1	15	26	695	64	4	0.9	0.877095	0.882682	0	1482	0.319734	0.990553	0.053981	0.961538	0.038462	0.48448	0
Os4530.POR.1.pan0000777	1	15	15	550	10	7	0.2	0	0.150909	0	564	0.953191	0.985816	0.758865	1	0.066667	0.98227	0.758865
Os4530.POR.1.pan0000810	1	16	16	77	0.3	1	0	0.038961	0.118421	0	80	0.974219	1	0.95	1	0.1875	1	0.95
Os4530.POR.1.pan0000823	1	14	14	621	26.8	3	0.1	0	0.471564	0	623	0.872621	0.99679	0.592295	1	0.071429	0.99679	0.377207
Os4530.POR.1.pan0000814	1	15	15	617	19.6	3	0.1	0	0.327982	0	617	0.917234	1	0.658023	1	0.733333	1	0.452188
Os4530.POR.1.pan0000819	1	6	6	874	2.2	6	0.3	0	0.322618	0	1143	0.761738	0.764654	0.752406	1	0.166667	0.764654	0.568679
Os4530.POR.1.pan0000795	1	15	15	450	3.2	3	0.1	0.175556	0.226415	0	477	0.958491	1	0.943396	1	0.266667	1	0.943396
Os4530.POR.1.pan0000784	1	15	15	580	11	18	0.2	0	0.357466	0	608	0.90614	0.957237	0.726974	1	0.066667	0.953947	0.6875
Os4530.POR.1.pan0000799	1	16	31	678	48.7	3	0.2	0	0.89071	0	929	0.462134	0.895587	0.151776	0.516129	0.032258	0.754575	0
Os4530.POR.1.pan0000832	1	15	15	425	8.9	12	0.3	0	0.363914	0	425	0.956235	1	0.769412	1	0.8	1	0.555294
Os4530.POR.1.pan0000806	1	15	15	376	7.8	2	0.2	0	0.378738	0	427	0.86776	0.960187	0.704918	1	0.066667	0.953162	0.622951
Os4530.POR.1.pan0000786	1	16	16	1418	87.1	22	1.4	0	0.02439	0	1444	0.837387	1	0.09072	1	0.125	1	0.09072
Os4530.POR.1.pan0000835	1	13	13	460	10.5	3	0.3	0	0.190769	0	467	0.950091	1	0.695931	1	0.153846	0.997859	0.66167
Os4530.POR.1.pan0000824	1	4	4	1997	326.6	14	2.7	0	0.17378	0	2000	0.68575	0.9985	0.328	1	0.25	0.924	0.315
Os4530.POR.1.pan0000830	1	16	17	375	23.2	7	0.4	0	0.883333	0	427	0.737567	0.87822	0.271663	1	0.117647	0.87822	0.156909
Os4530.POR.1.pan0000838	1	16	16	254	0	4	0	0	0.019685	0	254	1	1	1	1	1	1	1
Os4530.POR.1.pan0000839	1	15	15	271	0.5	5	0.1	0	0.318182	0	284	0.952817	0.957746	0.929577	1	0.066667	0.954225	0.887324
Os4530.POR.1.pan0000837	1	15	15	264	0	8	0	0	0.003788	0	264	1	1	1	1	1	1	1
Os4530.POR.1.pan0000834	1	15	15	556	14.5	3	0.1	0	0.023381	0	568	0.954695	0.996479	0.598592	1	0.066667	0.982394	0.598592
Os4530.POR.1.pan0000844	1	15	15	234	5.3	7	0.2	0	0.051429	0	269	0.872615	1	0.650558	1	0.133333	1	0.650558
Os4530.POR.1.pan0000842	1	15	15	201	0.2	1	0	0	0.0199	0	203	0.991461	1	0.990148	1	0.133333	1	0.990148
Os4530.POR.1.pan0000846	1	15	15	158	0	1	0	0	0.012658	0	158	1	1	1	1	1	1	1
Os4530.POR.1.pan0000840	1	16	16	229	17.7	2	0.2	0.061135	0.221053	0	419	0.671539	0.99284	0.546539	1	0.1875	0.99284	0.546539
Os4530.POR.1.pan0000843	1	15	15	342	0.7	7	0	0	0.026946	0	342	0.996101	1	0.976608	1	0.733333	1	0.973684
Os4530.POR.1.pan0000845	1	15	15	540	0.1	9	0	0	0.012987	0	540	0.999877	1	0.998148	1	0.933333	1	0.998148
Os4530.POR.1.pan0000848	1	15	15	402	0.3	4	0.1	0	0.032746	0	402	0.999171	1	0.987562	1	0.933333	1	0.987562
Os4530.POR.1.pan0000818	1	6	9	630	178.6	2	1.3	0	0.689781	0	2482	0.321246	0.871475	0.110395	0.555556	0.111111	0.269138	0
Os4530.POR.1.pan0000850	1	13	13	332	20.4	2	0.1	0	0.017065	0	332	0.929333	1	0.198795	1	0.846154	1	0.198795
Os4530.POR.1.pan0000821	1	16	16	155	9	4	0.2	0	0.884615	0	268	0.624767	0.820896	0.19403	1	0.0625	0.69403	0.089552
Os4530.POR.1.pan0000852	1	15	15	305	1.3	1	0.1	0	0.403448	0	326	0.92863	0.935583	0.889571	1	0.133333	0.935583	0.825153
Os4530.POR.1.pan0000854	1	12	12	302	9.1	2	0.1	0	0.880208	0	342	0.852827	0.883041	0.561404	1	0.083333	0.883041	0.415205
Os4530.POR.1.pan0000836	1	15	15	899	11.2	20	0.2	0	0.116788	0	973	0.936417	0.997945	0.84481	1	0.066667	0.972251	0.801644
Os4530.POR.1.pan0000616	1	16	26	485	47.6	18	1	0	0.894845	0	965	0.50008	0.909845	0.115026	0.846154	0.038462	0.905699	0
Os4530.POR.1.pan0000856	1	12	12	193	12.4	1	0.1	0	0.005181	0	342	0.600634	1	0.564327	1	0.083333	0.564327	0.564327
Os4530.POR.1.pan0000841	1	15	15	986	35.2	13	0.5	0	0.173469	0	1078	0.877798	0.994434	0.454545	1	0.066667	0.914657	0.44898
Os4530.POR.1.pan0000859	1	10	10	251	4.6	1	0	0	0.082927	0	251	0.981673	1	0.816733	1	0.9	1	0.816733
Os4530.POR.1.pan0000851	1	15	15	337	27.8	2	0.2	0	0.108434	0	645	0.584496	0.995349	0.514729	1	0.066667	0.995349	0.510078
Os4530.POR.1.pan0000855	1	15	15	377	6.9	2	0.2	0	0.185535	0	405	0.908971	0.960494	0.720988	1	0.133333	0.960494	0.679012
Os4530.POR.1.pan0000858	1	12	12	259	53.8	1	0.4	0	0.292906	0	904	0.352415	0.973451	0.193584	0.916667	0.083333	0.456858	0
Os4530.POR.1.pan0000853	1	13	13	172	3.6	1	0.1	0	0.434524	0	218	0.811574	0.944954	0.770642	1	0.076923	0.944954	0.720183
Os4530.POR.1.pan0000864	1	8	8	240	1.5	1	0.1	0	0.013158	0	240	0.99375	1	0.95	1	0.875	1	0.95
Os4530.POR.1.pan0000862	1	11	11	185	1.3	1	0.1	0	0.087719	0	185	0.99312	1	0.924324	1	0.909091	1	0.924324
Os4530.POR.1.pan0000849	1	15	15	651	17.7	4	0.2	0	0.177914	0	941	0.710662	0.973433	0.691817	1	0.066667	0.691817	0.666312
Os4530.POR.1.pan0000861	1	14	14	190	21.9	1	0.1	0	0.163158	0	372	0.645161	0.994624	0.510753	1	0.142857	0.994624	0.494624
Os4530.POR.1.pan0000657	1	13	21	1695	169.8	1	0.5	0	0.896552	0	3216	0.307214	0.952736	0.053483	0.571429	0.047619	0.541045	0
Os4530.POR.1.pan0000871	1	8	8	116	0	1	0	0	0.086207	0	116	1	1	1	1	1	1	1
Os4530.POR.1.pan0000865	1	15	15	145	2.9	2	0.1	0	0.376068	0	149	0.944519	0.973154	0.731544	1	0.066667	0.973154	0.731544
Os4530.POR.1.pan0000860	1	15	15	254	10	1	0.1	0	0.087179	0	393	0.658185	0.987277	0.496183	1	0.066667	0.64631	0.483461
Os4530.POR.1.pan0000857	1	13	16	186	38.2	1	0.3	0	0.548387	0	914	0.283575	0.799781	0.203501	0.9375	0.0625	0.544858	0
Os4530.POR.1.pan0000812	1	7	8	1785	193.5	17	2	0	0.865772	0	1866	0.573084	0.956592	0.07985	0.875	0.125	0.874598	0
Os4530.POR.1.pan0000867	1	15	15	315	0	2	0	0	0.006349	0	315	1	1	1	1	1	1	1
Os4530.POR.1.pan0000870	1	12	12	582	0.9	3	0.1	0.001718	0.21366	0	589	0.986559	0.988115	0.96944	1	0.083333	0.988115	0.957555
Os4530.POR.1.pan0000827	1	16	18	617	22.7	10	0.6	0	0.902367	0	790	0.744093	0.859494	0.427848	1	0.055556	0.811392	0.134177
Os4530.POR.1.pan0000866	1	15	15	420	20.7	3	0.1	0	0.153846	0	447	0.778225	0.939597	0.577181	1	0.066667	0.939597	0.574944
Os4530.POR.1.pan0000868	1	15	15	610	0	6	0	0.001639	0.003279	0	610	1	1	1	1	1	1	1
Os4530.POR.1.pan0000877	1	14	14	337	0	2	0	0	0.002967	0	337	1	1	1	1	1	1	1
Os4530.POR.1.pan0000847	1	15	30	147	49.2	1	1	0.863946	0.891156	0	728	0.546062	0.958791	0.201923	0.966667	0.033333	0.958791	0
Os4530.POR.1.pan0000878	1	15	15	179	0.6	1	0.1	0	0.04023	0	179	0.990689	1	0.972067	1	0.666667	1	0.972067
Os4530.POR.1.pan0000875	1	15	15	482	13.2	3	0.1	0	0.131183	0	483	0.968116	0.99793	0.585921	1	0.066667	0.99793	0.585921
Os4530.POR.1.pan0000831	1	16	29	388	74	19	1.2	0.889175	0.89433	0	1742	0.457995	0.982204	0.219288	0.551724	0.034483	0.715844	0
Os4530.POR.1.pan0000883	1	15	15	308	10.5	8	0.3	0	0.086093	0	308	0.966017	1	0.49026	1	0.933333	1	0.49026
Os4530.POR.1.pan0000881	1	15	15	350	0	3	0	0.002857	0.008571	0	350	1	1	1	1	1	1	1
Os4530.POR.1.pan0000884	1	14	14	106	0	2	0	0	0.009434	0	106	1	1	1	1	1	1	1
Os4530.POR.1.pan0000882	1	15	15	291	3.2	9	0.1	0	0.027344	0	291	0.983963	1	0.879725	1	0.866667	1	0.879725
Os4530.POR.1.pan0000876	1	15	15	427	11.5	8	0.2	0.011792	0.167038	0	609	0.723153	0.98358	0.696223	1	0.066667	0.737274	0.673235
Os4530.POR.1.pan0000880	1	15	15	428	17.8	5	0.1	0	0.433526	0	474	0.85429	1	0.364979	1	0.066667	0.902954	0.236287
Os4530.POR.1.pan0000873	1	13	13	566	6.2	3	0.2	0.005367	0.471311	0	592	0.944387	0.983108	0.824324	1	0.076923	0.956081	0.807432
Os4530.POR.1.pan0000885	1	15	17	228	26	6	0.3	0	0.859649	0	586	0.45262	1	0.37884	1	0.058824	0.868601	0.363481
Os4530.POR.1.pan0000879	1	15	15	366	5.3	4	0.1	0	0.144022	0	454	0.782232	0.905286	0.742291	1	0.066667	0.810573	0.702643
Os4530.POR.1.pan0000811	1	15	17	1422	88.5	1	1	0	0.53875	0	2488	0.552014	0.960209	0.321543	1	0.058824	0.744373	0.157154
Os4530.POR.1.pan0000886	1	12	12	586	11.6	10	0.2	0.003929	0.007859	0	586	0.9343	1	0.868601	1	0.5	1	0.868601
Os4530.POR.1.pan0000890	1	15	15	307	0.2	2	0	0	0.022951	0	308	0.996537	1	0.99026	1	0.2	1	0.99026
Os4530.POR.1.pan0000893	1	15	15	131	1	1	0	0	0.419847	0	150	0.868	0.953333	0.846667	1	0.066667	0.873333	0.826667
Os4530.POR.1.pan0000887	1	15	15	651	12.1	12	0.1	0	0.009217	0	832	0.796955	1	0.782452	1	0.066667	0.782452	0.782452
Os4530.POR.1.pan0000891	1	16	16	97	0.5	1	0	0	0.072165	0	101	0.975866	1	0.960396	1	0.25	1	0.960396
Os4530.POR.1.pan0000899	1	7	7	95	1	4	0.1	0	0.021978	0	95	0.978947	1	0.947368	1	0.571429	1	0.947368
Os4530.POR.1.pan0000895	1	15	15	174	0	1	0	0	0.022989	0	174	1	1	1	1	1	1	1
Os4530.POR.1.pan0000892	1	15	16	391	19.7	6	0.3	0	0.851351	0	398	0.927921	0.982412	0.18593	1	0.0625	0.982412	0.160804
Os4530.POR.1.pan0000896	1	15	15	174	0.1	1	0	0	0.017241	0	175	0.99619	1	0.994286	1	0.333333	1	0.994286
Os4530.POR.1.pan0000869	1	15	15	1089	2.4	7	0.1	0	0.05278	0	1089	0.996388	1	0.974288	1	0.533333	1	0.951331
Os4530.POR.1.pan0000897	1	15	15	158	5.8	1	0	0	0.131579	0	158	0.888608	1	0.721519	1	0.6	1	0.721519
Os4530.POR.1.pan0000901	1	14	14	145	9.3	2	0.1	0	0.882759	0	293	0.526572	0.938567	0.494881	1	0.071429	0.494881	0.433447
Os4530.POR.1.pan0000906	1	15	15	148	0	3	0	0.006757	0.013514	0	148	1	1	1	1	1	1	1
Os4530.POR.1.pan0000905	1	15	15	212	8.8	2	0	0	0.853774	0	371	0.595148	0.927224	0.571429	1	0.066667	0.571429	0.498652
Os4530.POR.1.pan0000909	1	15	15	194	0	1	0	0	0.005155	0	194	1	1	1	1	1	1	1
Os4530.POR.1.pan0000898	1	16	31	72	24.3	2	0.1	0	0.833333	0	342	0.587814	0.991228	0.210526	1	0.322581	0.991228	0.201754
Os4530.POR.1.pan0000903	1	15	15	241	0	1	0	0	0.004149	0	241	1	1	1	1	1	1	1
Os4530.POR.1.pan0000889	1	16	16	628	0.6	6	0	0	0.012739	0	634	0.993099	1	0.990536	1	0.0625	0.998423	0.990536
Os4530.POR.1.pan0000888	1	16	16	187	6.4	4	0.1	0	0.085561	0	263	0.785409	1	0.711027	1	0.125	1	0.676806
Os4530.POR.1.pan0000900	1	15	17	104	0.4	3	0.1	0	0.31	0	106	0.972253	0.981132	0.943396	1	0.058824	0.981132	0.943396
Os4530.POR.1.pan0000914	1	15	15	227	5	3	0	0	0.013216	0	274	0.862774	1	0.828467	1	0.2	1	0.828467
Os4530.POR.1.pan0000908	1	16	16	885	0	3	0	0	0.00565	0	885	1	1	1	1	1	1	1
Os4530.POR.1.pan0000917	1	14	14	119	60.2	2	0.3	0	0.252101	0	756	0.27466	1	0.157407	1	0.071429	0.956349	0.157407
Os4530.POR.1.pan0000910	1	16	16	550	0	13	0	0.041818	0.050909	0	550	1	1	1	1	1	1	1
Os4530.POR.1.pan0000915	1	16	16	438	0	7	0	0.002283	0.015982	0	438	1	1	1	1	1	1	1
Os4530.POR.1.pan0000921	1	9	9	150	0	1	0	0	0.006667	0	150	1	1	1	1	1	1	1
Os4530.POR.1.pan0000894	1	16	16	932	0	3	0	0.001073	0.002146	0	932	1	1	1	1	1	1	1
Os4530.POR.1.pan0000918	1	15	15	181	0.1	1	0	0	0.033149	0	182	0.996337	1	0.994505	1	0.333333	1	0.994505
Os4530.POR.1.pan0000926	1	6	6	191	0.2	3	0	0	0.031414	0	192	0.99566	1	0.994792	1	0.166667	0.994792	0.994792
Os4530.POR.1.pan0000904	1	15	16	397	21.1	6	0.3	0	0.880435	0	566	0.676016	0.998233	0.325088	0.9375	0.0625	0.704947	0
Os4530.POR.1.pan0000816	1	13	18	659	97.7	3	0.4	0	0.852273	0	2147	0.341847	0.946903	0.040987	0.944444	0.055556	0.569632	0
Os4530.POR.1.pan0000913	1	16	16	697	0	2	0	0	0.002869	0	697	1	1	1	1	1	1	1
Os4530.POR.1.pan0000922	1	15	15	156	0	1	0	0	0.012821	0	156	1	1	1	1	1	1	1
Os4530.POR.1.pan0000931	1	4	4	163	19.5	2	0.2	0	0.823529	0.1	200	0.7175	0.815	0.425	1	0.25	0.815	0.24
Os4530.POR.1.pan0000919	1	15	21	297	15.4	1	0.1	0	0.64	0	300	0.726508	0.996667	0.5	1	0.095238	0.99	0.063333
Os4530.POR.1.pan0000911	1	12	12	316	13.2	9	0.2	0	0.26129	0	470	0.712589	0.934043	0.659574	1	0.083333	0.885106	0.565957
Os4530.POR.1.pan0000928	1	12	13	77	2.8	2	0	0	0.384615	0	111	0.710326	1	0.585586	1	0.076923	0.711712	0.576577
Os4530.POR.1.pan0000933	1	15	15	270	1.3	8	0	0.003704	0.192	0	271	0.99139	0.99631	0.922509	1	0.066667	0.99631	0.918819
Os4530.POR.1.pan0000902	1	15	15	1102	12.6	5	0.4	0	0.163966	0	1211	0.935645	1	0.866226	1	0.2	1	0.802642
Os4530.POR.1.pan0000932	1	15	15	335	1.2	6	0.1	0	0.047319	0	335	0.996418	1	0.946269	1	0.933333	1	0.946269
Os4530.POR.1.pan0000936	1	16	16	213	0	5	0	0	0.004695	0	213	1	1	1	1	1	1	1
Os4530.POR.1.pan0000935	1	15	15	446	5.2	7	0	0.004484	0.006726	0	487	0.943874	1	0.915811	1	0.333333	1	0.915811
Os4530.POR.1.pan0000925	1	4	5	116	6.9	1	0.4	0	0.903509	0.1	171	0.692398	0.842105	0.596491	1	0.2	0.678363	0.491228
Os4530.POR.1.pan0000940	1	15	15	85	0.1	1	0	0	0.058824	0	86	0.989147	1	0.988372	1	0.066667	0.988372	0.988372
Os4530.POR.1.pan0000943	1	15	15	157	0	1	0	0	0	0	157	1	1	1	1	1	1	1
Os4530.POR.1.pan0000937	1	15	15	670	0.2	2	0	0	0.007463	0	672	0.997619	1	0.997024	1	0.066667	0.998512	0.997024
Os4530.POR.1.pan0000920	1	15	20	313	18.9	3	0.2	0	0.744526	0	354	0.725141	0.99435	0.387006	0.9	0.05	0.99435	0
Os4530.POR.1.pan0000939	1	16	17	100	2	1	0.1	0.01	0.823529	0	108	0.912854	1	0.62963	1	0.058824	0.925926	0.601852
Os4530.POR.1.pan0000938	1	15	15	282	7.9	7	0.1	0	0.256757	0	352	0.762879	0.909091	0.630682	1	0.066667	0.801136	0.539773
Os4530.POR.1.pan0000872	1	14	23	598	67.9	3	0.6	0	0.912065	0	1196	0.446379	0.993311	0.076923	0.73913	0.086957	0.993311	0
Os4530.POR.1.pan0000945	1	15	15	369	0.7	1	0	0	0.038356	0	372	0.98871	1	0.981183	1	0.133333	1	0.981183
Os4530.POR.1.pan0000916	1	15	17	1118	59.5	5	0.2	0.000894	0.418312	0	1153	0.857354	1	0.483088	0.882353	0.058824	0.969644	0
Os4530.POR.1.pan0000952	1	16	16	172	0.9	6	0	0	0.02907	0	182	0.951923	1	0.945055	1	0.125	1	0.945055
Os4530.POR.1.pan0000941	1	15	15	502	0.5	1	0	0.024	0.026	0	505	0.99538	1	0.990099	1	0.2	1	0.990099
Os4530.POR.1.pan0000907	1	15	31	267	9.2	1	0.6	0.907336	0.907336	0	354	0.691088	0.754237	0.251412	1	0.387097	0.754237	0.039548
Os4530.POR.1.pan0000942	1	15	15	616	18.6	8	0.4	0	0.582051	0	638	0.925705	1	0.611285	1	0.266667	0.965517	0.338558
Os4530.POR.1.pan0000944	1	16	16	318	0.5	1	0	0	0.031447	0	323	0.983166	0.993808	0.975232	1	0.1875	0.993808	0.975232
Os4530.POR.1.pan0000912	1	15	21	820	47.6	4	0.5	0	0.885442	0	856	0.698598	0.957944	0.363318	0.904762	0.047619	0.957944	0
Os4530.POR.1.pan0000954	1	15	15	248	0	2	0	0	0.012097	0	248	1	1	1	1	1	1	1
Os4530.POR.1.pan0000953	1	15	15	436	5.2	11	0.1	0	0.044084	0	514	0.857717	1	0.838521	1	0.066667	0.848249	0.838521
Os4530.POR.1.pan0000955	1	15	15	580	50.8	3	0.2	0	0.809524	0	580	0.871494	1	0.036207	1	0.866667	1	0.036207
Os4530.POR.1.pan0000949	1	15	15	589	1.1	11	0.1	0	0.027875	0	591	0.991765	0.996616	0.971235	1	0.066667	0.996616	0.961083
Os4530.POR.1.pan0000946	1	16	16	408	4.6	7	0.2	0	0.437673	0	453	0.896247	0.95585	0.796909	1	0.0625	0.95585	0.657837
Os4530.POR.1.pan0000934	1	15	15	426	2.4	3	0.1	0	0.086047	0	464	0.929023	1	0.918103	1	0.133333	0.9375	0.857759
Os4530.POR.1.pan0000961	1	14	14	73	0	1	0	0	0	0	73	1	1	1	1	1	1	1
Os4530.POR.1.pan0000960	1	15	15	250	0.5	3	0	0	0.03252	0	250	0.994933	1	0.984	1	0.666667	1	0.98
Os4530.POR.1.pan0000966	1	13	13	219	0.1	4	0	0	0.072727	0	222	0.987872	0.990991	0.986486	1	0.153846	0.990991	0.977477
Os4530.POR.1.pan0000964	1	15	15	337	0.5	4	0.1	0	0.072948	0	337	0.998417	1	0.976261	1	0.933333	1	0.976261
Os4530.POR.1.pan0000951	1	15	15	545	1.8	13	0.1	0	0.112132	0	592	0.924662	0.966216	0.918919	1	0.066667	0.922297	0.898649
Os4530.POR.1.pan0000266	1	14	23	1392	200.7	6	1	0	0.860465	0	4896	0.319737	0.948529	0.025122	0.521739	0.043478	0.707312	0
Os4530.POR.1.pan0000968	1	15	15	91	0	2	0	0	0.043956	0	91	1	1	1	1	1	1	1
Os4530.POR.1.pan0000947	1	15	15	317	7.2	7	0.2	0	0.453846	0	399	0.814202	0.964912	0.651629	1	0.066667	0.87218	0.54386
Os4530.POR.1.pan0000971	1	6	6	52	0	2	0	0	0	0	52	1	1	1	1	1	1	1
Os4530.POR.1.pan0000967	1	15	15	199	1.9	5	0.1	0	0.123077	0	226	0.889676	1	0.862832	1	0.066667	0.920354	0.80531
Os4530.POR.1.pan0000924	1	15	25	1400	101.5	7	0.5	0	0.872798	0	2989	0.314286	0.772834	0.089328	0.88	0.04	0.472064	0
Os4530.POR.1.pan0000969	1	4	7	110	26.8	2	0.4	0.236364	0.589286	0	287	0.610254	0.996516	0.383275	0.857143	0.142857	0.797909	0
Os4530.POR.1.pan0000959	1	13	13	216	33.7	3	0.5	0.00463	0.064815	0	669	0.408762	1	0.32287	1	0.076923	0.400598	0.309417
Os4530.POR.1.pan0000977	1	15	15	253	6.5	9	0.3	0	0.08658	0	253	0.926219	1	0.747036	1	0.533333	1	0.747036
Os4530.POR.1.pan0000976	1	15	17	472	33.2	8	0.6	0.830986	0.84507	0	562	0.765334	1	0.126335	1	0.058824	0.839858	0.126335
Os4530.POR.1.pan0000972	1	15	15	514	4.2	10	0.1	0	0.100189	0	555	0.951231	0.998198	0.926126	1	0.066667	0.996396	0.900901
Os4530.POR.1.pan0000962	1	15	24	258	5.1	6	0.1	0	0.893939	0	309	0.756877	0.834951	0.640777	1	0.25	0.834951	0.401294
Os4530.POR.1.pan0000956	1	15	15	322	4.3	7	0.1	0	0.139623	0	322	0.981159	1	0.822981	1	0.933333	1	0.717391
Os4530.POR.1.pan0000965	1	7	7	204	16.2	7	0.6	0	0.397059	0	257	0.719844	0.898833	0.463035	1	0.142857	0.793774	0.463035
Os4530.POR.1.pan0000957	1	15	18	264	55.2	3	0.3	0.003788	0.886364	0	984	0.391768	0.833333	0.268293	1	0.111111	0.833333	0.101626
Os4530.POR.1.pan0000963	1	15	15	144	12.6	8	0.3	0	0.653226	0	342	0.57154	0.885965	0.421053	1	0.066667	0.637427	0.385965
Os4530.POR.1.pan0000874	1	15	31	604	33.4	3	0.2	0	0.369818	0	1275	0.541986	0.960784	0.447843	1	0.032258	0.938039	0.013333
Os4530.POR.1.pan0000973	1	16	16	426	5.7	6	0	0	0.030806	0	432	0.973669	0.99537	0.775463	1	0.0625	0.993056	0.775463
Os4530.POR.1.pan0000981	1	15	15	399	9.7	1	0	0.007519	0.012987	0	399	0.953383	1	0.77193	1	0.666667	1	0.77193
Os4530.POR.1.pan0000970	1	12	18	141	7.8	2	0.3	0.340426	0.876543	0	246	0.654697	0.821138	0.329268	1	0.055556	0.821138	0.150407
Os4530.POR.1.pan0000984	1	15	16	153	1.6	1	0.1	0.156863	0.183007	0	153	0.989788	1	0.836601	1	0.9375	1	0.836601
Os4530.POR.1.pan0000979	1	16	16	379	19.4	9	0.4	0	0.903704	0	389	0.805913	0.974293	0.347044	0.9375	0.1875	0.974293	0
Os4530.POR.1.pan0000980	1	16	16	240	36.1	9	0.9	0	0.8875	0	602	0.619186	1	0.398671	0.75	0.1875	1	0
Os4530.POR.1.pan0000988	1	16	16	82	1.9	3	0.1	0	0.058824	0	82	0.976372	1	0.621951	1	0.9375	1	0.621951
Os4530.POR.1.pan0000986	1	12	12	153	1.3	1	0	0.039216	0.418301	0	171	0.902047	0.982456	0.894737	1	0.083333	0.894737	0.877193
Os4530.POR.1.pan0000982	1	15	15	383	18.1	2	0	0	0.015666	0	386	0.907427	1	0.556995	1	0.2	1	0.556995
Os4530.POR.1.pan0000948	1	16	16	481	17.7	13	0.4	0	0.285714	0	561	0.786319	0.878788	0.411765	1	0.0625	0.857398	0.324421
Os4530.POR.1.pan0000990	1	14	14	310	1.2	4	0	0	0.037543	0	313	0.986536	0.990415	0.936102	1	0.071429	0.990415	0.926518
Os4530.POR.1.pan0000974	1	15	15	399	41.6	4	0.9	0.112782	0.206549	0	811	0.661981	0.933416	0.489519	1	0.066667	0.930949	0.419236
Os4530.POR.1.pan0000989	1	15	15	742	30.9	4	0.2	0	0.00974	0	742	0.943396	1	0.415094	1	0.866667	1	0.415094
Os4530.POR.1.pan0000958	1	9	10	783	54.1	5	0.7	0	0.553425	0	1048	0.660305	0.83874	0.432252	1	0.1	0.83874	0.337786
Os4530.POR.1.pan0001004	1	3	3	153	20.5	1	0.7	0	0.859504	0.1	170	0.698039	0.9	0.482353	1	0.333333	0.611765	0.394118
Os4530.POR.1.pan0000999	1	15	15	321	0	8	0	0	0.012461	0	321	1	1	1	1	1	1	1
Os4530.POR.1.pan0000997	1	16	16	459	0.1	11	0	0.006536	0.013072	0	460	0.998777	1	0.997826	1	0.4375	1	0.997826
Os4530.POR.1.pan0000833	1	12	21	586	75.7	4	0.7	0	0.88403	0	1729	0.388692	0.907461	0.116252	0.809524	0.047619	0.872759	0
Os4530.POR.1.pan0000826	1	14	21	1381	88.6	3	0.4	0	0.684416	0	2250	0.36127	0.924889	0.142222	0.619048	0.047619	0.613778	0
Os4530.POR.1.pan0000996	1	16	17	559	27.1	2	0.1	0	0.857143	0	572	0.885644	1	0.183566	1	0.058824	0.977273	0.183566
Os4530.POR.1.pan0001001	1	4	4	1065	22.1	2	0.8	0.15283	0.15283	0	1090	0.955275	0.977064	0.894495	1	0.25	0.977064	0.87156
Os4530.POR.1.pan0001008	1	12	15	149	8.4	1	0.1	0.174497	0.842857	0	150	0.888	0.993333	0.466667	1	0.2	0.993333	0.46
Os4530.POR.1.pan0000975	1	11	15	700	62	6	0.8	0	0.886525	0	1048	0.41514	0.680344	0.122137	0.866667	0.066667	0.667939	0
Os4530.POR.1.pan0001010	1	15	15	155	0.9	1	0	0	0.253521	0	155	0.994409	1	0.916129	1	0.933333	1	0.916129
Os4530.POR.1.pan0001006	1	9	9	787	30.8	2	0.2	0	0.320153	0	1042	0.769034	1	0.715931	1	0.111111	0.755278	0.521113
Os4530.POR.1.pan0001012	1	15	15	250	0.5	2	0	0	0.185185	0	250	0.998133	1	0.972	1	0.933333	1	0.972
Os4530.POR.1.pan0001013	1	15	15	267	0.1	2	0	0	0.086792	0	267	0.999501	1	0.992509	1	0.933333	1	0.992509
Os4530.POR.1.pan0001007	1	15	39	153	21.6	1	0	0.895425	0.895425	0	438	0.577157	0.984018	0.349315	1	0.358974	0.984018	0.333333
Os4530.POR.1.pan0000950	1	15	15	605	19.8	5	0.1	0.180165	0.55414	0	617	0.934306	0.982172	0.508914	1	0.066667	0.980551	0.379254
Os4530.POR.1.pan0000987	1	16	18	1052	67.3	2	0.2	0	0.81106	0	1052	0.817121	1	0.206274	0.888889	0.611111	1	0
Os4530.POR.1.pan0000992	1	12	12	221	65.5	8	2.2	0	0.346847	0	989	0.326508	0.969666	0.098079	1	0.083333	0.431749	0.098079
Os4530.POR.1.pan0000863	1	15	17	546	26.2	6	0.3	0	0.810591	0	993	0.529412	0.64149	0.310171	1	0.058824	0.64149	0.110775
Os4530.POR.1.pan0001011	1	16	16	676	10.8	15	0.1	0	0.027833	0	676	0.981786	1	0.744083	1	0.8125	1	0.727811
Os4530.POR.1.pan0000817	1	6	8	740	80.1	3	0.3	0.824324	0.866667	0	789	0.632921	0.937896	0.09379	1	0.125	0.856781	0.029151
Os4530.POR.1.pan0001016	1	15	15	259	0	2	0	0	0.034749	0	259	1	1	1	1	1	1	1
Os4530.POR.1.pan0001014	1	16	16	248	2.4	2	0.1	0	0.040161	0	277	0.908619	0.99639	0.895307	1	0.125	0.99639	0.895307
Os4530.POR.1.pan0001018	1	15	15	340	0.2	1	0	0	0.02071	0	340	0.998824	1	0.994118	1	0.8	1	0.994118
Os4530.POR.1.pan0001009	1	16	16	1016	58	4	0.2	0	0.843137	0	1216	0.815121	1	0.125822	1	0.125	0.981086	0.006579
Os4530.POR.1.pan0000985	1	15	16	989	58.2	1	0.3	0	0.846847	0	992	0.900643	0.996976	0.111895	0.9375	0.0625	0.996976	0
Os4530.POR.1.pan0001021	1	15	15	324	0	6	0	0.194444	0.194444	0	324	1	1	1	1	1	1	1
Os4530.POR.1.pan0001015	1	15	15	708	6.1	8	0.1	0.009077	0.040847	0	708	0.96742	1	0.933616	1	0.533333	1	0.909605
Os4530.POR.1.pan0000714	1	15	42	1141	102.2	2	0.2	0	0.886364	0	3663	0.292435	0.959323	0.032214	0.809524	0.02381	0.959323	0
Os4530.POR.1.pan0001027	1	15	15	197	0	1	0	0	0.005076	0	197	1	1	1	1	1	1	1
Os4530.POR.1.pan0001026	1	15	15	210	0.3	1	0.1	0.004762	0.053398	0	210	0.99873	1	0.980952	1	0.933333	1	0.980952
Os4530.POR.1.pan0001023	1	15	15	291	0.6	7	0	0	0.068729	0	297	0.983389	1	0.979798	1	0.066667	0.996633	0.979798
Os4530.POR.1.pan0001028	1	15	15	294	1.7	1	0	0	0.018587	0	294	0.994331	1	0.914966	1	0.933333	1	0.914966
Os4530.POR.1.pan0000829	1	11	15	666	101.5	3	0.4	0	0.564854	0	2189	0.357119	0.924166	0.186386	0.8	0.066667	0.593878	0
Os4530.POR.1.pan0001017	1	15	15	831	0	1	0	0	0.00722	0	831	1	1	1	1	1	1	1
Os4530.POR.1.pan0001030	1	15	15	112	1.2	3	0.1	0	0.098214	0	122	0.942077	1	0.918033	1	0.333333	1	0.868852
Os4530.POR.1.pan0001032	1	15	15	162	0	2	0	0	0.006173	0	162	1	1	1	1	1	1	1
Os4530.POR.1.pan0001037	1	15	15	269	0	2	0	0	0.022305	0	269	1	1	1	1	1	1	1
Os4530.POR.1.pan0001034	1	16	16	243	1.3	3	0	0	0.032922	0	244	0.991035	1	0.909836	1	0.1875	1	0.905738
Os4530.POR.1.pan0001020	1	16	16	896	21.4	1	0.2	0	0.047805	0	1086	0.875863	0.999079	0.825046	1	0.0625	0.999079	0.822284
Os4530.POR.1.pan0001019	1	15	17	673	43.9	18	1.2	0	0.882845	0	818	0.677405	0.822738	0.112469	0.882353	0.058824	0.822738	0
Os4530.POR.1.pan0001000	1	16	16	1691	144.9	3	0.4	0	0.13578	0	1703	0.566867	0.992954	0.250147	1	0.125	0.992954	0.241926
Os4530.POR.1.pan0001022	1	7	7	109	7.7	2	0.1	0.260274	0.330275	0	119	0.794718	0.97479	0.613445	1	0.142857	0.915966	0.605042
Os4530.POR.1.pan0001040	1	15	15	369	8.1	11	0.3	0	0.013736	0	433	0.900693	1	0.840647	1	0.333333	1	0.840647
Os4530.POR.1.pan0001035	1	15	15	194	3.4	4	0.1	0	0.235294	0	269	0.742007	0.884758	0.698885	1	0.066667	0.750929	0.695167
Os4530.POR.1.pan0001042	1	15	15	93	3.4	2	0	0	0.238806	0	93	0.888172	1	0.72043	1	0.6	1	0.72043
Os4530.POR.1.pan0001033	1	16	16	474	4.9	9	0.1	0	0.184652	0	483	0.942288	0.981366	0.863354	1	0.0625	0.981366	0.747412
Os4530.POR.1.pan0001041	1	15	15	82	0	1	0	0	0.036585	0	82	1	1	1	1	1	1	1
Os4530.POR.1.pan0001039	1	15	16	501	26.9	6	0.3	0.01996	0.816	0	501	0.923777	1	0.249501	1	0.875	1	0.249501
Os4530.POR.1.pan0001046	1	6	6	145	4.9	5	0.9	0.869919	0.869919	0.1	202	0.663366	0.717822	0.608911	1	0.5	0.717822	0.326733
Os4530.POR.1.pan0001048	1	3	3	108	1.7	3	0.3	0	0.058252	0	108	0.984568	1	0.953704	1	0.666667	1	0.953704
Os4530.POR.1.pan0001043	1	15	15	258	0	2	0	0	0.003876	0	258	1	1	1	1	1	1	1
Os4530.POR.1.pan0001053	1	5	5	191	29.4	1	0.2	0	0.031414	0	311	0.768489	1	0.614148	1	0.4	1	0.614148
Os4530.POR.1.pan0001038	1	15	15	269	4	1	0.1	0	0.060811	0	296	0.922297	1	0.85473	1	0.266667	1	0.85473
Os4530.POR.1.pan0001044	1	15	15	597	0	6	0	0	0.023451	0	599	0.996661	0.996661	0.996661	1	0.2	0.996661	0.993322
Os4530.POR.1.pan0001036	1	15	15	906	0.4	13	0	0.094923	0.094923	0	909	0.99758	1	0.9967	1	0.266667	1	0.9967
Os4530.POR.1.pan0001024	1	15	37	190	16.4	1	0.2	0	0.61165	0	497	0.471097	0.977867	0.374245	1	0.081081	0.977867	0.018109
Os4530.POR.1.pan0001031	1	15	18	528	36.6	11	0.8	0	0.860759	0	871	0.594336	0.916188	0.272101	1	0.055556	0.916188	0.028703
Os4530.POR.1.pan0001051	1	10	12	299	26.6	6	0.4	0	0.877778	0	410	0.627439	0.97561	0.219512	1	0.083333	0.729268	0.053658
Os4530.POR.1.pan0001058	1	16	16	122	24.2	4	1	0	0.508197	0	316	0.615902	1	0.386076	1	0.375	1	0.379747
Os4530.POR.1.pan0001002	1	15	27	399	3.1	2	0.2	0	0.553922	0	449	0.890456	0.924276	0.804009	1	0.074074	0.924276	0.741648
Os4530.POR.1.pan0001060	1	16	16	274	0	2	0	0	0.007299	0	274	1	1	1	1	1	1	1
Os4530.POR.1.pan0001047	1	12	13	76	12.8	3	0.2	0	0.882353	0	199	0.532277	0.909548	0.341709	1	0.076923	0.909548	0.160804
Os4530.POR.1.pan0000995	1	14	21	102	22.4	4	0.4	0	0.904523	0	592	0.278716	0.766892	0.123311	0.619048	0.047619	0.527027	0
Os4530.POR.1.pan0001061	1	16	16	502	11.1	2	0	0	0.007968	0	502	0.977839	1	0.645418	1	0.9375	1	0.645418
Os4530.POR.1.pan0000983	1	15	18	990	80.2	2	0.2	0.040404	0.879518	0	1036	0.740723	0.966216	0.080116	0.833333	0.055556	0.966216	0
Os4530.POR.1.pan0001057	1	15	15	331	17.6	12	0.6	0	0.115242	0	333	0.915916	0.993994	0.213213	1	0.133333	0.993994	0.213213
Os4530.POR.1.pan0001062	1	15	15	697	0.9	10	0	0	0.011478	0	711	0.981622	1	0.980309	1	0.066667	0.980309	0.980309
Os4530.POR.1.pan0001056	1	15	15	648	9.8	10	0.1	0.001543	0.015432	0	679	0.945508	0.998527	0.752577	1	0.066667	0.998527	0.749632
Os4530.POR.1.pan0001055	1	15	15	486	6.8	5	0.2	0.353909	0.738494	0	626	0.779127	0.859425	0.690096	1	0.066667	0.813099	0.492013
Os4530.POR.1.pan0001065	1	5	5	231	36.6	5	0.7	0	0.030303	0	231	0.743723	1	0.285714	1	0.6	1	0.285714
Os4530.POR.1.pan0001029	1	15	15	529	2.9	3	0.1	0.109641	0.121032	0	553	0.96082	1	0.911392	1	0.266667	0.985533	0.896926
Os4530.POR.1.pan0001068	1	15	17	226	11	5	0.4	0	0.882883	0	231	0.890502	0.978355	0.480519	1	0.176471	0.978355	0.458874
Os4530.POR.1.pan0000772	1	15	15	2753	41.3	76	1.3	0	0.428159	0	3003	0.893018	0.952381	0.806194	1	0.066667	0.941392	0.736597
Os4530.POR.1.pan0001071	1	16	16	356	8.1	7	0.2	0	0.02682	0	356	0.966643	1	0.733146	1	0.875	1	0.733146
Os4530.POR.1.pan0001063	1	15	15	170	0.3	1	0	0	0.005882	0	174	0.978544	1	0.977011	1	0.066667	0.977011	0.977011
Os4530.POR.1.pan0001070	1	15	15	270	1.9	1	0.1	0	0.241803	0	270	0.989877	1	0.903704	1	0.933333	1	0.848148
Os4530.POR.1.pan0001067	1	15	15	246	1.3	1	0.1	0	0.070485	0	248	0.987097	0.995968	0.915323	1	0.133333	0.991935	0.907258
Os4530.POR.1.pan0001069	1	15	15	597	1.5	14	0	0.001675	0.039587	0	612	0.975381	1	0.949346	1	0.133333	0.97549	0.924837
Os4530.POR.1.pan0001077	1	16	16	131	0	4	0	0	0.015267	0	131	1	1	1	1	1	1	1
Os4530.POR.1.pan0001072	1	15	15	245	3.3	5	0.2	0	0.190871	0	246	0.973713	1	0.845528	1	0.266667	1	0.829268
Os4530.POR.1.pan0001064	1	16	16	477	26.1	7	0.3	0	0.563107	0	767	0.638038	1	0.531943	1	0.0625	0.908735	0.239896
Os4530.POR.1.pan0000978	1	15	15	2062	4.4	17	0.3	0	0.076275	0	2115	0.970875	0.982033	0.95461	1	0.066667	0.974941	0.928132
Os4530.POR.1.pan0001074	1	16	16	487	2	1	0.1	0.110883	0.117043	0	487	0.995893	1	0.934292	1	0.9375	1	0.934292
Os4530.POR.1.pan0001082	1	15	15	330	2.3	4	0.1	0	0.197531	0	355	0.938216	1	0.912676	1	0.2	1	0.847887
Os4530.POR.1.pan0001078	1	15	15	380	8.6	3	0	0	0.028	0	380	0.975439	1	0.657895	1	0.8	1	0.65
Os4530.POR.1.pan0001081	1	16	16	465	0	8	0	0	0.002151	0	465	1	1	1	1	1	1	1
Os4530.POR.1.pan0001076	1	15	29	432	15.2	2	0	0	0.62963	0	608	0.838362	0.975329	0.710526	1	0.482759	0.975329	0.685855
Os4530.POR.1.pan0000998	1	15	44	358	20.6	11	0.5	0	0.891061	0	983	0.520138	0.78942	0.1353	0.977273	0.045455	0.70295	0
Os4530.POR.1.pan0001083	1	15	15	278	6.9	2	0.1	0	0.0553	0	278	0.888249	1	0.780576	1	0.333333	1	0.780576
Os4530.POR.1.pan0001075	1	15	25	231	20.5	3	0.2	0.900433	0.904762	0	510	0.59749	1	0.452941	0.92	0.52	1	0
Os4530.POR.1.pan0001080	1	16	16	417	19.9	4	0.1	0	0.316327	0	417	0.946193	1	0.235012	1	0.875	1	0.203837
Os4530.POR.1.pan0001086	1	15	15	580	0	3	0	0	0.003448	0	580	1	1	1	1	1	1	1
Os4530.POR.1.pan0001079	1	15	15	425	12.6	8	0.1	0	0.014052	0	617	0.709995	0.996759	0.688817	1	0.066667	0.692058	0.688817
Os4530.POR.1.pan0001045	1	15	21	176	123.5	2	0.2	0	0.835227	0	1919	0.380506	0.998958	0.091714	0.952381	0.142857	0.998958	0
Os4530.POR.1.pan0001092	1	15	15	448	4.6	6	0.2	0	0.012346	0	448	0.980804	1	0.904018	1	0.8	1	0.904018
Os4530.POR.1.pan0001088	1	16	16	450	9	10	0.2	0	0.245714	0	450	0.963056	1	0.777778	1	0.8125	1	0.622222
Os4530.POR.1.pan0001003	1	15	26	153	46.7	1	0.6	0	0.900778	0	1591	0.187183	0.593338	0.079196	0.769231	0.038462	0.378378	0
Os4530.POR.1.pan0001094	1	15	15	112	3.5	1	0	0	0.066667	0	113	0.962242	1	0.530973	1	0.2	1	0.530973
Os4530.POR.1.pan0001090	1	15	15	417	1.4	6	0	0.002398	0.015152	0	417	0.996323	1	0.94964	1	0.866667	1	0.947242
Os4530.POR.1.pan0001087	1	15	15	816	0.4	2	0.1	0	0.032099	0	816	0.998938	1	0.992647	1	0.466667	1	0.992647
Os4530.POR.1.pan0001085	1	15	15	383	17.2	6	0.3	0	0.294798	0	460	0.773913	0.919565	0.376087	1	0.066667	0.919565	0.276087
Os4530.POR.1.pan0000923	1	13	15	1571	106.8	8	0.7	0	0.894805	0	1897	0.612827	0.86505	0.333685	1	0.066667	0.82815	0.01476
Os4530.POR.1.pan0001054	1	16	25	677	47.2	1	0.4	0	0.459184	0	683	0.572826	0.991215	0.270864	0.84	0.04	0.991215	0
Os4530.POR.1.pan0001095	1	15	15	628	11.1	11	0.1	0	0.055238	0	633	0.960084	1	0.829384	1	0.066667	0.992101	0.829384
Os4530.POR.1.pan0001093	1	16	16	682	11.4	2	0.1	0.012027	0.087629	0	683	0.940062	0.998536	0.852123	1	0.125	0.998536	0.793558
Os4530.POR.1.pan0001100	1	15	15	393	0	9	0	0	0	0	393	1	1	1	1	1	1	1
Os4530.POR.1.pan0001098	1	15	15	338	9.2	8	0.3	0	0.215259	0	448	0.74881	0.930804	0.591518	1	0.066667	0.754464	0.587054
Os4530.POR.1.pan0001096	1	15	15	542	5.5	11	0.2	0	0.107394	0	622	0.896249	0.958199	0.871383	1	0.066667	0.951768	0.871383
Os4530.POR.1.pan0001105	1	12	12	191	1	1	0.1	0	0.01676	0	191	0.994764	1	0.937173	1	0.916667	1	0.937173
Os4530.POR.1.pan0001102	1	15	15	184	0.3	5	0	0	0.043011	0	189	0.977778	0.989418	0.973545	1	0.133333	0.989418	0.973545
Os4530.POR.1.pan0001108	1	12	12	152	5.3	5	0.1	0	0	0	152	0.964912	1	0.578947	1	0.916667	1	0.578947
Os4530.POR.1.pan0001059	1	16	16	1493	30.4	29	0.2	0	0.079568	0	1644	0.904349	0.99635	0.646594	1	0.0625	0.96837	0.620438
Os4530.POR.1.pan0001073	1	15	21	55	84.4	17	1.4	0.8	0.818182	0	1011	0.637229	0.960435	0.054402	1	0.047619	0.924827	0.035608
Os4530.POR.1.pan0001109	1	15	15	186	0	3	0	0	0.032258	0	186	1	1	1	1	1	1	1
Os4530.POR.1.pan0001099	1	15	15	414	9.2	13	0.2	0	0.2657	0	466	0.816309	0.939914	0.740343	1	0.066667	0.888412	0.738197
Os4530.POR.1.pan0001101	1	16	16	705	4.2	13	0.1	0	0.152542	0	774	0.917636	0.970284	0.885013	1	0.125	0.970284	0.864341
Os4530.POR.1.pan0001104	1	16	16	318	4.8	4	0	0	0.327703	0	378	0.816138	0.862434	0.719577	1	0.0625	0.84127	0.677249
Os4530.POR.1.pan0001113	1	14	14	139	7.2	1	0	0	0.526316	0	141	0.890071	0.985816	0.539007	1	0.214286	0.985816	0.524823
Os4530.POR.1.pan0001112	1	15	15	111	0	1	0	0	0.054054	0	111	1	1	1	1	1	1	1
Os4530.POR.1.pan0001089	1	15	15	1065	3.1	2	0.1	0.175587	0.175587	0	1065	0.993552	1	0.967136	1	0.733333	1	0.96338
Os4530.POR.1.pan0001118	1	15	15	257	0	9	0	0	0.003891	0	257	1	1	1	1	1	1	1
Os4530.POR.1.pan0001119	1	15	15	138	0.7	1	0	0	0.565217	0	185	0.74955	0.8	0.745946	1	0.066667	0.745946	0.545946
Os4530.POR.1.pan0001114	1	15	15	311	0	13	0	0	0.022508	0	311	1	1	1	1	1	1	1
Os4530.POR.1.pan0001103	1	15	17	776	52.1	3	0.2	0	0.886364	0	783	0.864849	0.99106	0.109834	0.941176	0.058824	0.99106	0
Os4530.POR.1.pan0001066	1	15	19	865	56.8	20	1.3	0	0.883838	0	876	0.756369	0.987443	0.226027	0.947368	0.052632	0.987443	0
Os4530.POR.1.pan0001116	1	15	15	491	0.4	2	0.1	0	0.106996	0	498	0.986078	0.98996	0.975904	1	0.066667	0.98996	0.965863
Os4530.POR.1.pan0001091	1	15	18	160	35.8	12	0.9	0	0.84375	0	520	0.653098	0.990385	0.307692	0.833333	0.055556	0.930769	0
Os4530.POR.1.pan0001130	1	15	15	180	0	2	0	0	0	0	180	1	1	1	1	1	1	1
Os4530.POR.1.pan0001125	1	15	15	435	7.5	2	0.1	0	0.056225	0	534	0.834707	0.998127	0.814607	1	0.066667	0.930712	0.812734
Os4530.POR.1.pan0001123	1	16	16	501	4.2	1	0.2	0	0.086393	0	506	0.971344	0.990119	0.91502	1	0.25	0.990119	0.905138
Os4530.POR.1.pan0001126	1	15	15	487	1.6	3	0	0	0.125257	0	498	0.97162	0.993976	0.955823	1	0.066667	0.977912	0.949799
Os4530.POR.1.pan0001111	1	16	16	320	17.5	3	0.2	0	0.466667	0	348	0.794361	0.982759	0.471264	1	0.0625	0.982759	0.468391
Os4530.POR.1.pan0001106	1	15	17	447	23.9	9	0.7	0	0.904762	0	668	0.63068	0.86976	0.282934	1	0.058824	0.669162	0.023952
Os4530.POR.1.pan0001084	1	15	15	1783	98.9	23	1.7	0	0.191821	0	1787	0.788584	0.997762	0.566312	1	0.066667	0.997762	0.471181
Os4530.POR.1.pan0001097	1	16	25	118	25.2	1	0.7	0	0.859813	0	492	0.470894	0.79065	0.21748	1	0.12	0.79065	0.142276
Os4530.POR.1.pan0001138	1	14	14	53	2	2	0	0	0.886792	0	97	0.57732	0.762887	0.546392	1	0.142857	0.762887	0.309278
Os4530.POR.1.pan0001127	1	15	16	775	38.8	5	0.2	0	0.865497	0	775	0.93621	1	0.220645	0.9375	0.875	1	0
Os4530.POR.1.pan0001128	1	16	16	507	0.1	4	0	0	0.153846	0	520	0.974639	0.976923	0.973077	1	0.0625	0.975	0.951923
Os4530.POR.1.pan0001120	1	16	19	261	17.2	7	0.5	0	0.901099	0	473	0.542561	0.919662	0.312896	0.842105	0.052632	0.813953	0
Os4530.POR.1.pan0001115	1	15	15	602	4.1	10	0.1	0	0.354305	0	689	0.88031	0.963716	0.87373	1	0.066667	0.876633	0.83164
Os4530.POR.1.pan0001121	1	16	16	486	15.8	2	0	0	0.25431	0	513	0.913621	0.964912	0.452242	1	0.0625	0.947368	0.448343
Os4530.POR.1.pan0001135	1	15	15	394	0	9	0	0	0.002538	0	394	1	1	1	1	1	1	1
Os4530.POR.1.pan0001137	1	15	15	333	4.2	6	0.1	0	0.017007	0	333	0.976577	1	0.882883	1	0.8	1	0.882883
Os4530.POR.1.pan0001132	1	14	14	794	3.9	19	0.1	0	0.087719	0	819	0.963196	0.969475	0.904762	1	0.071429	0.969475	0.851038
Os4530.POR.1.pan0001136	1	15	15	422	10.4	6	0.1	0	0.311111	0	424	0.924057	1	0.790094	1	0.266667	1	0.643868
Os4530.POR.1.pan0001133	1	15	15	323	11	4	0.3	0	0.264574	0	377	0.856764	0.98939	0.591512	1	0.466667	0.98939	0.448276
Os4530.POR.1.pan0001140	1	15	15	199	0.1	5	0	0	0.015075	0	200	0.996	1	0.995	1	0.2	1	0.995
Os4530.POR.1.pan0001139	1	15	15	500	1.6	2	0	0	0.020576	0	504	0.98955	1	0.958333	1	0.266667	1	0.950397
Os4530.POR.1.pan0001117	1	16	16	311	13.7	9	0.4	0	0.276451	0	342	0.795687	0.973684	0.540936	1	0.0625	0.932749	0.479532
Os4530.POR.1.pan0001142	1	15	15	405	0	4	0	0	0	0	405	1	1	1	1	1	1	1
Os4530.POR.1.pan0001145	1	16	16	344	0	5	0	0	0	0	344	1	1	1	1	1	1	1
Os4530.POR.1.pan0001146	1	15	15	284	13.4	3	0.1	0	0.853659	0	302	0.892274	0.940397	0.271523	1	0.066667	0.940397	0.211921
Os4530.POR.1.pan0001141	1	14	14	454	0.3	1	0.1	0	0.026667	0	454	0.999371	1	0.991189	1	0.928571	1	0.991189
Os4530.POR.1.pan0001144	1	15	15	440	0.3	1	0	0	0.016018	0	440	0.999091	1	0.993182	1	0.866667	1	0.993182
Os4530.POR.1.pan0001149	1	15	15	487	6.1	1	0.1	0	0.037975	0	487	0.987406	1	0.811088	1	0.933333	1	0.811088
Os4530.POR.1.pan0001159	1	16	16	152	0	2	0	0	0.019737	0	152	1	1	1	1	1	1	1
Os4530.POR.1.pan0001129	1	15	16	1093	63.5	1	0.3	0.000915	0.835443	0	1102	0.925533	0.991833	0.071688	1	0.0625	0.991833	0.053539
Os4530.POR.1.pan0001153	1	16	16	363	0.6	2	0	0	0.016807	0	363	0.995523	1	0.983471	1	0.5625	1	0.983471
Os4530.POR.1.pan0001151	1	15	15	520	0.1	1	0	0.215385	0.219231	0	522	0.996424	1	0.996169	1	0.066667	0.996169	0.996169
Os4530.POR.1.pan0001160	1	15	15	455	7.2	2	0	0	0.051873	0	455	0.984176	1	0.762637	1	0.933333	1	0.762637
Os4530.POR.1.pan0001155	1	15	15	522	2.1	11	0.1	0	0.111789	0	527	0.987982	1	0.933586	1	0.133333	1	0.933586
Os4530.POR.1.pan0001107	1	15	16	196	9.7	5	0.3	0	0.887755	0	302	0.655215	0.870861	0.324503	1	0.0625	0.864238	0.139073
Os4530.POR.1.pan0001131	1	15	15	788	35.2	18	0.7	0	0.901935	0	974	0.678439	0.827515	0.516427	1	0.066667	0.809035	0.434292
Os4530.POR.1.pan0001158	1	15	15	595	0	3	0	0.057143	0.057143	0	595	1	1	1	1	1	1	1
Os4530.POR.1.pan0001161	1	15	15	246	0	3	0	0	0	0	246	1	1	1	1	1	1	1
Os4530.POR.1.pan0001156	1	15	15	845	0	9	0	0	0.001183	0	845	1	1	1	1	1	1	1
Os4530.POR.1.pan0001164	1	15	15	202	0	3	0	0	0.00495	0	202	1	1	1	1	1	1	1
Os4530.POR.1.pan0001162	1	15	15	167	0.7	1	0	0	0.05988	0	174	0.971264	0.994253	0.95977	1	0.2	0.994253	0.954023
Os4530.POR.1.pan0001110	1	15	16	1425	85.7	9	0.4	0	0.840426	0	1551	0.870688	0.998711	0.060606	0.9375	0.1875	0.998711	0
Os4530.POR.1.pan0001152	1	15	15	766	11.6	3	0.1	0.174935	0.18799	0	766	0.984247	1	0.77154	1	0.733333	1	0.77154
Os4530.POR.1.pan0001122	1	15	30	685	1.6	13	0.1	0	0.133536	0	704	0.965057	0.982955	0.93608	1	0.033333	0.982955	0.875
Os4530.POR.1.pan0001170	1	15	15	238	0	1	0	0.210084	0.222689	0	238	1	1	1	1	1	1	1
Os4530.POR.1.pan0001157	1	16	16	569	2.1	10	0.2	0	0.216549	0	623	0.918038	0.945425	0.905297	1	0.0625	0.94382	0.850722
Os4530.POR.1.pan0001163	1	15	15	430	4.9	7	0	0	0.016279	0	467	0.957744	1	0.920771	1	0.466667	1	0.920771
Os4530.POR.1.pan0001175	1	15	15	166	2.2	1	0.1	0	0.022556	0	166	0.985542	1	0.801205	1	0.733333	1	0.801205
Os4530.POR.1.pan0001154	1	15	15	1224	58.2	17	1	0	0.102564	0	1224	0.952451	1	0.286765	1	0.933333	1	0.286765
Os4530.POR.1.pan0001166	1	15	16	240	8.5	3	0.1	0	0.849558	0	296	0.775127	0.945946	0.381757	1	0.0625	0.810811	0.324324
Os4530.POR.1.pan0001173	1	16	16	365	12.1	2	0.1	0	0.117808	0	530	0.72217	0.971698	0.688679	1	0.125	0.941509	0.630189
Os4530.POR.1.pan0001169	1	15	15	573	0	7	0	0	0.00349	0	573	1	1	1	1	1	1	1
Os4530.POR.1.pan0001177	1	15	15	179	4.1	2	0	0.184358	0.470968	0	218	0.789602	0.821101	0.568807	1	0.133333	0.821101	0.53211
Os4530.POR.1.pan0001174	1	15	15	379	1.7	9	0	0	0.002639	0	404	0.942244	1	0.938119	1	0.066667	0.938119	0.938119
Os4530.POR.1.pan0001180	1	15	15	284	0.4	12	0	0	0.038732	0	290	0.981609	1	0.97931	1	0.2	0.986207	0.965517
Os4530.POR.1.pan0001176	1	15	15	623	1.7	9	0	0	0.043478	0	626	0.993184	0.998403	0.955272	1	0.2	0.998403	0.953674
Os4530.POR.1.pan0001134	1	15	15	1433	5.5	23	0.1	0	0.164673	0	1518	0.955072	0.975626	0.9361	1	0.066667	0.975626	0.895916
Os4530.POR.1.pan0001184	1	16	16	280	0.9	5	0	0.003571	0.017857	0	291	0.966924	1	0.962199	1	0.125	1	0.962199
Os4530.POR.1.pan0001124	1	15	16	1470	68.4	6	0.3	0	0.293506	0	1485	0.909638	0.989899	0.33468	0.9375	0.125	0.989899	0
Os4530.POR.1.pan0001171	1	15	16	1004	42.4	3	0.2	0.000996	0.605941	0	1004	0.937936	1	0.502988	1	0.875	1	0.010956
Os4530.POR.1.pan0001178	1	15	16	251	8	4	0.2	0	0.895604	0	284	0.84397	0.883803	0.489437	1	0.0625	0.883803	0.172535
Os4530.POR.1.pan0001182	1	16	16	419	0.1	2	0	0	0.009547	0	420	0.997768	1	0.997619	1	0.0625	0.997619	0.997619
Os4530.POR.1.pan0001183	1	15	15	512	6.2	8	0.1	0	0.102381	0	521	0.972105	1	0.806142	1	0.066667	0.982726	0.806142
Os4530.POR.1.pan0001150	1	16	22	553	44.8	17	1.3	0	0.855556	0	642	0.737114	0.982866	0.140187	1	0.136364	0.982866	0.051402
Os4530.POR.1.pan0001179	1	15	15	641	13.9	16	0.4	0	0.018692	0	641	0.933853	1	0.834633	1	0.6	1	0.834633
Os4530.POR.1.pan0001187	1	16	16	395	0.9	7	0.1	0.002532	0.010127	0	409	0.96791	1	0.96577	1	0.0625	0.96577	0.96577
Os4530.POR.1.pan0001143	1	16	16	1298	9	2	0.1	0	0.009756	0	1420	0.916461	1	0.866197	1	0.0625	0.914085	0.866197
Os4530.POR.1.pan0001185	1	15	15	507	1	5	0	0.005917	0.015717	0	517	0.986074	0.996132	0.980658	1	0.066667	0.996132	0.980658
Os4530.POR.1.pan0001186	1	15	15	215	0.6	1	0.1	0	0.127273	0	227	0.954185	0.977974	0.947137	1	0.066667	0.964758	0.947137
Os4530.POR.1.pan0001190	1	15	15	544	9.5	13	0.1	0	0	0	544	0.982475	1	0.737132	1	0.933333	1	0.737132
Os4530.POR.1.pan0001188	1	15	15	249	0	1	0	0	0.008032	0	249	1	1	1	1	1	1	1
Os4530.POR.1.pan0001191	1	15	15	453	0.4	1	0.1	0	0.024444	0	457	0.992268	0.997812	0.984683	1	0.066667	0.997812	0.984683
Os4530.POR.1.pan0001194	1	15	15	435	24.3	7	0.4	0	0.891192	0	435	0.757241	1	0.443678	1	0.533333	1	0.029885
Os4530.POR.1.pan0001168	1	15	27	534	16.6	7	0.1	0	0.884337	0	646	0.72205	0.97678	0.565015	1	0.037037	0.826625	0.524768
Os4530.POR.1.pan0001196	1	16	16	366	0.1	3	0	0	0.010929	0	367	0.997786	1	0.997275	1	0.1875	1	0.997275
Os4530.POR.1.pan0001197	1	15	15	334	2.6	11	0.1	0	0.018237	0	361	0.93241	1	0.911357	1	0.133333	1	0.911357
Os4530.POR.1.pan0001195	1	15	15	532	2.1	3	0.1	0.00188	0.011976	0	532	0.996115	1	0.941729	1	0.933333	1	0.941729
Os4530.POR.1.pan0001148	1	16	16	1534	48.5	4	0.1	0	0.047493	0	1534	0.968383	1	0.494133	1	0.9375	1	0.494133
Os4530.POR.1.pan0001172	1	16	16	71	9.8	4	0.1	0	0.901961	0	276	0.368886	0.615942	0.257246	0.8125	0.0625	0.615942	0
Os4530.POR.1.pan0001203	1	16	16	332	4.3	3	0.1	0	0.055738	0	397	0.841782	0.992443	0.768262	1	0.0625	0.836272	0.760705
Os4530.POR.1.pan0000930	1	16	39	289	53.1	3	0.3	0	0.90942	0	2679	0.164776	0.712579	0.031355	0.538462	0.025641	0.344905	0
Os4530.POR.1.pan0001207	1	15	15	121	3.7	5	0	0	0.057851	0	176	0.708333	1	0.6875	1	0.066667	0.6875	0.6875
Os4530.POR.1.pan0001208	1	15	15	114	0	3	0	0	0	0	114	1	1	1	1	1	1	1
Os4530.POR.1.pan0001192	1	15	16	352	17.2	2	0.2	0	0.861386	0	390	0.838462	0.946154	0.258974	0.9375	0.125	0.946154	0
Os4530.POR.1.pan0001181	1	15	15	819	7.6	21	0.1	0	0.082581	0	884	0.914178	1	0.865385	1	0.066667	0.926471	0.815611
Os4530.POR.1.pan0001209	1	5	5	257	7	2	0.2	0	0.189655	0	282	0.851064	0.911348	0.804965	1	0.2	0.911348	0.734043
Os4530.POR.1.pan0001189	1	16	18	423	21.7	3	0.2	0	0.529551	0	654	0.574244	0.692661	0.318043	1	0.111111	0.692661	0.036697
Os4530.POR.1.pan0001206	1	15	15	470	1.3	3	0.1	0	0.084416	0	484	0.968733	1	0.954545	1	0.066667	0.971074	0.948347
Os4530.POR.1.pan0001213	1	15	15	292	5.9	9	0.1	0	0.085546	0	381	0.788451	0.973753	0.766404	1	0.066667	0.863517	0.766404
Os4530.POR.1.pan0001201	1	15	16	158	8.5	5	0.2	0	0.865546	0	298	0.557466	0.852349	0.399329	0.9375	0.0625	0.744966	0.073826
Os4530.POR.1.pan0001216	1	15	15	310	0.5	3	0	0.01634	0.01634	0	310	0.993978	1	0.987097	1	0.533333	1	0.987097
Os4530.POR.1.pan0001212	1	15	15	531	0	11	0	0	0	0	531	1	1	1	1	1	1	1
Os4530.POR.1.pan0001214	1	16	16	263	0.1	3	0	0	0.019011	0	264	0.996449	1	0.996212	1	0.0625	0.996212	0.996212
Os4530.POR.1.pan0001215	1	15	15	169	5.7	1	0.1	0	0.040698	0	235	0.755745	0.987234	0.719149	1	0.066667	0.987234	0.719149
Os4530.POR.1.pan0001198	1	5	5	1785	93.3	26	3.6	0	0.195776	0	1846	0.858505	0.966956	0.666847	1	0.2	0.894366	0.557963
Os4530.POR.1.pan0001221	1	15	15	453	0	2	0	0	0.015453	0	453	1	1	1	1	1	1	1
Os4530.POR.1.pan0001217	1	16	16	183	4.3	3	0.1	0	0.10929	0	223	0.863789	1	0.820628	1	0.1875	1	0.820628
Os4530.POR.1.pan0001220	1	14	14	337	10	2	0.1	0	0.128358	0	469	0.758453	0.940299	0.714286	1	0.142857	0.940299	0.654584
Os4530.POR.1.pan0001218	1	15	15	347	4.9	11	0.2	0	0.003413	0	347	0.979251	1	0.84438	1	0.866667	1	0.84438
Os4530.POR.1.pan0001205	1	15	15	490	20.2	9	0.4	0	0.089385	0	491	0.929124	0.997963	0.364562	1	0.2	0.997963	0.356415
Os4530.POR.1.pan0001202	1	15	15	496	2.3	2	0.1	0	0.062249	0	532	0.935464	0.992481	0.913534	1	0.066667	0.93609	0.906015
Os4530.POR.1.pan0001219	1	16	16	461	4.7	3	0.1	0	0.105727	0	461	0.968547	1	0.902386	1	0.5625	1	0.902386
Os4530.POR.1.pan0001211	1	15	15	505	3.9	13	0.1	0	0.02988	0	555	0.909069	1	0.884685	1	0.066667	0.90991	0.884685
Os4530.POR.1.pan0001204	1	15	15	237	2	5	0	0	0.246575	0	251	0.952722	0.992032	0.87251	1	0.133333	0.992032	0.824701
Os4530.POR.1.pan0001227	1	15	15	125	0	1	0	0	0	0	125	1	1	1	1	1	1	1
Os4530.POR.1.pan0001225	1	15	15	455	1.8	5	0	0	0.0181	0	456	0.982018	0.997807	0.967105	1	0.066667	0.997807	0.967105
Os4530.POR.1.pan0001210	1	15	15	434	5.8	6	0.1	0	0.065728	0	488	0.910109	1	0.872951	1	0.066667	0.997951	0.872951
Os4530.POR.1.pan0001231	1	5	5	288	0	1	0	0	0.003472	0	288	1	1	1	1	1	1	1
Os4530.POR.1.pan0001222	1	16	16	554	0.4	9	0	0	0.005415	0	557	0.996297	1	0.994614	1	0.3125	1	0.994614
Os4530.POR.1.pan0001226	1	16	16	582	0.1	4	0	0	0.02069	0	583	0.99807	0.998285	0.994854	1	0.0625	0.998285	0.993139
Os4530.POR.1.pan0001230	1	15	15	152	0.7	1	0.1	0	0.070423	0	152	0.99386	1	0.934211	1	0.933333	1	0.907895
Os4530.POR.1.pan0001232	1	15	15	199	0	6	0	0	0.005025	0	199	1	1	1	1	1	1	1
Os4530.POR.1.pan0001228	1	15	15	487	5.6	3	0.1	0	0.014888	0	487	0.988501	1	0.827515	1	0.933333	1	0.827515
Os4530.POR.1.pan0001239	1	16	16	267	9.6	5	0.1	0.003745	0.034783	0	267	0.955758	1	0.430712	1	0.875	1	0.430712
Os4530.POR.1.pan0001237	1	15	15	490	0.2	8	0.1	0	0.058943	0	493	0.994456	0.997972	0.993915	1	0.066667	0.995943	0.991886
Os4530.POR.1.pan0001235	1	15	15	199	3.7	1	0.1	0	0.287805	0	251	0.803187	0.984064	0.693227	1	0.066667	0.800797	0.693227
Os4530.POR.1.pan0001147	1	15	15	2135	13.8	23	0.1	0	0.049846	0	2149	0.986288	1	0.905537	1	0.2	1	0.865984
Os4530.POR.1.pan0001234	1	14	14	440	0.8	4	0	0	0.09324	0	440	0.997565	1	0.975	1	0.714286	1	0.972727
Os4530.POR.1.pan0001223	1	15	15	753	4.2	14	0.1	0	0.130146	0	805	0.936149	0.971429	0.896894	1	0.133333	0.971429	0.87205
Os4530.POR.1.pan0001193	1	16	16	1431	1.1	22	0.1	0	0.014716	0	1431	0.998952	1	0.98812	1	0.875	1	0.986024
Os4530.POR.1.pan0001246	1	15	15	216	0	1	0	0	0.027778	0	216	1	1	1	1	1	1	1
Os4530.POR.1.pan0001247	1	15	15	192	0	1	0	0	0.005208	0	192	1	1	1	1	1	1	1
Os4530.POR.1.pan0001245	1	15	15	237	1.1	1	0.1	0	0.013636	0	237	0.995218	1	0.92827	1	0.933333	1	0.92827
Os4530.POR.1.pan0001233	1	13	19	339	37.3	2	0.5	0	0.84375	0	711	0.35939	0.998594	0.090014	1	0.052632	0.476793	0.007032
Os4530.POR.1.pan0001224	1	15	15	603	24.8	4	0.2	0	0.030769	0	605	0.895537	0.998347	0.639669	1	0.066667	0.996694	0.638017
Os4530.POR.1.pan0001240	1	15	15	906	11	6	0.2	0.003311	0.103038	0	906	0.97844	1	0.835541	1	0.666667	1	0.738411
Os4530.POR.1.pan0001165	1	16	27	140	93.1	1	1.1	0.842857	0.845588	0	1176	0.555146	0.986395	0.115646	1	0.037037	0.986395	0.090986
Os4530.POR.1.pan0001241	1	16	16	567	30	4	0.2	0	0.139241	0	567	0.930556	1	0.13933	1	0.375	1	0.13933
Os4530.POR.1.pan0001236	1	15	16	479	26	1	0.4	0	0.8625	0	586	0.785516	0.938567	0.136519	0.9375	0.0625	0.882253	0
Os4530.POR.1.pan0001254	1	15	15	262	2.7	11	0.1	0	0.026718	0	303	0.873707	1	0.864686	1	0.066667	0.864686	0.864686
Os4530.POR.1.pan0001199	1	12	13	1609	126.3	26	2	0	0.883598	0	1810	0.727369	0.943094	0.312155	0.846154	0.076923	0.88895	0
Os4530.POR.1.pan0001255	1	15	15	327	0	3	0	0.003058	0.006116	0	327	1	1	1	1	1	1	1
Os4530.POR.1.pan0001252	1	15	15	316	0.7	9	0.1	0	0.120521	0	320	0.9875	1	0.959375	1	0.2	1	0.946875
Os4530.POR.1.pan0001244	1	16	16	630	33.3	16	0.8	0	0.02852	0	630	0.927183	1	0.146032	1	0.5	1	0.146032
Os4530.POR.1.pan0001257	1	16	16	62	0	3	0	0	0	0	62	1	1	1	1	1	1	1
Os4530.POR.1.pan0001256	1	15	15	227	0.1	1	0	0	0.022026	0	228	0.997076	1	0.995614	1	0.333333	1	0.995614
Os4530.POR.1.pan0001262	1	9	9	204	6.2	1	0.2	0	0.058824	0	255	0.84488	1	0.8	1	0.111111	0.901961	0.752941
Os4530.POR.1.pan0001261	1	15	15	212	6.3	1	0	0	0	0	212	0.970126	1	0.551887	1	0.933333	1	0.551887
Os4530.POR.1.pan0001263	1	15	15	146	0	1	0	0	0.006849	0	146	1	1	1	1	1	1	1
Os4530.POR.1.pan0001229	1	15	15	1066	2.7	14	0.2	0	0.034873	0	1110	0.963303	0.982883	0.955856	1	0.066667	0.982883	0.933333
Os4530.POR.1.pan0001259	1	15	15	480	0	3	0	0.002083	0.004167	0	480	1	1	1	1	1	1	1
Os4530.POR.1.pan0001258	1	15	15	673	0.3	8	0.1	0	0.016442	0	673	0.999604	1	0.994056	1	0.933333	1	0.994056
Os4530.POR.1.pan0001248	1	15	16	395	20.1	7	0.4	0	0.867647	0	422	0.848637	0.969194	0.322275	0.9375	0.0625	0.936019	0
Os4530.POR.1.pan0001260	1	15	15	563	0	3	0	0	0.003552	0	563	1	1	1	1	1	1	1
Os4530.POR.1.pan0001265	1	15	15	303	2	3	0.1	0	0.128205	0	303	0.990759	1	0.90099	1	0.6	1	0.894389
Os4530.POR.1.pan0001249	1	15	15	205	0.4	1	0	0	0.019802	0	205	0.994146	1	0.980488	1	0.666667	1	0.980488
Os4530.POR.1.pan0001264	1	15	15	253	0.1	2	0	0.035573	0.035573	0	255	0.993725	0.996078	0.992157	1	0.4	0.996078	0.988235
Os4530.POR.1.pan0001238	1	16	16	512	9.1	10	0.1	0	0.090508	0	625	0.8043	0.9984	0.7248	1	0.0625	0.8192	0.7088
Os4530.POR.1.pan0001273	1	15	15	222	0.1	3	0	0	0.027149	0	222	0.998498	1	0.995495	1	0.666667	1	0.995495
Os4530.POR.1.pan0001274	1	15	15	108	0	1	0	0	0.046296	0	108	1	1	1	1	1	1	1
Os4530.POR.1.pan0001272	1	15	15	232	16.9	3	0.1	0	0.146552	0	365	0.775708	1	0.635616	1	0.4	1	0.550685
Os4530.POR.1.pan0001280	1	6	6	182	0	5	0	0	0	0	182	1	1	1	1	1	1	1
Os4530.POR.1.pan0001266	1	15	15	283	2.2	12	0.4	0	0.159574	0	295	0.957062	1	0.888136	1	0.266667	0.99661	0.850847
Os4530.POR.1.pan0001276	1	15	15	512	0	8	0	0.001953	0.003906	0	512	1	1	1	1	1	1	1
Os4530.POR.1.pan0001279	1	15	15	170	0.5	3	0	0	0.023529	0	176	0.970455	1	0.965909	1	0.133333	1	0.965909
Os4530.POR.1.pan0001281	1	15	15	247	1.3	1	0.1	0	0.02834	0	266	0.933333	1	0.928571	1	0.066667	0.928571	0.928571
Os4530.POR.1.pan0001269	1	14	14	357	6.7	2	0.1	0	0.173611	0	374	0.927807	0.962567	0.770053	1	0.142857	0.962567	0.719251
Os4530.POR.1.pan0001286	1	13	13	65	0.2	2	0	0	0.123077	0	68	0.959276	1	0.955882	1	0.076923	0.955882	0.955882
Os4530.POR.1.pan0001282	1	16	16	376	0.4	11	0	0	0.010638	0	379	0.995053	1	0.992084	1	0.375	1	0.992084
Os4530.POR.1.pan0001267	1	12	12	773	0.6	3	0	0.029909	0.029909	0	776	0.993986	0.997423	0.990979	1	0.083333	0.996134	0.989691
Os4530.POR.1.pan0001271	1	15	15	330	6	7	0.1	0	0.137457	0	381	0.892913	1	0.76378	1	0.133333	0.986877	0.67979
Os4530.POR.1.pan0001284	1	15	15	213	1	5	0	0.028169	0.098131	0	223	0.970703	0.995516	0.955157	1	0.066667	0.986547	0.955157
Os4530.POR.1.pan0001283	1	15	15	263	4.2	2	0.1	0	0.045	0	263	0.98403	1	0.760456	1	0.933333	1	0.760456
Os4530.POR.1.pan0001253	1	15	15	818	8.2	15	0.3	0	0.138243	0	891	0.929892	0.996633	0.868687	1	0.066667	0.968575	0.810325
Os4530.POR.1.pan0001287	1	15	15	461	0	1	0	0	0.010846	0	461	1	1	1	1	1	1	1
Os4530.POR.1.pan0001275	1	15	15	517	3.1	3	0.3	0.081238	0.087041	0	524	0.979135	1	0.927481	1	0.066667	0.992366	0.885496
Os4530.POR.1.pan0001270	1	15	23	180	14.6	4	0.4	0.875	0.875	0	316	0.473445	0.952532	0.202532	0.652174	0.043478	0.762658	0
Os4530.POR.1.pan0001294	1	5	5	988	2.1	9	0.2	0	0.018386	0	988	0.996559	1	0.990891	1	0.8	1	0.982794
Os4530.POR.1.pan0001296	1	15	15	257	7.1	7	0.4	0	0.078818	0	257	0.915953	1	0.789883	1	0.6	1	0.789883
Os4530.POR.1.pan0001285	1	15	15	430	17.1	3	0.1	0	0.064516	0	649	0.704058	0.993837	0.662558	1	0.066667	0.910632	0.651772
Os4530.POR.1.pan0001292	1	15	15	616	0	1	0	0	0.006494	0	616	1	1	1	1	1	1	1
Os4530.POR.1.pan0001295	1	15	15	390	8.7	7	0.1	0.002564	0.005128	0	520	0.766667	1	0.75	1	0.066667	0.75	0.75
Os4530.POR.1.pan0001299	1	15	15	335	1.7	3	0	0.00597	0.068452	0	360	0.935556	1	0.930556	1	0.066667	0.933333	0.930556
Os4530.POR.1.pan0001278	1	15	15	832	11.6	3	0	0	0.12016	0	997	0.835841	0.933801	0.751254	1	0.133333	0.933801	0.685055
Os4530.POR.1.pan0001301	1	15	15	195	0	1	0	0.005128	0.010256	0	195	1	1	1	1	1	1	1
Os4530.POR.1.pan0001297	1	16	16	308	3.5	10	0.1	0	0.269531	0	313	0.96885	0.984026	0.817891	1	0.0625	0.984026	0.72524
Os4530.POR.1.pan0001242	1	15	26	210	60.1	2	1.3	0.87619	0.890476	0	1109	0.45807	0.880072	0.101894	0.923077	0.038462	0.86835	0
Os4530.POR.1.pan0001307	1	10	10	63	0.9	3	0.1	0	0.31746	0	73	0.875342	0.986301	0.863014	1	0.1	0.863014	0.849315
Os4530.POR.1.pan0001304	1	15	15	218	1.3	2	0.1	0	0.201005	0	218	0.99419	1	0.912844	1	0.933333	1	0.912844
Os4530.POR.1.pan0001302	1	15	15	240	4.5	3	0.1	0.004167	0.055363	0	289	0.853057	1	0.83045	1	0.133333	1	0.83045
Os4530.POR.1.pan0001303	1	15	15	499	1.8	4	0	0.002004	0.03178	0	499	0.996393	1	0.945892	1	0.933333	1	0.945892
Os4530.POR.1.pan0001243	1	16	16	1028	15.4	18	0.3	0	0.103717	0	1224	0.876072	0.97549	0.833333	1	0.0625	0.945261	0.827614
Os4530.POR.1.pan0001025	1	16	29	1786	139.5	1	1	0	0.886792	0	1938	0.480784	0.921569	0.033024	0.655172	0.034483	0.921569	0
Os4530.POR.1.pan0001300	1	15	15	616	0	2	0	0	0.00487	0	616	1	1	1	1	1	1	1
Os4530.POR.1.pan0001305	1	15	15	167	0	1	0	0	0.011976	0	167	1	1	1	1	1	1	1
Os4530.POR.1.pan0001306	1	15	15	601	28	11	0.5	0	0.007042	0	601	0.923683	1	0.482529	1	0.733333	1	0.482529
Os4530.POR.1.pan0001298	1	15	15	824	6.2	9	0.2	0	0.132282	0	912	0.900439	0.953947	0.857456	1	0.066667	0.924342	0.841009
Os4530.POR.1.pan0001309	1	15	15	511	0	1	0	0	0.019569	0	511	1	1	1	1	1	1	1
Os4530.POR.1.pan0001308	1	15	15	440	11.4	8	0.1	0	0.176796	0	572	0.84359	0.991259	0.769231	1	0.066667	0.940559	0.762238
Os4530.POR.1.pan0001288	1	15	15	677	7.5	12	0.1	0	0.037398	0	683	0.96164	1	0.900439	1	0.266667	1	0.900439
Os4530.POR.1.pan0001313	1	15	15	322	0.7	4	0	0	0.179012	0	337	0.961424	0.973294	0.95549	1	0.2	0.973294	0.934718
Os4530.POR.1.pan0001318	1	15	15	604	0	1	0	0.150662	0.152318	0	604	1	1	1	1	1	1	1
Os4530.POR.1.pan0001312	1	15	15	508	0	1	0	0	0.005906	0	508	1	1	1	1	1	1	1
Os4530.POR.1.pan0001316	1	16	16	345	0	5	0	0	0.008696	0	345	1	1	1	1	1	1	1
Os4530.POR.1.pan0001311	1	14	14	511	0.8	1	0	0	0.019569	0	511	0.997065	1	0.986301	1	0.785714	1	0.986301
Os4530.POR.1.pan0001250	1	15	26	66	58.5	2	1.4	0.833333	0.893939	0	889	0.462447	0.979753	0.074241	0.923077	0.038462	0.932508	0
Os4530.POR.1.pan0001315	1	15	15	584	0	7	0	0.001712	0.003425	0	584	1	1	1	1	1	1	1
Os4530.POR.1.pan0001289	1	15	15	155	10.3	1	0.1	0	0.851351	0	276	0.573188	0.786232	0.268116	1	0.066667	0.786232	0.097826
Os4530.POR.1.pan0001319	1	15	15	237	10.1	1	0.1	0	0.050633	0	237	0.86948	1	0.666667	1	0.6	1	0.666667
Os4530.POR.1.pan0001291	1	15	18	1110	83.5	12	0.8	0	0.363551	0	1442	0.574973	0.808599	0.257975	1	0.055556	0.808599	0.010402
Os4530.POR.1.pan0001310	1	15	15	512	17.2	1	0.1	0	0.048421	0	523	0.92441	0.978967	0.613767	1	0.066667	0.978967	0.606119
Os4530.POR.1.pan0001332	1	9	9	181	11	2	0.2	0	0.220183	0	181	0.828729	1	0.60221	1	0.333333	1	0.60221
Os4530.POR.1.pan0001323	1	15	15	77	0	2	0	0	0	0	77	1	1	1	1	1	1	1
Os4530.POR.1.pan0001325	1	16	16	351	2.2	2	0	0	0.122507	0	372	0.969758	1	0.943548	1	0.1875	1	0.916667
Os4530.POR.1.pan0001326	1	16	16	376	4.5	4	0.1	0.005319	0.032895	0	376	0.988032	1	0.808511	1	0.9375	1	0.808511
Os4530.POR.1.pan0001327	1	15	15	378	0	5	0	0	0	0	378	1	1	1	1	1	1	1
Os4530.POR.1.pan0001293	1	15	15	1334	9.9	10	0.1	0.002999	0.008996	0	1340	0.988756	0.999254	0.885075	1	0.066667	0.997015	0.885075
Os4530.POR.1.pan0001328	1	16	16	371	0	5	0	0.005391	0.005391	0	371	1	1	1	1	1	1	1
Os4530.POR.1.pan0001334	1	16	16	304	9.2	6	0.2	0	0.055921	0	395	0.812816	1	0.76962	1	0.1875	1	0.76962
Os4530.POR.1.pan0001333	1	15	17	351	23.8	7	0.4	0.823529	0.823529	0	356	0.875248	0.985955	0.143258	1	0.117647	0.985955	0.129213
Os4530.POR.1.pan0001339	1	15	15	276	0.8	4	0.1	0	0.015152	0	276	0.997101	1	0.956522	1	0.933333	1	0.956522
Os4530.POR.1.pan0001337	1	15	15	267	3.2	2	0	0	0.011236	0	267	0.988015	1	0.820225	1	0.933333	1	0.820225
Os4530.POR.1.pan0001321	1	15	15	238	3.8	5	0.1	0	0.142857	0	242	0.964738	0.983471	0.752066	1	0.066667	0.983471	0.68595
Os4530.POR.1.pan0001342	1	15	15	247	0	1	0	0.182186	0.186235	0	247	1	1	1	1	1	1	1
Os4530.POR.1.pan0001344	1	15	15	190	0	1	0	0	0.021053	0	190	1	1	1	1	1	1	1
Os4530.POR.1.pan0001345	1	15	15	127	0.3	2	0	0	0.19685	0	131	0.971501	1	0.969466	1	0.066667	0.969466	0.969466
Os4530.POR.1.pan0001349	1	15	15	137	4.3	4	0.2	0	0.89781	0	268	0.527114	0.75	0.511194	1	0.066667	0.511194	0.261194
Os4530.POR.1.pan0001331	1	15	15	349	1.2	5	0.1	0	0.008596	0	368	0.950362	0.994565	0.942935	1	0.066667	0.94837	0.942935
Os4530.POR.1.pan0001320	1	16	17	573	23.8	2	0.1	0	0.864035	0	579	0.927969	0.989637	0.393782	1	0.058824	0.989637	0.031088
Os4530.POR.1.pan0000825	1	13	22	703	186.7	2	1.1	0	0.897778	0	4411	0.206983	0.884607	0.033326	0.772727	0.045455	0.541147	0
Os4530.POR.1.pan0001335	1	15	15	441	4.2	7	0.1	0	0.046455	0	441	0.953893	1	0.909297	1	0.4	1	0.897959
Os4530.POR.1.pan0001324	1	15	22	366	9.6	5	0.1	0	0.795031	0	393	0.892898	0.977099	0.409669	1	0.045455	0.946565	0.295165
Os4530.POR.1.pan0001348	1	15	15	145	13.8	5	0.2	0	0.517241	0	306	0.551198	0.895425	0.303922	1	0.066667	0.826797	0.147059
Os4530.POR.1.pan0001322	1	16	19	884	51.2	9	0.5	0.003394	0.880759	0	938	0.797834	1	0.383795	0.842105	0.210526	0.984009	0
Os4530.POR.1.pan0001352	1	15	16	164	4.3	3	0.1	0	0.854167	0	202	0.784653	0.811881	0.475248	1	0.0625	0.811881	0.188119
Os4530.POR.1.pan0001277	1	16	27	381	10.9	11	0.2	0	0.276657	0	454	0.747022	0.870044	0.528634	1	0.037037	0.870044	0.471366
Os4530.POR.1.pan0001351	1	15	15	97	0	3	0	0	0	0	97	1	1	1	1	1	1	1
Os4530.POR.1.pan0001347	1	15	15	607	8.6	10	0.2	0	0.102142	0	648	0.913683	1	0.858025	1	0.133333	1	0.858025
Os4530.POR.1.pan0001346	1	16	16	640	1.1	6	0	0.0125	0.028346	0	653	0.982293	0.998469	0.972435	1	0.125	0.998469	0.969372
Os4530.POR.1.pan0001353	1	15	15	591	1.3	4	0.1	0	0.006768	0	601	0.988907	1	0.983361	1	0.333333	1	0.983361
Os4530.POR.1.pan0001355	1	15	15	79	0	1	0	0	0	0	79	1	1	1	1	1	1	1
Os4530.POR.1.pan0001356	1	15	15	283	0.2	2	0	0.017668	0.017668	0	285	0.996023	1	0.992982	1	0.333333	1	0.992982
Os4530.POR.1.pan0001338	1	15	15	672	1.7	7	0.1	0	0.05997	0	672	0.995833	1	0.962798	1	0.733333	1	0.96131
Os4530.POR.1.pan0001268	1	16	26	856	66.4	3	0.3	0	0.886076	0	874	0.573887	0.979405	0.094966	0.923077	0.038462	0.979405	0
Os4530.POR.1.pan0001343	1	15	27	166	30.9	6	0.5	0	0.86747	0	710	0.461972	0.940845	0.233803	0.555556	0.074074	0.940845	0
Os4530.POR.1.pan0001366	1	11	11	349	1.1	1	0.1	0	0.091691	0	379	0.923723	0.952507	0.920844	1	0.090909	0.920844	0.873351
Os4530.POR.1.pan0001362	1	15	15	87	0	1	0	0	0	0	87	1	1	1	1	1	1	1
Os4530.POR.1.pan0001341	1	15	15	359	13.3	7	0.6	0	0.675676	0	396	0.816498	0.936869	0.560606	1	0.066667	0.906566	0.20202
Os4530.POR.1.pan0001361	1	15	15	231	0	6	0	0	0.004329	0	231	1	1	1	1	1	1	1
Os4530.POR.1.pan0001360	1	15	15	337	0.9	3	0	0	0.029499	0	352	0.961742	0.994318	0.957386	1	0.066667	0.963068	0.957386
Os4530.POR.1.pan0001367	1	11	11	300	19.9	4	0.3	0	0	0	300	0.933636	1	0.27	1	0.909091	1	0.27
Os4530.POR.1.pan0001359	1	16	16	331	1.4	7	0.1	0	0.096677	0	384	0.865397	0.919271	0.846354	1	0.0625	0.864583	0.809896
Os4530.POR.1.pan0001354	1	15	15	494	6.1	2	0.1	0.002024	0.018256	0	561	0.896138	1	0.878788	1	0.133333	1	0.878788
Os4530.POR.1.pan0001372	1	15	15	70	0	2	0	0	0	0	70	1	1	1	1	1	1	1
Os4530.POR.1.pan0001371	1	15	15	255	0	2	0	0.003922	0.007843	0	255	1	1	1	1	1	1	1
Os4530.POR.1.pan0001357	1	16	16	524	7.9	6	0.1	0	0.112426	0	528	0.975497	0.992424	0.753788	1	0.0625	0.992424	0.753788
Os4530.POR.1.pan0001373	1	16	16	307	2.9	9	0.1	0	0.332075	0	339	0.902655	0.943953	0.781711	1	0.125	0.943953	0.725664
Os4530.POR.1.pan0001377	1	5	5	423	0	5	0	0	0	0	423	1	1	1	1	1	1	1
Os4530.POR.1.pan0001370	1	15	15	382	0.1	1	0	0	0.020997	0	382	0.999476	1	0.997382	1	0.8	1	0.997382
Os4530.POR.1.pan0001363	1	15	15	692	26.9	4	0.2	0.010482	0.194853	0	789	0.727165	0.87706	0.56654	1	0.133333	0.87706	0.56654
Os4530.POR.1.pan0001374	1	16	16	218	0	5	0	0.004587	0.009174	0	218	1	1	1	1	1	1	1
Os4530.POR.1.pan0001358	1	16	17	341	14	11	0.6	0	0.857988	0	380	0.838235	0.978947	0.444737	1	0.058824	0.897368	0.028947
Os4530.POR.1.pan0001375	1	16	16	439	0	4	0	0	0.002278	0	439	1	1	1	1	1	1	1
Os4530.POR.1.pan0001376	1	15	15	322	0	2	0	0	0	0	322	1	1	1	1	1	1	1
Os4530.POR.1.pan0001340	1	15	15	1648	3.4	33	0.1	0	0.01861	0	1680	0.980079	0.997024	0.959524	1	0.066667	0.983929	0.95119
Os4530.POR.1.pan0001350	1	15	15	169	3	1	0.1	0	0.165517	0	170	0.933725	0.994118	0.847059	1	0.266667	0.994118	0.847059
Os4530.POR.1.pan0001381	1	15	15	399	1.1	5	0	0	0.012531	0	415	0.964016	1	0.961446	1	0.066667	0.961446	0.961446
Os4530.POR.1.pan0001382	1	15	16	151	4.5	1	0.1	0	0.848101	0	155	0.939113	0.974194	0.509677	1	0.0625	0.974194	0.393548
Os4530.POR.1.pan0001384	1	16	16	279	2.2	5	0.1	0.003584	0.098361	0	283	0.979019	1	0.862191	1	0.0625	0.985866	0.862191
Os4530.POR.1.pan0001379	1	14	14	530	0.6	9	0.1	0	0.026769	0	532	0.995838	1	0.983083	1	0.285714	1	0.975564
Os4530.POR.1.pan0001368	1	15	15	813	0	1	0	0	0.00492	0	813	1	1	1	1	1	1	1
Os4530.POR.1.pan0001388	1	15	15	390	0.5	1	0	0	0.038462	0	395	0.991561	0.997468	0.987342	1	0.4	0.997468	0.982278
Os4530.POR.1.pan0001380	1	15	15	348	2.3	5	0	0	0.025862	0	366	0.975956	1	0.95082	1	0.533333	1	0.945355
Os4530.POR.1.pan0001385	1	15	15	841	4.8	15	0.1	0	0.009044	0	849	0.989242	1	0.911661	1	0.066667	0.998822	0.911661
Os4530.POR.1.pan0001378	1	15	16	601	44.4	9	0.8	0	0.881679	0	1139	0.51723	0.975417	0.230026	0.9375	0.0625	0.527656	0
Os4530.POR.1.pan0001389	1	15	15	504	6.1	10	0	0	0.038741	0	504	0.987963	1	0.819444	1	0.933333	1	0.819444
Os4530.POR.1.pan0001386	1	15	15	260	24.8	4	0.5	0	0.517375	0	436	0.685015	1	0.33945	1	0.266667	0.997706	0.33945
Os4530.POR.1.pan0001365	1	15	16	341	41	6	0.6	0	0.514377	0	1026	0.372015	0.968811	0.305068	1	0.0625	0.361598	0.263158
Os4530.POR.1.pan0001391	1	15	15	183	3.4	7	0.2	0	0.20765	0	203	0.892282	1	0.783251	1	0.2	1	0.783251
Os4530.POR.1.pan0001397	1	15	15	687	0	3	0	0	0.021834	0	687	1	1	1	1	1	1	1
Os4530.POR.1.pan0001314	1	15	19	671	53.3	22	1.9	0.813008	0.846591	0	944	0.600859	0.866525	0.130297	0.789474	0.052632	0.726695	0
Os4530.POR.1.pan0001395	1	15	15	329	0.5	3	0.1	0	0.054545	0	336	0.979365	0.985119	0.967262	1	0.066667	0.985119	0.967262
Os4530.POR.1.pan0001393	1	16	16	222	6.1	3	0.1	0.004505	0.022523	0	319	0.714929	1	0.695925	1	0.0625	0.695925	0.695925
Os4530.POR.1.pan0001394	1	16	16	638	5.2	3	0.1	0	0.018083	0	638	0.98893	1	0.866771	1	0.5	1	0.860502
Os4530.POR.1.pan0001387	1	15	15	701	12.3	3	0.2	0	0.297735	0	801	0.842197	0.986267	0.762797	1	0.066667	0.875156	0.712859
Os4530.POR.1.pan0001399	1	15	15	521	0.1	7	0	0	0.025	0	521	0.999232	1	0.998081	1	0.6	1	0.998081
Os4530.POR.1.pan0001408	1	13	13	104	0	1	0	0.019231	0.048077	0	104	1	1	1	1	1	1	1
Os4530.POR.1.pan0001396	1	16	16	316	21.2	2	0.1	0.015823	0.018987	0	486	0.781379	1	0.650206	1	0.375	1	0.650206
Os4530.POR.1.pan0001411	1	5	5	334	2.4	3	0	0	0.008982	0	346	0.972254	1	0.965318	1	0.2	0.965318	0.965318
Os4530.POR.1.pan0001412	1	15	15	119	1.1	2	0.1	0	0.303922	0	122	0.96612	0.97541	0.836066	1	0.066667	0.97541	0.811475
Os4530.POR.1.pan0001415	1	15	15	552	0	2	0	0	0.016304	0	553	0.998192	0.998192	0.998192	1	0.2	0.998192	0.996383
Os4530.POR.1.pan0001405	1	15	15	309	1.6	4	0.2	0	0.156051	0	332	0.921888	0.945783	0.885542	1	0.066667	0.930723	0.846386
Os4530.POR.1.pan0001414	1	15	17	453	23.5	4	0.3	0.059603	0.409483	0	453	0.880795	1	0.423841	0.941176	0.823529	1	0
Os4530.POR.1.pan0001401	1	16	17	1057	89.6	4	0.2	0.008636	0.869919	0	1069	0.702691	0.988775	0.108513	1	0.117647	0.988775	0.057063
Os4530.POR.1.pan0001390	1	15	15	597	21.5	8	0.1	0	0.017408	0	597	0.936683	1	0.472362	1	0.666667	1	0.472362
Os4530.POR.1.pan0000828	1	15	37	200	70.1	2	0.5	0.885	0.905594	0	1902	0.258718	0.775499	0.057308	0.72973	0.027027	0.766562	0
Os4530.POR.1.pan0001417	1	16	16	693	0	5	0	0.007215	0.01443	0	693	1	1	1	1	1	1	1
Os4530.POR.1.pan0001418	1	15	15	454	0.8	9	0.2	0	0.204494	0	487	0.930322	0.934292	0.913758	1	0.133333	0.934292	0.848049
Os4530.POR.1.pan0001419	1	16	16	473	4.9	13	0.1	0	0.050633	0	473	0.976216	1	0.835095	1	0.625	1	0.799154
Os4530.POR.1.pan0001402	1	15	15	131	5.3	4	0.2	0	0.236641	0	213	0.711424	0.86385	0.615023	1	0.066667	0.798122	0.558685
Os4530.POR.1.pan0001410	1	15	15	428	2.6	14	0.1	0	0.037383	0	454	0.954479	1	0.942731	1	0.133333	1	0.942731
Os4530.POR.1.pan0001398	1	16	16	1066	90.5	11	0.9	0.052308	0.859649	0	1067	0.786785	0.999063	0.106842	1	0.25	0.999063	0.051546
Os4530.POR.1.pan0001420	1	15	15	545	3.6	11	0	0	0.046843	0	545	0.990214	1	0.900917	1	0.666667	1	0.875229
Os4530.POR.1.pan0001421	1	15	15	204	0.1	4	0	0.039216	0.17734	0	204	0.99902	1	0.995098	1	0.8	1	0.995098
Os4530.POR.1.pan0001407	1	15	15	305	11.2	8	0.3	0	0.15082	0	408	0.852451	0.995098	0.747549	1	0.133333	0.995098	0.664216
Os4530.POR.1.pan0001424	1	15	15	532	0.7	2	0.1	0	0.103383	0	542	0.98278	1	0.98155	1	0.066667	0.98155	0.98155
Os4530.POR.1.pan0001167	1	16	21	3062	275.8	26	2.2	0.803279	0.880435	0	3210	0.742026	0.991589	0.019003	0.904762	0.047619	0.966978	0
Os4530.POR.1.pan0001409	1	15	15	121	3.3	1	0.3	0	0.289855	0	185	0.688649	0.897297	0.654054	1	0.066667	0.745946	0.643243
Os4530.POR.1.pan0001416	1	15	15	352	62.1	6	0.5	0	0.21875	0	979	0.478311	0.97855	0.359551	1	0.066667	0.939734	0.309499
Os4530.POR.1.pan0001425	1	15	16	374	19.5	7	0.3	0	0.83871	0	374	0.946357	1	0.165775	1	0.875	1	0.160428
Os4530.POR.1.pan0001426	1	15	15	445	0	7	0	0.002247	0.004494	0	445	1	1	1	1	1	1	1
Os4530.POR.1.pan0001427	1	15	15	408	2.1	5	0	0	0.019608	0	427	0.972521	1	0.955504	1	0.2	1	0.955504
Os4530.POR.1.pan0001400	1	16	16	714	0.8	10	0	0	0.109687	0	714	0.998424	1	0.983193	1	0.875	1	0.978992
Os4530.POR.1.pan0001422	1	13	13	168	6.1	6	0.2	0	0.308943	0	187	0.79926	0.973262	0.57754	1	0.076923	0.898396	0.561497
Os4530.POR.1.pan0001432	1	15	15	347	0.7	3	0.1	0	0.044379	0	347	0.995197	1	0.974063	1	0.733333	1	0.962536
Os4530.POR.1.pan0001433	1	15	15	161	1.1	3	0	0	0.118012	0	174	0.935249	0.982759	0.91954	1	0.2	0.982759	0.908046
Os4530.POR.1.pan0001435	1	15	15	214	0	2	0	0	0	0	214	1	1	1	1	1	1	1
Os4530.POR.1.pan0001430	1	15	15	255	18.5	6	0.4	0	0.352941	0	255	0.684183	1	0.4	1	0.4	1	0.247059
Os4530.POR.1.pan0001431	1	15	15	567	3.3	2	0	0	0.022928	0	567	0.994121	1	0.911817	1	0.933333	1	0.911817
Os4530.POR.1.pan0001403	1	15	15	284	17.2	5	0.3	0	0.614943	0	335	0.805572	1	0.453731	0.933333	0.466667	1	0
Os4530.POR.1.pan0001429	1	15	15	259	9	1	0.1	0	0.050193	0	336	0.831151	0.997024	0.770833	1	0.266667	0.997024	0.767857
Os4530.POR.1.pan0001434	1	15	15	417	13.1	6	0.2	0	0.07855	0	436	0.886086	0.995413	0.720183	1	0.133333	0.995413	0.720183
Os4530.POR.1.pan0001428	1	16	16	621	0.5	2	0	0	0.011345	0	621	0.996779	1	0.993559	1	0.5	1	0.993559
Os4530.POR.1.pan0001438	1	15	15	157	0	1	0	0	0	0	157	1	1	1	1	1	1	1
Os4530.POR.1.pan0001317	1	15	41	233	35.7	1	0.3	0	0.774892	0	959	0.313563	0.978102	0.173097	0.512195	0.02439	0.911366	0
Os4530.POR.1.pan0001423	1	12	12	512	20.7	11	0.7	0	0.131799	0	515	0.940453	0.994175	0.504854	1	0.25	0.994175	0.485437
Os4530.POR.1.pan0001383	1	15	15	414	0.6	2	0.1	0	0.103448	0	417	0.989129	0.995204	0.973621	1	0.066667	0.995204	0.964029
Os4530.POR.1.pan0001447	1	15	15	162	0	2	0	0	0.006173	0	162	1	1	1	1	1	1	1
Os4530.POR.1.pan0001413	1	5	9	456	59.5	13	1.4	0.593909	0.593909	0	562	0.608936	0.951957	0.211744	1	0.111111	0.912811	0.206406
Os4530.POR.1.pan0001451	1	15	15	122	0	1	0	0	0	0	122	1	1	1	1	1	1	1
Os4530.POR.1.pan0001442	1	15	15	202	6.9	1	0	0	0.00495	0	202	0.965677	1	0.485149	1	0.933333	1	0.485149
Os4530.POR.1.pan0001448	1	15	15	303	0	7	0	0.006601	0.006601	0	303	1	1	1	1	1	1	1
Os4530.POR.1.pan0001404	1	15	15	1257	11.4	12	0.1	0	0.180049	0	1345	0.952416	0.997026	0.916729	1	0.066667	0.996283	0.866171
Os4530.POR.1.pan0001450	1	15	15	292	0.1	5	0	0	0.041096	0	293	0.99727	1	0.996587	1	0.2	1	0.996587
Os4530.POR.1.pan0001439	1	15	15	617	0	1	0	0	0.008104	0	617	1	1	1	1	1	1	1
Os4530.POR.1.pan0001441	1	13	13	391	7.2	1	0	0	0.02046	0	393	0.970053	1	0.819338	1	0.384615	1	0.819338
Os4530.POR.1.pan0001452	1	15	15	330	2.4	3	0	0.00303	0.012121	0	356	0.936704	1	0.926966	1	0.133333	1	0.926966
Os4530.POR.1.pan0001437	1	15	15	983	0.7	1	0.1	0	0.004069	0	988	0.997301	1	0.994939	1	0.466667	1	0.994939
Os4530.POR.1.pan0001446	1	15	15	563	0.4	4	0	0	0.026738	0	566	0.995053	1	0.991166	1	0.2	1	0.989399
Os4530.POR.1.pan0001455	1	15	15	97	0.5	3	0	0.010638	0.117021	0	99	0.967003	1	0.949495	1	0.066667	0.979798	0.919192
Os4530.POR.1.pan0001436	1	15	15	693	5.3	5	0.1	0	0.008658	0	737	0.931886	0.998643	0.894166	1	0.066667	0.940299	0.894166
Os4530.POR.1.pan0001444	1	16	16	322	0.6	9	0	0	0.044164	0	329	0.978153	1	0.963526	1	0.0625	0.978723	0.963526
Os4530.POR.1.pan0001443	1	15	15	699	12.2	14	0.3	0	0.014306	0	737	0.948621	1	0.742198	1	0.333333	1	0.742198
Os4530.POR.1.pan0001460	1	14	14	76	12.2	1	0.1	0	0.064103	0	204	0.462885	0.990196	0.372549	1	0.142857	0.990196	0.372549
Os4530.POR.1.pan0001466	1	15	15	136	0.5	1	0	0	0.030303	0	136	0.992157	1	0.970588	1	0.733333	1	0.970588
Os4530.POR.1.pan0001470	1	15	15	177	1.4	8	0.1	0	0.019231	0	177	0.99209	1	0.881356	1	0.933333	1	0.881356
Os4530.POR.1.pan0001464	1	15	15	383	4.9	2	0.1	0.002611	0.320388	0	466	0.811302	0.821888	0.66309	1	0.066667	0.821888	0.484979
Os4530.POR.1.pan0001465	1	15	15	469	4.3	12	0.1	0.006397	0.012346	0	469	0.990903	1	0.863539	1	0.933333	1	0.863539
Os4530.POR.1.pan0001445	1	15	15	938	9.6	5	0	0	0.012702	0	941	0.965569	0.996812	0.917109	1	0.2	0.996812	0.917109
Os4530.POR.1.pan0001467	1	15	15	484	0	3	0	0.006198	0.006198	0	484	1	1	1	1	1	1	1
Os4530.POR.1.pan0001453	1	16	16	141	31.7	2	0.5	0	0.542169	0	521	0.354846	1	0.159309	1	0.125	0.946257	0.138196
Os4530.POR.1.pan0001468	1	15	15	170	0	4	0	0	0.005882	0	170	1	1	1	1	1	1	1
Os4530.POR.1.pan0001469	1	15	15	249	0.1	1	0	0	0.02008	0	251	0.992563	1	0.992032	1	0.066667	0.992032	0.992032
Os4530.POR.1.pan0001473	1	15	15	359	2.7	2	0	0	0.041916	0	359	0.986072	1	0.930362	1	0.8	1	0.930362
Os4530.POR.1.pan0001472	1	15	15	158	5.3	4	0.1	0	0.141026	0	239	0.67894	0.987448	0.65272	1	0.066667	0.661088	0.644351
Os4530.POR.1.pan0001449	1	16	16	223	3.8	5	0.1	0	0.216216	0	264	0.887784	1	0.840909	1	0.125	1	0.742424
Os4530.POR.1.pan0001458	1	16	21	349	27	3	0.1	0	0.8	0	349	0.806249	1	0.186246	1	0.761905	1	0.186246
Os4530.POR.1.pan0001461	1	15	15	1002	16.5	2	0.1	0.156687	0.156687	0	1002	0.956487	1	0.868263	1	0.733333	1	0.742515
Os4530.POR.1.pan0001477	1	15	15	121	0.4	4	0.1	0	0.008696	0	121	0.996694	1	0.950413	1	0.933333	1	0.950413
Os4530.POR.1.pan0001471	1	15	15	623	5.8	12	0.1	0.009631	0.066667	0	707	0.907591	0.953324	0.881188	1	0.066667	0.953324	0.881188
Os4530.POR.1.pan0001476	1	15	15	233	0.2	1	0	0	0.013043	0	233	0.997711	1	0.987124	1	0.666667	1	0.987124
Os4530.POR.1.pan0001479	1	14	14	365	2.4	2	0.1	0	0.019178	0	386	0.957254	1	0.945596	1	0.214286	1	0.945596
Os4530.POR.1.pan0001364	1	15	16	1583	94.1	3	0.2	0.356122	0.456122	0	1588	0.825882	0.996851	0.215995	1	0.25	0.996851	0.027708
Os4530.POR.1.pan0001480	1	14	14	406	0	2	0	0	0.012315	0	406	1	1	1	1	1	1	1
Os4530.POR.1.pan0001488	1	15	15	223	12	5	0.1	0	0.394619	0	318	0.832914	0.990566	0.701258	1	0.466667	0.990566	0.679245
Os4530.POR.1.pan0001483	1	15	15	284	1.6	2	0.1	0	0.380769	0	293	0.963823	0.969283	0.887372	1	0.066667	0.969283	0.856655
Os4530.POR.1.pan0001489	1	15	15	228	0.9	1	0.1	0	0.334884	0	230	0.986957	0.991304	0.934783	1	0.066667	0.991304	0.917391
Os4530.POR.1.pan0001481	1	16	16	367	0.9	1	0.1	0	0.076271	0	367	0.995232	1	0.964578	1	0.75	1	0.961853
Os4530.POR.1.pan0001482	1	6	7	871	100.7	5	0.5	0	0.776316	0	871	0.848614	1	0.174512	1	0.571429	1	0.027554
Os4530.POR.1.pan0001487	1	16	16	202	0	2	0	0.158416	0.188119	0	202	1	1	1	1	1	1	1
Os4530.POR.1.pan0001336	1	15	15	1927	13.3	17	0.2	0	0.060121	0	1953	0.972862	0.999488	0.928315	1	0.066667	0.999488	0.887353
Os4530.POR.1.pan0001486	1	11	11	164	0	1	0	0	0	0	164	1	1	1	1	1	1	1
Os4530.POR.1.pan0001494	1	15	15	151	1.9	3	0	0	0.181818	0	151	0.977042	1	0.81457	1	0.733333	1	0.81457
Os4530.POR.1.pan0001493	1	15	15	374	0	2	0	0.122995	0.122995	0	374	1	1	1	1	1	1	1
Os4530.POR.1.pan0001495	1	15	15	135	0	1	0	0	0.014815	0	135	1	1	1	1	1	1	1
Os4530.POR.1.pan0001491	1	15	15	350	11.2	5	0.1	0	0.124498	0	350	0.940952	1	0.645714	1	0.8	1	0.634286
Os4530.POR.1.pan0001492	1	15	15	86	0.7	2	0.1	0	0.069767	0	93	0.939785	1	0.924731	1	0.2	1	0.924731
Os4530.POR.1.pan0001496	1	15	15	207	0.1	4	0	0	0.038647	0	208	0.995513	1	0.995192	1	0.066667	0.995192	0.995192
Os4530.POR.1.pan0001475	1	15	16	428	20.2	6	0.2	0	0.842593	0	471	0.858413	0.955414	0.229299	1	0.125	0.908705	0.046709
Os4530.POR.1.pan0001440	1	15	18	705	54.8	7	0.4	0	0.860215	0	731	0.73803	1	0.254446	0.833333	0.055556	0.964432	0
Os4530.POR.1.pan0001502	1	6	6	251	0	2	0	0	0	0	251	1	1	1	1	1	1	1
Os4530.POR.1.pan0001503	1	11	12	251	0.3	2	0	0	0.306773	0	254	0.990157	1	0.988189	1	0.166667	1	0.988189
Os4530.POR.1.pan0001459	1	16	16	296	15.1	11	0.1	0	0	0	417	0.818645	1	0.709832	1	0.375	1	0.709832
Os4530.POR.1.pan0001504	1	15	15	227	0	2	0	0	0.004405	0	227	1	1	1	1	1	1	1
Os4530.POR.1.pan0001501	1	15	15	212	0	1	0	0	0.009434	0	212	1	1	1	1	1	1	1
Os4530.POR.1.pan0001499	1	15	15	211	0	8	0	0	0.004739	0	211	1	1	1	1	1	1	1
Os4530.POR.1.pan0001500	1	16	16	416	0	1	0	0	0.007212	0	416	1	1	1	1	1	1	1
Os4530.POR.1.pan0001505	1	15	15	126	0	6	0	0	0.007937	0	126	1	1	1	1	1	1	1
Os4530.POR.1.pan0001457	1	15	15	380	20.9	6	0.1	0.034211	0.034211	0	542	0.855105	0.994465	0.701107	1	0.133333	0.99262	0.697417
Os4530.POR.1.pan0001490	1	16	16	593	13.5	6	0.1	0	0.02122	0	593	0.976602	1	0.63575	1	0.8125	1	0.63575
Os4530.POR.1.pan0001454	1	15	26	163	24.8	1	0.4	0.871166	0.871166	0	708	0.366308	1	0.230226	0.576923	0.038462	0.668079	0
Os4530.POR.1.pan0001507	1	15	15	245	15	1	0	0	0.012245	0	385	0.709091	1	0.636364	1	0.2	1	0.636364
Os4530.POR.1.pan0001509	1	15	15	100	8.4	2	0.1	0	0.761905	0	100	0.842	1	0.21	1	0.8	1	0.21
Os4530.POR.1.pan0001506	1	15	15	280	4.1	5	0.2	0	0.144628	0	293	0.929693	0.955631	0.825939	1	0.2	0.955631	0.78157
Os4530.POR.1.pan0001508	1	12	12	254	0	1	0	0	0	0	254	1	1	1	1	1	1	1
Os4530.POR.1.pan0001511	1	15	15	319	0	5	0	0	0.003135	0	319	1	1	1	1	1	1	1
Os4530.POR.1.pan0001513	1	15	15	121	0.1	1	0	0.082645	0.083333	0	121	0.998347	1	0.991736	1	0.8	1	0.991736
Os4530.POR.1.pan0001515	1	14	14	149	1.7	5	0.1	0.073826	0.096552	0	164	0.929007	1	0.884146	1	0.214286	1	0.865854
Os4530.POR.1.pan0001498	1	15	15	208	0.3	4	0	0	0.086538	0	212	0.980818	0.995283	0.971698	1	0.066667	0.981132	0.971698
Os4530.POR.1.pan0001516	1	15	15	80	0	1	0	0	0.0125	0	80	1	1	1	1	1	1	1
Os4530.POR.1.pan0001484	1	15	30	91	82	3	0.2	0	0.863158	0	1005	0.53005	1	0.085572	1	0.333333	1	0.020896
Os4530.POR.1.pan0001497	1	15	15	385	20.4	14	0.7	0	0.851351	0	392	0.891837	0.982143	0.188776	1	0.266667	0.982143	0.012755
Os4530.POR.1.pan0001478	1	15	15	942	50.7	4	0.3	0	0.011665	0	1703	0.582971	0.999413	0.553142	1	0.066667	0.553729	0.553142
Os4530.POR.1.pan0001520	1	15	15	177	0.2	1	0	0	0.165714	0	177	0.998117	1	0.988701	1	0.8	1	0.983051
Os4530.POR.1.pan0001456	1	16	16	452	32	17	0.1	0.10177	0.10177	0	731	0.838406	0.98632	0.618331	1	0.0625	0.98632	0.593707
Os4530.POR.1.pan0001512	1	15	15	753	12	5	0.1	0	0.051576	0	762	0.943482	0.988189	0.759843	1	0.066667	0.988189	0.732283
Os4530.POR.1.pan0001522	1	15	15	297	0	2	0	0	0.006734	0	297	1	1	1	1	1	1	1
Os4530.POR.1.pan0001514	1	15	15	408	17.3	12	0.5	0	0.179592	0	679	0.645655	0.879234	0.600884	1	0.066667	0.873343	0.600884
Os4530.POR.1.pan0001521	1	15	15	414	14.7	10	0	0	0.019324	0	526	0.872243	1	0.787072	1	0.4	1	0.787072
Os4530.POR.1.pan0001524	1	16	16	106	0	2	0	0	0	0	106	1	1	1	1	1	1	1
Os4530.POR.1.pan0001523	1	15	15	321	2.5	1	0	0	0.067138	0	321	0.990862	1	0.88162	1	0.8	1	0.88162
Os4530.POR.1.pan0001525	1	15	15	175	0	3	0	0	0.011429	0	175	1	1	1	1	1	1	1
Os4530.POR.1.pan0001530	1	15	15	226	0	1	0	0	0.013274	0	226	1	1	1	1	1	1	1
Os4530.POR.1.pan0001532	1	15	15	200	21.1	3	0.4	0	0.242424	0	495	0.415488	1	0.333333	1	0.066667	0.40404	0.323232
Os4530.POR.1.pan0001527	1	15	15	193	0	3	0	0	0	0	193	1	1	1	1	1	1	1
Os4530.POR.1.pan0001541	1	5	5	131	0	1	0	0	0.007634	0	131	1	1	1	1	1	1	1
Os4530.POR.1.pan0000927	1	16	37	1731	127.9	4	1.1	0	0.886121	0	4162	0.26777	0.604757	0.051658	0.621622	0.027027	0.577367	0
Os4530.POR.1.pan0001533	1	15	15	280	13.7	7	0.4	0	0.40678	0	346	0.677071	0.809249	0.5	1	0.066667	0.809249	0.491329
Os4530.POR.1.pan0001526	1	15	15	707	3.6	5	0.1	0	0.009915	0	761	0.933684	1	0.927727	1	0.066667	0.929041	0.927727
Os4530.POR.1.pan0001531	1	16	16	126	1.7	5	0.1	0	0.512821	0	152	0.814145	0.875	0.671053	1	0.0625	0.828947	0.598684
Os4530.POR.1.pan0001290	1	15	18	2437	173.3	7	0.5	0	0.868056	0	2587	0.775867	0.983378	0.055663	0.888889	0.222222	0.982605	0
Os4530.POR.1.pan0001485	1	15	15	1277	0.1	16	0	0	0.00627	0	1277	0.999635	1	0.999217	1	0.533333	1	0.999217
Os4530.POR.1.pan0001537	1	16	16	130	0.1	3	0	0	0.03876	0	130	0.998558	1	0.992308	1	0.8125	1	0.992308
Os4530.POR.1.pan0001538	1	15	15	106	0	1	0	0	0.084906	0	106	1	1	1	1	1	1	1
Os4530.POR.1.pan0001518	1	16	16	440	28.1	4	0.2	0	0.178862	0	535	0.756192	0.996262	0.229907	1	0.0625	0.82243	0.229907
Os4530.POR.1.pan0001542	1	15	15	109	0	1	0	0	0	0	109	1	1	1	1	1	1	1
Os4530.POR.1.pan0001539	1	15	15	114	0	1	0	0	0.008772	0	114	1	1	1	1	1	1	1
Os4530.POR.1.pan0001517	1	16	16	322	6.3	6	0.1	0	0.006211	0	322	0.956522	1	0.826087	1	0.75	1	0.826087
Os4530.POR.1.pan0001534	1	15	18	706	52.4	8	0.6	0	0.335106	0	706	0.787063	1	0.266289	0.833333	0.666667	1	0
Os4530.POR.1.pan0001544	1	15	15	120	4.2	1	0.1	0	0.863636	0	139	0.869065	0.942446	0.47482	1	0.066667	0.942446	0.338129
Os4530.POR.1.pan0001543	1	15	15	466	0.4	7	0	0	0.025862	0	470	0.992482	1	0.987234	1	0.066667	0.997872	0.987234
Os4530.POR.1.pan0001548	1	15	15	455	6.3	5	0.1	0	0	0	455	0.957802	1	0.894505	1	0.6	1	0.894505
Os4530.POR.1.pan0001551	1	15	15	221	1.5	6	0.1	0	0.019608	0	234	0.943305	1	0.871795	1	0.066667	0.944444	0.871795
Os4530.POR.1.pan0001547	1	15	15	464	9.6	6	0.1	0	0.087209	0	529	0.876244	1	0.650284	1	0.066667	0.899811	0.616257
Os4530.POR.1.pan0001556	1	15	15	94	0	3	0	0	0.021277	0	94	1	1	1	1	1	1	1
Os4530.POR.1.pan0001049	1	15	25	1411	144.1	2	0.9	0	0.83983	0	5602	0.263806	0.583542	0.040164	0.64	0.04	0.358622	0
Os4530.POR.1.pan0001557	1	15	15	204	5	3	0.1	0	0.442424	0	212	0.90283	0.990566	0.778302	1	0.066667	0.962264	0.768868
Os4530.POR.1.pan0001545	1	15	30	67	3.2	2	0.1	0.84375	0.889764	0	177	0.396987	0.785311	0.361582	0.566667	0.033333	0.559322	0
Os4530.POR.1.pan0001558	1	15	15	431	0.1	3	0	0	0.009302	0	431	0.999536	1	0.99768	1	0.8	1	0.99768
Os4530.POR.1.pan0001528	1	16	16	1092	27.8	24	0.8	0	0.02795	0	1092	0.971612	1	0.589744	1	0.75	1	0.589744
Os4530.POR.1.pan0001474	1	16	16	823	21.3	18	0.6	0.046173	0.192496	0	1038	0.834116	0.94605	0.590559	1	0.0625	0.899807	0.515414
Os4530.POR.1.pan0001564	1	15	15	235	0	5	0	0	0.004255	0	235	1	1	1	1	1	1	1
Os4530.POR.1.pan0001559	1	16	16	455	12.4	4	0.1	0	0.084848	0	455	0.896291	1	0.725275	1	0.5	1	0.725275
Os4530.POR.1.pan0001560	1	15	15	350	20.8	8	0.4	0	0.243243	0	370	0.756937	0.945946	0.5	1	0.466667	0.945946	0.4
Os4530.POR.1.pan0001553	1	15	15	830	1.3	11	0	0	0.025926	0	830	0.998394	1	0.975904	1	0.933333	1	0.975904
Os4530.POR.1.pan0001562	1	15	15	479	1	1	0.1	0.012739	0.031315	0	479	0.993319	1	0.983299	1	0.6	1	0.983299
Os4530.POR.1.pan0001535	1	16	29	201	18.5	3	0.1	0.860697	0.860697	0	450	0.68751	0.948889	0.446667	1	0.068965	0.948889	0.324444
Os4530.POR.1.pan0001546	1	13	13	76	10.6	3	0.1	0	0.558824	0	266	0.343262	0.796992	0.285714	1	0.076923	0.424812	0.180451
Os4530.POR.1.pan0001566	1	15	15	417	8.5	17	0.2	0	0.093842	0	431	0.936582	1	0.791183	1	0.133333	1	0.767981
Os4530.POR.1.pan0001529	1	16	29	581	45.2	3	0.2	0	0.862857	0	735	0.511799	0.998639	0.084354	0.827586	0.103448	0.998639	0
Os4530.POR.1.pan0001563	1	15	15	177	11.8	1	0.1	0	0.474576	0	177	0.823729	1	0.333333	1	0.4	1	0.333333
Os4530.POR.1.pan0001567	1	15	15	347	0	4	0	0	0.002882	0	347	1	1	1	1	1	1	1
Os4530.POR.1.pan0001565	1	15	15	482	1.8	7	0.1	0	0.048626	0	507	0.952794	1	0.932939	1	0.066667	0.95069	0.932939
Os4530.POR.1.pan0001568	1	15	15	275	7.5	3	0	0	0.18125	0	276	0.960628	0.996377	0.57971	1	0.066667	0.996377	0.543478
Os4530.POR.1.pan0001552	1	16	19	348	18.8	2	0.1	0	0.901163	0	511	0.69863	0.976517	0.336595	0.947368	0.052632	0.976517	0
Os4530.POR.1.pan0001572	1	16	16	205	0	2	0	0.004878	0.014634	0	205	1	1	1	1	1	1	1
Os4530.POR.1.pan0001575	1	15	15	100	4.5	3	0.1	0	0.151515	0	100	0.864	1	0.66	1	0.6	1	0.66
Os4530.POR.1.pan0001549	1	14	14	1146	3.2	10	0	0	0.061062	0	1173	0.973389	0.976982	0.940324	1	0.071429	0.976982	0.940324
Os4530.POR.1.pan0001561	1	15	15	494	33.4	1	0.5	0	0.354379	0	788	0.756176	0.950508	0.623096	1	0.4	0.950508	0.573604
Os4530.POR.1.pan0001550	1	15	15	502	77.1	16	1	0	0.250497	0	1582	0.346186	0.986726	0.06574	1	0.066667	0.32048	0.064475
Os4530.POR.1.pan0001540	1	16	31	147	79.8	7	0.7	0	0.884354	0	1224	0.487429	1	0.120098	0.516129	0.032258	0.827614	0
Os4530.POR.1.pan0001555	1	15	18	257	18.2	4	0.3	0	0.775194	0	342	0.59909	0.918129	0.345029	0.833333	0.055556	0.842105	0
Os4530.POR.1.pan0001578	1	15	15	318	4.5	5	0.1	0	0.111111	0	318	0.982809	1	0.792453	1	0.933333	1	0.742138
Os4530.POR.1.pan0001577	1	15	15	525	0.1	1	0	0	0.011429	0	526	0.998606	1	0.998099	1	0.266667	1	0.998099
Os4530.POR.1.pan0001576	1	16	16	138	2	6	0.1	0	0.401869	0	139	0.982014	1	0.769784	1	0.5	1	0.76259
Os4530.POR.1.pan0001579	1	15	15	457	0	1	0	0	0.002188	0	457	1	1	1	1	1	1	1
Os4530.POR.1.pan0001583	1	15	15	241	4.9	4	0.1	0.004149	0.058091	0	241	0.979806	1	0.697095	1	0.933333	1	0.697095
Os4530.POR.1.pan0001580	1	15	15	181	3.9	6	0.1	0.005525	0.135593	0	216	0.879012	1	0.819444	1	0.2	1	0.708333
Os4530.POR.1.pan0001585	1	15	15	324	0	7	0	0	0.003086	0	324	1	1	1	1	1	1	1
Os4530.POR.1.pan0001581	1	15	15	381	0.8	10	0	0	0.203252	0	393	0.96743	0.969466	0.938931	1	0.066667	0.969466	0.908397
Os4530.POR.1.pan0001573	1	15	15	551	0.2	2	0	0.010929	0.010929	0	551	0.998185	1	0.99637	1	0.4	1	0.99637
Os4530.POR.1.pan0001587	1	15	15	204	0.2	1	0	0	0.034826	0	204	0.99902	1	0.985294	1	0.933333	1	0.985294
Os4530.POR.1.pan0001570	1	15	15	419	3.5	7	0.1	0.007212	0.155914	0	443	0.9386	0.990971	0.839729	1	0.066667	0.945824	0.785553
Os4530.POR.1.pan0001406	1	15	15	436	13.4	11	0.4	0	0.444444	0	480	0.810556	0.908333	0.502083	1	0.066667	0.908333	0.36875
Os4530.POR.1.pan0001584	1	16	16	488	0.4	1	0	0	0.020576	0	493	0.990238	0.993915	0.985801	1	0.5	0.993915	0.975659
Os4530.POR.1.pan0001589	1	15	15	83	1	1	0.1	0	0.164384	0	85	0.966275	1	0.858824	1	0.2	1	0.847059
Os4530.POR.1.pan0001519	1	16	18	1520	73.7	10	0.7	0	0.786723	0	1724	0.76956	0.892691	0.410673	1	0.055556	0.881671	0.017981
Os4530.POR.1.pan0001574	1	15	15	591	14.4	20	0.3	0	0.129983	0	795	0.752621	0.971069	0.65283	1	0.066667	0.78239	0.638994
Os4530.POR.1.pan0001588	1	13	13	157	2.5	4	0.1	0.025478	0.131429	0	203	0.79083	0.91133	0.773399	1	0.076923	0.773399	0.773399
Os4530.POR.1.pan0001593	1	15	15	307	65.3	6	0.2	0	0.074349	0	856	0.526713	1	0.314252	1	0.266667	1	0.314252
Os4530.POR.1.pan0001596	1	15	15	455	0	2	0	0	0.004396	0	455	1	1	1	1	1	1	1
Os4530.POR.1.pan0001591	1	15	15	317	7.5	9	0.4	0	0.172414	0	420	0.76254	1	0.690476	1	0.066667	0.754762	0.690476
Os4530.POR.1.pan0001595	1	15	15	147	2.4	3	0	0.144828	0.144828	0	186	0.798566	0.978495	0.77957	1	0.066667	0.790323	0.758065
Os4530.POR.1.pan0001594	1	11	11	423	1.4	1	0.1	0	0.026961	0	424	0.994854	1	0.962264	1	0.272727	1	0.959906
Os4530.POR.1.pan0001605	1	15	15	459	0.3	8	0	0.006536	0.013072	0	464	0.989943	1	0.989224	1	0.066667	0.989224	0.989224
Os4530.POR.1.pan0001603	1	16	16	292	0	8	0	0	0	0	292	1	1	1	1	1	1	1
Os4530.POR.1.pan0001599	1	15	15	486	13.1	17	0.5	0	0.380822	0	486	0.885185	1	0.751029	1	0.6	1	0.516461
Os4530.POR.1.pan0001571	1	15	15	892	6.7	1	0.1	0.012332	0.085805	0	944	0.963842	1	0.939619	1	0.6	1	0.884534
Os4530.POR.1.pan0001604	1	16	16	287	0.6	6	0	0	0.098592	0	293	0.976962	1	0.969283	1	0.0625	0.979522	0.969283
Os4530.POR.1.pan0001600	1	15	15	616	13.8	17	0.4	0	0.148936	0	729	0.850114	1	0.709191	1	0.133333	1	0.613169
Os4530.POR.1.pan0001597	1	15	15	396	3	1	0.1	0.010101	0.115385	0	396	0.985185	1	0.919192	1	0.866667	1	0.876263
Os4530.POR.1.pan0001590	1	15	27	198	15.2	5	0.2	0.868687	0.87619	0	532	0.512392	0.977444	0.336466	1	0.037037	0.635338	0.030075
Os4530.POR.1.pan0001609	1	15	15	429	0	7	0	0.002331	0.004662	0	429	1	1	1	1	1	1	1
Os4530.POR.1.pan0001613	1	15	15	234	3.4	5	0	0	0.115702	0	268	0.901741	0.996269	0.873134	1	0.2	0.996269	0.869403
Os4530.POR.1.pan0001615	1	14	14	298	1.5	7	0.1	0	0.013423	0	307	0.96859	1	0.912052	1	0.071429	0.970684	0.912052
Os4530.POR.1.pan0001611	1	15	15	324	25.6	2	0	0	0.256173	0	376	0.743972	0.970745	0.236702	1	0.066667	0.861702	0.236702
Os4530.POR.1.pan0001592	1	15	15	753	76	6	0.4	0	0.859649	0	784	0.748044	0.97449	0.141582	1	0.133333	0.97449	0.075255
Os4530.POR.1.pan0001536	1	16	25	524	10.8	3	0.3	0	0.391509	0	598	0.830702	0.948161	0.660535	1	0.04	0.924749	0.588629
Os4530.POR.1.pan0001598	1	16	16	149	8.7	2	0.2	0	0.239583	0	278	0.632644	0.845324	0.535971	1	0.1875	0.845324	0.535971
Os4530.POR.1.pan0001602	1	15	15	434	5.3	2	0.2	0	0.105991	0	469	0.930633	0.993603	0.848614	1	0.2	0.993603	0.840085
Os4530.POR.1.pan0001606	1	15	15	550	3.9	9	0.1	0	0.071567	0	555	0.961802	0.990991	0.931532	1	0.133333	0.990991	0.881081
Os4530.POR.1.pan0001616	1	15	15	451	4	9	0	0	0.023923	0	452	0.985398	1	0.882743	1	0.066667	0.997788	0.882743
Os4530.POR.1.pan0001612	1	16	16	492	4	1	0.1	0	0.114219	0	492	0.990473	1	0.871951	1	0.9375	1	0.847561
Os4530.POR.1.pan0001610	1	15	15	235	1.4	4	0.1	0	0.109589	0	236	0.985311	1	0.927966	1	0.066667	0.995763	0.915254
Os4530.POR.1.pan0001619	1	15	15	224	0.1	2	0	0	0.144144	0	224	0.999405	1	0.991071	1	0.933333	1	0.991071
Os4530.POR.1.pan0001623	1	15	15	191	1.9	1	0.1	0	0.161677	0	191	0.985689	1	0.874346	1	0.933333	1	0.78534
Os4530.POR.1.pan0001617	1	16	16	86	0	3	0	0	0	0	86	1	1	1	1	1	1	1
Os4530.POR.1.pan0001622	1	16	16	76	0	2	0	0	0	0	76	1	1	1	1	1	1	1
Os4530.POR.1.pan0001569	1	15	15	1260	5.4	1	0.3	0.00716	0.03718	0	1330	0.950025	0.997744	0.927068	1	0.066667	0.968421	0.927068
Os4530.POR.1.pan0001621	1	15	15	114	9.1	3	0.1	0	0.675439	0	253	0.515415	0.747036	0.312253	1	0.066667	0.747036	0.150198
Os4530.POR.1.pan0001614	1	16	16	715	21.5	6	0.4	0	0.013986	0	1059	0.695467	1	0.675165	1	0.0625	0.675165	0.675165
Os4530.POR.1.pan0001618	1	15	15	372	0.5	8	0	0	0.010753	0	380	0.980351	1	0.978947	1	0.066667	0.978947	0.978947
Os4530.POR.1.pan0001582	1	14	16	367	26.2	7	0.4	0.860759	0.873418	0	409	0.777965	0.98044	0.193154	1	0.0625	0.977995	0.154034
Os4530.POR.1.pan0001510	1	15	23	269	51.4	5	1.2	0	0.892193	0	1026	0.446267	0.920078	0.262183	0.608696	0.043478	0.920078	0
Os4530.POR.1.pan0001586	1	15	15	921	6.4	14	0.1	0	0.143029	0	924	0.984704	0.998918	0.900433	1	0.066667	0.996753	0.865801
Os4530.POR.1.pan0001632	1	10	10	202	80.4	3	2.5	0	0.282178	0	1022	0.276321	0.984344	0.197652	1	0.1	0.197652	0.181996
Os4530.POR.1.pan0001625	1	15	15	537	0	1	0	0	0.003724	0	537	1	1	1	1	1	1	1
Os4530.POR.1.pan0001630	1	15	15	340	0.3	2	0	0	0.017751	0	340	0.998039	1	0.994118	1	0.666667	1	0.994118
Os4530.POR.1.pan0001624	1	15	15	378	7.4	7	0.1	0	0.029101	0	417	0.918305	1	0.709832	1	0.133333	1	0.709832
Os4530.POR.1.pan0001640	1	5	5	478	0	1	0	0	0	0	478	1	1	1	1	1	1	1
Os4530.POR.1.pan0001634	1	16	16	117	0	3	0	0	0.017094	0	117	1	1	1	1	1	1	1
Os4530.POR.1.pan0001636	1	15	15	111	2.6	5	0.2	0	0.126437	0	111	0.927327	1	0.783784	1	0.4	1	0.783784
Os4530.POR.1.pan0001628	1	16	16	368	2.9	1	0	0	0.011696	0	368	0.982337	1	0.929348	1	0.75	1	0.929348
Os4530.POR.1.pan0001620	1	16	16	383	11.1	6	0.2	0	0.071197	0	447	0.864653	0.96868	0.691275	1	0.0625	0.96868	0.651007
Os4530.POR.1.pan0001601	1	15	15	920	3.5	7	0.2	0	0.058625	0	946	0.972516	0.991543	0.937632	1	0.066667	0.991543	0.922833
Os4530.POR.1.pan0001627	1	13	13	451	77.8	8	1.4	0	0.325942	0	1151	0.46067	0.878367	0.260643	1	0.230769	0.878367	0.212858
Os4530.POR.1.pan0001641	1	15	15	306	0.3	5	0	0	0.029412	0	311	0.984995	1	0.983923	1	0.066667	0.983923	0.983923
Os4530.POR.1.pan0001645	1	15	15	120	0.2	2	0	0	0.041667	0	122	0.986885	1	0.983607	1	0.2	1	0.983607
Os4530.POR.1.pan0001608	1	15	15	1002	0.5	3	0	0	0.012974	0	1009	0.993591	1	0.993062	1	0.066667	0.994054	0.993062
Os4530.POR.1.pan0001642	1	15	15	329	0	1	0	0.00304	0.006079	0	329	1	1	1	1	1	1	1
Os4530.POR.1.pan0001554	1	15	29	1292	100.4	1	0.1	0.881633	0.889796	0	1333	0.58556	0.976744	0.056264	1	0.275862	0.976744	0.048762
Os4530.POR.1.pan0001639	1	15	15	241	0	2	0	0	0.004149	0	241	1	1	1	1	1	1	1
Os4530.POR.1.pan0001633	1	11	11	832	1.5	24	0.1	0	0.020433	0	849	0.982546	0.994111	0.979976	1	0.181818	0.994111	0.974087
Os4530.POR.1.pan0001648	1	16	16	242	0.1	3	0	0	0.012448	0	242	0.998967	1	0.995868	1	0.75	1	0.995868
Os4530.POR.1.pan0001643	1	15	15	510	0	3	0	0	0	0	510	1	1	1	1	1	1	1
Os4530.POR.1.pan0001637	1	16	16	362	0	7	0	0	0	0	362	1	1	1	1	1	1	1
Os4530.POR.1.pan0001607	1	16	16	889	51	3	0.2	0	0.825	0	960	0.876237	1	0.083333	1	0.125	0.926042	0.009375
Os4530.POR.1.pan0001392	1	14	29	1097	123.2	5	0.5	0	0.671429	0	3225	0.367752	0.953488	0.144496	0.62069	0.034483	0.786667	0
Os4530.POR.1.pan0001638	1	15	15	345	6.1	11	0.1	0	0.02381	0	345	0.963092	1	0.724638	1	0.4	1	0.724638
Os4530.POR.1.pan0001649	1	15	15	99	17.1	2	0.1	0	0.686869	0	238	0.632493	1	0.415966	1	0.2	1	0.235294
Os4530.POR.1.pan0001629	1	15	15	248	1.8	1	0	0	0	0	248	0.981183	1	0.943548	1	0.666667	1	0.943548
Os4530.POR.1.pan0001651	1	15	15	143	0	2	0	0	0.006993	0	143	1	1	1	1	1	1	1
Os4530.POR.1.pan0001646	1	15	15	491	0.2	2	0	0	0.008163	0	491	0.998778	1	0.995927	1	0.6	1	0.995927
Os4530.POR.1.pan0001659	1	15	15	329	0.4	8	0	0	0.009119	0	335	0.983284	1	0.98209	1	0.066667	0.98209	0.98209
Os4530.POR.1.pan0001655	1	16	16	149	0	2	0	0	0.006711	0	149	1	1	1	1	1	1	1
Os4530.POR.1.pan0001644	1	16	16	493	8.9	15	0.2	0	0.098532	0	579	0.89443	0.972366	0.823834	1	0.375	0.972366	0.785838
Os4530.POR.1.pan0001667	1	15	15	247	5.6	1	0.1	0	0.036585	0	249	0.970817	1	0.658635	1	0.133333	1	0.658635
Os4530.POR.1.pan0001663	1	14	14	290	11.8	5	0.2	0	0.07027	0	290	0.884975	1	0.637931	1	0.571429	1	0.603448
Os4530.POR.1.pan0001654	1	16	16	439	6.7	12	0.1	0	0.060759	0	493	0.869168	0.995943	0.801217	1	0.0625	0.890467	0.79716
Os4530.POR.1.pan0001665	1	15	15	415	0.1	5	0	0	0.009639	0	416	0.997917	1	0.997596	1	0.133333	1	0.997596
Os4530.POR.1.pan0001660	1	16	16	411	11.1	3	0.1	0	0.286325	0	419	0.954505	0.980907	0.558473	1	0.0625	0.980907	0.539379
Os4530.POR.1.pan0001669	1	15	15	251	0.1	2	0	0	0.012	0	251	0.999734	1	0.996016	1	0.933333	1	0.996016
Os4530.POR.1.pan0001670	1	15	15	447	0	3	0	0	0	0	447	1	1	1	1	1	1	1
Os4530.POR.1.pan0001662	1	15	15	611	3.3	3	0.1	0	0.094737	0	624	0.971474	0.979167	0.913462	1	0.066667	0.979167	0.842949
Os4530.POR.1.pan0001672	1	15	15	263	0	5	0	0	0.003802	0	263	1	1	1	1	1	1	1
Os4530.POR.1.pan0001674	1	15	15	110	0.5	1	0.1	0	0.169811	0	110	0.98303	1	0.963636	1	0.533333	1	0.963636
Os4530.POR.1.pan0001671	1	15	15	609	0	3	0	0	0.00821	0	609	1	1	1	1	1	1	1
Os4530.POR.1.pan0001664	1	15	15	90	2.7	2	0	0	0.361446	0	115	0.786667	0.991304	0.643478	1	0.133333	0.991304	0.556522
Os4530.POR.1.pan0001653	1	15	15	408	6.7	5	0.1	0	0.071078	0	468	0.869516	1	0.709402	1	0.066667	0.871795	0.709402
Os4530.POR.1.pan0001679	1	6	6	242	0.8	6	0	0	0.02521	0	242	0.993113	1	0.983471	1	0.5	1	0.983471
Os4530.POR.1.pan0001661	1	14	23	86	7.1	3	0.2	0	0.825581	0	213	0.429067	0.694836	0.276995	1	0.043478	0.694836	0.225352
Os4530.POR.1.pan0001626	1	16	16	1051	18.8	10	0.1	0	0.107285	0	1090	0.946961	0.988991	0.692661	1	0.0625	0.965138	0.626606
Os4530.POR.1.pan0001678	1	15	15	216	0	2	0	0	0.009259	0	216	1	1	1	1	1	1	1
Os4530.POR.1.pan0001681	1	8	8	59	1.2	3	0	0	0.576271	0	73	0.825342	0.945205	0.808219	1	0.125	0.808219	0.753425
Os4530.POR.1.pan0001677	1	15	15	367	0	1	0	0.002725	0.00545	0	367	1	1	1	1	1	1	1
Os4530.POR.1.pan0001650	1	15	15	416	9.9	10	0.2	0	0.193299	0	517	0.84294	0.998066	0.750484	1	0.066667	0.909091	0.644101
Os4530.POR.1.pan0001631	1	15	19	597	39.8	17	1.2	0	0.886139	0	965	0.633215	0.977202	0.209326	0.894737	0.052632	0.84456	0
Os4530.POR.1.pan0001685	1	15	15	116	5.3	1	0	0	0.015152	0	116	0.913793	1	0.568966	1	0.8	1	0.568966
Os4530.POR.1.pan0001675	1	15	15	348	0.3	2	0	0	0.011527	0	350	0.99581	1	0.991429	1	0.333333	1	0.991429
Os4530.POR.1.pan0001668	1	15	15	950	0	4	0	0.003158	0.004211	0	950	1	1	1	1	1	1	1
Os4530.POR.1.pan0001647	1	16	16	1175	0	7	0	0	0.003404	0	1175	1	1	1	1	1	1	1
Os4530.POR.1.pan0001682	1	16	16	428	0	3	0	0.002336	0.004673	0	428	1	1	1	1	1	1	1
Os4530.POR.1.pan0001684	1	16	16	77	33.9	3	0.2	0	0.844156	0	606	0.197814	1	0.127063	1	0.0625	0.386139	0.072607
Os4530.POR.1.pan0001657	1	16	31	89	38.9	1	0.8	0.820225	0.842697	0	568	0.517719	0.945423	0.15669	0.967742	0.032258	0.933099	0
Os4530.POR.1.pan0001680	1	15	15	303	0.6	2	0	0	0.037037	0	303	0.994279	1	0.980198	1	0.8	1	0.970297
Os4530.POR.1.pan0001658	1	16	16	214	8.9	6	0.2	0.186916	0.186916	0	214	0.958528	1	0.336449	1	0.9375	1	0.336449
Os4530.POR.1.pan0001635	1	16	16	872	31.8	10	0.5	0	0.124468	0	1045	0.884629	0.993301	0.496651	1	0.1875	0.993301	0.489952
Os4530.POR.1.pan0001687	1	15	15	151	0	3	0	0	0	0	151	1	1	1	1	1	1	1
Os4530.POR.1.pan0001688	1	15	15	291	0.1	2	0	0	0.013793	0	291	0.999313	1	0.996564	1	0.8	1	0.996564
Os4530.POR.1.pan0001690	1	16	16	80	0	2	0	0	0	0	80	1	1	1	1	1	1	1
Os4530.POR.1.pan0001692	1	15	15	98	0	1	0	0	0.05102	0	98	1	1	1	1	1	1	1
Os4530.POR.1.pan0001691	1	15	15	100	0.4	1	0	0	0.041667	0	101	0.982838	1	0.950495	1	0.066667	0.990099	0.950495
Os4530.POR.1.pan0001686	1	15	15	536	0	9	0	0	0.007463	0	536	1	1	1	1	1	1	1
Os4530.POR.1.pan0001666	1	16	21	713	38.2	14	0.8	0	0.902116	0	890	0.631407	0.801124	0.296629	0.761905	0.047619	0.801124	0
Os4530.POR.1.pan0001698	1	11	13	76	1.6	2	0.1	0	0.210526	0	97	0.800159	1	0.783505	1	0.076923	0.783505	0.783505
Os4530.POR.1.pan0001700	1	16	16	268	0.2	5	0	0.156716	0.171642	0	268	0.9993	1	0.988806	1	0.9375	1	0.988806
Os4530.POR.1.pan0001706	1	15	15	140	0.5	2	0	0	0.087591	0	145	0.968736	1	0.944828	1	0.2	1	0.910345
Os4530.POR.1.pan0001707	1	15	15	177	1.8	2	0	0.00565	0.022599	0	204	0.876471	1	0.867647	1	0.066667	0.867647	0.867647
Os4530.POR.1.pan0001695	1	16	16	479	0	2	0	0	0.004175	0	479	1	1	1	1	1	1	1
Os4530.POR.1.pan0001708	1	15	15	160	2.7	3	0.1	0.00625	0.03125	0	201	0.809619	1	0.79602	1	0.066667	0.79602	0.79602
Os4530.POR.1.pan0001703	1	15	15	378	0.1	3	0	0	0.021164	0	379	0.997889	1	0.997361	1	0.2	1	0.997361
Os4530.POR.1.pan0001702	1	15	15	396	0	1	0	0	0	0	396	1	1	1	1	1	1	1
Os4530.POR.1.pan0001709	1	16	17	380	17.7	4	0.2	0	0.829545	0	380	0.939938	1	0.231579	0.941176	0.882353	1	0
Os4530.POR.1.pan0001705	1	16	18	179	3.9	2	0.1	0	0.900662	0	295	0.595292	0.766102	0.511864	1	0.055556	0.60678	0.301695
Os4530.POR.1.pan0001697	1	15	18	439	18.8	2	0.1	0	0.82906	0	439	0.943559	1	0.266515	0.944444	0.888889	1	0
Os4530.POR.1.pan0001704	1	15	15	416	3.4	1	0.1	0.033654	0.120643	0	417	0.985612	0.997602	0.894484	1	0.066667	0.997602	0.815348
Os4530.POR.1.pan0001683	1	15	15	454	23.2	9	0.4	0	0.850467	0	621	0.718733	0.935588	0.344605	1	0.066667	0.89372	0.067633
Os4530.POR.1.pan0001699	1	16	16	461	14.4	13	0.4	0	0.331522	0	560	0.752344	0.991071	0.657143	1	0.0625	0.823214	0.491071
Os4530.POR.1.pan0001652	1	15	17	1145	66.4	14	0.9	0	0.871866	0	1156	0.872379	0.99654	0.310554	0.882353	0.117647	0.99654	0
Os4530.POR.1.pan0001693	1	15	15	586	0.4	6	0	0	0.034364	0	591	0.992555	0.996616	0.984772	1	0.2	0.996616	0.978003
Os4530.POR.1.pan0001717	1	14	14	146	3.3	1	0	0	0.589744	0	149	0.938159	0.979866	0.785235	1	0.214286	0.979866	0.765101
Os4530.POR.1.pan0001694	1	16	29	482	26.3	5	0.5	0	0.881579	0	969	0.422796	1	0.301342	1	0.034483	0.49742	0.004128
Os4530.POR.1.pan0001701	1	15	15	826	0.5	10	0	0.003632	0.008475	0	833	0.992157	1	0.991597	1	0.066667	0.991597	0.991597
Os4530.POR.1.pan0001714	1	15	15	358	3.4	5	0.1	0.111732	0.122905	0	358	0.990503	1	0.857542	1	0.933333	1	0.857542
Os4530.POR.1.pan0001711	1	15	15	292	10.3	9	0.2	0	0.355721	0	545	0.568318	0.748624	0.53578	1	0.066667	0.609174	0.363303
Os4530.POR.1.pan0001718	1	15	15	293	0.2	1	0	0	0.017065	0	295	0.995028	1	0.99322	1	0.266667	1	0.99322
Os4530.POR.1.pan0001722	1	15	15	104	0	3	0	0	0	0	104	1	1	1	1	1	1	1
Os4530.POR.1.pan0001712	1	16	16	503	0	3	0	0.157058	0.157058	0	503	1	1	1	1	1	1	1
Os4530.POR.1.pan0001716	1	12	12	378	0.5	4	0.1	0.007979	0.903485	0	598	0.630713	0.633779	0.623746	1	0.083333	0.633779	0.257525
Os4530.POR.1.pan0001725	1	13	13	201	0	1	0	0	0	0	201	1	1	1	1	1	1	1
Os4530.POR.1.pan0001723	1	15	15	240	6.9	3	0.1	0	0.022599	0	251	0.908898	1	0.705179	1	0.066667	0.956175	0.689243
Os4530.POR.1.pan0001715	1	16	16	527	0.6	2	0	0.00759	0.011385	0	533	0.990854	1	0.988743	1	0.1875	1	0.988743
Os4530.POR.1.pan0001656	1	16	31	67	38.2	1	1.4	0.343284	0.720588	0	498	0.566654	0.997992	0.134538	1	0.451613	0.997992	0.12249
Os4530.POR.1.pan0001676	1	15	25	535	22.8	8	0.4	0	0.37296	0	674	0.729199	0.976261	0.48368	0.96	0.24	0.976261	0
Os4530.POR.1.pan0001721	1	15	15	545	0	2	0	0	0.005505	0	545	1	1	1	1	1	1	1
Os4530.POR.1.pan0001724	1	15	15	288	21.1	2	0.1	0	0.045139	0	520	0.613333	1	0.553846	1	0.133333	1	0.553846
Os4530.POR.1.pan0001713	1	16	16	818	0	2	0	0.001222	0.002445	0	818	1	1	1	1	1	1	1
Os4530.POR.1.pan0001735	1	8	8	61	0	2	0	0	0.032787	0	61	1	1	1	1	1	1	1
Os4530.POR.1.pan0001731	1	15	15	138	0	2	0	0	0.036232	0	138	1	1	1	1	1	1	1
Os4530.POR.1.pan0001720	1	15	15	560	13.3	2	0.3	0	0.131034	0	790	0.732658	0.964557	0.708861	1	0.066667	0.734177	0.698734
Os4530.POR.1.pan0001726	1	15	15	533	7.3	15	0.1	0	0.071295	0	589	0.942954	1	0.904924	1	0.4	1	0.904924
Os4530.POR.1.pan0001742	1	14	14	182	0.1	4	0	0	0.28022	0	193	0.943745	0.953368	0.943005	1	0.071429	0.943005	0.896373
Os4530.POR.1.pan0001733	1	15	15	491	0	3	0	0	0.008147	0	491	1	1	1	1	1	1	1
Os4530.POR.1.pan0001736	1	15	15	278	0.1	5	0	0	0.01444	0	278	0.99976	1	0.996403	1	0.933333	1	0.996403
Os4530.POR.1.pan0001732	1	15	15	435	6.2	2	0	0	0.02069	0	484	0.932507	1	0.89876	1	0.333333	1	0.89876
Os4530.POR.1.pan0001737	1	16	16	124	0	1	0	0.016129	0.024194	0	124	1	1	1	1	1	1	1
Os4530.POR.1.pan0001734	1	15	15	515	0	2	0	0	0.005825	0	515	1	1	1	1	1	1	1
Os4530.POR.1.pan0001743	1	16	16	60	0.1	2	0	0	0	0	60	0.998958	1	0.983333	1	0.9375	1	0.983333
Os4530.POR.1.pan0001741	1	15	15	188	4	7	0	0	0.021277	0	220	0.90303	1	0.854545	1	0.333333	1	0.854545
Os4530.POR.1.pan0001738	1	15	15	335	1.2	1	0	0	0.009464	0	335	0.996418	1	0.946269	1	0.933333	1	0.946269
Os4530.POR.1.pan0001673	1	15	15	259	2.8	1	0.1	0.525097	0.682609	0	273	0.961661	1	0.842491	1	0.2	1	0.824176
Os4530.POR.1.pan0001729	1	15	15	624	0.5	9	0	0	0.012966	0	624	0.999252	1	0.988782	1	0.933333	1	0.988782
Os4530.POR.1.pan0001746	1	16	16	164	0	1	0	0	0.012195	0	164	1	1	1	1	1	1	1
Os4530.POR.1.pan0001369	1	15	16	3029	182.2	12	0.8	0	0.838483	0	3202	0.823099	0.945971	0.222361	0.9375	0.0625	0.945971	0.012492
Os4530.POR.1.pan0001750	1	15	15	244	0.2	2	0.1	0	0.078512	0	245	0.994014	1	0.987755	1	0.066667	0.995918	0.983673
Os4530.POR.1.pan0001745	1	15	15	605	15.7	9	0.3	0	0.020833	0	605	0.970799	1	0.609917	1	0.866667	1	0.606612
Os4530.POR.1.pan0001739	1	15	15	737	5	8	0.1	0	0.054676	0	759	0.956258	0.971014	0.915679	1	0.266667	0.971014	0.886693
Os4530.POR.1.pan0001740	1	15	15	235	2.5	5	0.1	0	0.148837	0	235	0.971631	1	0.914894	1	0.666667	1	0.914894
Os4530.POR.1.pan0001748	1	16	16	148	5.4	6	0.1	0	0.423423	0	191	0.767997	1	0.581152	1	0.125	1	0.445026
Os4530.POR.1.pan0001752	1	15	15	245	0.6	1	0.1	0	0.02449	0	252	0.975926	1	0.972222	1	0.133333	1	0.972222
Os4530.POR.1.pan0001753	1	15	15	117	0	1	0	0.025641	0.059829	0	117	1	1	1	1	1	1	1
Os4530.POR.1.pan0001727	1	15	24	141	10.2	4	0.2	0	0.875	0	307	0.430646	0.674267	0.23127	0.625	0.041667	0.674267	0
Os4530.POR.1.pan0001730	1	15	15	522	14.4	2	0.1	0	0.004854	0	522	0.915709	1	0.789272	1	0.6	1	0.789272
Os4530.POR.1.pan0001696	1	16	16	1285	16.2	11	0.2	0	0.068093	0	1285	0.984047	1	0.8	1	0.9375	1	0.754086
Os4530.POR.1.pan0001757	1	15	15	256	0	2	0	0	0.007812	0	256	1	1	1	1	1	1	1
Os4530.POR.1.pan0001759	1	14	14	170	2.6	1	0.2	0	0.348571	0	218	0.79325	0.944954	0.779817	1	0.071429	0.779817	0.747706
Os4530.POR.1.pan0001761	1	15	15	241	0	3	0	0	0	0	241	1	1	1	1	1	1	1
Os4530.POR.1.pan0001760	1	15	15	188	0.5	1	0	0	0.180851	0	194	0.973883	1	0.969072	1	0.066667	0.989691	0.969072
Os4530.POR.1.pan0001756	1	15	15	535	1.7	3	0	0.007477	0.013084	0	554	0.970277	1	0.965704	1	0.133333	1	0.965704
Os4530.POR.1.pan0001754	1	16	16	445	7.2	7	0.1	0	0.190601	0	477	0.917584	1	0.784067	1	0.125	1	0.683438
Os4530.POR.1.pan0001719	1	16	28	127	4.4	5	0.2	0	0.905512	0	185	0.539961	0.881081	0.362162	1	0.035714	0.686486	0.145946
Os4530.POR.1.pan0001728	1	15	15	1193	43.4	27	1.1	0	0.005868	0	1193	0.963621	1	0.454317	1	0.933333	1	0.454317
Os4530.POR.1.pan0000459	1	16	34	568	55.4	4	0.6	0	0.909474	0	2085	0.337509	0.71223	0.029736	0.735294	0.029412	0.71223	0
Os4530.POR.1.pan0001749	1	15	23	260	19.4	2	0.1	0	0.835821	0	260	0.73612	1	0.257692	1	0.608696	1	0.176923
Os4530.POR.1.pan0001751	1	15	25	82	12.8	2	0.1	0	0.890244	0	242	0.453884	0.971074	0.301653	0.6	0.04	0.971074	0
Os4530.POR.1.pan0001689	1	16	16	125	10.1	4	0.3	0	0.874126	0	275	0.513182	0.818182	0.309091	1	0.0625	0.763636	0.090909
Os4530.POR.1.pan0001768	1	16	16	353	0	2	0	0	0.005666	0	353	1	1	1	1	1	1	1
Os4530.POR.1.pan0001762	1	15	15	637	8	7	0.1	0	0.007874	0	637	0.986395	1	0.811617	1	0.6	1	0.811617
Os4530.POR.1.pan0001770	1	15	15	557	0	2	0	0	0	0	557	1	1	1	1	1	1	1
Os4530.POR.1.pan0001755	1	15	15	257	12.7	4	0.3	0	0.038911	0	358	0.810242	1	0.715084	1	0.133333	0.997207	0.712291
Os4530.POR.1.pan0001777	1	16	16	76	2	3	0.1	0	0.039474	0	93	0.874328	1	0.817204	1	0.3125	1	0.817204
Os4530.POR.1.pan0001776	1	15	15	105	0	3	0	0	0.009524	0	105	1	1	1	1	1	1	1
Os4530.POR.1.pan0001775	1	16	16	181	5.9	8	0.3	0	0.410448	0	181	0.878108	1	0.740331	1	0.5625	1	0.607735
Os4530.POR.1.pan0001771	1	15	15	499	0	5	0	0	0.002004	0	499	1	1	1	1	1	1	1
Os4530.POR.1.pan0001773	1	13	13	147	0.9	2	0	0	0.414966	0	182	0.803043	0.813187	0.741758	1	0.076923	0.807692	0.620879
Os4530.POR.1.pan0001758	1	16	16	1080	2.5	1	0.1	0	0.009515	0	1080	0.996644	1	0.973148	1	0.875	1	0.973148
Os4530.POR.1.pan0001781	1	15	15	272	0	2	0	0	0.003676	0	272	1	1	1	1	1	1	1
Os4530.POR.1.pan0001778	1	15	15	349	3.5	7	0.1	0	0.005731	0	349	0.990067	1	0.851003	1	0.933333	1	0.851003
Os4530.POR.1.pan0001780	1	16	16	366	4.9	2	0	0	0.107463	0	366	0.962944	1	0.830601	1	0.75	1	0.830601
Os4530.POR.1.pan0001785	1	15	15	314	24.7	2	0	0	0.144578	0	314	0.852866	1	0.264331	1	0.8	1	0.264331
Os4530.POR.1.pan0001783	1	15	15	79	4.6	2	0.2	0	0.936709	0	174	0.489272	0.850575	0.454023	1	0.066667	0.482759	0.028736
Os4530.POR.1.pan0001772	1	15	31	127	5.1	2	0.1	0	0.873684	0	156	0.638337	0.814103	0.391026	1	0.258065	0.814103	0.192308
Os4530.POR.1.pan0001794	1	6	6	327	144.7	7	2.7	0	0.851282	0.1	1196	0.327899	0.923077	0.163043	1	0.166667	0.273411	0.031773
Os4530.POR.1.pan0001795	1	8	8	82	0	1	0	0	0.012195	0	82	1	1	1	1	1	1	1
Os4530.POR.1.pan0001779	1	16	19	425	28.4	6	0.4	0	0.907609	0	425	0.733375	1	0.374118	0.842105	0.578947	1	0
Os4530.POR.1.pan0001769	1	15	15	225	3.4	2	0	0	0.566327	0	233	0.931903	0.965665	0.841202	1	0.066667	0.965665	0.798283
Os4530.POR.1.pan0001787	1	14	14	127	0	1	0	0	0.015748	0	127	1	1	1	1	1	1	1
Os4530.POR.1.pan0001792	1	15	15	460	1	1	0	0	0.004348	0	460	0.997826	1	0.967391	1	0.933333	1	0.967391
Os4530.POR.1.pan0001793	1	14	14	105	0	2	0	0	0.009524	0	105	1	1	1	1	1	1	1
Os4530.POR.1.pan0001798	1	15	15	124	0.2	1	0	0	0.064516	0	126	0.987302	1	0.984127	1	0.2	1	0.984127
Os4530.POR.1.pan0001786	1	15	16	329	0	1	0	0	0.103343	0	329	1	1	1	1	1	1	1
Os4530.POR.1.pan0001790	1	15	15	448	11.9	8	0.1	0	0.022727	0	448	0.924107	1	0.785714	1	0.6	1	0.785714
Os4530.POR.1.pan0001766	1	15	16	417	17.5	2	0.1	0	0.717172	0	457	0.870487	1	0.43326	0.9375	0.125	1	0
Os4530.POR.1.pan0001767	1	15	15	925	0.1	11	0	0	0.004324	0	926	0.999208	1	0.99892	1	0.266667	1	0.99892
Os4530.POR.1.pan0001797	1	15	15	210	0.7	7	0	0	0.057143	0	221	0.953544	1	0.950226	1	0.066667	0.950226	0.950226
Os4530.POR.1.pan0001788	1	15	16	548	30.3	1	0	0	0.6875	0	564	0.909131	0.973404	0.113475	0.9375	0.0625	0.971631	0
Os4530.POR.1.pan0001804	1	11	11	97	13.7	2	0.2	0	0.238095	0	228	0.437002	1	0.276316	1	0.090909	0.425439	0.263158
Os4530.POR.1.pan0001801	1	15	15	371	12.1	7	0.1	0	0.014545	0	371	0.913747	1	0.74124	1	0.666667	1	0.74124
Os4530.POR.1.pan0001799	1	15	15	517	0	15	0	0	0	0	517	1	1	1	1	1	1	1
Os4530.POR.1.pan0001784	1	15	16	691	33.5	5	0.3	0	0.872222	0	691	0.851393	1	0.260492	1	0.5625	1	0.03618
Os4530.POR.1.pan0001806	1	14	14	212	0	2	0	0	0.004717	0	212	1	1	1	1	1	1	1
Os4530.POR.1.pan0001800	1	15	15	516	0.1	7	0	0	0.00969	0	517	0.998324	1	0.998066	1	0.133333	1	0.998066
Os4530.POR.1.pan0001803	1	15	15	394	0	1	0	0	0.002538	0	394	1	1	1	1	1	1	1
Os4530.POR.1.pan0001805	1	16	16	224	1.4	6	0	0	0.252475	0	224	0.993862	1	0.901786	1	0.9375	1	0.901786
Os4530.POR.1.pan0001808	1	14	14	215	9.9	2	0	0	0.046729	0	215	0.952824	1	0.353488	1	0.714286	1	0.353488
Os4530.POR.1.pan0001815	1	14	14	264	4.1	5	0.1	0.015152	0.030303	0	306	0.882353	1	0.862745	1	0.142857	1	0.862745
Os4530.POR.1.pan0001802	1	15	15	609	0.7	6	0	0	0.01318	0	618	0.985545	1	0.982201	1	0.066667	0.985437	0.982201
Os4530.POR.1.pan0001744	1	16	16	994	10.9	13	0.2	0	0.131356	0	1069	0.933407	0.999065	0.838167	1	0.1875	0.999065	0.790458
Os4530.POR.1.pan0001809	1	14	14	211	0.5	2	0	0	0.042654	0	215	0.986711	1	0.981395	1	0.285714	1	0.981395
Os4530.POR.1.pan0001811	1	16	16	117	0.5	1	0	0	0.061947	0	117	0.989316	1	0.965812	1	0.6875	1	0.965812
Os4530.POR.1.pan0001810	1	14	14	101	3.2	1	0.1	0	0.104167	0	102	0.927871	0.990196	0.715686	1	0.285714	0.990196	0.705882
Os4530.POR.1.pan0001807	1	14	16	208	15.4	2	0	0	0.814815	0	253	0.717391	0.988142	0.320158	1	0.125	0.988142	0.3083
Os4530.POR.1.pan0001789	1	16	16	599	7.6	8	0	0	0.096654	0	621	0.958434	0.996779	0.816425	1	0.125	0.996779	0.776167
Os4530.POR.1.pan0001823	1	5	5	427	5.6	4	0.2	0	0.007026	0	455	0.950769	1	0.938462	1	0.2	0.938462	0.938462
Os4530.POR.1.pan0001824	1	5	5	288	33.6	4	0.4	0	0.020833	0	385	0.711169	1	0.52987	1	0.2	0.748052	0.52987
Os4530.POR.1.pan0001791	1	15	19	495	22.2	2	0.1	0	0.831169	0	511	0.886085	1	0.150685	0.947368	0.263158	1	0
Os4530.POR.1.pan0001747	1	15	15	185	4.7	3	0.1	0.605405	0.8	0	301	0.669767	0.797342	0.614618	1	0.066667	0.724252	0.292359
Os4530.POR.1.pan0001005	1	16	38	407	157.4	3	0.6	0	0.886364	0	3377	0.297827	0.918863	0.024874	0.921053	0.026316	0.895173	0
Os4530.POR.1.pan0001816	1	15	15	233	7.1	7	0.3	0	0.890323	0	233	0.955365	1	0.665236	1	0.933333	1	0.330472
Os4530.POR.1.pan0001821	1	15	15	329	0	6	0	0	0.006079	0	329	1	1	1	1	1	1	1
Os4530.POR.1.pan0001827	1	16	16	183	0	6	0	0	0	0	183	1	1	1	1	1	1	1
Os4530.POR.1.pan0001817	1	16	16	503	11.7	2	0.1	0.002445	0.068433	0	503	0.900224	1	0.811133	1	0.4375	1	0.811133
Os4530.POR.1.pan0001826	1	14	14	333	6.6	4	0	0	0.09434	0	333	0.966109	1	0.795796	1	0.857143	1	0.72973
Os4530.POR.1.pan0001825	1	15	15	357	0	2	0	0	0.002801	0	357	1	1	1	1	1	1	1
Os4530.POR.1.pan0001819	1	15	15	558	0	2	0	0	0.001792	0	558	1	1	1	1	1	1	1
Os4530.POR.1.pan0001830	1	14	14	385	9.2	7	0.2	0.002597	0.029851	0	500	0.779286	1	0.67	1	0.071429	0.77	0.67
Os4530.POR.1.pan0001829	1	15	15	357	0.8	3	0	0	0.014006	0	369	0.969648	1	0.96748	1	0.066667	0.96748	0.96748
Os4530.POR.1.pan0001774	1	15	28	251	81.3	11	0.9	0	0.374502	0	1277	0.550034	0.967894	0.196554	1	0.071429	0.967894	0.068128
Os4530.POR.1.pan0001765	1	16	17	766	60.6	5	0.5	0	0.859155	0	1028	0.444266	0.918288	0.069066	1	0.058824	0.745136	0.034047
Os4530.POR.1.pan0001831	1	15	15	480	14.1	10	0.1	0	0.045946	0	480	0.899583	1	0.770833	1	0.533333	1	0.747917
Os4530.POR.1.pan0001838	1	14	14	130	2.9	1	0	0	0.007692	0	170	0.781513	1	0.764706	1	0.071429	0.764706	0.764706
Os4530.POR.1.pan0001822	1	15	15	708	1.1	6	0	0	0.016949	0	725	0.978115	1	0.976552	1	0.066667	0.976552	0.976552
Os4530.POR.1.pan0001842	1	6	6	517	0	14	0	0	0.005803	0	517	1	1	1	1	1	1	1
Os4530.POR.1.pan0001828	1	16	16	627	1.3	6	0.1	0	0.088962	0	631	0.991977	0.995246	0.961965	1	0.0625	0.995246	0.957211
Os4530.POR.1.pan0001840	1	14	14	193	0	3	0	0	0.005181	0	193	1	1	1	1	1	1	1
Os4530.POR.1.pan0001796	1	15	15	862	14.3	5	0.1	0	0.053864	0	865	0.980886	1	0.750289	1	0.466667	1	0.750289
Os4530.POR.1.pan0001835	1	15	15	547	0	7	0	0	0.02925	0	547	1	1	1	1	1	1	1
Os4530.POR.1.pan0001764	1	15	22	230	65.4	7	0.4	0	0.873913	0	1127	0.579011	0.850932	0.204082	0.863636	0.045455	0.850932	0
Os4530.POR.1.pan0001839	1	15	15	561	10.4	15	0.3	0	0.08933	0	563	0.973949	0.996448	0.715808	1	0.333333	0.996448	0.712256
Os4530.POR.1.pan0001820	1	14	14	759	3.4	4	0.1	0	0.169014	0	764	0.985696	0.993455	0.929319	1	0.071429	0.993455	0.909686
Os4530.POR.1.pan0001763	1	15	18	995	94.7	18	1.5	0.296117	0.875	0	1171	0.610305	0.897523	0.109308	0.833333	0.055556	0.897523	0
Os4530.POR.1.pan0001833	1	13	13	563	22.8	3	0.2	0	0.197158	0	731	0.87888	1	0.770178	1	0.230769	1	0.636115
Os4530.POR.1.pan0001849	1	6	6	153	11.8	2	0.2	0	0.169118	0	153	0.867102	1	0.496732	1	0.5	1	0.496732
Os4530.POR.1.pan0001834	1	15	15	825	0.1	2	0	0	0.041212	0	826	0.999112	1	0.998789	1	0.333333	1	0.997579
Os4530.POR.1.pan0001836	1	15	15	759	1.8	8	0	0.006588	0.009223	0	773	0.989133	1	0.981889	1	0.4	1	0.981889
Os4530.POR.1.pan0001844	1	14	14	121	0.3	1	0	0	0.058333	0	122	0.987705	1	0.97541	1	0.428571	1	0.97541
Os4530.POR.1.pan0001847	1	16	16	371	0	11	0	0	0	0	371	1	1	1	1	1	1	1
Os4530.POR.1.pan0001848	1	6	9	407	39.6	1	0.4	0	0.678019	0	806	0.548249	0.926799	0.400744	0.888889	0.222222	0.531017	0.03598
Os4530.POR.1.pan0001853	1	14	14	249	0.2	1	0	0.104418	0.108434	0	252	0.988946	1	0.988095	1	0.5	0.988095	0.97619
Os4530.POR.1.pan0001832	1	16	16	222	0.1	2	0	0.333333	0.346847	0	223	0.996637	1	0.995516	1	0.25	1	0.995516
Os4530.POR.1.pan0001841	1	15	15	161	2.8	6	0.1	0	0.04375	0	183	0.937341	1	0.874317	1	0.333333	1	0.863388
Os4530.POR.1.pan0001818	1	15	15	602	9.6	7	0.2	0	0.143167	0	602	0.96423	1	0.765781	1	0.666667	1	0.694352
Os4530.POR.1.pan0001845	1	15	15	571	9.3	3	0	0	0.246781	0	571	0.958903	1	0.816112	1	0.6	1	0.784588
Os4530.POR.1.pan0001864	1	15	15	176	0.6	1	0	0.011364	0.065868	0	176	0.996591	1	0.948864	1	0.933333	1	0.948864
Os4530.POR.1.pan0001856	1	15	16	86	4.7	2	0.1	0	0.887097	0	161	0.552019	0.968944	0.385093	1	0.0625	0.534161	0.242236
Os4530.POR.1.pan0001869	1	4	4	342	5	2	0.2	0	0.068323	0	342	0.98538	1	0.94152	1	0.75	1	0.94152
Os4530.POR.1.pan0001870	1	5	5	361	0.9	2	0.2	0	0.039216	0	362	0.99558	1	0.986188	1	0.4	0.997238	0.983425
Os4530.POR.1.pan0001850	1	12	12	282	10.7	2	0.2	0.014235	0.255814	0	373	0.790438	0.997319	0.691689	1	0	0.997319	0.654155
Os4530.POR.1.pan0001837	1	15	15	901	4	25	0.1	0	0.033105	0	948	0.95007	1	0.924051	1	0.066667	0.950422	0.900844
Os4530.POR.1.pan0001873	1	15	15	325	2.6	4	0	0	0.125	0	335	0.964776	1	0.859701	1	0.066667	0.970149	0.835821
Os4530.POR.1.pan0001854	1	15	15	92	0.5	1	0	0	0.043956	0	99	0.931313	1	0.919192	1	0.066667	0.929293	0.919192
Os4530.POR.1.pan0001858	1	12	13	729	41.9	1	0.2	0	0.890566	0	737	0.877883	1	0.359566	0.923077	0.384615	1	0
Os4530.POR.1.pan0001813	1	15	19	427	48.5	1	0.2	0	0.886957	0	853	0.504967	0.976553	0.134818	0.789474	0.105263	0.976553	0
Os4530.POR.1.pan0001863	1	14	14	405	17	1	0.1	0	0.155673	0	408	0.934874	1	0.401961	1	0.357143	0.992647	0.387255
Os4530.POR.1.pan0001814	1	9	9	552	35.4	3	0.3	0	0.642651	0	637	0.661085	0.866562	0.398744	1	0.222222	0.866562	0.241758
Os4530.POR.1.pan0001876	1	15	15	287	15.5	3	0.1	0.003484	0.627178	0	562	0.538197	0.923488	0.510676	1	0.066667	0.510676	0.434164
Os4530.POR.1.pan0001868	1	16	24	361	13.3	2	0.1	0.01385	0.071823	0	682	0.548937	0.998534	0.529326	1	0.041667	0.529326	0.529326
Os4530.POR.1.pan0001866	1	15	15	712	6.9	7	0.1	0	0.093596	0	714	0.987768	1	0.852941	1	0.066667	0.997199	0.852941
Os4530.POR.1.pan0001843	1	15	15	213	9.5	6	0.1	0	0.027875	0	294	0.872789	0.993197	0.72449	1	0.066667	0.972789	0.72449
Os4530.POR.1.pan0001874	1	15	15	424	3.9	5	0	0	0.029777	0	466	0.904721	1	0.864807	1	0.066667	0.909871	0.864807
Os4530.POR.1.pan0001875	1	15	15	455	0	1	0	0.004396	0.006593	0	455	1	1	1	1	1	1	1
Os4530.POR.1.pan0001865	1	15	15	777	28	9	0.1	0.034749	0.108462	0	1264	0.645464	0.950949	0.614715	1	0.066667	0.640032	0.614715
Os4530.POR.1.pan0001867	1	15	15	490	8.9	2	0.1	0	0.148058	0	501	0.931737	0.986028	0.822355	1	0.066667	0.986028	0.804391
Os4530.POR.1.pan0001862	1	14	15	402	3.2	2	0.2	0	0.22335	0	406	0.972578	0.990148	0.871921	1	0.133333	0.990148	0.859606
Os4530.POR.1.pan0001871	1	15	15	658	8	15	0.3	0	0.057751	0	727	0.919303	1	0.888583	1	0.2	1	0.888583
Os4530.POR.1.pan0001883	1	15	15	344	0.7	4	0	0	0.040698	0	344	0.997868	1	0.968023	1	0.933333	1	0.968023
Os4530.POR.1.pan0001851	1	12	12	571	33.9	1	0	0.145359	0.203152	0	618	0.876348	1	0.276699	1	0.083333	0.923948	0.276699
Os4530.POR.1.pan0001878	1	15	15	218	1.8	3	0	0.070755	0.204082	0	225	0.955852	1	0.871111	1	0.133333	1	0.871111
Os4530.POR.1.pan0001857	1	14	14	598	0.6	2	0.1	0	0.092437	0	602	0.989559	0.993355	0.983389	1	0.214286	0.993355	0.978405
Os4530.POR.1.pan0001892	1	8	8	69	11.5	2	0.2	0	0.492754	0	171	0.48538	0.953216	0.403509	1	0.125	0.438596	0.356725
Os4530.POR.1.pan0001879	1	15	15	460	11.4	6	0.3	0.56168	0.564304	0	597	0.741485	0.907873	0.638191	1	0.066667	0.770519	0.423786
Os4530.POR.1.pan0001886	1	8	8	191	8.6	6	0.2	0.301205	0.5	0	232	0.786099	1	0.672414	1	0.125	0.823276	0.564655
Os4530.POR.1.pan0001890	1	15	15	358	4.1	9	0.2	0	0.144847	0	397	0.912343	0.969773	0.808564	1	0.066667	0.969773	0.740554
Os4530.POR.1.pan0001877	1	15	15	921	7.6	2	0.1	0	0.035336	0	921	0.983931	1	0.921824	1	0.733333	1	0.918567
Os4530.POR.1.pan0001782	1	16	18	346	27.1	15	1.3	0	0.874346	0	571	0.500097	0.851138	0.113835	0.888889	0.055556	0.630473	0
Os4530.POR.1.pan0001885	1	15	15	256	2.1	4	0	0	0.098765	0	265	0.961006	1	0.916981	1	0.2	1	0.890566
Os4530.POR.1.pan0001859	1	15	15	564	31.7	11	0.6	0	0.405063	0	566	0.918139	0.996466	0.139576	1	0.2	0.996466	0.136042
Os4530.POR.1.pan0001884	1	15	15	285	3.9	4	0.1	0	0.150877	0	330	0.913939	0.972727	0.863636	1	0.066667	0.972727	0.812121
Os4530.POR.1.pan0001881	1	16	16	603	4.1	15	0.2	0.003317	0.084906	0	647	0.952473	0.990726	0.931994	1	0.1875	0.990726	0.916538
Os4530.POR.1.pan0001846	1	15	17	362	27.1	6	0.4	0	0.87156	0	455	0.65404	0.830769	0.195604	0.882353	0.058824	0.795604	0
Os4530.POR.1.pan0001882	1	15	15	800	13.6	1	0	0	0.01375	0	873	0.907751	0.998855	0.704467	1	0.066667	0.91638	0.703322
Os4530.POR.1.pan0001899	1	15	15	267	3.5	6	0.1	0	0.106838	0	268	0.971642	0.996269	0.873134	1	0.2	0.996269	0.869403
Os4530.POR.1.pan0001861	1	15	22	262	5.2	8	0.1	0	0.259067	0	288	0.866793	0.958333	0.670139	1	0.045455	0.909722	0.625
Os4530.POR.1.pan0001872	1	15	16	145	6.6	2	0.1	0.131868	0.892857	0	170	0.746324	0.888235	0.494118	1	0.0625	0.888235	0.158824
Os4530.POR.1.pan0001896	1	16	16	262	4.6	2	0.1	0	0.083721	0	264	0.934422	0.992424	0.814394	1	0.4375	0.992424	0.806818
Os4530.POR.1.pan0001888	1	11	12	95	16.2	4	0.5	0	0.894737	0	312	0.424947	0.759615	0.24359	0.833333	0.166667	0.628205	0
Os4530.POR.1.pan0001903	1	12	13	190	7.8	2	0.2	0	0.853933	0	211	0.863653	0.900474	0.421801	1	0.076923	0.900474	0.322275
Os4530.POR.1.pan0001891	1	15	15	877	8.5	1	0.1	0	0.031927	0	949	0.944362	1	0.924131	1	0.266667	1	0.924131
Os4530.POR.1.pan0001907	1	15	15	403	1.4	7	0.1	0	0.117801	0	439	0.914806	0.917995	0.870159	1	0.066667	0.917995	0.788155
Os4530.POR.1.pan0001908	1	15	15	265	0.2	5	0	0	0.007547	0	268	0.989552	1	0.988806	1	0.066667	0.988806	0.988806
Os4530.POR.1.pan0001906	1	11	12	116	20.9	1	0.4	0	0.365217	0	286	0.56993	1	0.402098	1	0.083333	0.993007	0.108392
Os4530.POR.1.pan0001913	1	16	16	230	0	3	0	0	0.008696	0	230	1	1	1	1	1	1	1
Os4530.POR.1.pan0001909	1	4	4	1259	50.4	4	0.6	0	0.113615	0	1259	0.918189	1	0.845909	1	0.25	0.973789	0.772836
Os4530.POR.1.pan0001918	1	15	15	149	4.8	3	0.1	0	0.15625	0	149	0.949888	1	0.644295	1	0.866667	1	0.604027
Os4530.POR.1.pan0001889	1	12	13	369	37.7	16	1	0	0.884892	0	852	0.556519	0.764085	0.163146	0.923077	0.076923	0.680751	0
Os4530.POR.1.pan0001920	1	15	15	215	0	2	0	0	0.027907	0	215	1	1	1	1	1	1	1
Os4530.POR.1.pan0001897	1	16	16	492	20.7	8	0.5	0.02454	0.743017	0	536	0.850396	0.91791	0.333955	1	0.0625	0.91791	0.214552
Os4530.POR.1.pan0001895	1	15	17	410	32.5	2	0.2	0	0.875	0	617	0.609972	0.897893	0.12966	0.882353	0.058824	0.897893	0
Os4530.POR.1.pan0001916	1	14	14	664	0.2	13	0	0	0.01506	0	666	0.997319	1	0.996997	1	0.071429	0.998498	0.996997
Os4530.POR.1.pan0001905	1	15	15	773	8.5	2	0.1	0.024611	0.027202	0	898	0.876392	1	0.859688	1	0.066667	0.900891	0.857461
Os4530.POR.1.pan0001912	1	15	15	905	10.9	12	0	0	0.009447	0	907	0.985888	1	0.816979	1	0.066667	0.997795	0.816979
Os4530.POR.1.pan0001925	1	8	8	70	1.7	1	0	0.836066	0.836066	0.1	92	0.711957	0.76087	0.663043	1	0.5	0.76087	0.423913
Os4530.POR.1.pan0001922	1	15	15	283	7.8	2	0.1	0.035336	0.28022	0	290	0.944138	0.993103	0.627586	1	0.066667	0.993103	0.444828
Os4530.POR.1.pan0001887	1	13	13	276	20.2	4	0.3	0	0.346667	0	294	0.800105	0.972789	0.255102	1	0.076923	0.938776	0.173469
Os4530.POR.1.pan0001914	1	15	15	157	15.8	3	0.2	0	0.597938	0	483	0.381919	0.826087	0.325052	1	0.066667	0.401656	0.153209
Os4530.POR.1.pan0001921	1	8	8	329	29.8	4	0.4	0	0.884892	0	424	0.46875	0.775943	0.233491	1	0.125	0.764151	0.103774
Os4530.POR.1.pan0001930	1	15	15	269	4.6	7	0.2	0	0.109453	0	271	0.976384	1	0.741697	1	0.2	1	0.738007
Os4530.POR.1.pan0001855	1	15	15	1385	26.5	23	0.6	0	0.171938	0	1416	0.917467	0.992232	0.775424	1	0.2	0.978107	0.699859
Os4530.POR.1.pan0001893	1	15	15	935	3.9	7	0.1	0	0.282267	0	968	0.964463	0.994835	0.948347	1	0.066667	0.992769	0.931818
Os4530.POR.1.pan0001919	1	16	17	701	39.5	13	0.7	0	0.863946	0	727	0.811393	0.998624	0.202201	0.941176	0.058824	0.964237	0
Os4530.POR.1.pan0001852	1	12	12	547	9.2	1	0	0	0.362101	0	551	0.920145	0.99274	0.856624	1	0.416667	0.99274	0.802178
Os4530.POR.1.pan0001927	1	15	15	110	7.7	3	0.1	0	0.876404	0	180	0.653704	0.95	0.494444	1	0.133333	0.95	0.105556
Os4530.POR.1.pan0001932	1	15	15	281	15.9	7	0.4	0	0.879121	0	301	0.798228	1	0.302326	1	0.2	1	0.166113
Os4530.POR.1.pan0001924	1	16	16	725	17.8	3	0.2	0	0.139216	0	947	0.760296	0.891235	0.538543	1	0.0625	0.768743	0.487856
Os4530.POR.1.pan0001938	1	15	15	103	0	1	0	0	0.009709	0	103	1	1	1	1	1	1	1
Os4530.POR.1.pan0001926	1	15	15	785	12.5	3	0.2	0	0.333333	0	785	0.915159	1	0.848408	1	0.6	1	0.736306
Os4530.POR.1.pan0001904	1	11	14	113	18.2	3	0.3	0	0.879518	0	357	0.344338	0.868347	0.179272	0.857143	0.071429	0.532213	0
Os4530.POR.1.pan0001929	1	15	15	324	12.9	6	0.3	0	0.440529	0	324	0.812551	1	0.549383	1	0.533333	1	0.320988
Os4530.POR.1.pan0001880	1	16	20	609	51.9	20	1.7	0.435484	0.857143	0	633	0.706635	0.979463	0.097946	0.75	0.2	0.962085	0
Os4530.POR.1.pan0001923	1	15	15	1224	5.7	21	0.1	0	0.045997	0	1242	0.968814	1	0.938003	1	0.466667	0.985507	0.91868
Os4530.POR.1.pan0001936	1	15	15	486	3.5	1	0.2	0	0.15011	0	486	0.980521	1	0.932099	1	0.733333	1	0.874486
Os4530.POR.1.pan0001942	1	16	16	339	2.6	1	0	0	0.050505	0	342	0.982822	0.991228	0.868421	1	0.3125	0.991228	0.853801
Os4530.POR.1.pan0001945	1	15	15	218	13.9	3	0.2	0	0.908257	0	463	0.507271	0.917927	0.468683	1	0.066667	0.490281	0.356371
Os4530.POR.1.pan0001937	1	15	16	553	26.3	3	0.2	0	0.694444	0	558	0.887881	0.992832	0.385305	1	0.0625	0.991039	0.023297
Os4530.POR.1.pan0001934	1	15	15	299	22.1	8	0.3	0	0.189765	0	545	0.773456	0.998165	0.548624	1	0.266667	0.998165	0.541284
Os4530.POR.1.pan0001947	1	9	9	220	0	3	0	0	0.013636	0	220	1	1	1	1	1	1	1
Os4530.POR.1.pan0001940	1	15	15	746	0	18	0	0.00134	0.004021	0	746	1	1	1	1	1	1	1
Os4530.POR.1.pan0001946	1	13	13	82	13.2	1	0.2	0	0.182927	0	205	0.538086	1	0.4	1	0.153846	1	0.4
Os4530.POR.1.pan0001943	1	15	16	241	12.1	3	0.2	0	0.855072	0	300	0.764792	1	0.23	1	0.125	0.803333	0.016667
Os4530.POR.1.pan0001939	1	16	16	720	1.8	18	0.1	0	0.008547	0	720	0.990625	1	0.975	1	0.375	1	0.975
Os4530.POR.1.pan0001948	1	14	14	202	1.8	3	0	0	0.035714	0	219	0.92955	1	0.894977	1	0.142857	1	0.894977
Os4530.POR.1.pan0001935	1	16	16	1122	1.8	25	0	0	0.00813	0	1122	0.995822	1	0.986631	1	0.6875	1	0.986631
Os4530.POR.1.pan0001950	1	16	16	221	0.8	3	0	0	0.043062	0	221	0.996606	1	0.945701	1	0.9375	1	0.945701
Os4530.POR.1.pan0001956	1	15	15	124	0.1	2	0	0.08871	0.113821	0	124	0.997849	1	0.991935	1	0.733333	1	0.991935
Os4530.POR.1.pan0001951	1	15	15	375	0.9	1	0.1	0	0.11326	0	375	0.997689	1	0.965333	1	0.933333	1	0.965333
Os4530.POR.1.pan0001941	1	15	15	848	2.2	5	0.1	0	0.008589	0	848	0.997406	1	0.961085	1	0.933333	1	0.961085
Os4530.POR.1.pan0001915	1	15	15	680	40	15	0.8	0	0.312715	0	1351	0.507821	0.897853	0.390081	1	0.066667	0.503331	0.313101
Os4530.POR.1.pan0001957	1	15	15	196	0.7	2	0	0.005102	0.032258	0	196	0.996599	1	0.94898	1	0.933333	1	0.94898
Os4530.POR.1.pan0001961	1	15	15	314	0.1	3	0	0	0.025559	0	315	0.995767	0.996825	0.993651	1	0.333333	0.996825	0.990476
Os4530.POR.1.pan0001898	1	15	15	1348	12.2	11	0.1	0	0.281899	0	1565	0.874803	0.904792	0.794888	1	0.066667	0.904792	0.72524
Os4530.POR.1.pan0001710	1	16	17	123	44.1	5	0.7	0.089431	0.891304	0	774	0.407965	0.834625	0.151163	0.882353	0.058824	0.755814	0
Os4530.POR.1.pan0001952	1	15	15	559	15.7	4	0.3	0	0.152047	0	634	0.787802	0.881703	0.690852	1	0.066667	0.881703	0.690852
Os4530.POR.1.pan0001928	1	15	16	924	46.1	4	0.3	0	0.852941	0	972	0.747942	0.950617	0.244856	0.9375	0.0625	0.950617	0
Os4530.POR.1.pan0001954	1	7	10	262	37.4	3	0.3	0	0.860759	0	463	0.512743	0.885529	0.170626	0.7	0.1	0.639309	0
Os4530.POR.1.pan0001949	1	15	16	410	23.8	5	0.3	0	0.507246	0	411	0.886557	1	0.167883	0.9375	0.1875	1	0
Os4530.POR.1.pan0001959	1	15	15	269	9.6	4	0.2	0.320574	0.449367	0	289	0.812457	0.930796	0.546713	1	0.066667	0.930796	0.435986
Os4530.POR.1.pan0001964	1	15	15	118	0	1	0	0	0.016949	0	118	1	1	1	1	1	1	1
Os4530.POR.1.pan0001955	1	15	15	715	0.1	1	0	0	0.015385	0	716	0.998696	1	0.998603	1	0.533333	0.998603	0.997207
Os4530.POR.1.pan0001968	1	16	16	415	0	2	0	0	0	0	415	1	1	1	1	1	1	1
Os4530.POR.1.pan0001962	1	15	15	532	7.1	8	0.1	0	0.112205	0	617	0.844408	0.95624	0.786062	1	0.066667	0.862237	0.742301
Os4530.POR.1.pan0001960	1	16	16	562	17.1	5	0.3	0	0.104982	0	589	0.931664	1	0.640068	1	0.375	1	0.633277
Os4530.POR.1.pan0001972	1	10	10	101	0.4	2	0.1	0	0.071429	0	101	0.994059	1	0.970297	1	0.8	1	0.970297
Os4530.POR.1.pan0001965	1	15	15	423	1.7	8	0	0.002364	0.009456	0	442	0.962745	1	0.957014	1	0.133333	1	0.957014
Os4530.POR.1.pan0001894	1	16	16	1643	59.6	11	0.6	0	0.050725	0	1676	0.944846	0.992243	0.411695	1	0.0625	0.992243	0.392601
Os4530.POR.1.pan0001971	1	10	10	391	0	1	0	0.002558	0.005115	0	391	1	1	1	1	1	1	1
Os4530.POR.1.pan0001958	1	16	16	629	50.1	1	0.2	0.508475	0.508475	0	735	0.752296	1	0.080272	1	0.0625	0.855782	0.061225
Os4530.POR.1.pan0001966	1	15	15	502	2	3	0.1	0	0.083333	0	533	0.952345	0.971857	0.941839	1	0.133333	0.971857	0.917448
Os4530.POR.1.pan0001902	1	15	31	596	44.8	4	0.3	0.820225	0.890526	0	745	0.474475	0.837584	0.084564	0.903226	0.032258	0.837584	0
Os4530.POR.1.pan0001931	1	15	15	501	23.1	6	0.3	0	0.882199	0	757	0.640159	0.922061	0.446499	1	0.066667	0.755614	0.260238
Os4530.POR.1.pan0001975	1	16	16	167	8	1	0.1	0	0.2	0	167	0.892216	1	0.568862	1	0.75	1	0.568862
Os4530.POR.1.pan0001970	1	15	15	382	5	1	0	0	0.031496	0	382	0.985864	1	0.801047	1	0.666667	1	0.798429
Os4530.POR.1.pan0001973	1	15	15	103	1.1	2	0	0	0.291262	0	115	0.886377	0.904348	0.747826	1	0.066667	0.895652	0.652174
Os4530.POR.1.pan0001969	1	15	15	282	9.6	3	0.2	0.010638	0.089947	0	305	0.912131	1	0.619672	1	0.2	1	0.577049
Os4530.POR.1.pan0001985	1	7	7	105	0	1	0	0	0.019048	0	105	1	1	1	1	1	1	1
Os4530.POR.1.pan0001953	1	13	13	73	16.8	3	0.2	0	0.606061	0	251	0.483604	0.904382	0.290837	1	0.153846	0.904382	0.215139
Os4530.POR.1.pan0001984	1	13	13	95	1.2	2	0	0	0.425	0	106	0.885341	0.896226	0.754717	1	0.076923	0.896226	0.650943
Os4530.POR.1.pan0001974	1	15	15	460	0.2	2	0	0	0.166302	0	462	0.994372	0.995671	0.989177	1	0.066667	0.995671	0.982684
Os4530.POR.1.pan0001982	1	13	13	117	8.8	3	0.1	0	0.017094	0	180	0.784615	1	0.65	1	0.384615	1	0.65
Os4530.POR.1.pan0001981	1	15	15	117	0	1	0	0	0	0	117	1	1	1	1	1	1	1
Os4530.POR.1.pan0001978	1	15	15	413	0	8	0	0	0.007264	0	413	1	1	1	1	1	1	1
Os4530.POR.1.pan0001860	1	14	26	130	60.2	2	0.1	0.846154	0.884848	0	901	0.461752	0.967814	0.119867	0.846154	0.038462	0.916759	0
Os4530.POR.1.pan0001933	1	14	14	1013	35.5	13	0.4	0	0.373149	0	1220	0.756674	0.872951	0.571311	1	0.071429	0.857377	0.52459
Os4530.POR.1.pan0001967	1	15	16	427	21.9	8	0.4	0	0.853333	0	479	0.837813	0.891441	0.156576	1	0.0625	0.891441	0.039666
Os4530.POR.1.pan0001977	1	15	15	545	1.7	4	0.1	0	0.027273	0	570	0.961988	1	0.95614	1	0.066667	0.964912	0.95614
Os4530.POR.1.pan0001976	1	15	15	347	8.1	1	0.1	0.21902	0.224784	0	438	0.848858	0.93379	0.792237	1	0.4	0.93379	0.726027
Os4530.POR.1.pan0001901	1	15	15	393	15	2	0.2	0.035623	0.225049	0	540	0.854444	0.948148	0.727778	1	0.066667	0.948148	0.727778
Os4530.POR.1.pan0001990	1	16	16	205	0.4	2	0	0	0.009756	0	208	0.991887	1	0.985577	1	0.4375	1	0.985577
Os4530.POR.1.pan0001983	1	15	15	625	0	3	0	0	0.0016	0	625	1	1	1	1	1	1	1
Os4530.POR.1.pan0001979	1	15	15	617	1.9	7	0	0	0.016978	0	617	0.996975	1	0.954619	1	0.933333	1	0.954619
Os4530.POR.1.pan0001992	1	15	15	240	0	1	0	0	0.0125	0	240	1	1	1	1	1	1	1
Os4530.POR.1.pan0001980	1	15	15	639	0.9	1	0.1	0	0.014063	0	652	0.9818	1	0.978528	1	0.066667	0.981595	0.978528
Os4530.POR.1.pan0001963	1	15	15	1008	123.9	1	0.1	0	0.85567	0	1008	0.569511	1	0.069444	1	0.4	1	0.064484
Os4530.POR.1.pan0001991	1	16	16	264	0	1	0	0	0.015152	0	264	1	1	1	1	1	1	1
Os4530.POR.1.pan0001996	1	15	15	199	0	5	0	0	0	0	199	1	1	1	1	1	1	1
Os4530.POR.1.pan0001986	1	13	13	92	2.5	1	0.1	0	0.304878	0	97	0.851705	0.948454	0.71134	1	0.384615	0.948454	0.680412
Os4530.POR.1.pan0001988	1	16	16	198	7.2	3	0.1	0	0.058824	0	210	0.915476	1	0.404762	1	0.125	0.995238	0.404762
Os4530.POR.1.pan0002002	1	15	15	145	16.8	2	0.1	0	0.62069	0	305	0.63694	0.921311	0.47541	1	0.066667	0.921311	0.177049
Os4530.POR.1.pan0001910	1	12	26	109	184.4	3	0.2	0.888889	0.89899	0	2629	0.334055	0.998098	0.037657	0.730769	0.192308	0.998098	0
Os4530.POR.1.pan0001999	1	15	15	104	1.9	2	0.1	0	0.290909	0	134	0.788557	0.977612	0.761194	1	0.066667	0.798507	0.723881
Os4530.POR.1.pan0001987	1	15	15	589	4.6	4	0	0.001698	0.077348	0	612	0.954793	1	0.885621	1	0.066667	0.962418	0.864379
Os4530.POR.1.pan0001995	1	15	15	657	0	1	0	0	0.006088	0	657	1	1	1	1	1	1	1
Os4530.POR.1.pan0002003	1	16	16	150	8.2	2	0.2	0	0.42	0	209	0.811304	0.990431	0.478469	1	0.0625	0.990431	0.4689
Os4530.POR.1.pan0001812	1	16	28	1565	110.2	2	1.2	0.863636	0.907692	0	2001	0.542086	0.783108	0.041479	0.928571	0.035714	0.783108	0
Os4530.POR.1.pan0001998	1	15	15	121	7.9	2	0.3	0	0.875	0	179	0.746369	0.994413	0.357542	1	0.2	0.994413	0.067039
Os4530.POR.1.pan0002011	1	10	10	243	5.3	3	0.1	0	0.020576	0	268	0.899627	1	0.742537	1	0.1	0.906716	0.742537
Os4530.POR.1.pan0002006	1	15	15	316	2.5	6	0	0.006329	0.017301	0	316	0.988608	1	0.914557	1	0.866667	1	0.914557
Os4530.POR.1.pan0002001	1	15	15	333	2	3	0.1	0	0.048701	0	333	0.977578	1	0.924925	1	0.466667	1	0.912913
Os4530.POR.1.pan0001994	1	16	16	586	1.6	9	0.1	0	0.006826	0	612	0.960172	1	0.957516	1	0.0625	0.957516	0.957516
Os4530.POR.1.pan0002019	1	15	15	159	0	2	0	0	0.006289	0	159	1	1	1	1	1	1	1
Os4530.POR.1.pan0002008	1	16	16	536	0	1	0	0	0.003731	0	536	1	1	1	1	1	1	1
Os4530.POR.1.pan0002014	1	15	15	152	0.5	5	0	0	0.019737	0	160	0.953333	1	0.95	1	0.066667	0.95	0.95
Os4530.POR.1.pan0002018	1	15	15	392	17.3	9	0.5	0	0.046512	0	392	0.918707	1	0.329082	1	0.6	1	0.329082
Os4530.POR.1.pan0002016	1	15	15	333	5	3	0.1	0	0.096899	0	333	0.95976	1	0.774775	1	0.533333	1	0.720721
Os4530.POR.1.pan0002015	1	15	15	349	2.4	4	0.1	0	0.05296	0	359	0.97623	1	0.89415	1	0.4	1	0.866295
Os4530.POR.1.pan0002017	1	15	15	437	0	4	0	0.002288	0.004577	0	437	1	1	1	1	1	1	1
Os4530.POR.1.pan0001944	1	15	20	377	46.6	4	0.5	0	0.525199	0	913	0.652136	0.939759	0.412924	1	0.05	0.907996	0.003286
Os4530.POR.1.pan0002005	1	16	16	493	5.4	4	0	0	0.006085	0	493	0.975659	1	0.902637	1	0.75	1	0.902637
Os4530.POR.1.pan0001993	1	5	6	105	25.1	2	0.5	0	0.885417	0.1	266	0.415414	0.864662	0.233083	1	0.166667	0.368421	0.011278
Os4530.POR.1.pan0002004	1	15	15	701	2.7	5	0.1	0.001427	0.00744	0	701	0.994389	1	0.957204	1	0.866667	1	0.957204
Os4530.POR.1.pan0002027	1	15	15	225	4.7	4	0.3	0	0.035556	0	262	0.905852	1	0.858779	1	0.333333	1	0.858779
Os4530.POR.1.pan0002009	1	16	16	518	2.8	14	0.1	0	0.018109	0	541	0.957948	1	0.918669	1	0.125	1	0.918669
Os4530.POR.1.pan0002013	1	15	15	497	3.9	1	0.3	0	0.065263	0	497	0.977465	1	0.903421	1	0.533333	1	0.901408
Os4530.POR.1.pan0002022	1	16	16	364	1.9	2	0.1	0	0.019231	0	379	0.977737	1	0.960422	1	0.4375	1	0.960422
Os4530.POR.1.pan0002024	1	14	14	577	1.8	2	0.1	0.005199	0.012681	0	577	0.996905	1	0.956672	1	0.928571	1	0.956672
Os4530.POR.1.pan0002000	1	15	25	238	15.6	7	0.6	0.851852	0.86747	0	283	0.615406	0.915194	0.286219	1	0.04	0.844523	0.053004
Os4530.POR.1.pan0002033	1	15	15	151	0	2	0	0	0	0	151	1	1	1	1	1	1	1
Os4530.POR.1.pan0002030	1	16	16	122	3.2	3	0.2	0	0.325581	0	134	0.882463	1	0.641791	1	0.0625	0.910448	0.619403
Os4530.POR.1.pan0002023	1	16	16	502	7.4	7	0.2	0	0.164948	0	538	0.90381	0.946097	0.72119	1	0.0625	0.933086	0.667286
Os4530.POR.1.pan0002025	1	15	15	540	1.3	1	0.1	0.001852	0.011538	0	540	0.997531	1	0.962963	1	0.933333	1	0.962963
Os4530.POR.1.pan0002031	1	16	16	291	3.9	4	0	0	0.105263	0	291	0.986469	1	0.783505	1	0.9375	1	0.783505
Os4530.POR.1.pan0002026	1	15	15	205	2.5	1	0.1	0.014634	0.165746	0	211	0.964929	1	0.85782	1	0.333333	1	0.781991
Os4530.POR.1.pan0002012	1	15	15	799	16.9	4	0.1	0	0.073529	0	799	0.975136	1	0.680851	1	0.666667	1	0.639549
Os4530.POR.1.pan0002028	1	15	15	541	1	1	0.1	0	0.044362	0	556	0.97482	1	0.973022	1	0.066667	0.973022	0.973022
Os4530.POR.1.pan0002034	1	15	15	314	0	5	0	0	0	0	314	1	1	1	1	1	1	1
Os4530.POR.1.pan0002032	1	16	16	319	0.1	4	0	0	0.009404	0	321	0.994159	1	0.993769	1	0.0625	0.993769	0.993769
Os4530.POR.1.pan0001997	1	15	15	234	12.7	8	0.5	0	0.891892	0	367	0.564214	0.752044	0.302452	0.933333	0.066667	0.752044	0
Os4530.POR.1.pan0002038	1	16	16	112	0	1	0	0	0	0	112	1	1	1	1	1	1	1
Os4530.POR.1.pan0002036	1	15	15	162	0.6	1	0.1	0.006173	0.049383	0	175	0.929143	0.977143	0.925714	1	0.066667	0.925714	0.902857
Os4530.POR.1.pan0002029	1	16	16	385	3.8	12	0.1	0	0.174927	0	408	0.931985	0.995098	0.840686	1	0.0625	0.943627	0.742647
Os4530.POR.1.pan0002021	1	15	15	302	27.6	10	0.7	0.099338	0.858491	0	532	0.692481	0.93985	0.199248	0.933333	0.066667	0.860902	0
Os4530.POR.1.pan0002050	1	9	9	116	6.3	2	0	0	0.0875	0	116	0.862069	1	0.689655	1	0.555556	1	0.689655
Os4530.POR.1.pan0002043	1	15	15	324	6.4	5	0.1	0.003086	0.013158	0	324	0.980247	1	0.703704	1	0.933333	1	0.703704
Os4530.POR.1.pan0002041	1	15	15	114	0	1	0	0	0	0	114	1	1	1	1	1	1	1
Os4530.POR.1.pan0001911	1	16	20	1165	102.8	4	0.3	0	0.894737	0	1268	0.613604	0.91877	0.048896	0.9	0.05	0.91877	0
Os4530.POR.1.pan0002037	1	15	16	171	7.6	1	0	0	0.863014	0	171	0.933845	1	0.426901	0.9375	0.6875	1	0
Os4530.POR.1.pan0002046	1	15	15	331	0.1	1	0	0	0.018182	0	331	0.999396	1	0.996979	1	0.8	1	0.996979
Os4530.POR.1.pan0002040	1	15	15	352	2.3	6	0.1	0	0.084848	0	374	0.932086	0.941176	0.863636	1	0.066667	0.941176	0.826203
Os4530.POR.1.pan0002048	1	15	15	266	0	1	0	0.003759	0.007519	0	266	1	1	1	1	1	1	1
Os4530.POR.1.pan0002047	1	16	16	167	0	4	0	0	0	0	167	1	1	1	1	1	1	1
Os4530.POR.1.pan0002035	1	15	27	119	23.5	4	0.5	0.890756	0.890756	0	523	0.362793	0.99044	0.227533	0.555556	0.074074	0.99044	0
Os4530.POR.1.pan0002039	1	15	15	560	3.6	4	0	0	0.037475	0	560	0.990357	1	0.905357	1	0.866667	1	0.880357
Os4530.POR.1.pan0002044	1	15	15	462	8.8	10	0.2	0	0.034632	0	565	0.842478	1	0.79646	1	0.066667	0.957522	0.79646
Os4530.POR.1.pan0002049	1	15	15	375	4.7	7	0.1	0	0.02071	0	375	0.967111	1	0.901333	1	0.666667	1	0.901333
Os4530.POR.1.pan0002053	1	10	10	295	19.2	3	0.2	0	0.333333	0	295	0.871525	1	0.325424	1	0.5	1	0.240678
Os4530.POR.1.pan0002052	1	13	13	248	6.5	7	0.3	0.124481	0.665323	0	450	0.566496	0.7	0.535556	1	0.153846	0.664444	0.24
Os4530.POR.1.pan0002054	1	16	16	356	15.2	9	0.4	0	0.054381	0	373	0.91069	1	0.49866	1	0.4375	1	0.495979
Os4530.POR.1.pan0002065	1	15	15	164	0	4	0	0.006098	0.012195	0	164	1	1	1	1	1	1	1
Os4530.POR.1.pan0002062	1	16	16	179	0.1	4	0	0	0.022346	0	180	0.995486	1	0.994444	1	0.1875	1	0.994444
Os4530.POR.1.pan0002060	1	15	15	316	0.5	9	0	0	0.053797	0	321	0.986501	1	0.984424	1	0.133333	1	0.984424
Os4530.POR.1.pan0002057	1	15	15	242	0.4	1	0	0	0.033473	0	242	0.996419	1	0.987603	1	0.733333	1	0.983471
Os4530.POR.1.pan0002063	1	15	15	310	3.9	6	0.1	0	0.095238	0	310	0.987527	1	0.812903	1	0.933333	1	0.812903
Os4530.POR.1.pan0002020	1	16	30	102	3.2	1	0.3	0	0.886076	0	183	0.55082	0.89071	0.404372	1	0.033333	0.655738	0.065574
Os4530.POR.1.pan0002070	1	15	15	163	4.3	2	0	0	0.034483	0	163	0.961554	1	0.711656	1	0.866667	1	0.711656
Os4530.POR.1.pan0002056	1	16	16	509	11.3	1	0.2	0	0.081448	0	628	0.8334	0.974522	0.703822	1	0.1875	0.974522	0.659236
Os4530.POR.1.pan0002058	1	15	15	213	1.2	2	0	0	0.14554	0	225	0.966222	1	0.946667	1	0.2	1	0.928889
Os4530.POR.1.pan0002067	1	15	15	384	0	2	0	0	0.010417	0	384	1	1	1	1	1	1	1
Os4530.POR.1.pan0002061	1	15	15	369	1.1	6	0	0	0.022663	0	372	0.989606	1	0.948925	1	0.066667	0.991935	0.948925
Os4530.POR.1.pan0002068	1	15	15	646	3.3	13	0.1	0	0.029734	0	695	0.933525	1	0.919424	1	0.066667	0.929496	0.905036
Os4530.POR.1.pan0002071	1	15	15	113	0	2	0	0	0	0	113	1	1	1	1	1	1	1
Os4530.POR.1.pan0002074	1	16	16	407	0	3	0	0.009828	0.012285	0	407	1	1	1	1	1	1	1
Os4530.POR.1.pan0002078	1	15	15	105	9.3	1	0.1	0	0	0	176	0.757955	1	0.596591	1	0.4	1	0.596591
Os4530.POR.1.pan0002077	1	15	15	186	1.5	2	0	0	0.090395	0	203	0.915928	1	0.871921	1	0.066667	0.916256	0.871921
Os4530.POR.1.pan0002069	1	16	16	705	0	2	0	0.065248	0.079433	0	705	1	1	1	1	1	1	1
Os4530.POR.1.pan0002083	1	9	9	63	0	2	0	0	0	0	63	1	1	1	1	1	1	1
Os4530.POR.1.pan0002055	1	15	15	945	0	1	0	0.155556	0.165079	0	945	1	1	1	1	1	1	1
Os4530.POR.1.pan0002059	1	15	15	334	20.1	7	0.1	0	0.004124	0	485	0.833952	1	0.68866	1	0.466667	1	0.68866
Os4530.POR.1.pan0002072	1	15	16	431	22.7	4	0.3	0	0.835443	0	433	0.92754	1	0.182448	0.9375	0.4375	1	0
Os4530.POR.1.pan0002092	1	5	5	126	0	1	0	0	0	0	126	1	1	1	1	1	1	1
Os4530.POR.1.pan0002007	1	15	15	754	29.3	11	0.4	0	0.390323	0	778	0.880634	0.982005	0.433162	1	0.066667	0.969152	0.394602
Os4530.POR.1.pan0002075	1	15	19	648	39.2	3	0.1	0	0.851064	0	659	0.76208	0.983308	0.356601	0.789474	0.473684	0.983308	0
Os4530.POR.1.pan0002081	1	15	16	312	23.3	5	0.4	0	0.857143	0	324	0.71412	0.962963	0.237654	0.9375	0.25	0.962963	0
Os4530.POR.1.pan0002084	1	15	15	229	9.5	2	0.1	0	0.353712	0	298	0.779418	1	0.439597	1	0.333333	1	0.439597
Os4530.POR.1.pan0002051	1	16	16	556	12.8	8	0.1	0	0.207763	0	573	0.889398	0.970332	0.670157	1	0.0625	0.970332	0.609075
Os4530.POR.1.pan0002045	1	15	26	78	14.1	3	0.1	0.858974	0.9	0	263	0.535975	0.965779	0.228137	1	0.192308	0.965779	0.007605
Os4530.POR.1.pan0002079	1	16	16	649	8.6	14	0.1	0	0.075875	0	649	0.983147	1	0.791988	1	0.9375	1	0.736518
Os4530.POR.1.pan0002082	1	16	17	337	16.5	1	0.2	0	0.862595	0	464	0.69498	0.987069	0.282328	0.941176	0.058824	0.726293	0
Os4530.POR.1.pan0002088	1	15	15	578	0	10	0	0.00173	0.00346	0	578	1	1	1	1	1	1	1
Os4530.POR.1.pan0002095	1	16	16	306	0.9	2	0.1	0	0.023891	0	306	0.991626	1	0.957516	1	0.5	1	0.954248
Os4530.POR.1.pan0002098	1	15	15	310	10.3	3	0.1	0	0.323383	0	368	0.813406	1	0.546196	1	0.066667	0.842391	0.380435
Os4530.POR.1.pan0002042	1	16	16	1271	78.2	17	1	0	0.82716	0	1371	0.904723	1	0.059081	1	0.4375	1	0.049599
Os4530.POR.1.pan0002076	1	15	16	467	27.4	5	0.2	0	0.709677	0	510	0.80576	0.998039	0.42549	1	0.0625	0.998039	0.254902
Os4530.POR.1.pan0002066	1	16	17	874	58.9	15	1	0	0.822222	0	1184	0.75785	0.999155	0.076013	1	0.058824	0.999155	0.075169
Os4530.POR.1.pan0002103	1	14	14	166	0	2	0	0.036145	0.048193	0	166	1	1	1	1	1	1	1
Os4530.POR.1.pan0002091	1	15	15	673	10.4	4	0	0	0.062038	0	790	0.842363	0.994937	0.793671	1	0.066667	0.851899	0.793671
Os4530.POR.1.pan0002100	1	15	15	644	13.8	8	0.1	0	0.190207	0	656	0.899187	0.981707	0.797256	1	0.066667	0.981707	0.669207
Os4530.POR.1.pan0002085	1	16	21	93	2.5	2	0	0	0.846154	0	107	0.788607	0.869159	0.607477	1	0.190476	0.869159	0.392523
Os4530.POR.1.pan0002108	1	15	15	392	9.7	4	0.1	0	0.020356	0	426	0.902973	0.997653	0.593897	1	0.066667	0.920188	0.593897
Os4530.POR.1.pan0002064	1	16	16	491	58.5	3	1.4	0	0.892473	0	955	0.719634	0.998953	0.486911	0.9375	0.0625	0.998953	0.006283
Os4530.POR.1.pan0002111	1	15	15	410	0.5	1	0.1	0	0.022333	0	410	0.998862	1	0.982927	1	0.933333	1	0.982927
Os4530.POR.1.pan0002094	1	15	16	811	45.4	5	0.2	0	0.841463	0	818	0.931846	0.991443	0.100244	1	0.0625	0.991443	0.064792
Os4530.POR.1.pan0002114	1	9	9	131	5.3	4	0.2	0	0.312977	0	185	0.764565	0.962162	0.708108	1	0.111111	0.805405	0.486486
Os4530.POR.1.pan0002090	1	15	20	780	64.8	4	0.3	0	0.866667	0	784	0.753508	0.996173	0.133929	1	0.2	0.996173	0.033163
Os4530.POR.1.pan0002099	1	15	15	419	9.4	13	0.2	0	0.207977	0	456	0.845029	1	0.760965	1	0.066667	0.91886	0.618421
Os4530.POR.1.pan0002116	1	16	16	281	0.1	5	0	0	0.014235	0	282	0.997119	1	0.996454	1	0.1875	1	0.996454
Os4530.POR.1.pan0002121	1	4	4	643	137.5	4	0.5	0.333333	0.333333	0	670	0.754478	0.959701	0.138806	1	0.25	0.959701	0.098507
Os4530.POR.1.pan0002110	1	15	16	185	7.6	6	0.3	0	0.87013	0	234	0.780716	0.931624	0.32906	1	0.125	0.910256	0.153846
Os4530.POR.1.pan0002087	1	16	16	738	18	9	0.1	0	0.119403	0	738	0.942243	1	0.726287	1	0.75	1	0.678862
Os4530.POR.1.pan0002117	1	15	15	486	6.4	2	0	0	0.098446	0	494	0.951282	0.983806	0.781377	1	0.066667	0.983806	0.726721
Os4530.POR.1.pan0002119	1	15	15	250	0.3	1	0	0	0.012195	0	250	0.998933	1	0.984	1	0.933333	1	0.984
Os4530.POR.1.pan0002109	1	12	12	82	2	2	0.2	0	0.6	0	106	0.830975	0.90566	0.773585	1	0.083333	0.90566	0.650943
Os4530.POR.1.pan0002101	1	15	15	1218	0	2	0	0	0.002463	0	1218	1	1	1	1	1	1	1
Os4530.POR.1.pan0002102	1	15	15	411	2.4	7	0	0	0.2	0	479	0.865553	0.922756	0.853862	1	0.066667	0.88309	0.818372
Os4530.POR.1.pan0002112	1	15	16	393	22.7	2	0.2	0	0.871795	0	529	0.732987	0.943289	0.221172	0.9375	0.0625	0.943289	0
Os4530.POR.1.pan0002131	1	15	15	261	0.2	1	0	0	0.019305	0	261	0.998978	1	0.992337	1	0.866667	1	0.992337
Os4530.POR.1.pan0002132	1	15	15	263	0.1	1	0	0	0.019011	0	264	0.996465	1	0.996212	1	0.066667	0.996212	0.996212
Os4530.POR.1.pan0002129	1	15	15	569	0	3	0	0	0.005272	0	569	1	1	1	1	1	1	1
Os4530.POR.1.pan0002122	1	16	16	688	0.1	13	0.1	0	0.058224	0	697	0.986729	0.987088	0.985653	1	0.0625	0.987088	0.97274
Os4530.POR.1.pan0002115	1	15	15	529	21.2	7	0.3	0	0.027875	0	530	0.911195	0.998113	0.541509	1	0.066667	0.998113	0.541509
Os4530.POR.1.pan0002089	1	15	15	937	11.4	2	0.2	0	0.034884	0	946	0.959549	0.993658	0.837209	1	0.066667	0.991543	0.821353
Os4530.POR.1.pan0002126	1	4	4	1958	48.7	43	1.5	0	0.273899	0	2079	0.882395	0.941799	0.835017	1	0.25	0.857143	0.803271
Os4530.POR.1.pan0002080	1	14	15	840	58.9	3	0.2	0	0.841667	0	1032	0.667894	0.968023	0.116279	0.933333	0.066667	0.813953	0
Os4530.POR.1.pan0002139	1	11	11	234	0	2	0	0	0.021368	0	234	1	1	1	1	1	1	1
Os4530.POR.1.pan0002124	1	16	16	791	0	16	0	0.001264	0.002528	0	791	1	1	1	1	1	1	1
Os4530.POR.1.pan0002130	1	15	15	768	9.6	11	0.1	0	0.114504	0	773	0.954722	0.993532	0.847348	1	0.066667	0.993532	0.76326
Os4530.POR.1.pan0002134	1	15	15	285	1.4	8	0.1	0	0.031579	0	295	0.964294	1	0.905085	1	0.066667	0.966102	0.905085
Os4530.POR.1.pan0002141	1	7	7	232	0	2	0	0	0.00431	0	232	1	1	1	1	1	1	1
Os4530.POR.1.pan0002135	1	15	16	446	16.3	14	0.6	0	0.87027	0	481	0.890852	0.927235	0.384615	1	0.0625	0.927235	0.272349
Os4530.POR.1.pan0002142	1	7	7	75	0	2	0	0	0	0	75	1	1	1	1	1	1	1
Os4530.POR.1.pan0002113	1	15	28	72	28.8	1	0.3	0.708333	0.847222	0	411	0.539451	0.982968	0.175182	0.964286	0.035714	0.982968	0
Os4530.POR.1.pan0002107	1	16	16	481	0.4	1	0	0	0.002092	0	481	0.996881	1	0.993763	1	0.5	1	0.993763
Os4530.POR.1.pan0002106	1	15	15	248	34.9	4	0.2	0	0.262097	0	783	0.39702	1	0.316731	1	0.066667	0.429119	0.316731
Os4530.POR.1.pan0002136	1	15	15	396	0.2	2	0	0.035533	0.035533	0	398	0.993132	0.994975	0.98995	1	0.266667	0.994975	0.984925
Os4530.POR.1.pan0002120	1	16	17	509	30.4	3	0.1	0	0.869231	0	509	0.81151	1	0.255403	0.941176	0.470588	1	0
Os4530.POR.1.pan0002093	1	15	15	1077	7.7	5	0.3	0.096714	0.168988	0	1080	0.979506	0.998148	0.925	1	0.066667	0.997222	0.913889
Os4530.POR.1.pan0002105	1	15	15	305	20.3	2	0.2	0	0.437262	0	478	0.757183	0.974895	0.550209	1	0.066667	0.974895	0.313808
Os4530.POR.1.pan0002150	1	3	3	92	0	2	0	0	0.021739	0	92	1	1	1	1	1	1	1
Os4530.POR.1.pan0002143	1	8	8	164	2.8	7	0.1	0	0.073171	0	172	0.944767	1	0.837209	1	0.125	0.953488	0.837209
Os4530.POR.1.pan0002140	1	8	8	102	0.8	2	0.2	0	0	0	102	0.980392	1	0.960784	1	0.5	1	0.960784
Os4530.POR.1.pan0002145	1	13	13	393	0	2	0	0	0.02799	0	393	1	1	1	1	1	1	1
Os4530.POR.1.pan0002158	1	4	4	164	13	2	0.3	0.109244	0.109244	0	164	0.862805	1	0.72561	1	0.5	1	0.72561
Os4530.POR.1.pan0002148	1	16	16	315	2.8	1	0.1	0	0.077491	0	315	0.99127	1	0.860317	1	0.9375	1	0.860317
Os4530.POR.1.pan0002097	1	16	17	150	6.9	2	0.2	0	0.88764	0	251	0.502226	0.625498	0.350598	0.882353	0.058824	0.59761	0
Os4530.POR.1.pan0002147	1	15	15	551	11.4	10	0.3	0	0.060268	0	552	0.952536	0.998188	0.811594	1	0.2	0.998188	0.809783
Os4530.POR.1.pan0002086	1	16	18	964	22.1	5	0.5	0.411826	0.505798	0	1566	0.687739	0.850575	0.615581	1	0.055556	0.724777	0.538314
Os4530.POR.1.pan0002149	1	15	15	182	0	1	0	0	0	0	182	1	1	1	1	1	1	1
Os4530.POR.1.pan0002151	1	16	16	340	0	4	0	0	0.023529	0	340	1	1	1	1	1	1	1
Os4530.POR.1.pan0002096	1	16	16	849	7.7	9	0.1	0	0.109974	0	866	0.929489	0.986143	0.879908	1	0.0625	0.98037	0.800231
Os4530.POR.1.pan0002152	1	15	15	150	2.9	4	0.2	0	0.84	0	187	0.793226	0.887701	0.668449	1	0.133333	0.887701	0.566845
Os4530.POR.1.pan0002156	1	16	16	319	0.3	2	0	0	0.025078	0	322	0.991848	1	0.990683	1	0.125	1	0.990683
Os4530.POR.1.pan0002163	1	15	15	98	0	1	0	0	0.040816	0	98	1	1	1	1	1	1	1
Os4530.POR.1.pan0002162	1	15	15	276	16.9	6	0.3	0	0.042373	0	276	0.885507	1	0.427536	1	0.8	1	0.427536
Os4530.POR.1.pan0002165	1	15	15	342	0	1	0	0	0.005848	0	342	1	1	1	1	1	1	1
Os4530.POR.1.pan0002127	1	16	16	1108	18.2	10	0.2	0	0.030009	0	1287	0.896659	1	0.857032	1	0.25	1	0.857032
Os4530.POR.1.pan0002154	1	13	26	98	25.9	1	0.2	0	0.867347	0	404	0.560548	1	0.242574	1	0.076923	1	0.207921
Os4530.POR.1.pan0002159	1	14	16	226	15.9	4	0.3	0	0.884058	0	227	0.839758	0.995595	0.303965	0.875	0.125	0.995595	0
Os4530.POR.1.pan0002160	1	16	16	571	9.4	2	0.1	0	0.052817	0	571	0.982815	1	0.735552	1	0.8125	1	0.735552
Os4530.POR.1.pan0002172	1	10	10	186	18.1	4	0.2	0	0.826667	0	186	0.76129	1	0.403226	1	0.6	1	0.403226
Os4530.POR.1.pan0002155	1	15	15	761	4.8	17	0.1	0	0.077446	0	833	0.914446	0.989196	0.883553	1	0.066667	0.913565	0.872749
Os4530.POR.1.pan0002161	1	15	15	550	9.9	9	0.1	0	0.047273	0	626	0.933546	1	0.878594	1	0.333333	1	0.878594
Os4530.POR.1.pan0002153	1	15	15	508	12.1	4	0.2	0	0.295181	0	554	0.888929	0.953069	0.631769	1	0.066667	0.922383	0.581227
Os4530.POR.1.pan0002167	1	15	15	364	0	1	0	0	0.002747	0	364	1	1	1	1	1	1	1
Os4530.POR.1.pan0002170	1	15	15	406	1.2	5	0.1	0	0.037879	0	406	0.992939	1	0.975369	1	0.733333	1	0.96798
Os4530.POR.1.pan0002146	1	15	15	190	0.7	5	0.1	0	0.126984	0	201	0.948259	1	0.940299	1	0.066667	0.945274	0.940299
Os4530.POR.1.pan0002128	1	15	15	1189	80	12	0.6	0.006728	0.356275	0	1299	0.854247	0.996921	0.190146	1	0.066667	0.996921	0.146266
Os4530.POR.1.pan0002173	1	15	15	485	0	2	0	0	0.010309	0	485	1	1	1	1	1	1	1
Os4530.POR.1.pan0002178	1	11	11	78	0	2	0	0	0	0	78	1	1	1	1	1	1	1
Os4530.POR.1.pan0002166	1	15	15	596	12.8	1	0.1	0	0.008961	0	781	0.775672	1	0.714469	1	0.066667	0.763124	0.714469
Os4530.POR.1.pan0002137	1	13	13	904	52.1	3	0.3	0	0.167035	0	1296	0.82538	0.993056	0.697531	1	0.153846	0.993056	0.63966
Os4530.POR.1.pan0002175	1	15	15	599	5.8	6	0.1	0	0.010017	0	663	0.91634	1	0.903469	1	0.133333	1	0.903469
Os4530.POR.1.pan0002138	1	11	11	188	21.7	2	0.2	0	0.78607	0	552	0.41502	0.73913	0.34058	1	0.090909	0.456522	0.206522
Os4530.POR.1.pan0002185	1	16	16	293	0.1	3	0	0	0.010239	0	294	0.997024	1	0.996599	1	0.125	1	0.996599
Os4530.POR.1.pan0002181	1	15	15	678	7.7	5	0.2	0	0.017094	0	741	0.912281	1	0.789474	1	0.066667	0.91498	0.789474
Os4530.POR.1.pan0002164	1	16	16	598	17.5	15	0.5	0	0.227891	0	675	0.856574	0.954074	0.481481	1	0.0625	0.885926	0.416296
Os4530.POR.1.pan0002182	1	16	16	432	21.3	11	0.6	0	0.862745	0	432	0.88397	1	0.236111	1	0.6875	1	0.032407
Os4530.POR.1.pan0002186	1	14	14	327	11.1	5	0.4	0	0.101266	0	327	0.918523	1	0.724771	1	0.642857	1	0.697248
Os4530.POR.1.pan0002190	1	15	15	291	2.4	2	0.1	0	0.068966	0	327	0.89684	1	0.88685	1	0.066667	0.889908	0.88685
Os4530.POR.1.pan0002177	1	15	15	382	0.9	7	0	0	0.007853	0	392	0.977891	1	0.97449	1	0.133333	1	0.97449
Os4530.POR.1.pan0002188	1	15	15	369	3.4	7	0.1	0	0.018072	0	369	0.986631	1	0.899729	1	0.866667	1	0.899729
Os4530.POR.1.pan0002189	1	16	16	317	8	6	0.1	0	0.153558	0	357	0.851366	0.994398	0.747899	1	0.0625	0.994398	0.745098
Os4530.POR.1.pan0002118	1	15	15	955	4.9	27	0.2	0.101571	0.10483	0	1020	0.942418	0.982353	0.894118	1	0.066667	0.953922	0.894118
Os4530.POR.1.pan0002179	1	15	15	682	15.9	19	0.2	0.001466	0.086142	0	698	0.933047	1	0.765043	1	0.066667	0.977077	0.702006
Os4530.POR.1.pan0002191	1	15	15	256	5.1	3	0	0	0.044693	0	257	0.976135	0.996109	0.696498	1	0.066667	0.996109	0.692607
Os4530.POR.1.pan0002184	1	15	15	474	4.4	18	0.1	0	0.137255	0	496	0.944489	0.955645	0.822581	1	0.066667	0.955645	0.780242
Os4530.POR.1.pan0002192	1	16	16	91	0.8	3	0.1	0	0.113402	0	102	0.902574	1	0.892157	1	0.0625	0.95098	0.892157
Os4530.POR.1.pan0002133	1	16	17	681	41	10	0.6	0	0.87	0	793	0.739114	0.920555	0.126103	0.941176	0.058824	0.858764	0
[truncated: 36,273 more rows]

## Sheet: README
Supplemental table S2. Quality control statistics of pangenes.
