# Supplementary material for: The PanOryza pangene catalog of Asian cultivated rice
Source: Genome Res. 2026 Jan;36(1):226–38. doi: 10.1101/gr.280790.125 (PMC12758395; doi:10.1101/gr.280790.125)
Supplement: Supplement 6 [file Supplemental_Table_S3.xlsx]

## Sheet: Supplemental_Table_S3
Pan-gene identifier	oryza_sativa_nipponbaremerged	oryza_sativa_chaomeo	oryza_sativa_ketannangka	oryza_sativa_azucena	oryza_sativa_arc	oryza_sativa_n22	oryza_sativa_natelboro	oryza_sativa_pr106	oryza_sativa_ZS97	oryza_sativa_mh63	oryza_sativa_liuxu	oryza_sativa_gobolsailbalam	oryza_sativa_larhamugad	oryza_sativa_khaoyaiguang	oryza_sativa_ir64	oryza_sativa_lima	oryza_sativa_nipponbaremerged_chr	oryza_sativa_chaomeo_chr	oryza_sativa_ketannangka_chr	oryza_sativa_azucena_chr	oryza_sativa_arc_chr	oryza_sativa_n22_chr	oryza_sativa_natelboro_chr	oryza_sativa_pr106_chr	oryza_sativa_ZS97_chr	oryza_sativa_mh63_chr	oryza_sativa_liuxu_chr	oryza_sativa_gobolsailbalam_chr	oryza_sativa_larhamugad_chr	oryza_sativa_khaoyaiguang_chr	oryza_sativa_ir64_chr	oryza_sativa_lima_chr	oryza_sativa_nipponbaremerged_mode_position	oryza_sativa_chaomeo_mode_position	oryza_sativa_ketannangka_mode_position	oryza_sativa_azucena_mode_position	oryza_sativa_arc_mode_position	oryza_sativa_n22_mode_position	oryza_sativa_natelboro_mode_position	oryza_sativa_pr106_mode_position	oryza_sativa_ZS97_mode_position	oryza_sativa_mh63_mode_position	oryza_sativa_liuxu_mode_position	oryza_sativa_gobolsailbalam_mode_position	oryza_sativa_larhamugad_mode_position	oryza_sativa_khaoyaiguang_mode_position	oryza_sativa_ir64_mode_position	oryza_sativa_lima_mode_position	oryza_sativa_nipponbaremerged_position
Os4530.POR.1.pan0000730	Os01g0100100	OsCMeo_01g0000010	OsKeNa_01g0000010	OsAzu_01g0000010	OsARC_01g0000010	OsN22_01G000020,OsN22_01G000040	OsNaBo_01g0000020	OsPr106_01g0000010	OsZS97_01G000010	OsMH63_01G000010	-	OsGoSa_01g0000010	OsLaMu_01g0000010	OsKYG_01g0000010	OsIR64_01g0000010	OsLima_01g0000010	1	1	1	1	1	1	1	1	1	1		1	1	1	1	1	2903	2433	10135	2760	2847	14336	9416	10159	15552	7539		6661	2432	10971	11465	10551	2903
Os4530.POR.1.pan0042091	-	-	-	-	-	OsN22_01G000010	OsNaBo_01g0000010	-	-	-	-	-	-	-	-	-						1	1															12311	5793
Os4530.POR.1.pan1009928	Os01g0100466	-	-	-	-	-	-	-	-	-	-	-	-	-	-	-	1																12808																12808
Os4530.POR.1.pan0000731	Os01g0100200	OsCMeo_01g0000020	OsKeNa_01g0000020	OsAzu_01g0000020	OsARC_01g0000020	-	-	OsPr106_01g0000020	-	OsMH63_01G000020	OsLiXu_01g0000010	OsGoSa_01g0000020	OsLaMu_01g0000020	OsKYG_01g0000020	OsIR64_01g0000020	OsLima_01g0000020	1	1	1	1	1			1		1	1	1	1	1	1	1	11218	10410	18112	10737	10824			18136		15934	2407	14638	10409	18948	19442	18528	11218
Os4530.POR.1.pan0000732	Os01g0100300	OsCMeo_01g0000030	OsKeNa_01g0000030	OsAzu_01g0000030	OsARC_01g0000030	OsN22_01G000030,OsN22_01G000050	OsNaBo_01g0000030	OsPr106_01g0000030	OsZS97_01G000020	OsMH63_01G000030	OsLiXu_01g0000020	OsGoSa_01g0000030	OsLaMu_01g0000030	OsKYG_01g0000030	OsIR64_01g0000030	OsLima_01g0000030	1	1	1	1	1	1	1	1	1	1	1	1	1	1	1	1	11372	10411	18113	10738	10825	22862	17949	18137	23080	15935	2408	14639	10410	18949	19443	18529	11372
Os4530.POR.1.pan0000733	Os01g0100400,Os01g0100500	OsCMeo_01g0000040,OsCMeo_01g0000050	OsKeNa_01g0000040,OsKeNa_01g0000050	OsAzu_01g0000040,OsAzu_01g0000050	OsARC_01g0000040,OsARC_01g0000050	OsN22_01G000060	OsNaBo_01g0000040,OsNaBo_01g0000050	OsPr106_01g0000040,OsPr106_01g0000050	OsZS97_01G000030	OsMH63_01G000040	OsLiXu_01g0000030,OsLiXu_01g0000040	OsGoSa_01g0000040,OsGoSa_01g0000050	OsLaMu_01g0000040,OsLaMu_01g0000050	OsKYG_01g0000040,OsKYG_01g0000050	OsIR64_01g0000040,OsIR64_01g0000050	OsLima_01g0000040,OsLima_01g0000050	1	1	1	1	1	1	1	1	1	1	1	1	1	1	1	1	12648	11760	19462	12077	12174	40209	21196	19486	35681	17274	3757	15988	11749	20298	20782	19878	12648
Os4530.POR.1.pan1009929	Os01g0100650	-	-	-	-	-	-	-	-	-	-	-	-	-	-	-	1																25861																25861
Os4530.POR.1.pan0000734	Os01g0100600	OsCMeo_01g0000060	OsKeNa_01g0000060	OsAzu_01g0000060	OsARC_01g0000060	OsN22_01G000070,OsN22_01G000080	OsNaBo_01g0000060,OsNaBo_01g0000070	OsPr106_01g0000060	OsZS97_01G000040	OsMH63_01G000050	OsLiXu_01g0000050	OsGoSa_01g0000060	OsLaMu_01g0000060	OsKYG_01g0000060	OsIR64_01g0000060	OsLima_01g0000060	1	1	1	1	1	1	1	1	1	1	1	1	1	1	1	1	22841	21901	29581	22200	22293	50323	31298	29602	45807	27403	13876	26131	21879	30441	30915	29998	22841
Os4530.POR.1.pan0000735	Os01g0100700	OsCMeo_01g0000070	OsKeNa_01g0000070	OsAzu_01g0000070	OsARC_01g0000070	-	-	OsPr106_01g0000070	OsZS97_01G000050	-	OsLiXu_01g0000060	OsGoSa_01g0000070	OsLaMu_01g0000070	OsKYG_01g0000070	OsIR64_01g0000070	OsLima_01g0000070	1	1	1	1	1			1	1		1	1	1	1	1	1	27121	26150	33861	26495	26577			33890	50134		18160	30413	26163	34706	35197	34290	27121
Os4530.POR.1.pan0000736	Os01g0100800	OsCMeo_01g0000080	OsKeNa_01g0000080	OsAzu_01g0000080	OsARC_01g0000080	OsN22_01G000090	OsNaBo_01g0000080	OsPr106_01g0000080	OsZS97_01G000060	OsMH63_01G000060	OsLiXu_01g0000070	OsGoSa_01g0000080	OsLaMu_01g0000080	OsKYG_01g0000080	OsIR64_01g0000080	OsLima_01g0000080	1	1	1	1	1	1	1	1	1	1	1	1	1	1	1	1	29818	28894	36628	29234	29342	59134	40217	36647	54626	34349	20846	33114	28908	37393	37862	36968	29818
Os4530.POR.1.pan0000737	Os01g0100900	OsCMeo_01g0000090	OsKeNa_01g0000090	OsAzu_01g0000090	OsARC_01g0000090	OsN22_01G000100	OsNaBo_01g0000090	OsPr106_01g0000090	OsZS97_01G000070	OsMH63_01G000070	OsLiXu_01g0000080	OsGoSa_01g0000090	OsLaMu_01g0000090	OsKYG_01g0000090	OsIR64_01g0000090	OsLima_01g0000090	1	1	1	1	1	1	1	1	1	1	1	1	1	1	1	1	35581	34675	42409	35015	35102	68019	58398	42429	60644	40093	26616	38896	34690	43174	43688	42724	35581
Os4530.POR.1.pan1009930	LOC_Os01g01090	-	-	-	-	-	-	-	-	-	-	-	-	-	-	-	1																44595																44595
Os4530.POR.1.pan1009931	LOC_Os01g01100	-	-	-	-	-	-	-	-	-	-	-	-	-	-	-	1																47856																47856
Os4530.POR.1.pan0026422	OsNip_01G000100	OsCMeo_01g0000100	OsKeNa_01g0000100	OsAzu_01g0000100	OsARC_01g0000100	-	-	OsPr106_01g0000100	-	OsMH63_01G000080	OsLiXu_01g0000090	OsGoSa_01g0000100	OsLaMu_01g0000100	OsKYG_01g0000100	OsIR64_01g0000100	OsLima_01g0000100	1	1	1	1	1			1		1	1	1	1	1	1	1	57082	56233	63967	56573	56660			63987		61723	48067	60454	56248	64617	65253	64306	57082
Os4530.POR.1.pan0000738	Os01g0101150,Os01g0101200	OsCMeo_01g0000110	OsKeNa_01g0000110	OsAzu_01g0000110	OsARC_01g0000110	OsN22_01G000110,OsN22_01G000120	OsNaBo_01g0000100,OsNaBo_01g0000110	OsPr106_01g0000110	OsZS97_01G000080	OsMH63_01G000090	OsLiXu_01g0000100	OsGoSa_01g0000110	OsLaMu_01g0000110	OsKYG_01g0000110	OsIR64_01g0000110	OsLima_01g0000110	1	1	1	1	1	1	1	1	1	1	1	1	1	1	1	1	58658	57573	68833	61440	61462	87464	77843	65327	80312	63063	53069	65320	61122	69599	70117	69175	58658
Os4530.POR.1.pan0000739	Os01g0101300	OsCMeo_01g0000120	OsKeNa_01g0000120	OsAzu_01g0000120	OsARC_01g0000120	OsN22_01G000130	OsNaBo_01g0000120	OsPr106_01g0000120	OsZS97_01G000090	OsMH63_01G000100	OsLiXu_01g0000110	OsGoSa_01g0000120	OsLaMu_01g0000120	OsKYG_01g0000120	OsIR64_01g0000120	OsLima_01g0000120	1	1	1	1	1	1	1	1	1	1	1	1	1	1	1	1	63244	62395	70160	62735	62822	92305	82684	70149	83796	66594	54344	66647	62441	70925	71415	70468	63244
Os4530.POR.1.pan0026423	OsNip_01G000130	OsCMeo_01g0000130	OsKeNa_01g0000130	OsAzu_01g0000130	OsARC_01g0000130	OsN22_01G000140	OsNaBo_01g0000130	OsPr106_01g0000130	OsZS97_01G000100	OsMH63_01G000110	OsLiXu_01g0000120	OsGoSa_01g0000130	OsLaMu_01g0000130	OsKYG_01g0000130	OsIR64_01g0000130	OsLima_01g0000130	1	1	1	1	1	1	1	1	1	1	1	1	1	1	1	1	69665	68741	76475	69081	69168	98658	89037	76495	91481	74231	60690	72962	68756	77240	77761	76814	69665
Os4530.POR.1.pan0000740	Os01g0101600	OsCMeo_01g0000140	OsKeNa_01g0000140	OsAzu_01g0000140	OsARC_01g0000140	OsN22_01G000150	OsNaBo_01g0000140	OsPr106_01g0000140	OsZS97_01G000110	OsMH63_01G000120	OsLiXu_01g0000130	OsGoSa_01g0000140	OsLaMu_01g0000140	OsKYG_01g0000140	OsIR64_01g0000140	OsLima_01g0000140	1	1	1	1	1	1	1	1	1	1	1	1	1	1	1	1	72775	71851	79585	72185	72278	101776	92155	79646	94601	77341	63800	76072	71866	80345	80871	79924	72775
Os4530.POR.1.pan1009932	Os01g0101850	-	-	-	-	-	-	-	-	-	-	-	-	-	-	-	1																86211																86211
Os4530.POR.1.pan0000741	Os01g0101700	OsCMeo_01g0000150	OsKeNa_01g0000150	OsAzu_01g0000150	OsARC_01g0000150	OsN22_01G000160	OsNaBo_01g0000150	OsPr106_01g0000150	OsZS97_01G000120	OsMH63_01G000130	OsLiXu_01g0000140	OsGoSa_01g0000150	OsLaMu_01g0000150	OsKYG_01g0000150	OsIR64_01g0000150	OsLima_01g0000150	1	1	1	1	1	1	1	1	1	1	1	1	1	1	1	1	82343	81448	89228	81845	81846	111354	101638	89248	103990	86919	73449	85725	81509	89989	90441	89572	82343
Os4530.POR.1.pan0000742	Os01g0101800	OsCMeo_01g0000160	OsKeNa_01g0000160	OsAzu_01g0000160	OsARC_01g0000160	OsN22_01G000170	OsNaBo_01g0000160	OsPr106_01g0000160	OsZS97_01G000130	OsMH63_01G000140	OsLiXu_01g0000150	OsGoSa_01g0000160	OsLaMu_01g0000160	OsKYG_01g0000160,OsKYG_01g0000190	OsIR64_01g0000160	OsLima_01g0000160	1	1	1	1	1	1	1	1	1	1	1	1	1	1	1	1	85337	84414	92147	84754	84842	114199	104576	92167	106950	89890	76362	88634	84428	92914	93435	92486	85337
Os4530.POR.1.pan0000743	Os01g0101900	OsCMeo_01g0000170	OsKeNa_01g0000170	OsAzu_01g0000170	OsARC_01g0000170	OsN22_01G000180	OsNaBo_01g0000170	OsPr106_01g0000170	OsZS97_01G000140	OsMH63_01G000150	OsLiXu_01g0000160	OsGoSa_01g0000170	OsLaMu_01g0000170	OsKYG_01g0000170,OsKYG_01g0000180,OsKYG_01g0000200	OsIR64_01g0000170	OsLima_01g0000170	1	1	1	1	1	1	1	1	1	1	1	1	1	1	1	1	88883	88063	95796	88405	88491	117846	108226	95816	110605	93552	80011	92283	88077	96563	97084	96135	88883
Os4530.POR.1.pan1009933	LOC_Os01g01200	-	-	-	-	-	-	-	-	-	-	-	-	-	-	-	1																95499																95499
Os4530.POR.1.pan0000744	Os01g0102000	OsCMeo_01g0000180	OsKeNa_01g0000180	OsAzu_01g0000180	OsARC_01g0000180	OsN22_01G000190	OsNaBo_01g0000180	OsPr106_01g0000180	OsZS97_01G000150	OsMH63_01G000160	OsLiXu_01g0000170	OsGoSa_01g0000180	OsLaMu_01g0000180	OsKYG_01g0000210	OsIR64_01g0000180	OsLima_01g0000180	1	1	1	1	1	1	1	1	1	1	1	1	1	1	1	1	89653	88741	96474	89244	89169	118458	108901	96494	111286	94230	80850	92961	88755	103015	97762	96813	89653
Os4530.POR.1.pan1009934	LOC_Os01g01210	-	-	-	-	-	-	-	-	-	-	-	-	-	-	-	1																99171																99171
Os4530.POR.1.pan1009935	LOC_Os01g01230	-	-	-	-	-	-	-	-	-	-	-	-	-	-	-	1																105872																105872
Os4530.POR.1.pan1009936	LOC_Os01g01240	-	-	-	-	-	-	-	-	-	-	-	-	-	-	-	1																108618																108618
Os4530.POR.1.pan1009937	LOC_Os01g01250	-	-	-	-	-	-	-	-	-	-	-	-	-	-	-	1																118081																118081
Os4530.POR.1.pan1009938	LOC_Os01g01260	-	-	-	-	-	-	-	-	-	-	-	-	-	-	-	1																121302																121302
Os4530.POR.1.pan1009939	LOC_Os01g01270	-	-	-	-	-	-	-	-	-	-	-	-	-	-	-	1																128897																128897
Os4530.POR.1.pan0000745	Os01g0102300,Os01g0102400	OsCMeo_01g0000190,OsCMeo_01g0000200	OsKeNa_01g0000190,OsKeNa_01g0000200	OsAzu_01g0000190,OsAzu_01g0000200	OsARC_01g0000190,OsARC_01g0000200	OsN22_01G000200,OsN22_01G000210	OsNaBo_01g0000190,OsNaBo_01g0000200	OsPr106_01g0000190,OsPr106_01g0000200	OsZS97_01G000160	OsMH63_01G000170,OsMH63_01G000180	OsLiXu_01g0000180,OsLiXu_01g0000190	OsGoSa_01g0000190,OsGoSa_01g0000200	OsLaMu_01g0000190,OsLaMu_01g0000200	OsKYG_01g0000220,OsKYG_01g0000230	OsIR64_01g0000190,OsIR64_01g0000200	OsLima_01g0000190,OsLima_01g0000200	1	1	1	1	1	1	1	1	1	1	1	1	1	1	1	1	134291	154089	172756	118539	170076	135121	125501	125949	127876	123690	110149	122412	118212	132314	127219	126269	134291
Os4530.POR.1.pan0000746	Os01g0102500	OsCMeo_01g0000210	OsKeNa_01g0000210	OsAzu_01g0000210	OsARC_01g0000210	OsN22_01G000220	OsNaBo_01g0000210	OsPr106_01g0000210	OsZS97_01G000170	OsMH63_01G000190	OsLiXu_01g0000200	OsGoSa_01g0000210	OsLaMu_01g0000210	OsKYG_01g0000240	OsIR64_01g0000210	OsLima_01g0000210	1	1	1	1	1	1	1	1	1	1	1	1	1	1	1	1	141936	161735	180402	126145	177722	142752	133163	133597	136181	131302	117795	130058	125858	139960	134822	133873	141936
Os4530.POR.1.pan0000747	Os01g0102600	OsCMeo_01g0000220	OsKeNa_01g0000220	OsAzu_01g0000220	OsARC_01g0000220	OsN22_01G000230	OsNaBo_01g0000220	OsPr106_01g0000220	OsZS97_01G000180	OsMH63_01G000200	OsLiXu_01g0000210	OsGoSa_01g0000220	OsLaMu_01g0000220	OsKYG_01g0000250	OsIR64_01g0000220	OsLima_01g0000220	1	1	1	1	1	1	1	1	1	1	1	1	1	1	1	1	145577	165375	184042	129828	181362	146425	136804	137238	139847	134971	121465	133701	129499	143601	138506	137558	145577
Os4530.POR.1.pan0000748	Os01g0102700	OsCMeo_01g0000230	OsKeNa_01g0000230	OsAzu_01g0000230	OsARC_01g0000230	OsN22_01G000240	OsNaBo_01g0000230	OsPr106_01g0000230	-	OsMH63_01G000210	OsLiXu_01g0000220	OsGoSa_01g0000230	OsLaMu_01g0000230	OsKYG_01g0000260	OsIR64_01g0000230	OsLima_01g0000230	1	1	1	1	1	1	1	1		1	1	1	1	1	1	1	148045	167845	186512	132298	183832	148924	139303	139708		137447	123906	136171	131969	146071	140976	140028	148045
Os4530.POR.1.pan0000749	Os01g0102800	OsCMeo_01g0000240	OsKeNa_01g0000240	OsAzu_01g0000240	OsARC_01g0000240	OsN22_01G000250	OsNaBo_01g0000240	OsPr106_01g0000240	OsZS97_01G000190	OsMH63_01G000220	OsLiXu_01g0000230	OsGoSa_01g0000240	OsLaMu_01g0000240	OsKYG_01g0000270	OsIR64_01g0000240	OsLima_01g0000240	1	1	1	1	1	1	1	1	1	1	1	1	1	1	1	1	151409	171207	189874	135660	187194	152212	142592	143070	145617	140809	127265	139533	135331	149433	144338	143390	151409
Os4530.POR.1.pan1009940	LOC_Os01g01320	-	-	-	-	-	-	-	-	-	-	-	-	-	-	-	1																157728																157728
Os4530.POR.1.pan1009941	LOC_Os01g01330	-	-	-	-	-	-	-	-	-	-	-	-	-	-	-	1																161365																161365
Os4530.POR.1.pan1009942	Os01g0102850	-	-	-	-	-	-	-	-	-	-	-	-	-	-	-	1																164577																164577
Os4530.POR.1.pan0000750	Os01g0102900,Os01g0103000	OsCMeo_01g0000250,OsCMeo_01g0000260	OsKeNa_01g0000250,OsKeNa_01g0000260	OsAzu_01g0000250,OsAzu_01g0000260	OsARC_01g0000250,OsARC_01g0000260	OsN22_01G000260,OsN22_01G000270	OsNaBo_01g0000250,OsNaBo_01g0000260	OsPr106_01g0000250,OsPr106_01g0000260	OsZS97_01G000200	OsMH63_01G000230	OsLiXu_01g0000240,OsLiXu_01g0000250	OsGoSa_01g0000250,OsGoSa_01g0000260	OsLaMu_01g0000250,OsLaMu_01g0000260	OsKYG_01g0000280,OsKYG_01g0000290	OsIR64_01g0000250,OsIR64_01g0000260	OsLima_01g0000250,OsLima_01g0000260	1	1	1	1	1	1	1	1	1	1	1	1	1	1	1	1	168470	188732	207851	153637	205171	170123	160500	161047	163657	158779	145311	157058	153308	167410	161863	161367	168470
Os4530.POR.1.pan0000751	Os01g0103100	OsCMeo_01g0000270	OsKeNa_01g0000270	OsAzu_01g0000270	OsARC_01g0000270	OsN22_01G000280	OsNaBo_01g0000270	OsPr106_01g0000270	OsZS97_01G000210	OsMH63_01G000240	OsLiXu_01g0000260	OsGoSa_01g0000270	OsLaMu_01g0000270	OsKYG_01g0000300	OsIR64_01g0000270	OsLima_01g0000270	1	1	1	1	1	1	1	1	1	1	1	1	1	1	1	1	178310	198444	217086	162868	214402	179321	169689	170277	172853	168017	154517	166740	162538	176643	171545	170598	178310
Os4530.POR.1.pan1009943	Os01g0103075	-	-	-	-	-	-	-	-	-	-	-	-	-	-	-	1																178815																178815
Os4530.POR.1.pan0026424	Os01g0103650	-	-	-	-	-	-	-	-	OsMH63_01G000260	-	-	-	-	-	-	1									1							187545									176802							187545
Os4530.POR.1.pan0000752	Os01g0103600	OsCMeo_01g0000280	OsKeNa_01g0000280	OsAzu_01g0000280	OsARC_01g0000280	OsN22_01G000290,OsN22_01G000300	OsNaBo_01g0000280,OsNaBo_01g0000290	OsPr106_01g0000280	OsZS97_01G000220	OsMH63_01G000250	OsLiXu_01g0000270	OsGoSa_01g0000280	OsLaMu_01g0000280	OsKYG_01g0000310	OsIR64_01g0000280	OsLima_01g0000280	1	1	1	1	1	1	1	1	1	1	1	1	1	1	1	1	186246	206076	224722	170467	221953	186214	176421	177909	188730	175650	162414	174372	170138	184282	179182	178188	186246
Os4530.POR.1.pan1009944	Os01g0103400	-	-	-	-	-	-	-	-	-	-	-	-	-	-	-	1																185189																185189
Os4530.POR.1.pan0000753	Os01g0103700	OsCMeo_01g0000290	OsKeNa_01g0000290	OsAzu_01g0000290	OsARC_01g0000290	OsN22_01G000310	OsNaBo_01g0000300	OsPr106_01g0000290	OsZS97_01G000230	OsMH63_01G000270	OsLiXu_01g0000280	OsGoSa_01g0000290	OsLaMu_01g0000290	OsKYG_01g0000320	OsIR64_01g0000290	OsLima_01g0000290	1	1	1	1	1	1	1	1	1	1	1	1	1	1	1	1	191036	210916	229529	175294	226815	190979	181186	182738	193532	179734	166921	179164	174995	189083	184017	183022	191036
Os4530.POR.1.pan0000754	Os01g0103800	OsCMeo_01g0000300	OsKeNa_01g0000300	OsAzu_01g0000300	OsARC_01g0000300	OsN22_01G000320	OsNaBo_01g0000310	OsPr106_01g0000300	OsZS97_01G000240	OsMH63_01G000280	OsLiXu_01g0000290	OsGoSa_01g0000300	OsLaMu_01g0000300	OsKYG_01g0000330	OsIR64_01g0000300	OsLima_01g0000300	1	1	1	1	1	1	1	1	1	1	1	1	1	1	1	1	197647	217471	236139	181904	233425	197644	187793	188625	199419	187005	173506	185774	180882	195751	189963	189632	197647
Os4530.POR.1.pan0000755	Os01g0103900	OsCMeo_01g0000310	OsKeNa_01g0000310	OsAzu_01g0000310	OsARC_01g0000310	OsN22_01G000330	OsNaBo_01g0000320	OsPr106_01g0000310	OsZS97_01G000250	OsMH63_01G000290	OsLiXu_01g0000300	OsGoSa_01g0000310	OsLaMu_01g0000310	OsKYG_01g0000340	OsIR64_01g0000310	OsLima_01g0000310	1	1	1	1	1	1	1	1	1	1	1	1	1	1	1	1	201944	221768	240436	186203	237724	201990	192199	193022	203832	191327	177904	190072	185276	199991	194322	193929	201944
Os4530.POR.1.pan0000756	Os01g0104000	OsCMeo_01g0000320	OsKeNa_01g0000320	OsAzu_01g0000320	OsARC_01g0000320	OsN22_01G000340	OsNaBo_01g0000330	OsPr106_01g0000320	OsZS97_01G000260	OsMH63_01G000300	OsLiXu_01g0000310	OsGoSa_01g0000320	OsLaMu_01g0000320	OsKYG_01g0000350	OsIR64_01g0000320	OsLima_01g0000320	1	1	1	1	1	1	1	1	1	1	1	1	1	1	1	1	205710	225534	244202	189969	241490	205770	195979	196791	207601	195093	181682	193838	189045	203759	198091	197695	205710
Os4530.POR.1.pan0000757	Os01g0104100	OsCMeo_01g0000330	OsKeNa_01g0000330	OsAzu_01g0000330	OsARC_01g0000330	OsN22_01G000350	OsNaBo_01g0000340	OsPr106_01g0000330	OsZS97_01G000270	OsMH63_01G000310	OsLiXu_01g0000320	OsGoSa_01g0000330	OsLaMu_01g0000330	OsKYG_01g0000360	OsIR64_01g0000330	OsLima_01g0000330	1	1	1	1	1	1	1	1	1	1	1	1	1	1	1	1	209771	229592	248260	194027	245548	209818	200027	200839	211649	199151	185740	197896	193093	207817	202139	201753	209771
Os4530.POR.1.pan0000758	Os01g0104200	OsCMeo_01g0000340	OsKeNa_01g0000340	OsAzu_01g0000340	OsARC_01g0000340	OsN22_01G000360	OsNaBo_01g0000350	OsPr106_01g0000340	OsZS97_01G000280	OsMH63_01G000320	OsLiXu_01g0000330	OsGoSa_01g0000340	OsLaMu_01g0000340	OsKYG_01g0000370	OsIR64_01g0000340	OsLima_01g0000340	1	1	1	1	1	1	1	1	1	1	1	1	1	1	1	1	216126	235946	254603	200383	251901	216191	206400	207211	218021	205507	192102	204253	199465	214172	208511	208108	216126
Os4530.POR.1.pan0026425	OsNip_01G000360	OsCMeo_01g0000350	OsKeNa_01g0000350	OsAzu_01g0000350	OsARC_01g0000350	OsN22_01G000370	OsNaBo_01g0000360	OsPr106_01g0000350	OsZS97_01G000290	OsMH63_01G000330	OsLiXu_01g0000340	OsGoSa_01g0000350	OsLaMu_01g0000350	OsKYG_01g0000380	OsIR64_01g0000350	OsLima_01g0000350	1	1	1	1	1	1	1	1	1	1	1	1	1	1	1	1	219011	240233	258888	204668	256186	220469	210678	211444	222254	209794	196409	208540	203698	218459	212744	212395	219011
Os4530.POR.1.pan0000759	Os01g0104400	OsCMeo_01g0000360	OsKeNa_01g0000360	OsAzu_01g0000360	OsARC_01g0000360	OsN22_01G000380	OsNaBo_01g0000370	OsPr106_01g0000360	OsZS97_01G000300	OsMH63_01G000340	OsLiXu_01g0000350	OsGoSa_01g0000360	OsLaMu_01g0000360	OsKYG_01g0000390	-	OsLima_01g0000360	1	1	1	1	1	1	1	1	1	1	1	1	1	1		1	226897	246719	265373	211092	262672	227179	217389	218176	228984	216280	202895	215026	210438	224945		218881	226897
Os4530.POR.1.pan1009945	LOC_Os01g01460	-	-	-	-	-	-	-	-	-	-	-	-	-	-	-	1																232377																232377
Os4530.POR.1.pan0000760	Os01g0104500	OsCMeo_01g0000370	OsKeNa_01g0000370	OsAzu_01g0000370	OsARC_01g0000370	OsN22_01G000390	OsNaBo_01g0000380	OsPr106_01g0000370	OsZS97_01G000310	OsMH63_01G000350	OsLiXu_01g0000360	OsGoSa_01g0000370	OsLaMu_01g0000370	OsKYG_01g0000400	OsIR64_01g0000360	OsLima_01g0000370	1	1	1	1	1	1	1	1	1	1	1	1	1	1	1	1	241641	261789	280464	226277	277878	241731	231961	233283	243939	231433	217974	230176	225407	240056	219763	233953	241641
Os4530.POR.1.pan0040990	-	-	-	-	-	-	-	OsPr106_01g0000390	OsZS97_01G000330	-	-	-	OsLaMu_01g0000390	-	OsIR64_01g0000380	-								1	1				1		1									244047	254705				236173		230531
Os4530.POR.1.pan0000761	Os01g0104600	OsCMeo_01g0000380	OsKeNa_01g0000380	OsAzu_01g0000380	OsARC_01g0000380	OsN22_01G000400	OsNaBo_01g0000390	OsPr106_01g0000380	OsZS97_01G000320	OsMH63_01G000360	OsLiXu_01g0000370	OsGoSa_01g0000380	OsLaMu_01g0000380	OsKYG_01g0000410	OsIR64_01g0000370	OsLima_01g0000380	1	1	1	1	1	1	1	1	1	1	1	1	1	1	1	1	248522	268613	287386	233078	284800	248553	238779	240048	250599	238107	224774	237101	232250	246858	226489	240761	248522
Os4530.POR.1.pan0000762	Os01g0104800	OsCMeo_01g0000390	OsKeNa_01g0000390	OsAzu_01g0000390	OsARC_01g0000390	OsN22_01G000410	OsNaBo_01g0000400	OsPr106_01g0000400	OsZS97_01G000340	OsMH63_01G000370	OsLiXu_01g0000380	OsGoSa_01g0000390	OsLaMu_01g0000400	OsKYG_01g0000420	OsIR64_01g0000390	OsLima_01g0000390	1	1	1	1	1	1	1	1	1	1	1	1	1	1	1	1	261504	281387	300062	245875	297476	261341	251570	252795	263443	251024	237572	249777	244922	259655	239289	253553	261504
Os4530.POR.1.pan1009946	LOC_Os01g01500	-	-	-	-	-	-	-	-	-	-	-	-	-	-	-	1																259607																259607
Os4530.POR.1.pan1033526	-	-	-	-	-	-	OsNaBo_01g0000420	-	-	-	-	-	-	-	-	-							1																268895
Os4530.POR.1.pan0000763	Os01g0104900	OsCMeo_01g0000400	OsKeNa_01g0000400	OsAzu_01g0000400	OsARC_01g0000400	OsN22_01G000420	OsNaBo_01g0000410	OsPr106_01g0000410	OsZS97_01G000350	OsMH63_01G000380	OsLiXu_01g0000390	OsGoSa_01g0000400	OsLaMu_01g0000410	OsKYG_01g0000430	OsIR64_01g0000400	OsLima_01g0000400	1	1	1	1	1	1	1	1	1	1	1	1	1	1	1	1	270145	290703	309378	255191	306792	271507	261736	263271	274037	260354	246888	259095	255399	268971	249819	262869	270145
Os4530.POR.1.pan0042092	-	-	-	-	-	OsN22_01G000430	OsNaBo_01g0000430	-	-	-	-	-	-	-	-	-						1	1															277979	268988
Os4530.POR.1.pan0042093	-	-	-	-	-	OsN22_01G000440	OsNaBo_01g0000440	-	-	-	-	-	-	-	-	-						1	1															279087	269316
Os4530.POR.1.pan1009947	LOC_Os01g01530	-	-	-	-	-	-	-	-	-	-	-	-	-	-	-	1																276285																276285
Os4530.POR.1.pan1009948	LOC_Os01g01540	-	-	-	-	-	-	-	-	-	-	-	-	-	-	-	1																279982																279982
Os4530.POR.1.pan0026426	OsNip_01G000420	OsCMeo_01g0000410	OsKeNa_01g0000410	OsAzu_01g0000410	OsARC_01g0000410	-	-	OsPr106_01g0000420	OsZS97_01G000360	OsMH63_01G000390	OsLiXu_01g0000400	OsGoSa_01g0000410	OsLaMu_01g0000420	OsKYG_01g0000440	OsIR64_01g0000410	OsLima_01g0000410	1	1	1	1	1			1	1	1	1	1	1	1	1	1	280846	303734	322438	268249	319841			269589	280340	273412	259946	272152	261724	282029	256137	275894	280846
Os4530.POR.1.pan1009949	Os01g0105300	-	-	-	-	-	-	-	-	-	-	-	-	-	-	-	1																284762																284762
Os4530.POR.1.pan1009950	LOC_Os01g01590	-	-	-	-	-	-	-	-	-	-	-	-	-	-	-	1																293648																293648
Os4530.POR.1.pan0000764	Os01g0105400	OsCMeo_01g0000420	OsKeNa_01g0000420	OsAzu_01g0000420	OsARC_01g0000420	-	-	OsPr106_01g0000430	OsZS97_01G000370	OsMH63_01G000400	OsLiXu_01g0000410	OsGoSa_01g0000420	OsLaMu_01g0000430	OsKYG_01g0000450	OsIR64_01g0000420	OsLima_01g0000420	1	1	1	1	1			1	1	1	1	1	1	1	1	1	288372	309929	330482	274444	326036			302212	307756	279589	266142	278339	294344	290238	288762	284179	288372
Os4530.POR.1.pan0026427	OsNip_01G000440	OsCMeo_01g0000430	OsKeNa_01g0000430	OsAzu_01g0000430	OsARC_01g0000430	-	-	OsPr106_01g0000440	OsZS97_01G000380	OsMH63_01G000410	OsLiXu_01g0000420	OsGoSa_01g0000430	OsLaMu_01g0000440	OsKYG_01g0000460	OsIR64_01g0000430	OsLima_01g0000430	1	1	1	1	1			1	1	1	1	1	1	1	1	1	292844	313467	332171	277982	329574			305752	311296	283145	269681	281877	297884	291761	292302	285621	292844
Os4530.POR.1.pan0000765	Os01g0105700	OsCMeo_01g0000440	OsKeNa_01g0000440	OsAzu_01g0000440	OsARC_01g0000440	OsN22_01G000450	OsNaBo_01g0000450	OsPr106_01g0000450	OsZS97_01G000400	OsMH63_01G000420	OsLiXu_01g0000430	OsGoSa_01g0000440	OsLaMu_01g0000450	OsKYG_01g0000470	OsIR64_01g0000440	OsLima_01g0000440	1	1	1	1	1	1	1	1	1	1	1	1	1	1	1	1	303103	323478	342262	287985	339631	286071	276344	316200	321868	293181	279776	291892	308244	301866	302725	295700	303103
Os4530.POR.1.pan0000766	Os01g0105800	OsCMeo_01g0000450	OsKeNa_01g0000450	OsAzu_01g0000450	OsARC_01g0000450	OsN22_01G000460	OsNaBo_01g0000460	OsPr106_01g0000460	OsZS97_01G000410	OsMH63_01G000430	OsLiXu_01g0000440	OsGoSa_01g0000450	OsLaMu_01g0000460	OsKYG_01g0000480	OsIR64_01g0000450	OsLima_01g0000450	1	1	1	1	1	1	1	1	1	1	1	1	1	1	1	1	306869	327244	346028	291751	343397	290364	280641	319962	325607	296990	283542	295658	312010	305632	306460	299466	306869
Os4530.POR.1.pan0000767	Os01g0105900	OsCMeo_01g0000460	OsKeNa_01g0000460	OsAzu_01g0000460	OsARC_01g0000460	OsN22_01G000470	OsNaBo_01g0000470	OsPr106_01g0000470	OsZS97_01G000420	OsMH63_01G000440	OsLiXu_01g0000450	OsGoSa_01g0000460	OsLaMu_01g0000470	OsKYG_01g0000490	OsIR64_01g0000460	OsLima_01g0000460	1	1	1	1	1	1	1	1	1	1	1	1	1	1	1	1	309356	329833	348617	294342	345986	292822	283095	322542	328211	299583	286134	298249	314585	308209	309066	302048	309356
Os4530.POR.1.pan0000768	Os01g0106200	OsCMeo_01g0000470	OsKeNa_01g0000470	OsAzu_01g0000470	OsARC_01g0000470	OsN22_01G000480	OsNaBo_01g0000480	OsPr106_01g0000480	OsZS97_01G000430	OsMH63_01G000450	OsLiXu_01g0000460	OsGoSa_01g0000470	OsLaMu_01g0000480	OsKYG_01g0000500	OsIR64_01g0000470	OsLima_01g0000470	1	1	1	1	1	1	1	1	1	1	1	1	1	1	1	1	319713	340093	358872	304600	356227	302768	293039	334227	339896	309841	296402	308509	326278	318486	320758	313741	319713
Os4530.POR.1.pan1034198	-	-	-	-	-	-	-	-	OsZS97_01G000390	-	-	-	-	-	-	-									1																321868
Os4530.POR.1.pan0000769	Os01g0106400	OsCMeo_01g0000480	OsKeNa_01g0000480	OsAzu_01g0000480,OsAzu_01g0000490	OsARC_01g0000480	OsN22_01G000490	OsNaBo_01g0000490	OsPr106_01g0000490	OsZS97_01G000440	OsMH63_01G000460	OsLiXu_01g0000470,OsLiXu_01g0000480	OsGoSa_01g0000480	OsLaMu_01g0000490	OsKYG_01g0000510	OsIR64_01g0000480	OsLima_01g0000480	1	1	1	1	1	1	1	1	1	1	1	1	1	1	1	1	322556	342946	361728	307453	359097	306856	297125	337148	342787	312694	299245	311362	329192	321339	323671	316680	322556
Os4530.POR.1.pan0000770	Os01g0106500	OsCMeo_01g0000490	OsKeNa_01g0000490	OsAzu_01g0000500	OsARC_01g0000490	OsN22_01G000500	OsNaBo_01g0000500	OsPr106_01g0000500	OsZS97_01G000450	OsMH63_01G000470	OsLiXu_01g0000490	OsGoSa_01g0000490	OsLaMu_01g0000500	OsKYG_01g0000520	OsIR64_01g0000490	OsLima_01g0000490	1	1	1	1	1	1	1	1	1	1	1	1	1	1	1	1	330238	350616	369398	315123	366767	315417	306464	346802	352489	320364	306915	319032	338846	329009	333325	326345	330238
Os4530.POR.1.pan0000771	Os01g0106600	OsCMeo_01g0000500	OsKeNa_01g0000500	OsAzu_01g0000510	OsARC_01g0000500	OsN22_01G000510	OsNaBo_01g0000510	OsPr106_01g0000510	OsZS97_01G000460	OsMH63_01G000480	OsLiXu_01g0000500	OsGoSa_01g0000500	OsLaMu_01g0000510	OsKYG_01g0000530	OsIR64_01g0000500	OsLima_01g0000500	1	1	1	1	1	1	1	1	1	1	1	1	1	1	1	1	332667	353049	371831	317552	369200	317523	307796	347846	353537	322797	309435	321465	339894	331438	334346	327393	332667
Os4530.POR.1.pan0000772	Os01g0106700	OsCMeo_01g0000510	OsKeNa_01g0000510	OsAzu_01g0000520	OsARC_01g0000510	OsN22_01G000520	OsNaBo_01g0000520	OsPr106_01g0000520	OsZS97_01G000470	OsMH63_01G000490	OsLiXu_01g0000510	OsGoSa_01g0000510	OsLaMu_01g0000520	OsKYG_01g0000540	OsIR64_01g0000510	OsLima_01g0000510	1	1	1	1	1	1	1	1	1	1	1	1	1	1	1	1	335708	356150	374969	320694	372338	320692	310962	350942	356609	325935	312478	324603	343024	334579	337501	330523	335708
Os4530.POR.1.pan0000773	Os01g0106800	OsCMeo_01g0000520	OsKeNa_01g0000520	OsAzu_01g0000530	OsARC_01g0000520	OsN22_01G000530	OsNaBo_01g0000530	OsPr106_01g0000530	OsZS97_01G000480	OsMH63_01G000500	OsLiXu_01g0000520	OsGoSa_01g0000520	OsLaMu_01g0000530	OsKYG_01g0000550	OsIR64_01g0000520	OsLima_01g0000520	1	1	1	1	1	1	1	1	1	1	1	1	1	1	1	1	371831	392209	410990	356715	408359	357288	347562	386981	392611	361949	348442	360624	379020	370600	373503	366535	371831
Os4530.POR.1.pan0000774	Os01g0106900	OsCMeo_01g0000530	OsKeNa_01g0000530	OsAzu_01g0000540	OsARC_01g0000530	OsN22_01G000540	OsNaBo_01g0000540	OsPr106_01g0000540	OsZS97_01G000490	OsMH63_01G000510	OsLiXu_01g0000530	OsGoSa_01g0000530	OsLaMu_01g0000540	OsKYG_01g0000560	OsIR64_01g0000530	OsLima_01g0000530	1	1	1	1	1	1	1	1	1	1	1	1	1	1	1	1	374728	395128	413811	359477	411256	360185	350460	389900	395558	364859	351369	363434	381923	373503	376377	369432	374728
Os4530.POR.1.pan0000775	Os01g0107000,OsNip_01G000560	OsCMeo_01g0000540,OsCMeo_01g0000550	OsKeNa_01g0000540,OsKeNa_01g0000550	OsAzu_01g0000550,OsAzu_01g0000560	OsARC_01g0000540,OsARC_01g0000550	OsN22_01G000550	OsNaBo_01g0000550	OsPr106_01g0000550,OsPr106_01g0000560	OsZS97_01G000500	OsMH63_01G000520	OsLiXu_01g0000540,OsLiXu_01g0000550	OsGoSa_01g0000540,OsGoSa_01g0000550	OsLaMu_01g0000550,OsLaMu_01g0000560	OsKYG_01g0000570,OsKYG_01g0000580	OsIR64_01g0000540,OsIR64_01g0000550	OsLima_01g0000540,OsLima_01g0000550	1	1	1	1	1	1	1	1	1	1	1	1	1	1	1	1	383047	403459	422240	367965	419609	368751	359028	398121	403800	373206	359894	371875	390165	381850	384642	377674	383047
Os4530.POR.1.pan0026428	OsNip_01G000570	OsCMeo_01g0000560	OsKeNa_01g0000560	OsAzu_01g0000570	OsARC_01g0000560	OsN22_01G000560	OsNaBo_01g0000560	OsPr106_01g0000570	OsZS97_01G000510	OsMH63_01G000530	OsLiXu_01g0000560	OsGoSa_01g0000560	OsLaMu_01g0000570	OsKYG_01g0000590	OsIR64_01g0000560	OsLima_01g0000560	1	1	1	1	1	1	1	1	1	1	1	1	1	1	1	1	390051	410639	429327	375043	426731	375486	365756	405031	410760	380331	366428	378957	397077	389052	391576	384620	390051
Os4530.POR.1.pan0000776	Os01g0107400	OsCMeo_01g0000570	OsKeNa_01g0000570	OsAzu_01g0000580	OsARC_01g0000570	OsN22_01G000570	OsNaBo_01g0000570	OsPr106_01g0000580	OsZS97_01G000520	OsMH63_01G000540	OsLiXu_01g0000570	OsGoSa_01g0000570	OsLaMu_01g0000580	OsKYG_01g0000600	OsIR64_01g0000570	OsLima_01g0000570	1	1	1	1	1	1	1	1	1	1	1	1	1	1	1	1	392081	412671	431359	377075	428763	377525	367843	408214	412718	382420	368438	380990	399105	391132	393649	386649	392081
Os4530.POR.1.pan0040347	Os01g0107750	-	-	-	-	-	OsNaBo_01g0000580	-	-	-	OsLiXu_01g0000590	OsGoSa_01g0000600	-	-	-	OsLima_01g0000590	1						1				1	1				1	412636						379768				385791	401611				404422	412636
Os4530.POR.1.pan1004724	-	-	-	-	-	-	-	-	-	-	-	-	-	-	-	OsLima_01g0000580																1																399854
Os4530.POR.1.pan1009951	LOC_Os01g01760	-	-	-	-	-	-	-	-	-	-	-	-	-	-	-	1																403692																403692
Os4530.POR.1.pan0026429	OsNip_01G000590	OsCMeo_01g0000580	OsKeNa_01g0000580	OsAzu_01g0000590	OsARC_01g0000580	OsN22_01G000580	OsNaBo_01g0000590	OsPr106_01g0000590	OsZS97_01G000530	OsMH63_01G000550	OsLiXu_01g0000580	OsGoSa_01g0000580	OsLaMu_01g0000590	OsKYG_01g0000610	OsIR64_01g0000580	OsLima_01g0000600	1	1	1	1	1	1	1	1	1	1	1	1	1	1	1	1	409700	430285	448975	394691	446378	391680	381951	426139	427318	399993	382706	398606	418368	408701	412872	405922	409700
Os4530.POR.1.pan0000777	Os01g0107700	OsCMeo_01g0000590	OsKeNa_01g0000590	OsAzu_01g0000600	OsARC_01g0000590	OsN22_01G000590	OsNaBo_01g0000600	OsPr106_01g0000600	OsZS97_01G000540	OsMH63_01G000560	OsLiXu_01g0000600	OsGoSa_01g0000590	OsLaMu_01g0000600	OsKYG_01g0000620	OsIR64_01g0000590	OsLima_01g0000610	1	1	1	1	1	1	1	1	1	1	1	1	1	1	1	1	412579	433166	451852	397570	449257	394920	385127	429569	430737	402931	385931	401474	421686	411594	416190	409240	412579
Os4530.POR.1.pan0000778	Os01g0107900	OsCMeo_01g0000600	OsKeNa_01g0000600	OsAzu_01g0000610	OsARC_01g0000600	OsN22_01G000600	OsNaBo_01g0000610	OsPr106_01g0000610	OsZS97_01G000550	OsMH63_01G000570	OsLiXu_01g0000610	OsGoSa_01g0000610	OsLaMu_01g0000610	OsKYG_01g0000630	OsIR64_01g0000600	OsLima_01g0000620	1	1	1	1	1	1	1	1	1	1	1	1	1	1	1	1	416241	436850	455536	401254	452941	398631	388908	433193	434425	406627	389561	406236	425388	415264	419870	412933	416241
Os4530.POR.1.pan0000779	Os01g0108000	OsCMeo_01g0000610	OsKeNa_01g0000610	OsAzu_01g0000620	OsARC_01g0000610	OsN22_01G000610	OsNaBo_01g0000620	OsPr106_01g0000620	OsZS97_01G000560	OsMH63_01G000580	OsLiXu_01g0000620	OsGoSa_01g0000620	OsLaMu_01g0000620	OsKYG_01g0000640	OsIR64_01g0000610	OsLima_01g0000630	1	1	1	1	1	1	1	1	1	1	1	1	1	1	1	1	422462	443125	461811	407528	459216	404830	395110	439618	440667	412899	395921	411449	431735	421539	426239	419154	422462
Os4530.POR.1.pan1032435	-	-	-	-	-	-	-	-	-	OsMH63_01G000600	-	-	-	-	-	-										1																426614
Os4530.POR.1.pan0000780	Os01g0108200	OsCMeo_01g0000630,OsCMeo_01g0000640	OsKeNa_01g0000630,OsKeNa_01g0000640	OsAzu_01g0000640,OsAzu_01g0000650	OsARC_01g0000640,OsARC_01g0000650	OsN22_01G000620,OsN22_01G000630	OsNaBo_01g0000630	OsPr106_01g0000630,OsPr106_01g0000640	OsZS97_01G000570,OsZS97_01G000580	OsMH63_01G000610	OsLiXu_01g0000630,OsLiXu_01g0000640	OsGoSa_01g0000640	OsLaMu_01g0000630	OsKYG_01g0000660,OsKYG_01g0000670	OsIR64_01g0000620,OsIR64_01g0000630	OsLima_01g0000640,OsLima_01g0000650	1	1	1	1	1	1	1	1	1	1	1	1	1	1	1	1	437613	458220	476905	422624	474311	418066	408137	452625	453796	427993	409056	426500	444615	436634	439314	432364	437613
Os4530.POR.1.pan0035167	OsNip_01G000630	OsCMeo_01g0000620,OsCMeo_01g0000650	OsKeNa_01g0000620	OsAzu_01g0000630	OsARC_01g0000620	-	-	-	-	-	-	OsGoSa_01g0000630	-	OsKYG_01g0000650	-	-	1	1	1	1	1							1		1			431316	451902	470587	416306	467992							420186		430316			431316
Os4530.POR.1.pan0000781	Os01g0108500	OsCMeo_01g0000660	OsKeNa_01g0000650	OsAzu_01g0000660	OsARC_01g0000660	OsN22_01G000640	-	OsPr106_01g0000650	OsZS97_01G000590	OsMH63_01G000620,OsMH63_01G000630	OsLiXu_01g0000650	OsGoSa_01g0000650	OsLaMu_01g0000640	OsKYG_01g0000680	OsIR64_01g0000640	OsLima_01g0000660	1	1	1	1	1	1		1	1	1	1	1	1	1	1	1	455512	483081	494786	440500	492188	436430		470862	471899	445869	427268	444379	463041	454509	457545	450595	455512
Os4530.POR.1.pan1009952	LOC_Os01g01850	-	-	-	-	-	-	-	-	-	-	-	-	-	-	-	1																466280																466280
Os4530.POR.1.pan1002491	LOC_Os01g01860	-	-	-	-	-	-	-	-	-	-	-	-	-	-	-	1																473074																473074
Os4530.POR.1.pan1033908	-	-	-	-	OsARC_01g0000630	-	-	-	-	-	-	-	-	-	-	-					1																473633
Os4530.POR.1.pan0000782	Os01g0108600	OsCMeo_01g0000670	OsKeNa_01g0000660	OsAzu_01g0000670	OsARC_01g0000670	OsN22_01G000650	-	OsPr106_01g0000660	OsZS97_01G000600	OsMH63_01G000640	OsLiXu_01g0000660	OsGoSa_01g0000660	OsLaMu_01g0000650	OsKYG_01g0000690	OsIR64_01g0000650	OsLima_01g0000670	1	1	1	1	1	1		1	1	1	1	1	1	1	1	1	478325	507834	518792	464449	516140	446529		486574	485391	469822	443183	468397	478949	478453	473455	465670	478325
Os4530.POR.1.pan0000783	Os01g0108800	OsCMeo_01g0000680	OsKeNa_01g0000670	OsAzu_01g0000680	OsARC_01g0000680	OsN22_01G000660	OsNaBo_01g0000640	OsPr106_01g0000670	OsZS97_01G000610	OsMH63_01G000650	OsLiXu_01g0000670,OsLiXu_01g0000680	OsGoSa_01g0000670	OsLaMu_01g0000660	OsKYG_01g0000700	OsIR64_01g0000660	OsLima_01g0000680	1	1	1	1	1	1	1	1	1	1	1	1	1	1	1	1	483747	511278	523042	468702	520390	452061	442290	490018	491276	474072	446779	472647	482271	482703	476777	469799	483747
Os4530.POR.1.pan1009953	Os01g0108700	-	-	-	-	-	-	-	-	-	-	-	-	-	-	-	1																482332																482332
Os4530.POR.1.pan1009954	LOC_Os01g01900	-	-	-	-	-	-	-	-	-	-	-	-	-	-	-	1																488085																488085
Os4530.POR.1.pan0026430	Os01g0109000	-	OsKeNa_01g0000680	OsAzu_01g0000690	OsARC_01g0000690	-	OsNaBo_01g0000650	-	-	OsMH63_01G000660	-	OsGoSa_01g0000680	-	OsKYG_01g0000710	-	OsLima_01g0000690	1		1	1	1		1			1		1		1		1	495711		535515	481177	532870		454915			486547		485122		495180		482377	495711
Os4530.POR.1.pan0000784	Os01g0109300	OsCMeo_01g0000690	OsKeNa_01g0000690	OsAzu_01g0000700	OsARC_01g0000700	OsN22_01G000670	OsNaBo_01g0000660	OsPr106_01g0000680	OsZS97_01G000620	OsMH63_01G000670	OsLiXu_01g0000690	OsGoSa_01g0000690	OsLaMu_01g0000670	OsKYG_01g0000720	OsIR64_01g0000670	OsLima_01g0000700	1	1	1	1	1	1	1	1	1	1	1	1	1	1	1	1	498454	525979	537740	483402	535095	466653	457112	504718	506086	488772	461520	487347	497064	497405	491570	484594	498454
Os4530.POR.1.pan1009955	LOC_Os01g01910	-	-	-	-	-	-	-	-	-	-	-	-	-	-	-	1																496066																496066
Os4530.POR.1.pan1009956	Os01g0109201	-	-	-	-	-	-	-	-	-	-	-	-	-	-	-	1																498612																498612
Os4530.POR.1.pan0000785	Os01g0109366,OsNip_01G000700,Os01g0109500	OsCMeo_01g0000700,OsCMeo_01g0000710	OsKeNa_01g0000700,OsKeNa_01g0000710	OsAzu_01g0000710,OsAzu_01g0000720	OsARC_01g0000710,OsARC_01g0000720	OsN22_01G000690,OsN22_01G000700	OsNaBo_01g0000670,OsNaBo_01g0000680	OsPr106_01g0000690,OsPr106_01g0000700	OsZS97_01G000630	OsMH63_01G000680	OsLiXu_01g0000700,OsLiXu_01g0000710	OsGoSa_01g0000700,OsGoSa_01g0000710	OsLaMu_01g0000680,OsLaMu_01g0000690	OsKYG_01g0000730,OsKYG_01g0000740	OsIR64_01g0000680,OsIR64_01g0000690	OsLima_01g0000710,OsLima_01g0000720	1	1	1	1	1	1	1	1	1	1	1	1	1	1	1	1	507270	536912	548675	494335	546028	481314	466682	515650	522760	499704	470379	498280	505984	508340	501119	493514	507270
Os4530.POR.1.pan1009957	Os01g0109432	-	-	-	-	-	-	-	-	-	-	-	-	-	-	-	1																509226																509226
Os4530.POR.1.pan0026431	OsNip_01G000720	OsCMeo_01g0000720	OsKeNa_01g0000720	OsAzu_01g0000730	OsARC_01g0000730	OsN22_01G000710	OsNaBo_01g0000690	OsPr106_01g0000710	OsZS97_01G000640	OsMH63_01G000690	OsLiXu_01g0000720	OsGoSa_01g0000720	OsLaMu_01g0000700	OsKYG_01g0000750	OsIR64_01g0000700	OsLima_01g0000730	1	1	1	1	1	1	1	1	1	1	1	1	1	1	1	1	512840	540365	552128	497788	549481	484765	470135	519104	526827	503158	474448	501733	510053	511793	504559	497585	512840
Os4530.POR.1.pan0000786	Os01g0109700	OsCMeo_01g0000730	OsKeNa_01g0000730	OsAzu_01g0000740	OsARC_01g0000740	OsN22_01G000720	OsNaBo_01g0000700	OsPr106_01g0000720	OsZS97_01G000650	OsMH63_01G000700	OsLiXu_01g0000730	OsGoSa_01g0000730	OsLaMu_01g0000710	OsKYG_01g0000760	OsIR64_01g0000710	OsLima_01g0000740	1	1	1	1	1	1	1	1	1	1	1	1	1	1	1	1	513744	541415	553178	498838	550531	485815	471185	520064	527877	504208	475498	502783	511103	512843	505609	498635	513744
Os4530.POR.1.pan0042094	LOC_Os01g01980	-	-	-	-	OsN22_01G000740	-	-	-	-	-	-	-	-	-	-	1					1											529367					501269											529367
Os4530.POR.1.pan0000787	Os01g0109750	OsCMeo_01g0000740	OsKeNa_01g0000740	OsAzu_01g0000750	OsARC_01g0000750	OsN22_01G000730	-	OsPr106_01g0000730	OsZS97_01G000660	OsMH63_01G000710	OsLiXu_01g0000740	OsGoSa_01g0000740	OsLaMu_01g0000720	OsKYG_01g0000770	OsIR64_01g0000720	OsLima_01g0000750	1	1	1	1	1	1		1	1	1	1	1	1	1	1	1	524579	552112	563874	509535	561227	496781		530851	538838	514905	486454	513480	522058	523541	516564	509601	524579
Os4530.POR.1.pan0000788	Os01g0110050	OsCMeo_01g0000760	OsKeNa_01g0000760	OsAzu_01g0000770	OsARC_01g0000770	OsN22_01G000750	OsNaBo_01g0000710	OsPr106_01g0000750	-	OsMH63_01G000730	OsLiXu_01g0000760	OsGoSa_01g0000760	OsLaMu_01g0000740	OsKYG_01g0000790	OsIR64_01g0000740	-	1	1	1	1	1	1	1	1		1	1	1	1	1	1		536973	564522	576223	521944	573595	508939	494244	543269		527322	499767	525869	535356	535931	529860		536973
Os4530.POR.1.pan0000789	Os01g0110100	OsCMeo_01g0000770	OsKeNa_01g0000770	OsAzu_01g0000780	OsARC_01g0000780	OsN22_01G000760	OsNaBo_01g0000720	OsPr106_01g0000760	OsZS97_01G000680	OsMH63_01G000740	OsLiXu_01g0000770	OsGoSa_01g0000770	OsLaMu_01g0000750	OsKYG_01g0000800	OsIR64_01g0000750	OsLima_01g0000770	1	1	1	1	1	1	1	1	1	1	1	1	1	1	1	1	537710	565259	576960	522681	574332	509685	494991	544022	552915	527927	500513	526603	536111	536668	530613	523784	537710
Os4530.POR.1.pan0026432	OsNip_01G000750	OsCMeo_01g0000750	OsKeNa_01g0000750	OsAzu_01g0000760	OsARC_01g0000760	-	-	OsPr106_01g0000740	OsZS97_01G000670	OsMH63_01G000720	OsLiXu_01g0000750	OsGoSa_01g0000750	OsLaMu_01g0000730	OsKYG_01g0000780	OsIR64_01g0000730	OsLima_01g0000760	1	1	1	1	1			1	1	1	1	1	1	1	1	1	533786	561457	573158	518879	570530			540204	548737	524257	496345	522801	531934	532866	526438	519600	533786
Os4530.POR.1.pan0000790	Os01g0110200	OsCMeo_01g0000780	OsKeNa_01g0000780	OsAzu_01g0000790	OsARC_01g0000790	OsN22_01G000770	OsNaBo_01g0000730	OsPr106_01g0000770	OsZS97_01G000690	OsMH63_01G000750	OsLiXu_01g0000780	OsGoSa_01g0000780	OsLaMu_01g0000760	OsKYG_01g0000810	OsIR64_01g0000760	OsLima_01g0000780	1	1	1	1	1	1	1	1	1	1	1	1	1	1	1	1	542987	570729	582675	528322	579992	514759	500361	549642	558603	533683	506144	532309	541728	542355	536321	529470	542987
Os4530.POR.1.pan0000791	Os01g0110400	OsCMeo_01g0000790	OsKeNa_01g0000790	OsAzu_01g0000800	OsARC_01g0000800	OsN22_01G000780	OsNaBo_01g0000740	OsPr106_01g0000780	OsZS97_01G000700	OsMH63_01G000760	OsLiXu_01g0000790	OsGoSa_01g0000790	OsLaMu_01g0000770	OsKYG_01g0000820	OsIR64_01g0000770	OsLima_01g0000790	1	1	1	1	1	1	1	1	1	1	1	1	1	1	1	1	549108	576674	588394	534096	585780	534164	523576	555183	579918	539235	537720	563812	573314	548065	567818	550786	549108
Os4530.POR.1.pan0000792	Os01g0110500	OsCMeo_01g0000800	OsKeNa_01g0000800	OsAzu_01g0000810	OsARC_01g0000810	OsN22_01G000790	OsNaBo_01g0000750	OsPr106_01g0000790	OsZS97_01G000710	OsMH63_01G000770	OsLiXu_01g0000800	OsGoSa_01g0000800	OsLaMu_01g0000780	OsKYG_01g0000830	OsIR64_01g0000780	OsLima_01g0000800	1	1	1	1	1	1	1	1	1	1	1	1	1	1	1	1	554022	581592	593309	539011	590648	539097	528509	560125	584721	544064	542615	568705	578197	552982	572703	555644	554022
Os4530.POR.1.pan0000793	Os01g0110600	OsCMeo_01g0000810	OsKeNa_01g0000810	OsAzu_01g0000820	OsARC_01g0000820	OsN22_01G000800	OsNaBo_01g0000760	OsPr106_01g0000800	OsZS97_01G000720	OsMH63_01G000780	OsLiXu_01g0000810	OsGoSa_01g0000810	OsLaMu_01g0000790	OsKYG_01g0000840	OsIR64_01g0000790	OsLima_01g0000810	1	1	1	1	1	1	1	1	1	1	1	1	1	1	1	1	554334	584052	595769	541471	593108	541557	530968	562585	587236	546642	545075	571165	580657	555442	575163	558104	554334
Os4530.POR.1.pan0000794	Os01g0110700	OsCMeo_01g0000820	OsKeNa_01g0000820	OsAzu_01g0000830	OsARC_01g0000830	OsN22_01G000810	OsNaBo_01g0000770	OsPr106_01g0000810	OsZS97_01G000730	OsMH63_01G000790	OsLiXu_01g0000820	OsGoSa_01g0000820	OsLaMu_01g0000800	OsKYG_01g0000850	OsIR64_01g0000800	OsLima_01g0000820	1	1	1	1	1	1	1	1	1	1	1	1	1	1	1	1	562053	589621	601337	547039	598676	547119	536522	568125	592745	552182	550676	576731	586223	561010	580729	563614	562053
Os4530.POR.1.pan0000795	Os01g0110800	OsCMeo_01g0000830	OsKeNa_01g0000830	OsAzu_01g0000840	OsARC_01g0000840	OsN22_01G000820	OsNaBo_01g0000780	OsPr106_01g0000820	OsZS97_01G000740	OsMH63_01G000800	OsLiXu_01g0000830	OsGoSa_01g0000830	OsLaMu_01g0000810	OsKYG_01g0000860	OsIR64_01g0000810	OsLima_01g0000830	1	1	1	1	1	1	1	1	1	1	1	1	1	1	1	1	576443	604035	615784	561432	613149	561508	550839	582440	607329	566494	565057	591149	600622	575440	595129	578198	576443
Os4530.POR.1.pan0000796	Os01g0111000	OsCMeo_01g0000840	OsKeNa_01g0000840	OsAzu_01g0000850	OsARC_01g0000850	OsN22_01G000830	OsNaBo_01g0000790	OsPr106_01g0000830	OsZS97_01G000750	OsMH63_01G000820	OsLiXu_01g0000840	OsGoSa_01g0000840	OsLaMu_01g0000820	OsKYG_01g0000870	OsIR64_01g0000820	OsLima_01g0000840	1	1	1	1	1	1	1	1	1	1	1	1	1	1	1	1	585876	613464	625225	570864	622579	570991	559999	590583	616448	574640	574486	600241	609714	584532	604221	587316	585876
Os4530.POR.1.pan0000797	Os01g0111100	OsCMeo_01g0000850	OsKeNa_01g0000850	OsAzu_01g0000860	OsARC_01g0000860	OsN22_01G000840	OsNaBo_01g0000800	OsPr106_01g0000840	OsZS97_01G000760	OsMH63_01G000810	OsLiXu_01g0000850	OsGoSa_01g0000850	OsLaMu_01g0000830	OsKYG_01g0000880	OsIR64_01g0000830	OsLima_01g0000850	1	1	1	1	1	1	1	1	1	1	1	1	1	1	1	1	586377	613997	625772	571411	623090	571538	560546	591147	616970	574278	575007	600788	610261	585079	604694	587863	586377
Os4530.POR.1.pan0000798	Os01g0111200	OsCMeo_01g0000860	OsKeNa_01g0000860	OsAzu_01g0000870	OsARC_01g0000870	OsN22_01G000850	OsNaBo_01g0000810	OsPr106_01g0000850	OsZS97_01G000770	OsMH63_01G000830	OsLiXu_01g0000860	OsGoSa_01g0000860	OsLaMu_01g0000840	OsKYG_01g0000890	OsIR64_01g0000840	OsLima_01g0000860	1	1	1	1	1	1	1	1	1	1	1	1	1	1	1	1	588863	617036	628797	573851	625566	573973	563622	594450	619376	577888	578058	603223	613338	588156	607845	590942	588863
Os4530.POR.1.pan1009958	Os01g0111300	-	-	-	-	-	-	-	-	-	-	-	-	-	-	-	1																597009																597009
Os4530.POR.1.pan0000799	OsNip_01G000870,Os01g0111400	OsCMeo_01g0000870,OsCMeo_01g0000880	OsKeNa_01g0000870,OsKeNa_01g0000880	OsAzu_01g0000880,OsAzu_01g0000890	OsARC_01g0000880,OsARC_01g0000890	OsN22_01G000860,OsN22_01G000870	OsNaBo_01g0000820,OsNaBo_01g0000830	OsPr106_01g0000860,OsPr106_01g0000870	OsZS97_01G000780,OsZS97_01G000790	OsMH63_01G000840	OsLiXu_01g0000870,OsLiXu_01g0000880	OsGoSa_01g0000870,OsGoSa_01g0000880	OsLaMu_01g0000850,OsLaMu_01g0000860	OsKYG_01g0000900,OsKYG_01g0000910	OsIR64_01g0000850,OsIR64_01g0000860	OsLima_01g0000870,OsLima_01g0000880	1	1	1	1	1	1	1	1	1	1	1	1	1	1	1	1	595858	623446	635179	580846	632561	580986	569993	600731	626431	584788	584468	610235	619708	594526	614215	597299	595858
Os4530.POR.1.pan0000800	Os01g0111500	OsCMeo_01g0000890	OsKeNa_01g0000890	OsAzu_01g0000900	OsARC_01g0000900	OsN22_01G000880	OsNaBo_01g0000840	OsPr106_01g0000880	OsZS97_01G000800	OsMH63_01G000850	OsLiXu_01g0000890	OsGoSa_01g0000890	OsLaMu_01g0000870	OsKYG_01g0000920	OsIR64_01g0000870	OsLima_01g0000890	1	1	1	1	1	1	1	1	1	1	1	1	1	1	1	1	603643	631227	642994	588635	640320	588771	577775	608387	634185	592444	592257	618051	627467	602329	621979	605063	603643
Os4530.POR.1.pan0000801	Os01g0111600	OsCMeo_01g0000900	OsKeNa_01g0000900	OsAzu_01g0000910	OsARC_01g0000910	OsN22_01G000890	OsNaBo_01g0000850	OsPr106_01g0000890	OsZS97_01G000810	OsMH63_01G000860	OsLiXu_01g0000900	OsGoSa_01g0000900	OsLaMu_01g0000880	OsKYG_01g0000930	OsIR64_01g0000880	OsLima_01g0000900	1	1	1	1	1	1	1	1	1	1	1	1	1	1	1	1	612564	640527	651884	598047	649758	598181	586661	620719	643168	604778	601668	627085	636523	611363	631032	614041	612564
Os4530.POR.1.pan0000802	Os01g0111700	OsCMeo_01g0000910	OsKeNa_01g0000910	OsAzu_01g0000920	OsARC_01g0000920	OsN22_01G000900	OsNaBo_01g0000860	OsPr106_01g0000900	OsZS97_01G000820	OsMH63_01G000870	OsLiXu_01g0000910	OsGoSa_01g0000910	OsLaMu_01g0000890	OsKYG_01g0000940	OsIR64_01g0000890	OsLima_01g0000910	1	1	1	1	1	1	1	1	1	1	1	1	1	1	1	1	620572	648489	660353	605960	657684	606174	594635	637817	651331	621876	609584	635533	644871	619740	639374	621195	620572
Os4530.POR.1.pan0000803	Os01g0111800	OsCMeo_01g0000920	OsKeNa_01g0000920	OsAzu_01g0000930	OsARC_01g0000930	OsN22_01G000910	OsNaBo_01g0000870	OsPr106_01g0000910	OsZS97_01G000830	OsMH63_01G000880	OsLiXu_01g0000920	OsGoSa_01g0000920	OsLaMu_01g0000900	OsKYG_01g0000950	OsIR64_01g0000900	OsLima_01g0000920	1	1	1	1	1	1	1	1	1	1	1	1	1	1	1	1	624087	651487	663501	609015	660832	609322	597784	640999	654485	625058	612735	638689	648027	622896	642530	624343	624087
Os4530.POR.1.pan0000804	Os01g0111900	OsCMeo_01g0000930	OsKeNa_01g0000930	OsAzu_01g0000940	OsARC_01g0000940	OsN22_01G000920	OsNaBo_01g0000880	OsPr106_01g0000920	OsZS97_01G000840	OsMH63_01G000890	OsLiXu_01g0000930	OsGoSa_01g0000930	OsLaMu_01g0000910	OsKYG_01g0000960	OsIR64_01g0000910	OsLima_01g0000930	1	1	1	1	1	1	1	1	1	1	1	1	1	1	1	1	625976	653540	665403	611011	662735	611225	599430	642903	656387	626962	614638	640593	649931	624800	644434	626246	625976
Os4530.POR.1.pan1009959	Os01g0112201	-	-	-	-	-	-	-	-	-	-	-	-	-	-	-	1																637962																637962
Os4530.POR.1.pan0000805	Os01g0112000	OsCMeo_01g0000940	OsKeNa_01g0000940	OsAzu_01g0000950	OsARC_01g0000950	OsN22_01G000930	OsNaBo_01g0000890	OsPr106_01g0000930	OsZS97_01G000850	OsMH63_01G000900	OsLiXu_01g0000940	OsGoSa_01g0000940	OsLaMu_01g0000920	OsKYG_01g0000970	OsIR64_01g0000920	OsLima_01g0000940	1	1	1	1	1	1	1	1	1	1	1	1	1	1	1	1	632070	659647	671392	617118	668842	617332	605538	649146	662376	633205	620725	646535	655873	630742	650376	632318	632070
Os4530.POR.1.pan0000806	Os01g0112100	OsCMeo_01g0000950	OsKeNa_01g0000950	OsAzu_01g0000960	OsARC_01g0000960	OsN22_01G000940	OsNaBo_01g0000900	OsPr106_01g0000940	OsZS97_01G000860	OsMH63_01G000910	OsLiXu_01g0000950	OsGoSa_01g0000950	OsLaMu_01g0000930	OsKYG_01g0000980	OsIR64_01g0000930	OsLima_01g0000950	1	1	1	1	1	1	1	1	1	1	1	1	1	1	1	1	634011	665067	673630	622537	674262	622751	607759	654547	664415	635109	622950	648824	658116	632972	652606	634558	634011
Os4530.POR.1.pan0000807	Os01g0112300	OsCMeo_01g0000960	OsKeNa_01g0000960	OsAzu_01g0000970	OsARC_01g0000970	OsN22_01G000950	OsNaBo_01g0000910	OsPr106_01g0000950	OsZS97_01G000870	OsMH63_01G000920	OsLiXu_01g0000960	OsGoSa_01g0000960	OsLaMu_01g0000940	OsKYG_01g0000990	OsIR64_01g0000940	OsLima_01g0000960	1	1	1	1	1	1	1	1	1	1	1	1	1	1	1	1	640588	668143	679854	625612	677338	625825	614023	657349	670841	641408	629220	655011	664348	639217	658851	640555	640588
Os4530.POR.1.pan0000808	Os01g0112400	OsCMeo_01g0000970	OsKeNa_01g0000970	OsAzu_01g0000980	OsARC_01g0000980	OsN22_01G000960	OsNaBo_01g0000920	OsPr106_01g0000960	OsZS97_01G000880	OsMH63_01G000930	OsLiXu_01g0000970	OsGoSa_01g0000970	OsLaMu_01g0000950	OsKYG_01g0001000	OsIR64_01g0000950	OsLima_01g0000970	1	1	1	1	1	1	1	1	1	1	1	1	1	1	1	1	645574	673103	684847	630617	682352	630828	619000	662662	675829	646730	634214	659981	669311	644180	663815	645871	645574
Os4530.POR.1.pan0000809	Os01g0112500	OsCMeo_01g0000980	OsKeNa_01g0000980	OsAzu_01g0000990	OsARC_01g0000990	OsN22_01G000970	OsNaBo_01g0000930	OsPr106_01g0000970	OsZS97_01G000890	OsMH63_01G000940	OsLiXu_01g0000980	OsGoSa_01g0000980	OsLaMu_01g0000960	OsKYG_01g0001010	OsIR64_01g0000960	OsLima_01g0000980	1	1	1	1	1	1	1	1	1	1	1	1	1	1	1	1	648128	675709	687399	633181	684915	633385	621569	665232	678371	649291	636844	662609	671837	646778	666338	648225	648128
Os4530.POR.1.pan1005861	-	-	-	-	-	-	-	-	-	-	OsLiXu_01g0000990	-	-	-	-	-											1																658099
Os4530.POR.1.pan1009960	LOC_Os01g02210	-	-	-	-	-	-	-	-	-	-	-	-	-	-	-	1																662283																662283
Os4530.POR.1.pan1009961	LOC_Os01g02220	-	-	-	-	-	-	-	-	-	-	-	-	-	-	-	1																664777																664777
Os4530.POR.1.pan1009962	LOC_Os01g02230	-	-	-	-	-	-	-	-	-	-	-	-	-	-	-	1																668047																668047
Os4530.POR.1.pan1009963	LOC_Os01g02240	-	-	-	-	-	-	-	-	-	-	-	-	-	-	-	1																678778																678778
Os4530.POR.1.pan0000810	Os01g0112600	OsCMeo_01g0000990	OsKeNa_01g0000990	OsAzu_01g0001000	OsARC_01g0001000	OsN22_01G000980	OsNaBo_01g0000940	OsPr106_01g0000980	OsZS97_01G000900	OsMH63_01G000950	OsLiXu_01g0001000	OsGoSa_01g0000990	OsLaMu_01g0000970	OsKYG_01g0001020	OsIR64_01g0000970	OsLima_01g0000990	1	1	1	1	1	1	1	1	1	1	1	1	1	1	1	1	677029	704603	706101	662072	713807	662283	640320	689514	697082	673573	659285	681266	690881	665751	685385	673305	677029
Os4530.POR.1.pan0000811	Os01g0112800	OsCMeo_01g0001000,OsCMeo_01g0001020	OsKeNa_01g0001000	OsAzu_01g0001010,OsAzu_01g0001030	OsARC_01g0001010	OsN22_01G000990	OsNaBo_01g0000950	OsPr106_01g0000990	OsZS97_01G000910	OsMH63_01G000960	OsLiXu_01g0001010	OsGoSa_01g0001000	OsLaMu_01g0000980	OsKYG_01g0001030	OsIR64_01g0000980	OsLima_01g0001000	1	1	1	1	1	1	1	1	1	1	1	1	1	1	1	1	689788	717373	712987	674820	726613	675072	647495	699041	703982	683096	665284	687251	697876	671723	692384	680994	689788
Os4530.POR.1.pan1008533	-	-	-	-	-	-	OsNaBo_01g0001010	-	-	-	-	-	-	-	-	-							1																693034
Os4530.POR.1.pan0000812	Os01g0113000	-	-	OsAzu_01g0001020	OsARC_06g0002910	OsN22_01G001000	-	-	OsZS97_06G002840,OsZS97_06G002850	OsMH63_01G000970	OsLiXu_06g0002880	OsGoSa_06g0002880	-	-	-	-	1			1	6	1			6	1	6	6					700533			683176		683634				705562							700533
Os4530.POR.1.pan1009964	LOC_Os01g02260	-	-	-	-	-	-	-	-	-	-	-	-	-	-	-	1																694716																694716
Os4530.POR.1.pan1033761	-	-	-	-	-	-	-	-	-	-	-	-	-	-	OsIR64_01g0000990	-															1																698831
Os4530.POR.1.pan0026433	-	-	-	-	-	OsN22_01G001010	-	-	-	OsMH63_01G000980	-	-	-	-	-	-						1				1												690950				713521
Os4530.POR.1.pan0000814	Os01g0113200	OsCMeo_01g0001040	OsKeNa_01g0001010	OsAzu_01g0001040	OsARC_01g0001020	OsN22_01G001020	OsNaBo_01g0000960	OsPr106_01g0001030	OsZS97_01G000930	OsMH63_01G001010	OsLiXu_01g0001030	OsGoSa_01g0001020	OsLaMu_01g0001000	OsKYG_01g0001040	OsIR64_01g0001010	OsLima_01g0001010	1	1	1	1	1	1	1	1	1	1	1	1	1	1	1	1	720629	749169	724608	706478	734725	706727	659205	743603	715603	727660	674522	696495	707121	682392	701637	692616	720629
Os4530.POR.1.pan0000816	Os01g0113800	-	OsKeNa_01g0001020	OsAzu_01g0001050	OsARC_01g0001030	OsN22_01G001030	OsNaBo_01g0000970	OsPr106_01g0001040,OsPr106_01g0001070,OsPr106_01g0001080	OsZS97_01G000940,OsZS97_01G000950,OsZS97_01G000980	OsMH63_01G001020,OsMH63_01G001070	OsLiXu_01g0001040	OsGoSa_01g0001030	OsLaMu_01g0001010	OsKYG_01g0001050	OsIR64_01g0001020	-	1		1	1	1	1	1	1	1	1	1	1	1	1	1		723693		727549	709411	737709	709711	662138	746587	718595	730644	677520	699443	710068	685376	704584		723693
Os4530.POR.1.pan0026435	-	-	-	-	-	-	-	-	OsZS97_01G000920	OsMH63_01G001000	-	-	-	-	OsIR64_01g0001000	-									1	1					1										713766	726415					700636
Os4530.POR.1.pan0026434	OsNip_01G001030	OsCMeo_01g0001030	-	-	-	-	-	OsPr106_01g0001020	-	OsMH63_01G000990	OsLiXu_01g0001020	OsGoSa_01g0001010	OsLaMu_01g0000990	-	-	-	1	1						1		1	1	1	1				718401	746824						741247		725304	672168	694138	704761				718401
Os4530.POR.1.pan1000375	-	-	-	-	-	-	-	-	-	-	-	-	-	OsKYG_01g0001080	-	-														1																715034
Os4530.POR.1.pan0000813	Os01g0113150	-	-	-	-	-	-	OsPr106_01g0001010	OsZS97_06G002860	-	-	-	-	-	-	-	1							1	6								706594							729465									706594
Os4530.POR.1.pan0035169	-	OsCMeo_01g0001060	OsKeNa_01g0001040	OsAzu_01g0001080	OsARC_01g0001050	-	-	-	-	-	OsLiXu_01g0001060	OsGoSa_01g0001050	OsLaMu_01g0001030	OsKYG_01g0001070	OsIR64_01g0001040	OsLima_01g0001040		1	1	1	1						1	1	1	1	1	1		759573	734605	719961	748208						688592	707288	721152	695327	715668	702615
Os4530.POR.1.pan0026436	-	-	-	-	-	OsN22_01G001040	OsNaBo_01g0000980	OsPr106_01g0001060	-	OsMH63_01G001030,OsMH63_01G001050,OsMH63_01G001060	-	-	-	-	-	-						1	1	1		1												715350	667035	757550		741607
Os4530.POR.1.pan1009965	Os01g0113325	-	-	-	-	-	-	-	-	-	-	-	-	-	-	-	1																723736																723736
Os4530.POR.1.pan1000386	-	-	-	-	-	-	-	-	-	-	OsLiXu_01g0001080	-	-	-	-	-											1																724567
Os4530.POR.1.pan0000815	Os01g0113400	-	-	-	-	OsN22_01G001050	OsNaBo_01g0000990	OsPr106_01g0001050	OsZS97_01G000960	OsMH63_01G001040	-	-	-	-	-	-	1					1	1	1	1	1							731149					720208	669533	757508	725600	746108							731149
Os4530.POR.1.pan1000353	-	-	-	-	-	-	-	-	-	-	OsLiXu_01g0001090	-	-	-	-	-											1																727624
Os4530.POR.1.pan1008538	-	-	-	-	-	-	OsNaBo_01g0001050	-	-	-	-	-	-	-	-	-							1																728730
Os4530.POR.1.pan1000377	-	-	-	-	-	-	-	-	-	-	-	-	OsLaMu_01g0001040	-	-	-													1																732205
Os4530.POR.1.pan0038828	Os01g0113600	-	-	OsAzu_01g0001090	-	-	-	-	-	-	-	-	-	-	-	-	1			1													738281			727209													738281
Os4530.POR.1.pan0035168	Os01g0113950	OsCMeo_01g0001050	OsKeNa_01g0001030,OsKeNa_01g0001060	OsAzu_01g0001070,OsAzu_01g0001060	OsARC_01g0001040	OsN22_01G001210,OsN22_01G001220	-	-	OsZS97_01G001080,OsZS97_01G001090	-	OsLiXu_01g0001050	OsGoSa_01g0001040,OsGoSa_01g0001070	OsLaMu_01g0001020,OsLaMu_01g0001050	OsKYG_01g0001060	OsIR64_01g0001030,OsIR64_01g0001060	OsLima_01g0001020,OsLima_01g0001030	1	1	1	1	1	1			1		1	1	1	1	1	1	752189	752167	732441	715102	743349	855949			820613		683705	705987	716295	691016	710811	695556	752189
Os4530.POR.1.pan1000380	-	-	-	-	-	-	-	-	-	-	-	-	-	OsKYG_01g0001100	-	-														1																737338
Os4530.POR.1.pan1000354	-	-	-	-	-	-	-	-	-	-	OsLiXu_01g0001100	-	-	-	-	-											1																738595
Os4530.POR.1.pan1000378	-	-	-	-	-	OsN22_01G001060	-	-	-	-	-	-	-	-	-	-						1																739368
Os4530.POR.1.pan1000334	-	-	-	-	-	-	-	-	-	-	-	-	-	OsKYG_01g0001110	-	-														1																740516
Os4530.POR.1.pan0000817	Os01g0113900	OsCMeo_01g0001080	-	-	-	-	OsNaBo_01g0001000	OsPr106_01g0001090	OsZS97_01G000970,OsZS97_01G000990	OsMH63_01G001090,OsMH63_01G001080	-	-	-	OsKYG_01g0001090	-	-	1	1					1	1	1	1				1			742272	780569					684453	772801	736905	757128				728563			742272
Os4530.POR.1.pan1000376	-	-	-	-	-	-	-	-	-	-	-	-	-	OsKYG_01g0001120	-	-														1																747165
Os4530.POR.1.pan1000385	-	-	-	-	-	-	-	-	-	-	-	-	-	-	OsIR64_01g0001080	-															1																752358
Os4530.POR.1.pan1033255	-	-	-	OsAzu_01g0001140	-	-	-	-	-	-	-	-	-	-	-	-				1																756063
Os4530.POR.1.pan1009966	Os01g0114000	-	-	-	-	-	-	-	-	-	-	-	-	-	-	-	1																756221																756221
Os4530.POR.1.pan1009967	LOC_Os01g02380	-	-	-	-	-	-	-	-	-	-	-	-	-	-	-	1																756894																756894
Os4530.POR.1.pan1000330	-	-	-	-	-	-	-	-	-	OsMH63_01G001100	-	-	-	-	-	-										1																759848
Os4530.POR.1.pan1000352	-	-	OsKeNa_01g0001080	-	-	-	-	-	-	-	-	-	-	-	-	-			1																760080
Os4530.POR.1.pan1005136	-	-	-	-	-	-	-	-	-	-	OsLiXu_01g0001140	-	-	-	-	-											1																761355
Os4530.POR.1.pan1000343	-	-	-	-	-	OsN22_01G001090	-	-	-	-	-	-	-	-	-	-						1																764850
Os4530.POR.1.pan0035170	-	OsCMeo_01g0001070	OsKeNa_01g0001050	OsAzu_01g0001100	OsARC_01g0001060	OsN22_01G001200	OsNaBo_01g0001120	-	-	-	OsLiXu_01g0001070	OsGoSa_01g0001060	-	OsKYG_01g0001220	-	OsLima_01g0001050		1	1	1	1	1	1				1	1		1		1		770697	745907	732010	759987	855756	820684				699311	719348		831488		714233
Os4530.POR.1.pan1005139	-	-	-	-	-	-	-	-	-	-	OsLiXu_01g0001160	-	-	-	-	-											1																765541
Os4530.POR.1.pan0000340	LOC_Os06g06650	-	-	-	-	OsN22_01G001070	-	OsPr106_01g0001100	-	OsMH63_01G001110,OsMH63_01G001120	-	-	-	-	-	-	6					1		1		1												752897		781749		765808							3121705
Os4530.POR.1.pan1000381	-	-	-	-	-	-	-	-	-	-	-	-	-	OsKYG_01g0001130	-	-														1																768703
Os4530.POR.1.pan1000013	Os01g0114300	-	-	-	-	-	-	-	-	-	-	-	-	-	-	-	1																770332																770332
Os4530.POR.1.pan1008536	-	-	-	-	-	-	-	-	-	-	-	-	-	OsKYG_01g0001140	-	-														1																770409
Os4530.POR.1.pan1000379	-	-	-	-	-	OsN22_01G001100	-	-	-	-	-	-	-	-	-	-						1																771500
Os4530.POR.1.pan1005134	-	-	-	-	-	-	-	-	-	-	-	OsGoSa_01g0001110	-	-	-	-												1																772231
Os4530.POR.1.pan1000336	-	-	-	-	-	-	-	-	-	-	-	-	-	OsKYG_01g0001150	-	-														1																774426
Os4530.POR.1.pan1009968	Os01g0114402	-	-	-	-	-	-	-	-	-	-	-	-	-	-	-	1																774848																774848
Os4530.POR.1.pan1000366	-	-	-	-	-	-	-	-	-	-	-	OsGoSa_01g0001120	-	-	-	-												1																776590
Os4530.POR.1.pan1000372	-	-	-	-	-	-	-	-	-	OsMH63_01G001160	-	-	-	-	-	-										1																777939
Os4530.POR.1.pan1000373	-	-	-	-	-	-	-	-	-	OsMH63_01G001150	-	-	-	-	-	-										1																777939
Os4530.POR.1.pan1005128	-	-	-	-	-	-	-	-	-	-	-	-	-	-	OsIR64_01g0001100	-															1																781311
Os4530.POR.1.pan1000332	OsNip_01G001100	-	-	-	-	-	-	-	-	-	-	-	-	-	-	-	1																781442																781442
Os4530.POR.1.pan0000818	Os01g0114600,Os01g0114800	OsCMeo_01g0001120	-	-	-	-	OsNaBo_01g0001070	OsPr106_01g0001140	OsZS97_01G001000	OsMH63_01G001170,OsMH63_01G001180,OsMH63_01G001200,OsMH63_01G001220	OsLiXu_01g0001120	-	-	-	-	-	1	1					1	1	1	1	1						786171	815036					770971	811988	746699	796047	743503						786171
Os4530.POR.1.pan0026438	Os01g0114400	-	-	-	-	OsN22_01G001080	OsNaBo_01g0001020,OsNaBo_01g0001060	-	-	OsMH63_01G001310	-	-	-	-	-	-	1					1	1			1							767169					761672	704576			904951							767169
Os4530.POR.1.pan1000337	-	-	-	-	-	-	-	-	-	-	-	-	-	OsKYG_01g0001170	-	-														1																786280
Os4530.POR.1.pan1000335	-	-	-	-	-	-	-	-	-	-	-	-	-	OsKYG_01g0001180	-	-														1																786645
Os4530.POR.1.pan1000371	-	-	-	-	-	-	-	OsPr106_01g0001120	-	-	-	-	-	-	-	-								1																788179
Os4530.POR.1.pan0041279	-	-	-	-	-	OsN22_01G001140	-	-	-	-	-	-	-	OsKYG_01g0001160	-	-						1								1								803015								778731
Os4530.POR.1.pan1005122	-	-	-	-	-	-	-	-	-	-	-	-	OsLaMu_01g0001110	-	-	-													1																791321
Os4530.POR.1.pan0000819	Os01g0114900	OsCMeo_01g0001140	-	-	-	-	OsNaBo_01g0001080	OsPr106_01g0001160	OsZS97_01G001030	OsMH63_01G001230	OsLiXu_01g0001110	-	-	-	-	-	1	1					1	1	1	1	1						789714	818821					774603	836427	763105	820486	741164						789714
Os4530.POR.1.pan1000384	-	-	-	-	-	OsN22_01G001110	-	-	-	-	-	-	-	-	-	-						1																792987
Os4530.POR.1.pan1000374	-	-	-	-	-	-	-	OsPr106_01g0001130	-	-	-	-	-	-	-	-								1																793880
Os4530.POR.1.pan1008537	-	-	-	-	-	OsN22_01G001120	-	-	-	-	-	-	-	-	-	-						1																794692
Os4530.POR.1.pan1000358	-	-	-	-	-	-	-	-	-	-	-	-	OsLaMu_01g0001120	-	-	-													1																795723
Os4530.POR.1.pan0026437	OsNip_01G001130	OsCMeo_01g0001150	OsKeNa_01g0001090	-	-	OsN22_01G001170	-	OsPr106_01g0001170	OsZS97_01G001040	OsMH63_01G001240	OsLiXu_01g0001130	OsGoSa_01g0001100	OsLaMu_01g0001100	OsKYG_01g0001190	OsIR64_01g0001090	-	1	1	1			1		1	1	1	1	1	1	1	1		796842	825705	791250			816163		843275	782250	827334	754049	765622	781703	791892	774702		796842
Os4530.POR.1.pan1000382	-	OsCMeo_01g0001090	-	-	-	-	-	-	-	-	-	-	-	-	-	-		1																796033
Os4530.POR.1.pan1008535	-	-	-	-	-	-	-	-	-	-	OsLiXu_01g0001170	-	-	-	-	-											1																796548
Os4530.POR.1.pan1000345	-	-	-	-	-	OsN22_01G001130	-	-	-	-	-	-	-	-	-	-						1																798710
Os4530.POR.1.pan1005120	-	-	-	-	-	-	-	-	-	-	-	-	-	OsKYG_01g0001200	-	-														1																799183
Os4530.POR.1.pan1000341	-	OsCMeo_01g0001100	-	-	-	-	-	-	-	-	-	-	-	-	-	-		1																799306
Os4530.POR.1.pan1009969	LOC_Os01g02480	-	-	-	-	-	-	-	-	-	-	-	-	-	-	-	1																800898																800898
Os4530.POR.1.pan1005126	-	-	-	-	-	-	OsNaBo_01g0001100	-	-	-	-	-	-	-	-	-							1																801104
Os4530.POR.1.pan1000339	-	-	-	-	-	-	-	-	-	OsMH63_01G001190	-	-	-	-	-	-										1																802446
Os4530.POR.1.pan0000822	Os01g0115566	-	-	-	-	-	-	OsPr106_01g0001110	OsZS97_01G001070	OsMH63_01G001130	-	-	-	-	-	-	1							1	1	1							839799							786907	820600	770966							839799
Os4530.POR.1.pan0035171	-	OsCMeo_01g0001200	-	OsAzu_01g0001120,OsAzu_01g0001130,OsAzu_01g0001150	OsARC_01g0001080	OsN22_01G001240	OsNaBo_01g0001140	-	-	-	-	OsGoSa_01g0001130	OsLaMu_01g0001080	OsKYG_01g0001240	OsIR64_01g0001130	OsLima_01g0001070,OsLima_01g0001080		1		1	1	1	1					1	1	1	1	1		872618		749654	777899	862854	824650					793748	765815	838591	810153	757305
Os4530.POR.1.pan1000342	-	OsCMeo_01g0001110	-	-	-	-	-	-	-	-	-	-	-	-	-	-		1																810305
Os4530.POR.1.pan1000346	-	-	-	-	-	OsN22_01G001150	-	-	-	-	-	-	-	-	-	-						1																810555
Os4530.POR.1.pan1000351	-	-	-	-	-	-	-	-	-	-	-	OsGoSa_01g0001150	-	-	-	-												1																810875
Os4530.POR.1.pan1000344	-	-	-	-	-	OsN22_01G001160	-	-	-	-	-	-	-	-	-	-						1																810917
Os4530.POR.1.pan1000340	-	-	-	-	-	-	-	-	-	OsMH63_01G001210	-	-	-	-	-	-										1																811881
Os4530.POR.1.pan0000821	Os01g0115200	OsCMeo_01g0001170	OsKeNa_01g0001100	OsAzu_11g0001510	OsARC_11g0001510	OsN22_01G001190	OsNaBo_01g0001110	OsPr106_01g0001190	OsZS97_01G001060	OsMH63_01G001260	OsLiXu_01g0001150	OsGoSa_11g0001500	OsLaMu_11g0001540	OsKYG_01g0001210	OsIR64_01g0001110	OsLima_11g0001370	1	1	1	11	11	1	1	1	1	1	1	11	11	1	1	11	807850	837316	814192			827605	805500	862145	805185	846205	765395			803334	785952		807850
Os4530.POR.1.pan0042448	Os01g0116250,Os01g0116300	OsCMeo_01g0001220,OsCMeo_01g0001240	OsKeNa_01g0001150	OsAzu_01g0001180,OsAzu_01g0001220	OsARC_01g0001100,OsARC_01g0001120	OsN22_01G001250,OsN22_01G001280	OsNaBo_01g0001030,OsNaBo_01g0001040	OsPr106_01g0001230	OsZS97_01G001010,OsZS97_01G001020	OsMH63_01G001300	OsLiXu_01g0001200,OsLiXu_01g0001230	OsGoSa_01g0001080,OsGoSa_01g0001090	OsLaMu_01g0001060,OsLaMu_01g0001070,OsLaMu_01g0001090	OsKYG_01g0001250,OsKYG_01g0001280	OsIR64_01g0001070	OsLima_01g0001060,OsLima_01g0001090	1	1	1	1	1	1	1	1	1	1	1	1	1	1	1	1	911978	894808	854568	773189	801436	876245	716401	917207	751792	901268	822604	738738	752940	852008	747643	735561	911978
Os4530.POR.1.pan0000820	Os01g0115100	-	-	-	-	-	-	OsPr106_01g0001180	OsZS97_01G001050	-	-	-	-	-	-	-	1							1	1								804084							857747	788856								804084
Os4530.POR.1.pan1009970	LOC_Os01g02510	-	-	-	-	-	-	-	-	-	-	-	-	-	-	-	1																817542																817542
Os4530.POR.1.pan1000349	-	-	-	-	-	-	-	OsPr106_01g0001150	-	-	-	-	-	-	-	-								1																818525
Os4530.POR.1.pan1000383	-	OsCMeo_01g0001130	-	-	-	-	-	-	-	-	-	-	-	-	-	-		1																818697
Os4530.POR.1.pan0000823	Os01g0115600	OsCMeo_01g0001190	OsKeNa_01g0001130	OsAzu_01g0001110	OsARC_01g0001070	OsN22_01G001230	OsNaBo_01g0001130	OsPr106_01g0001220	OsZS97_01G001100	OsMH63_01G001140	OsLiXu_01g0001180	OsGoSa_01g0001140	OsLaMu_01g0001140	OsKYG_01g0001230	OsIR64_01g0001120	-	1	1	1	1	1	1	1	1	1	1	1	1	1	1	1		843530	872359	833154	744375	772621	859496	824490	880719	824152	772267	800249	795611	822312	835234	805006		843530
Os4530.POR.1.pan1000350	-	-	-	-	-	-	-	-	-	-	-	OsGoSa_01g0001160	-	-	-	-												1																819101
Os4530.POR.1.pan1009971	LOC_Os01g02520	-	-	-	-	-	-	-	-	-	-	-	-	-	-	-	1																821344																821344
Os4530.POR.1.pan1000348	-	-	-	-	-	-	-	-	-	-	-	-	-	-	OsIR64_01g0001140	-															1																823133
Os4530.POR.1.pan1005125	-	-	-	-	-	OsN22_01G001180	-	-	-	-	-	-	-	-	-	-						1																823454
Os4530.POR.1.pan1008534	-	-	OsKeNa_01g0001120	-	-	-	-	-	-	-	-	-	-	-	-	-			1																831297
Os4530.POR.1.pan0000825	Os01g0116000	OsCMeo_01g0001210	OsKeNa_01g0001140	OsAzu_01g0001160,OsAzu_01g0001170	OsARC_01g0001090	OsN22_01G001260	OsNaBo_01g0001160,OsNaBo_01g0001180,OsNaBo_01g0001210,OsNaBo_01g0001240	-	OsZS97_01G001120,OsZS97_01G001130,OsZS97_01G001140,OsZS97_01G001150	OsMH63_01G001330	OsLiXu_01g0001190,OsLiXu_01g0001210	-	OsLaMu_01g0001130	OsKYG_01g0001260	OsIR64_01g0001050	OsLima_01g0001100,OsLima_01g0001110	1	1	1	1	1	1	1		1	1	1		1	1	1	1	857790	887857	841614	769275	797860	891453	860645		835258	921740	809132		819868	867214	726992	767703	857790
Os4530.POR.1.pan0000001	Os01g0115300,LOC_Os01g02530	-	OsKeNa_01g0001110	-	-	-	-	OsPr106_01g0001200	-	OsMH63_01G001270	-	-	-	-	-	-	1		1					1		1							808174		814196					862166		846226							808174
Os4530.POR.1.pan1005124	-	OsCMeo_01g0001160	-	-	-	-	-	-	-	-	-	-	-	-	-	-		1																832947
Os4530.POR.1.pan1009972	LOC_Os01g02540	-	-	-	-	-	-	-	-	-	-	-	-	-	-	-	1																834939																834939
Os4530.POR.1.pan0038829	Os01g0116101	-	-	OsAzu_01g0001190,OsAzu_01g0001200	-	-	OsNaBo_01g0001170	-	-	-	-	-	-	-	-	-	1			1			1										872509			779192			861467										872509
Os4530.POR.1.pan0035172	-	-	-	-	OsARC_01g0001150	-	-	-	-	-	-	-	-	-	OsIR64_01g0001180	-					1										1						835739										850011
Os4530.POR.1.pan1000338	-	-	-	-	-	-	-	-	-	-	-	-	OsLaMu_01g0001150	-	-	-													1																843072
Os4530.POR.1.pan1000347	-	-	-	-	-	-	OsNaBo_01g0001150	-	-	-	-	-	-	-	-	-							1																847957
Os4530.POR.1.pan1009973	Os01g0115725	-	-	-	-	-	-	-	-	-	-	-	-	-	-	-	1																852275																852275
Os4530.POR.1.pan0040348	-	-	OsKeNa_01g0001160	-	-	-	OsNaBo_01g0001200	-	OsZS97_01G001170	-	-	OsGoSa_01g0001180	OsLaMu_01g0001180	-	OsIR64_01g0001150	OsLima_01g0001130			1				1		1			1	1		1	1			869729				878425		860730			842717	866673		839348	809308
Os4530.POR.1.pan0000824	Os01g0115700	-	-	-	-	-	-	OsPr106_01g0001210	OsZS97_01G001110	OsMH63_01G001290	-	-	-	-	-	-	1							1	1	1							843744							879188	832247	869844							843744
Os4530.POR.1.pan0000826	Os01g0116400	OsCMeo_01g0001230	OsKeNa_01g0001070	OsAzu_01g0001210,OsAzu_01g0001230	OsARC_01g0001110,OsARC_01g0001130	OsN22_01G001270	-	OsPr106_01g0001240	OsZS97_01G001160,OsZS97_01G001180	OsMH63_01G001320	OsLiXu_01g0001220,OsLiXu_01g0001250,OsLiXu_01g0001240	OsGoSa_01g0001170,OsGoSa_01g0001190	OsLaMu_01g0001160,OsLaMu_01g0001170	OsKYG_01g0001270	OsIR64_01g0001160	OsLima_01g0001120	1	1	1	1	1	1		1	1	1	1	1	1	1	1	1	911735	933091	755705	791411	819668	904074		920882	855477	912196	867908	837311	861310	879835	843946	803955	911735
Os4530.POR.1.pan1000333	Os01g0115950	-	-	-	-	-	-	-	-	-	-	-	-	-	-	-	1																863115																863115
Os4530.POR.1.pan1000370	-	-	-	-	-	-	-	-	-	OsMH63_01G001280	-	-	-	-	-	-										1																864820
Os4530.POR.1.pan1000331	Os01g0115900	-	-	-	-	-	-	-	-	-	-	-	-	-	-	-	1																865792																865792
Os4530.POR.1.pan1008532	-	OsCMeo_01g0001180	-	-	-	-	-	-	-	-	-	-	-	-	-	-		1																868670
Os4530.POR.1.pan0040991	-	-	-	-	-	-	-	-	-	-	-	-	OsLaMu_01g0001210	-	OsIR64_01g0001200	-													1		1														884877		857572
Os4530.POR.1.pan1000355	-	-	-	-	-	-	OsNaBo_01g0001190	-	-	-	-	-	-	-	-	-							1																873021
Os4530.POR.1.pan0035173	-	OsCMeo_01g0001280	OsKeNa_01g0001190,OsKeNa_01g0001210,OsKeNa_01g0001220	OsAzu_01g0001260,OsAzu_01g0001280	OsARC_01g0001170	-	-	-	OsZS97_01G001210	-	OsLiXu_01g0001300	OsGoSa_01g0001220,OsGoSa_01g0001250	OsLaMu_01g0001230	OsKYG_01g0001320	OsIR64_01g0001220	OsLima_01g0001160		1	1	1	1				1		1	1	1	1	1	1		956918	892813	818678	846935				883813		896795	864937	891770	904293	864471	831253
Os4530.POR.1.pan0000828	Os01g0116901	OsCMeo_01g0001250,OsCMeo_01g0001270,OsCMeo_01g0001290	OsKeNa_01g0001170,OsKeNa_01g0001200	OsAzu_01g0001240,OsAzu_01g0001270	OsARC_01g0001140,OsARC_01g0001180	OsN22_01G001290,OsN22_01G001310,OsN22_01G001330	OsNaBo_01g0001220,OsNaBo_01g0001250	OsPr106_01g0001250,OsPr106_01g0001280,OsPr106_01g0001290	OsZS97_01G001190,OsZS97_01G001220	OsMH63_01G001340,OsMH63_01G001360	OsLiXu_01g0001260,OsLiXu_01g0001290,OsLiXu_01g0001310	OsGoSa_01g0001200,OsGoSa_01g0001230,OsGoSa_01g0001240,OsGoSa_01g0001260	OsLaMu_01g0001190,OsLaMu_01g0001220	OsKYG_01g0001290,OsKYG_01g0001310,OsKYG_01g0001330	OsIR64_01g0001170,OsIR64_01g0001210	OsLima_01g0001140,OsLima_01g0001170	1	1	1	1	1	1	1	1	1	1	1	1	1	1	1	1	924451	945794	877743	804100	832403	917409	885463	941743	868720	925804	880602	850732	874691	893170	847366	817320	924451
Os4530.POR.1.pan1009974	LOC_Os01g02629	-	-	-	-	-	-	-	-	-	-	-	-	-	-	-	1																884161																884161
Os4530.POR.1.pan0000827	Os01g0116800	OsCMeo_01g0001260	OsKeNa_01g0001180	OsAzu_01g0001250	OsARC_01g0001160	OsN22_01G001300	OsNaBo_01g0001230	OsPr106_01g0001260	OsZS97_01G001200,OsZS97_01G001230,OsZS97_01G001240	OsMH63_01G001350	OsLiXu_01g0001270	OsGoSa_01g0001210	OsLaMu_01g0001200	OsKYG_01g0001300	OsIR64_01g0001190	OsLima_01g0001150	1	1	1	1	1	1	1	1	1	1	1	1	1	1	1	1	929759	951228	883760	809568	837843	922837	890582	948997	874674	932933	885918	855711	880095	898603	852716	821996	929759
Os4530.POR.1.pan1034868	-	-	-	-	-	-	-	-	-	-	OsLiXu_01g0001280	-	-	-	-	-											1																891747
Os4530.POR.1.pan1009975	LOC_Os01g02650	-	-	-	-	-	-	-	-	-	-	-	-	-	-	-	1																892095																892095
Os4530.POR.1.pan1009976	LOC_Os01g02660	-	-	-	-	-	-	-	-	-	-	-	-	-	-	-	1																898866																898866
Os4530.POR.1.pan1009977	LOC_Os01g02670	-	-	-	-	-	-	-	-	-	-	-	-	-	-	-	1																904341																904341
Os4530.POR.1.pan1004908	-	-	-	-	-	-	-	-	-	-	-	-	-	OsKYG_01g0001340	-	-														1																909169
Os4530.POR.1.pan0040992	-	-	-	-	-	-	-	-	-	-	-	-	OsLaMu_01g0001260	-	OsIR64_01g0001250	-													1		1														927091		899792
Os4530.POR.1.pan1009978	Os01g0116650	-	-	-	-	-	-	-	-	-	-	-	-	-	-	-	1																921296																921296
Os4530.POR.1.pan0035174	Os01g0117100	OsCMeo_01g0001310	-	OsAzu_01g0001290	OsARC_01g0001190	OsN22_01G001350	OsNaBo_01g0001290,OsNaBo_01g0001310	-	-	-	OsLiXu_01g0001330	OsGoSa_01g0001280	OsLaMu_01g0001250,OsLaMu_01g0001290	OsKYG_01g0001350	OsIR64_01g0001240,OsIR64_01g0001280	-	1	1		1	1	1	1				1	1	1	1	1		955567	982679		869511	897765	950444	934499				919349	904807	914260	926205	886961		955567
Os4530.POR.1.pan0000829	Os01g0117000	OsCMeo_01g0001300	-	OsAzu_01g0001300	OsARC_01g0001200	OsN22_01G001320,OsN22_01G001360,OsN22_01G001400	OsNaBo_01g0001260,OsNaBo_01g0001280	OsPr106_01g0001270	OsZS97_01G001250	OsMH63_01G001370,OsMH63_01G001380	OsLiXu_01g0001340	OsGoSa_01g0001270	-	OsKYG_01g0001360	-	-	1	1		1	1	1	1	1	1	1	1	1		1			957907	979070		872205	900105	928532	904866	958310	905915	942376	932131	901378		928545			957907
Os4530.POR.1.pan0040993	-	-	-	-	-	-	-	-	-	-	OsLiXu_01g0001350	-	OsLaMu_01g0001270	-	OsIR64_01g0001260	-											1		1		1												942591		937605		910308
Os4530.POR.1.pan1004909	-	-	-	-	-	OsN22_01G001340	-	-	-	-	-	-	-	-	-	-						1																933408
Os4530.POR.1.pan0035175	Os01g0117200	OsCMeo_01g0001320	-	OsAzu_01g0001310	OsARC_01g0001210	OsN22_01G001370	-	-	-	-	-	OsGoSa_01g0001290	-	OsKYG_01g0001370	-	-	1	1		1	1	1						1		1			969308	990775		883369	911623	964307						912903		940066			969308
Os4530.POR.1.pan1009979	LOC_Os01g02740	-	-	-	-	-	-	-	-	-	-	-	-	-	-	-	1																940005																940005
Os4530.POR.1.pan0035177	Os01g0117500	-	OsKeNa_01g0001230	OsAzu_01g0001350	OsARC_01g0001250	-	-	-	-	-	-	OsGoSa_01g0001320	-	OsKYG_01g0001410	-	-	1		1	1	1							1		1			987591		919455	913183	941445							930845		969912			987591
Os4530.POR.1.pan0035176	Os01g0117400	-	-	OsAzu_01g0001340	OsARC_01g0001240	-	-	-	-	-	-	OsGoSa_01g0001310,OsGoSa_01g0001330,OsGoSa_01g0001340	-	OsKYG_01g0001400	-	-	1			1	1							1		1			984301			909584	937846							927440		966313			984301
Os4530.POR.1.pan1033527	-	-	-	-	-	-	OsNaBo_01g0001300	-	-	-	-	-	-	-	-	-							1																945194
Os4530.POR.1.pan0026439	Os01g0117300	OsCMeo_01g0001330	-	OsAzu_01g0001320,OsAzu_01g0001330	OsARC_01g0001220,OsARC_01g0001230	OsN22_01G001380,OsN22_01G001390,OsN22_01G001410	OsNaBo_01g0001330	OsPr106_01g0001300	OsZS97_01G001260	OsMH63_01G001390	-	OsGoSa_01g0001300	-	OsKYG_01g0001380,OsKYG_01g0001390	-	-	1	1		1	1	1	1	1	1	1		1		1			976766	997813		890686	918948	971658	967357	978987	910471	963052		920211		947417			976766
Os4530.POR.1.pan0026440	OsNip_01G001350,OsNip_01G001360	OsCMeo_01g0001360,OsCMeo_01g0001370	OsKeNa_01g0001240	OsAzu_01g0001380	OsARC_01g0001280	OsN22_01G001440	OsNaBo_01g0001340	OsPr106_01g0001310,OsPr106_01g0001320	OsZS97_01G001270	OsMH63_01G001400	OsLiXu_01g0001380,OsLiXu_01g0001390	OsGoSa_01g0001360	OsLaMu_01g0001300	OsKYG_01g0001430	OsIR64_01g0001290	OsLima_01g0001180	1	1	1	1	1	1	1	1	1	1	1	1	1	1	1	1	1001109	1011681	923268	927419	955681	1007847	970588	982399	912242	963204	962262	982558	957758	984156	930454	843515	1001109
Os4530.POR.1.pan0035178	Os01g0117600	OsCMeo_01g0001340	-	OsAzu_01g0001360	OsARC_01g0001260	OsN22_01G001420	-	-	-	-	OsLiXu_01g0001360	-	OsLaMu_01g0001280	-	OsIR64_01g0001270	-	1	1		1	1	1					1		1		1		994710	1005099		920278	948556	1001265					956300		951351		924055		994710
Os4530.POR.1.pan1000390	-	-	-	-	-	-	OsNaBo_01g0001320	-	-	-	-	-	-	-	-	-							1																964622
Os4530.POR.1.pan0000830	Os01g0117900	OsCMeo_01g0001380	OsKeNa_01g0001250,OsKeNa_01g0001260	OsAzu_01g0001390	OsARC_01g0001290	OsN22_01G001450	OsNaBo_01g0001350	OsPr106_01g0001330	OsZS97_01G001280	OsMH63_01G001410	OsLiXu_01g0001400	OsGoSa_01g0001370	OsLaMu_01g0001310	OsKYG_01g0001440	OsIR64_01g0001300	OsLima_01g0001190	1	1	1	1	1	1	1	1	1	1	1	1	1	1	1	1	1007417	1017806	929369	933001	961254	1013972	979535	991932	920364	972985	971717	990339	966805	989730	939559	852620	1007417
Os4530.POR.1.pan0000831	Os01g0118100	OsCMeo_01g0001390,OsCMeo_01g0001400	OsKeNa_01g0001270,OsKeNa_01g0001280	OsAzu_01g0001400,OsAzu_01g0001410	OsARC_01g0001300,OsARC_01g0001310	OsN22_01G001460,OsN22_01G001470	OsNaBo_01g0001360	OsPr106_01g0001340,OsPr106_01g0001350	OsZS97_01G001290	OsMH63_01G001420,OsMH63_01G001430	OsLiXu_01g0001410,OsLiXu_01g0001420	OsGoSa_01g0001380,OsGoSa_01g0001390	OsLaMu_01g0001320,OsLaMu_01g0001330	OsKYG_01g0001450,OsKYG_01g0001460	OsIR64_01g0001310,OsIR64_01g0001320	OsLima_01g0001200,OsLima_01g0001210	1	1	1	1	1	1	1	1	1	1	1	1	1	1	1	1	1016035	1026454	938371	941658	969854	1022629	985665	997927	929306	981943	977685	1025540	972850	998387	945524	858609	1016035
Os4530.POR.1.pan0035179	Os01g0117700	OsCMeo_01g0001350	-	OsAzu_01g0001370	OsARC_01g0001270	OsN22_01G001430	-	-	-	-	OsLiXu_01g0001370	OsGoSa_01g0001350	-	OsKYG_01g0001420	-	-	1	1		1	1	1					1	1		1			997918	1008352		923502	951764	1004473					962086	977339		980231			997918
Os4530.POR.1.pan1000389	Os01g0117450	-	-	-	-	-	-	-	-	-	-	-	-	-	-	-	1																984536																984536
Os4530.POR.1.pan1000388	Os01g0117650	-	-	-	-	-	-	-	-	-	-	-	-	-	-	-	1																994955																994955
Os4530.POR.1.pan0035180	-	-	OsKeNa_01g0001300	OsAzu_01g0001430	OsARC_01g0001330	-	-	-	-	-	OsLiXu_01g0001440	OsGoSa_01g0001410	OsLaMu_01g0001350	OsKYG_01g0001480	OsIR64_01g0001340	OsLima_01g0001230			1	1	1						1	1	1	1	1	1			979125	995079	1011329						1018857	1066783	1013448	1038981	986145	899261
Os4530.POR.1.pan0000832	Os01g0118300	OsCMeo_01g0001410	OsKeNa_01g0001290	OsAzu_01g0001420	OsARC_01g0001320	OsN22_01G001480	OsNaBo_01g0001370	OsPr106_01g0001360	OsZS97_01G001300	OsMH63_01G001440	OsLiXu_01g0001430	OsGoSa_01g0001400	OsLaMu_01g0001340	OsKYG_01g0001470	OsIR64_01g0001330	OsLima_01g0001220	1	1	1	1	1	1	1	1	1	1	1	1	1	1	1	1	1046604	1056773	968170	984532	1000540	1065209	1015777	1027573	959549	1011634	1007853	1056029	1002729	1028491	975409	888492	1046604
Os4530.POR.1.pan0000833	Os01g0119000	OsCMeo_01g0001420	OsKeNa_01g0001310	OsAzu_01g0001440	OsARC_01g0001340	OsN22_01G001490,OsN22_01G001500	OsNaBo_01g0001380,OsNaBo_01g0001390,OsNaBo_01g0001400,OsNaBo_01g0001410	OsPr106_01g0001370,OsPr106_01g0001380,OsPr106_01g0001400,OsPr106_01g0001420	OsZS97_01G001310,OsZS97_01G001320	OsMH63_01G001450,OsMH63_01G001460	OsLiXu_01g0001450	-	-	-	-	OsLima_01g0001240	1	1	1	1	1	1	1	1	1	1	1					1	1057135	1067530	991471	1011923	1028174	1075994	1026247	1039211	969972	1023128	1028409					928925	1057135
Os4530.POR.1.pan0000834	Os01g0119100	OsCMeo_01g0001430	OsKeNa_01g0001320	OsAzu_01g0001450	OsARC_01g0001350	OsN22_01G001510	OsNaBo_01g0001420	OsPr106_01g0001430	OsZS97_01G001330	OsMH63_01G001470	OsLiXu_01g0001460	OsGoSa_01g0001460	OsLaMu_01g0001360	OsKYG_01g0001490	OsIR64_01g0001350	OsLima_01g0001250	1	1	1	1	1	1	1	1	1	1	1	1	1	1	1	1	1089743	1100129	1015479	1035205	1051457	1121934	1078229	1082452	1006452	1066517	1051712	1098405	1045423	1070956	1018122	960172	1089743
Os4530.POR.1.pan1009980	OsNip_01G001430	-	-	-	-	-	-	-	-	-	-	-	-	-	-	-	1																1062045																1062045
Os4530.POR.1.pan0040349	OsNip_01G001410	-	-	-	-	-	-	-	-	-	-	OsGoSa_01g0001420	-	-	-	-	1											1					1057335											1066973					1057335
Os4530.POR.1.pan0040350	OsNip_01G001420	-	-	-	-	-	-	-	-	-	-	OsGoSa_01g0001430	-	-	-	-	1											1					1058274											1067912					1058274
Os4530.POR.1.pan0026441	OsNip_01G001460	OsCMeo_01g0001440	OsKeNa_01g0001330	OsAzu_01g0001460	OsARC_01g0001360	OsN22_01G001520	OsNaBo_01g0001430	OsPr106_01g0001440	OsZS97_01G001340	OsMH63_01G001480	OsLiXu_01g0001470	OsGoSa_01g0001470	OsLaMu_01g0001370	OsKYG_01g0001500	OsIR64_01g0001360	OsLima_01g0001260	1	1	1	1	1	1	1	1	1	1	1	1	1	1	1	1	1097580	1107968	1023039	1043044	1059294	1129756	1085803	1090296	1014096	1074218	1058818	1105976	1052970	1078503	1025669	968018	1097580
Os4530.POR.1.pan0040351	OsNip_01G001440	-	-	-	-	-	-	OsPr106_01g0001390	-	-	-	OsGoSa_01g0001440	-	-	-	-	1							1				1					1066471							1056277				1075138					1066471
Os4530.POR.1.pan0040352	-	-	-	-	-	-	-	OsPr106_01g0001410	-	-	-	OsGoSa_01g0001450	-	-	-	-								1				1												1062927				1082000
Os4530.POR.1.pan0000835	Os01g0119500	OsCMeo_01g0001450	OsKeNa_01g0001340	OsAzu_01g0001470	OsARC_01g0001370	OsN22_01G001530	OsNaBo_01g0001440	OsPr106_01g0001450	-	-	OsLiXu_01g0001480	OsGoSa_01g0001480	OsLaMu_01g0001380	OsKYG_01g0001510	-	OsLima_01g0001270	1	1	1	1	1	1	1	1			1	1	1	1		1	1103725	1114274	1029329	1049514	1065580	1134159	1092073	1094821			1063511	1110547	1057595	1082972		974358	1103725
Os4530.POR.1.pan0026443	-	-	-	-	-	-	-	OsPr106_01g0001470	-	OsMH63_01G001510	OsLiXu_01g0001500	OsGoSa_01g0001500	OsLaMu_01g0001400	OsKYG_01g0001530	OsIR64_01g0001390	OsLima_01g0001290								1		1	1	1	1	1	1	1								1113825		1097891	1085841	1133052	1080094	1105636	1052744	996869
Os4530.POR.1.pan0026442	OsNip_01G001480	OsCMeo_01g0001460	OsKeNa_01g0001350	OsAzu_01g0001480	OsARC_01g0001380	OsN22_01G001540	OsNaBo_01g0001450	OsPr106_01g0001460	OsZS97_01G001360	OsMH63_01G001500	OsLiXu_01g0001490	OsGoSa_01g0001490	OsLaMu_01g0001390	OsKYG_01g0001520	OsIR64_01g0001380	OsLima_01g0001280	1	1	1	1	1	1	1	1	1	1	1	1	1	1	1	1	1120319	1132083	1044587	1067211	1083327	1152463	1104348	1110045	1035624	1094216	1081034	1128244	1075287	1100829	1047937	992061	1120319
Os4530.POR.1.pan0026444	OsNip_01G001490	OsCMeo_01g0001470	OsKeNa_01g0001360	OsAzu_01g0001490	OsARC_01g0001390	-	-	OsPr106_01g0001480	OsZS97_01G001370	OsMH63_01G001520	OsLiXu_01g0001510	OsGoSa_01g0001510	OsLaMu_01g0001410	OsKYG_01g0001540	OsIR64_01g0001400	OsLima_01g0001310	1	1	1	1	1			1	1	1	1	1	1	1	1	1	1137241	1147760	1058950	1082887	1099003			1142491	1049986	1126557	1096662	1143876	1090916	1116458	1063566	1007691	1137241
Os4530.POR.1.pan1009981	LOC_Os01g02970	-	-	-	-	-	-	-	-	-	-	-	-	-	-	-	1																1112433																1112433
Os4530.POR.1.pan0000836	Os01g0120300	OsCMeo_01g0001480	OsKeNa_01g0001370	OsAzu_01g0001500	OsARC_01g0001400	OsN22_01G001560	OsNaBo_01g0001470	OsPr106_01g0001490	OsZS97_01G001380	OsMH63_01G001530	OsLiXu_01g0001520	OsGoSa_01g0001520	OsLaMu_01g0001420	OsKYG_01g0001550	OsIR64_01g0001410	OsLima_01g0001320	1	1	1	1	1	1	1	1	1	1	1	1	1	1	1	1	1145829	1156394	1067399	1091520	1107852	1178198	1130064	1156928	1058438	1140993	1105290	1152524	1099560	1125098	1072214	1016348	1145829
Os4530.POR.1.pan0000837	Os01g0120400	OsCMeo_01g0001490	OsKeNa_01g0001380	OsAzu_01g0001510	OsARC_01g0001410	OsN22_01G001570	OsNaBo_01g0001480	OsPr106_01g0001500	OsZS97_01G001390	OsMH63_01G001540	OsLiXu_01g0001530	OsGoSa_01g0001530	OsLaMu_01g0001430	OsKYG_01g0001560	OsIR64_01g0001420	OsLima_01g0001330	1	1	1	1	1	1	1	1	1	1	1	1	1	1	1	1	1155213	1165791	1076813	1100934	1117011	1185863	1137731	1166148	1067789	1150164	1114706	1161938	1108973	1134513	1081516	1025764	1155213
Os4530.POR.1.pan0000838	Os01g0120500	OsCMeo_01g0001500	OsKeNa_01g0001390	OsAzu_01g0001520	OsARC_01g0001420	OsN22_01G001580	OsNaBo_01g0001490	OsPr106_01g0001510	OsZS97_01G001400	OsMH63_01G001550	OsLiXu_01g0001540	OsGoSa_01g0001540	OsLaMu_01g0001440	OsKYG_01g0001570	OsIR64_01g0001430	OsLima_01g0001340	1	1	1	1	1	1	1	1	1	1	1	1	1	1	1	1	1160126	1170673	1081677	1105796	1121919	1190896	1142764	1170124	1072683	1154216	1119571	1166800	1113836	1139360	1086489	1030624	1160126
Os4530.POR.1.pan0000839	Os01g0120600	OsCMeo_01g0001510	OsKeNa_01g0001400	OsAzu_01g0001540	OsARC_01g0001430	OsN22_01G001590	OsNaBo_01g0001500	OsPr106_01g0001520	OsZS97_01G001410	OsMH63_01G001560	OsLiXu_01g0001550	OsGoSa_01g0001550	OsLaMu_01g0001450	OsKYG_01g0001590	OsIR64_01g0001440	OsLima_01g0001350	1	1	1	1	1	1	1	1	1	1	1	1	1	1	1	1	1165737	1176257	1087261	1111368	1127503	1196482	1148401	1175733	1078281	1159789	1125159	1172384	1119420	1144954	1092064	1035109	1165737
Os4530.POR.1.pan0000840	Os01g0120700	OsCMeo_01g0001520	OsKeNa_01g0001410	OsAzu_01g0001530	OsARC_01g0001440	OsN22_01G001600	OsNaBo_01g0001510	OsPr106_01g0001530	OsZS97_01G001420	OsMH63_01G001570	OsLiXu_01g0001560	OsGoSa_01g0001560	OsLaMu_01g0001460	OsKYG_01g0001580	OsIR64_01g0001450	OsLima_01g0001360	1	1	1	1	1	1	1	1	1	1	1	1	1	1	1	1	1168554	1179074	1090078	1111318	1130320	1199390	1151261	1178901	1081120	1162967	1128070	1175201	1122237	1144898	1094891	1036146	1168554
Os4530.POR.1.pan0000841	Os01g0120800	OsCMeo_01g0001540	OsKeNa_01g0001430	OsAzu_01g0001550	OsARC_01g0001460	OsN22_01G001610	OsNaBo_01g0001520	OsPr106_01g0001550	OsZS97_01G001440	OsMH63_01G001580	OsLiXu_01g0001570	OsGoSa_01g0001580	OsLaMu_01g0001480	OsKYG_01g0001600	OsIR64_01g0001470	OsLima_01g0001370	1	1	1	1	1	1	1	1	1	1	1	1	1	1	1	1	1171809	1182329	1093332	1117450	1133574	1202572	1154449	1181811	1084373	1163846	1131228	1178452	1125491	1151032	1098144	1042280	1171809
Os4530.POR.1.pan1009982	LOC_Os01g03010	-	-	-	-	-	-	-	-	-	-	-	-	-	-	-	1																1143557																1143557
Os4530.POR.1.pan0042095	-	-	-	-	-	OsN22_01G001550	OsNaBo_01g0001460	-	-	-	-	-	-	-	-	-						1	1															1168580	1120439
Os4530.POR.1.pan0000842	Os01g0121000	OsCMeo_01g0001550	OsKeNa_01g0001440	OsAzu_01g0001560	OsARC_01g0001470	OsN22_01G001620	OsNaBo_01g0001530	OsPr106_01g0001560	OsZS97_01G001450	OsMH63_01G001590	OsLiXu_01g0001580	OsGoSa_01g0001590	OsLaMu_01g0001490	OsKYG_01g0001610	OsIR64_01g0001480	OsLima_01g0001380	1	1	1	1	1	1	1	1	1	1	1	1	1	1	1	1	1181158	1191874	1102877	1126995	1143119	1212116	1163993	1191367	1093918	1175433	1140758	1187999	1135022	1160563	1107689	1051826	1181158
Os4530.POR.1.pan0000843	Os01g0121100	OsCMeo_01g0001560	OsKeNa_01g0001450	OsAzu_01g0001570	OsARC_01g0001480	OsN22_01G001630	OsNaBo_01g0001540	OsPr106_01g0001570	OsZS97_01G001460	OsMH63_01G001600	OsLiXu_01g0001590	OsGoSa_01g0001600	OsLaMu_01g0001500	OsKYG_01g0001620	OsIR64_01g0001490	OsLima_01g0001390	1	1	1	1	1	1	1	1	1	1	1	1	1	1	1	1	1183394	1193920	1104917	1129028	1145165	1214088	1166037	1193417	1095964	1177482	1142802	1190045	1137068	1162609	1109735	1053872	1183394
Os4530.POR.1.pan0000844	Os01g0121200	OsCMeo_01g0001570	OsKeNa_01g0001460	OsAzu_01g0001580	OsARC_01g0001490	OsN22_01G001640	OsNaBo_01g0001550	OsPr106_01g0001580	OsZS97_01G001470	OsMH63_01G001610	OsLiXu_01g0001600	OsGoSa_01g0001610	OsLaMu_01g0001510	OsKYG_01g0001630	OsIR64_01g0001500	OsLima_01g0001400	1	1	1	1	1	1	1	1	1	1	1	1	1	1	1	1	1186260	1197183	1108186	1132304	1148428	1217568	1169282	1196677	1099227	1180743	1146067	1193312	1140335	1165872	1112998	1057135	1186260
Os4530.POR.1.pan0000845	Os01g0121300	OsCMeo_01g0001580	OsKeNa_01g0001470	OsAzu_01g0001590	OsARC_01g0001500	OsN22_01G001650	OsNaBo_01g0001560	OsPr106_01g0001590	OsZS97_01G001480	OsMH63_01G001620	OsLiXu_01g0001610	OsGoSa_01g0001620	OsLaMu_01g0001520	OsKYG_01g0001640	OsIR64_01g0001510	OsLima_01g0001410	1	1	1	1	1	1	1	1	1	1	1	1	1	1	1	1	1198687	1209204	1120147	1144327	1160477	1229445	1181326	1208703	1111135	1192657	1158085	1205340	1152351	1177894	1125025	1069166	1198687
Os4530.POR.1.pan0000846	Os01g0121500	OsCMeo_01g0001590	OsKeNa_01g0001480	OsAzu_01g0001600	OsARC_01g0001510	OsN22_01G001660	OsNaBo_01g0001570	OsPr106_01g0001600	OsZS97_01G001490	OsMH63_01G001630	OsLiXu_01g0001620	OsGoSa_01g0001630	OsLaMu_01g0001530	OsKYG_01g0001650	OsIR64_01g0001520	OsLima_01g0001420	1	1	1	1	1	1	1	1	1	1	1	1	1	1	1	1	1217006	1227545	1138544	1162684	1178823	1248133	1199723	1227047	1129608	1211113	1176846	1223681	1170680	1196229	1143363	1087511	1217006
Os4530.POR.1.pan0000847	Os01g0121700	OsCMeo_01g0001600,OsCMeo_01g0001610	OsKeNa_01g0001490,OsKeNa_01g0001500	OsAzu_01g0001610,OsAzu_01g0001620	OsARC_01g0001520,OsARC_01g0001530	OsN22_01G001670,OsN22_01G001680	OsNaBo_01g0001580,OsNaBo_01g0001590	OsPr106_01g0001610,OsPr106_01g0001620	OsZS97_01G001500,OsZS97_01G001510	OsMH63_01G001640,OsMH63_01G001650	OsLiXu_01g0001630,OsLiXu_01g0001640	OsGoSa_01g0001640,OsGoSa_01g0001650	OsLaMu_01g0001540,OsLaMu_01g0001550	OsKYG_01g0001660,OsKYG_01g0001670	OsIR64_01g0001530,OsIR64_01g0001540	OsLima_01g0001430,OsLima_01g0001440	1	1	1	1	1	1	1	1	1	1	1	1	1	1	1	1	1222905	1233438	1144437	1168577	1184716	1253726	1205617	1232940	1135500	1217006	1182685	1229574	1176573	1202122	1149256	1093405	1222905
Os4530.POR.1.pan1009983	Os01g0121400	-	-	-	-	-	-	-	-	-	-	-	-	-	-	-	1																1198958																1198958
Os4530.POR.1.pan0000848	Os01g0121800	OsCMeo_01g0001620	OsKeNa_01g0001510	OsAzu_01g0001630	OsARC_01g0001540	OsN22_01G001690	OsNaBo_01g0001600	OsPr106_01g0001630	OsZS97_01G001520	OsMH63_01G001660	OsLiXu_01g0001650	OsGoSa_01g0001660	OsLaMu_01g0001560	OsKYG_01g0001680	OsIR64_01g0001550	OsLima_01g0001450	1	1	1	1	1	1	1	1	1	1	1	1	1	1	1	1	1232473	1242999	1154004	1178141	1194284	1263303	1215193	1242506	1145071	1226573	1192008	1239139	1186148	1211697	1158822	1102971	1232473
Os4530.POR.1.pan0000849	Os01g0121950	OsCMeo_01g0001630	OsKeNa_01g0001520	OsAzu_01g0001640	OsARC_01g0001550	OsN22_01G001700	OsNaBo_01g0001610	OsPr106_01g0001640	OsZS97_01G001530	OsMH63_01G001670	OsLiXu_01g0001660	OsGoSa_01g0001670	OsLaMu_01g0001570	OsKYG_01g0001690	OsIR64_01g0001560	OsLima_01g0001460	1	1	1	1	1	1	1	1	1	1	1	1	1	1	1	1	1238623	1249149	1160154	1184291	1200434	1269453	1221343	1248656	1151221	1232723	1197924	1245289	1192298	1217847	1164972	1109121	1238623
Os4530.POR.1.pan0000850	Os01g0122000	OsCMeo_01g0001640	OsKeNa_01g0001530	OsAzu_01g0001650	OsARC_01g0001560	OsN22_01G001710	OsNaBo_01g0001620	OsPr106_01g0001650	OsZS97_01G001540	OsMH63_01G001680	OsLiXu_01g0001670	OsGoSa_01g0001680	-	-	OsIR64_01g0001570	OsLima_01g0001470	1	1	1	1	1	1	1	1	1	1	1	1			1	1	1249881	1260423	1171555	1195736	1211892	1280695	1232705	1260115	1162494	1243992	1210295	1256746			1176423	1120579	1249881
Os4530.POR.1.pan0000851	Os01g0122200	OsCMeo_01g0001650	OsKeNa_01g0001540	OsAzu_01g0001660	OsARC_01g0001570	OsN22_01G001720	OsNaBo_01g0001630	OsPr106_01g0001660	OsZS97_01G001550	OsMH63_01G001690	OsLiXu_01g0001680	OsGoSa_01g0001690	OsLaMu_01g0001580	OsKYG_01g0001700	OsIR64_01g0001580	OsLima_01g0001480	1	1	1	1	1	1	1	1	1	1	1	1	1	1	1	1	1254028	1264634	1175576	1199713	1215856	1284853	1236735	1264079	1166643	1248146	1213216	1260710	1201239	1226788	1180393	1124543	1254028
Os4530.POR.1.pan0041280	-	-	-	-	-	-	-	-	-	-	-	-	OsLaMu_01g0001600	OsKYG_01g0001720	-	-													1	1															1210393	1235942
Os4530.POR.1.pan0041281	-	-	-	-	-	-	-	-	-	-	-	-	OsLaMu_01g0001610	OsKYG_01g0001730	-	-													1	1															1213643	1239192
Os4530.POR.1.pan0026445	OsNip_01G001690	OsCMeo_01g0001680	OsKeNa_01g0001560	OsAzu_01g0001680	OsARC_01g0001600	-	-	OsPr106_01g0001680	OsZS97_01G001570	OsMH63_01G001710	OsLiXu_01g0001700	OsGoSa_01g0001720	-	-	OsIR64_01g0001610	OsLima_01g0001500	1	1	1	1	1			1	1	1	1	1			1	1	1266711	1277238	1188241	1212380	1228524			1276745	1179309	1260813	1225828	1273372			1193060	1137206	1266711
Os4530.POR.1.pan0000852	Os01g0122701	OsCMeo_01g0001670	OsKeNa_01g0001550	OsAzu_01g0001670	OsARC_01g0001590	OsN22_01G001730	OsNaBo_01g0001640	OsPr106_01g0001670	OsZS97_01G001560	OsMH63_01G001700	OsLiXu_01g0001690	OsGoSa_01g0001710	OsLaMu_01g0001590	OsKYG_01g0001710	OsIR64_01g0001600	OsLima_01g0001490	1	1	1	1	1	1	1	1	1	1	1	1	1	1	1	1	1264356	1274883	1185887	1210025	1226169	1287672	1239556	1274390	1176954	1258458	1223474	1271017	1208083	1233632	1190705	1134851	1264356
Os4530.POR.1.pan0035181	-	OsCMeo_01g0001660	-	-	OsARC_01g0001580	-	-	-	-	-	-	OsGoSa_01g0001700	-	-	OsIR64_01g0001590	-		1			1							1			1			1266508			1217795							1262668			1182357
Os4530.POR.1.pan0041282	-	-	-	-	-	-	-	-	-	-	-	-	OsLaMu_01g0001620	OsKYG_01g0001740	-	-													1	1															1221743	1247292
Os4530.POR.1.pan0041283	-	-	-	-	-	-	-	-	-	-	-	-	OsLaMu_01g0001630	OsKYG_01g0001750	-	-													1	1															1223604	1249153
Os4530.POR.1.pan0041284	-	-	-	-	-	-	-	-	-	-	-	-	OsLaMu_01g0001640	OsKYG_01g0001760	-	-													1	1															1225509	1251058
Os4530.POR.1.pan1009984	Os01g0122367	-	-	-	-	-	-	-	-	-	-	-	-	-	-	-	1																1254331																1254331
Os4530.POR.1.pan1009985	LOC_Os01g03200	-	-	-	-	-	-	-	-	-	-	-	-	-	-	-	1																1260851																1260851
Os4530.POR.1.pan1009986	Os01g0122534	-	-	-	-	-	-	-	-	-	-	-	-	-	-	-	1																1264331																1264331
Os4530.POR.1.pan0026446	OsNip_01G001700	OsCMeo_01g0001690	OsKeNa_01g0001570	OsAzu_01g0001690	OsARC_01g0001610	OsN22_01G001770	OsNaBo_01g0001670	OsPr106_01g0001690	OsZS97_01G001580	OsMH63_01G001720	OsLiXu_01g0001710	OsGoSa_01g0001730	-	-	OsIR64_01g0001620	OsLima_01g0001510	1	1	1	1	1	1	1	1	1	1	1	1			1	1	1301527	1312575	1223202	1247382	1263475	1336181	1288082	1311782	1214263	1295856	1260603	1308217			1227938	1172205	1301527
Os4530.POR.1.pan0042096	-	-	-	-	-	OsN22_01G001740	OsNaBo_01g0001650	-	-	-	-	-	-	-	-	-						1	1															1294081	1245998
Os4530.POR.1.pan0026448	OsNip_01G001720	OsCMeo_01g0001710	OsKeNa_01g0001590	OsAzu_01g0001710	OsARC_01g0001630	-	-	OsPr106_01g0001710	OsZS97_01G001600	OsMH63_01G001740	OsLiXu_01g0001730	OsGoSa_01g0001750	-	-	OsIR64_01g0001640	OsLima_01g0001530	1	1	1	1	1			1	1	1	1	1			1	1	1315823	1326651	1237431	1261708	1277748			1326062	1228564	1310141	1274806	1322504			1242203	1186499	1315823
Os4530.POR.1.pan1001301	-	-	-	-	-	-	OsNaBo_01g0001660	-	-	-	-	-	-	-	-	-							1																1281093
Os4530.POR.1.pan0026447	OsNip_01G001710	OsCMeo_01g0001700	OsKeNa_01g0001580	OsAzu_01g0001700	OsARC_01g0001620	OsN22_01G001790	OsNaBo_01g0001690	OsPr106_01g0001700	OsZS97_01G001590	OsMH63_01G001730	OsLiXu_01g0001720	OsGoSa_01g0001740	-	-	OsIR64_01g0001630	OsLima_01g0001520	1	1	1	1	1	1	1	1	1	1	1	1			1	1	1315268	1326096	1236876	1261153	1277193	1362093	1313983	1325507	1228009	1309586	1274251	1321949			1241648	1185944	1315268
Os4530.POR.1.pan0000856	Os01g0123900	OsCMeo_01g0001760	OsKeNa_01g0001640	OsAzu_01g0001760	OsARC_01g0001680	-	-	OsPr106_01g0001760	OsZS97_01G001650	-	OsLiXu_01g0001780	OsGoSa_01g0001800	OsLaMu_01g0001670	OsKYG_01g0001790	OsIR64_01g0001690	OsLima_01g0001580	1	1	1	1	1			1	1		1	1	1	1	1	1	1338229	1347991	1258520	1284384	1300424			1350066	1250985		1295978	1345162	1249491	1275055	1264498	1209173	1338229
Os4530.POR.1.pan0035182	OsNip_01G001740	OsCMeo_01g0001730	OsKeNa_01g0001610	OsAzu_01g0001730	OsARC_01g0001650	-	-	OsPr106_01g0001730	-	-	OsLiXu_01g0001750	OsGoSa_01g0001770	-	-	OsIR64_01g0001660	OsLima_01g0001550	1	1	1	1	1			1			1	1			1	1	1330794	1340749	1251532	1276684	1292724			1341038			1289756	1337485			1257180	1201292	1330794
Os4530.POR.1.pan0000853	Os01g0123500	OsCMeo_01g0001720	OsKeNa_01g0001600	OsAzu_01g0001720	OsARC_01g0001640	OsN22_01G001800	OsNaBo_01g0001700	OsPr106_01g0001720	OsZS97_01G001610	OsMH63_01G001750	OsLiXu_01g0001740	OsGoSa_01g0001760	-	-	OsIR64_01g0001650	OsLima_01g0001540	1	1	1	1	1	1	1	1	1	1	1	1			1	1	1328172	1339476	1250259	1274541	1290581	1369956	1321846	1338895	1241396	1322974	1287779	1335342			1255036	1199334	1328172
Os4530.POR.1.pan0000854	Os01g0123700	OsCMeo_01g0001740	OsKeNa_01g0001620	OsAzu_01g0001740	OsARC_01g0001660	-	OsNaBo_01g0001740	OsPr106_01g0001740	OsZS97_01G001630	OsMH63_01G001770	OsLiXu_01g0001760	OsGoSa_01g0001780	-	-	OsIR64_01g0001670	OsLima_01g0001560	1	1	1	1	1		1	1	1	1	1	1			1	1	1333752	1343249	1254032	1279642	1295682		1342240	1345324	1246497	1329328	1291526	1340438			1260138	1204431	1333752
Os4530.POR.1.pan0041285	-	-	-	-	-	OsN22_01G001810	OsNaBo_01g0001710	-	-	-	-	-	OsLaMu_01g0001650	OsKYG_01g0001770	-	-						1	1						1	1								1371113	1323003						1237013	1262577
Os4530.POR.1.pan0000855	Os01g0123800	OsCMeo_01g0001750	OsKeNa_01g0001630	OsAzu_01g0001750	OsARC_01g0001670	OsN22_01G001830	OsNaBo_01g0001730	OsPr106_01g0001750	OsZS97_01G001640	OsMH63_01G001780	OsLiXu_01g0001770	OsGoSa_01g0001790	OsLaMu_01g0001660	OsKYG_01g0001780	OsIR64_01g0001680	OsLima_01g0001570	1	1	1	1	1	1	1	1	1	1	1	1	1	1	1	1	1335864	1345361	1256144	1281754	1297794	1388202	1339992	1347436	1248609	1331515	1293636	1342550	1239548	1265112	1262250	1206543	1335864
Os4530.POR.1.pan0000859	Os01g0124200	OsCMeo_01g0001790	OsKeNa_01g0001670	OsAzu_01g0001790	OsARC_01g0001710	-	-	OsPr106_01g0001790	OsZS97_01G001680	-	-	OsGoSa_01g0001830	OsLaMu_01g0001690	-	OsIR64_01g0001720	OsLima_01g0001610	1	1	1	1	1			1	1			1	1		1	1	1347567	1357071	1267838	1293463	1309491			1359123	1260322			1354238	1261190		1273939	1218272	1347567
Os4530.POR.1.pan0000857	Os01g0124000	OsCMeo_01g0001770	OsKeNa_01g0001650	OsAzu_01g0001770	OsARC_01g0001690	OsN22_01G001840,OsN22_01G001850,OsN22_01G001870	OsNaBo_01g0001750	OsPr106_01g0001770	OsZS97_01G001660	OsMH63_01G001790,OsMH63_01G001800	-	OsGoSa_01g0001810	OsLaMu_01g0001680	-	OsIR64_01g0001700	OsLima_01g0001590	1	1	1	1	1	1	1	1	1	1		1	1		1	1	1341319	1350761	1261607	1287215	1303257	1390126	1342842	1352899	1254072	1336978		1348001	1252331		1267695	1212006	1341319
Os4530.POR.1.pan0000858	Os01g0124100	OsCMeo_01g0001780	OsKeNa_01g0001660	OsAzu_01g0001780	OsARC_01g0001700	OsN22_01G001880	-	OsPr106_01g0001780	OsZS97_01G001670	-	OsLiXu_01g0001790	OsGoSa_01g0001820	-	OsKYG_01g0001800	OsIR64_01g0001710	OsLima_01g0001600	1	1	1	1	1	1		1	1		1	1		1	1	1	1344557	1354712	1265494	1291138	1307178	1405640		1356786	1257959		1302929	1351924		1278188	1271616	1215893	1344557
Os4530.POR.1.pan1009987	LOC_Os01g03230	-	-	-	-	-	-	-	-	-	-	-	-	-	-	-	1																1309843																1309843
Os4530.POR.1.pan1009988	LOC_Os01g03240	-	-	-	-	-	-	-	-	-	-	-	-	-	-	-	1																1313236																1313236
Os4530.POR.1.pan0000860	Os01g0124401	OsCMeo_01g0001800	OsKeNa_01g0001680	OsAzu_01g0001800	OsARC_01g0001720	OsN22_01G001890	OsNaBo_01g0001760	OsPr106_01g0001800	OsZS97_01G001690	OsMH63_01G001810	OsLiXu_01g0001800	OsGoSa_01g0001840	OsLaMu_01g0001700	OsKYG_01g0001810	OsIR64_01g0001730	OsLima_01g0001620	1	1	1	1	1	1	1	1	1	1	1	1	1	1	1	1	1353629	1363112	1273913	1299528	1315540	1410398	1357424	1365192	1266413	1349275	1311345	1360328	1265574	1291144	1280040	1224344	1353629
Os4530.POR.1.pan0026449	OsNip_01G001820	OsCMeo_01g0001810	OsKeNa_01g0001690	OsAzu_01g0001810	OsARC_01g0001730	OsN22_01G001900	OsNaBo_01g0001770	OsPr106_01g0001810	OsZS97_01G001700	OsMH63_01G001820	OsLiXu_01g0001810	OsGoSa_01g0001850	OsLaMu_01g0001710	OsKYG_01g0001820	OsIR64_01g0001740	OsLima_01g0001630	1	1	1	1	1	1	1	1	1	1	1	1	1	1	1	1	1356601	1366077	1276878	1302493	1318505	1413113	1364902	1368157	1269378	1352240	1314309	1363293	1268736	1294306	1283005	1227309	1356601
Os4530.POR.1.pan0000862	Os01g0124650	OsCMeo_01g0001830	OsKeNa_01g0001710	OsAzu_01g0001830	OsARC_01g0001750	-	-	OsPr106_01g0001830	OsZS97_01G001720	OsMH63_01G001840	OsLiXu_01g0001820	OsGoSa_01g0001870	-	-	OsIR64_01g0001760	OsLima_01g0001650	1	1	1	1	1			1	1	1	1	1			1	1	1365508	1375043	1285842	1311403	1327445			1377107	1278358	1361192	1323614	1372227			1291909	1236211	1365508
Os4530.POR.1.pan1004930	-	-	-	-	-	-	-	-	-	-	-	-	-	-	-	OsLima_01g0001770																1																1327818
Os4530.POR.1.pan0042097	-	-	-	-	-	OsN22_01G001780	OsNaBo_01g0001680	-	-	-	-	-	-	-	-	-						1	1															1351929	1303836
Os4530.POR.1.pan1004931	-	-	-	-	-	-	-	-	-	-	-	-	-	-	-	OsLima_01g0001780																1																1328576
Os4530.POR.1.pan1001300	-	-	-	-	-	OsN22_01G001750	-	-	-	-	-	-	-	-	-	-						1																1329192
Os4530.POR.1.pan0000861	Os01g0124600	OsCMeo_01g0001820	OsKeNa_01g0001700	OsAzu_01g0001820	OsARC_01g0001740	OsN22_01G001910	OsNaBo_01g0001780	OsPr106_01g0001820	OsZS97_01G001710	OsMH63_01G001830	-	OsGoSa_01g0001860	OsLaMu_01g0001720	OsKYG_01g0001830	OsIR64_01g0001750	OsLima_01g0001640	1	1	1	1	1	1	1	1	1	1		1	1	1	1	1	1363516	1373052	1283851	1309456	1325454	1423943	1375732	1375116	1276367	1359201		1370236	1309010	1334580	1289958	1234220	1363516
Os4530.POR.1.pan1033374	-	-	-	-	-	OsN22_01G001760	-	-	-	-	-	-	-	-	-	-						1																1335041
Os4530.POR.1.pan1005866	-	-	-	-	-	-	OsNaBo_01g0001720	-	-	-	-	-	-	-	-	-							1																1338237
Os4530.POR.1.pan0000863	Os01g0125000	OsCMeo_01g0001840	OsKeNa_01g0001720	OsAzu_01g0001840	OsARC_01g0001760	OsN22_01G001920,OsN22_01G001930	OsNaBo_01g0001790,OsNaBo_01g0001800	OsPr106_01g0001840	OsZS97_01G001730	OsMH63_01G001850	OsLiXu_01g0001830	OsGoSa_01g0001880	OsLaMu_01g0001730	OsKYG_01g0001840	OsIR64_01g0001770	OsLima_01g0001660	1	1	1	1	1	1	1	1	1	1	1	1	1	1	1	1	1368891	1378592	1289391	1314999	1331000	1429693	1381486	1380657	1281909	1364743	1326805	1375780	1314163	1339733	1295500	1239762	1368891
Os4530.POR.1.pan0026450	OsNip_01G001860	OsCMeo_01g0001850	OsKeNa_01g0001730	OsAzu_01g0001850	OsARC_01g0001770	-	-	OsPr106_01g0001850	-	OsMH63_01G001860	OsLiXu_01g0001840	-	OsLaMu_01g0001740	OsKYG_01g0001850	-	-	1	1	1	1	1			1		1	1		1	1			1379691	1389224	1300023	1325631	1341634			1391289		1375375	1337365		1316605	1342175			1379691
Os4530.POR.1.pan1009989	Os01g0124550	-	-	-	-	-	-	-	-	-	-	-	-	-	-	-	1																1356759																1356759
Os4530.POR.1.pan1009990	Os01g0124700	-	-	-	-	-	-	-	-	-	-	-	-	-	-	-	1																1365703																1365703
Os4530.POR.1.pan0000865	Os01g0125550	OsCMeo_01g0001870	OsKeNa_01g0001750	OsAzu_01g0001870	OsARC_01g0001790	OsN22_01G001940	OsNaBo_01g0001810	OsPr106_01g0001870	OsZS97_01G001740	OsMH63_01G001880	OsLiXu_01g0001860	OsGoSa_01g0001890	OsLaMu_01g0001750	OsKYG_01g0001860	OsIR64_01g0001780	OsLima_01g0001670	1	1	1	1	1	1	1	1	1	1	1	1	1	1	1	1	1401419	1410957	1321753	1347356	1363370	1452355	1404160	1413024	1305555	1397111	1359048	1399429	1334171	1359742	1319146	1263762	1401419
Os4530.POR.1.pan0000866	Os01g0125600	OsCMeo_01g0001880	OsKeNa_01g0001760	OsAzu_01g0001880	OsARC_01g0001800	OsN22_01G001950	OsNaBo_01g0001820	OsPr106_01g0001880	OsZS97_01G001750	OsMH63_01G001890	OsLiXu_01g0001870	OsGoSa_01g0001900	OsLaMu_01g0001760	OsKYG_01g0001870	OsIR64_01g0001790	OsLima_01g0001680	1	1	1	1	1	1	1	1	1	1	1	1	1	1	1	1	1404155	1414296	1325123	1350662	1366739	1455094	1406930	1416330	1308159	1400653	1362571	1402356	1337098	1362346	1321848	1266335	1404155
Os4530.POR.1.pan0000864	Os01g0125500	OsCMeo_01g0001860	OsKeNa_01g0001740	OsAzu_01g0001860	OsARC_01g0001780	-	-	OsPr106_01g0001860	-	OsMH63_01G001870	OsLiXu_01g0001850	-	-	-	-	-	1	1	1	1	1			1		1	1						1395980	1405518	1316313	1341917	1357931			1407585		1391672	1353620						1395980
Os4530.POR.1.pan0042098	LOC_Os01g03350	-	-	-	-	OsN22_01G001860	-	-	-	-	-	-	-	-	-	-	1					1											1350820					1398130											1350820
Os4530.POR.1.pan0000867	Os01g0125700	OsCMeo_01g0001890	OsKeNa_01g0001770	OsAzu_01g0001890	OsARC_01g0001810	OsN22_01G001960	OsNaBo_01g0001830	OsPr106_01g0001890	OsZS97_01G001760	OsMH63_01G001900	OsLiXu_01g0001880	OsGoSa_01g0001910	OsLaMu_01g0001770	OsKYG_01g0001880	OsIR64_01g0001800	OsLima_01g0001690	1	1	1	1	1	1	1	1	1	1	1	1	1	1	1	1	1410987	1420525	1331322	1356924	1372938	1461324	1413130	1422592	1314362	1406618	1368611	1408383	1343125	1368696	1328100	1272362	1410987
Os4530.POR.1.pan0000868	Os01g0125800	OsCMeo_01g0001900	OsKeNa_01g0001780	OsAzu_01g0001900	OsARC_01g0001820	OsN22_01G001970	OsNaBo_01g0001840	OsPr106_01g0001900	OsZS97_01G001770	OsMH63_01G001910	OsLiXu_01g0001890	OsGoSa_01g0001920	OsLaMu_01g0001780	OsKYG_01g0001890	OsIR64_01g0001810	OsLima_01g0001700	1	1	1	1	1	1	1	1	1	1	1	1	1	1	1	1	1413839	1423377	1334174	1359776	1375790	1464177	1415983	1425444	1317366	1409449	1371409	1411240	1345982	1371553	1330957	1275219	1413839
Os4530.POR.1.pan0041661	-	-	-	-	-	-	-	-	-	-	OsLiXu_01g0001920	-	OsLaMu_01g0001810	-	-	-											1		1														1392089		1366652
Os4530.POR.1.pan1004926	-	-	-	-	-	-	-	-	-	-	-	-	-	-	OsIR64_01g0001880	-															1																1383544
Os4530.POR.1.pan1009991	LOC_Os01g03440	-	-	-	-	-	-	-	-	-	-	-	-	-	-	-	1																1383646																1383646
Os4530.POR.1.pan1004927	-	-	-	-	-	-	-	-	-	-	-	-	-	-	OsIR64_01g0001890	-															1																1384302
Os4530.POR.1.pan1005864	-	-	-	-	-	OsN22_01G001820	-	-	-	-	-	-	-	-	-	-						1																1385020
Os4530.POR.1.pan0000869	Os01g0125900	OsCMeo_01g0001910	OsKeNa_01g0001790	OsAzu_01g0001910	OsARC_01g0001830	OsN22_01G001980	OsNaBo_01g0001850	OsPr106_01g0001910	OsZS97_01G001780	OsMH63_01G001920	OsLiXu_01g0001900	OsGoSa_01g0001930	OsLaMu_01g0001790	OsKYG_01g0001900	OsIR64_01g0001820	OsLima_01g0001710	1	1	1	1	1	1	1	1	1	1	1	1	1	1	1	1	1421693	1431243	1342092	1367600	1383658	1472480	1423843	1433298	1325175	1417380	1380902	1419049	1353791	1379362	1338766	1283029	1421693
Os4530.POR.1.pan1009992	LOC_Os01g03452	-	-	-	-	-	-	-	-	-	-	-	-	-	-	-	1																1386408																1386408
Os4530.POR.1.pan1032273	-	-	-	-	-	-	-	-	-	-	-	-	OsLaMu_01g0001830	-	-	-													1																1387241
Os4530.POR.1.pan0000870	Os01g0126100	OsCMeo_01g0001920	OsKeNa_01g0001800	OsAzu_01g0001920	OsARC_01g0001840	OsN22_01G001990	OsNaBo_01g0001860	OsPr106_01g0001920	OsZS97_01G001790	OsMH63_01G001930	OsLiXu_01g0001910	-	-	-	OsIR64_01g0001830	OsLima_01g0001720	1	1	1	1	1	1	1	1	1	1	1				1	1	1433033	1442583	1353432	1378940	1394990	1483811	1435174	1444638	1336510	1428723	1390578				1350100	1294369	1433033
Os4530.POR.1.pan0000872	Os01g0126600	OsCMeo_01g0001930,OsCMeo_01g0001940,OsCMeo_01g0001950	OsKeNa_01g0001810,OsKeNa_01g0001820,OsKeNa_01g0001830	OsAzu_01g0001930,OsAzu_01g0001940,OsAzu_01g0001950	OsARC_01g0001850	OsN22_01G002000,OsN22_01G002020	OsNaBo_01g0001870,OsNaBo_01g0001890	OsPr106_01g0001930	OsZS97_01G001800	OsMH63_01G001940	OsLiXu_01g0001930,OsLiXu_01g0001940	-	OsLaMu_01g0001800	OsKYG_01g0001910	OsIR64_01g0001840	OsLima_01g0001730	1	1	1	1	1	1	1	1	1	1	1		1	1	1	1	1437163	1446708	1357562	1383070	1399120	1487928	1439295	1448768	1340554	1432794	1403439		1365126	1390697	1354234	1298466	1437163
Os4530.POR.1.pan0000871	Os01g0126401	-	-	-	-	OsN22_01G002010	OsNaBo_01g0001880	-	OsZS97_01G001810	-	-	OsGoSa_01g0001950	OsLaMu_01g0001820	OsKYG_01g0001920	OsIR64_01g0001850	OsLima_01g0001740	1					1	1		1			1	1	1	1	1	1445541					1493082	1444449		1350046			1443916	1378662	1404220	1363636	1307908	1445541
Os4530.POR.1.pan1009993	Os01g0125850	-	-	-	-	-	-	-	-	-	-	-	-	-	-	-	1																1413847																1413847
Os4530.POR.1.pan1009994	Os01g0126000	-	-	-	-	-	-	-	-	-	-	-	-	-	-	-	1																1433755																1433755
Os4530.POR.1.pan0000873	Os01g0126900	OsCMeo_01g0001960	OsKeNa_01g0001840	OsAzu_01g0001960	OsARC_01g0001860	OsN22_01G002030	OsNaBo_01g0001900	OsPr106_01g0001940	OsZS97_01G001820	OsMH63_01G001950	OsLiXu_01g0001950	OsGoSa_01g0001940	-	-	OsIR64_01g0001860	OsLima_01g0001750	1	1	1	1	1	1	1	1	1	1	1	1			1	1	1486400	1495776	1392800	1432341	1448392	1511657	1462975	1498076	1357656	1482172	1443797	1430385			1371332	1315604	1486400
Os4530.POR.1.pan0000874	Os01g0127000,Os01g0127200	OsCMeo_01g0001970,OsCMeo_01g0001990	OsKeNa_01g0001850,OsKeNa_01g0001860	OsAzu_01g0001970,OsAzu_01g0001980	OsARC_01g0001870,OsARC_01g0001880	OsN22_01G002040,OsN22_01G002060	OsNaBo_01g0001910,OsNaBo_01g0001930	OsPr106_01g0001950	OsZS97_01G001830,OsZS97_01G001860,OsZS97_01G001870	OsMH63_01G001960,OsMH63_01G001970	OsLiXu_01g0001960	OsGoSa_01g0001960,OsGoSa_01g0001990	OsLaMu_01g0001840,OsLaMu_01g0001850	OsKYG_01g0001930,OsKYG_01g0001940	OsIR64_01g0001870,OsIR64_01g0001900,OsIR64_01g0001910	OsLima_01g0001760,OsLima_01g0001790,OsLima_01g0001800	1	1	1	1	1	1	1	1	1	1	1	1	1	1	1	1	1490473	1500254	1396963	1436618	1452922	1516242	1466938	1502525	1361702	1486402	1447896	1455570	1390735	1416293	1375290	1319564	1490473
Os4530.POR.1.pan1009995	LOC_Os01g03580	-	-	-	-	-	-	-	-	-	-	-	-	-	-	-	1																1451477																1451477
Os4530.POR.1.pan0000875	Os01g0127300	OsCMeo_01g0002000	OsKeNa_01g0001870	OsAzu_01g0001990	OsARC_01g0001890	OsN22_01G002080	OsNaBo_01g0001950	OsPr106_01g0001960	OsZS97_01G001880	OsMH63_01G001980	OsLiXu_01g0001970	OsGoSa_01g0002000	OsLaMu_01g0001860	OsKYG_01g0001950	OsIR64_01g0001920	OsLima_01g0001810	1	1	1	1	1	1	1	1	1	1	1	1	1	1	1	1	1503993	1513447	1410488	1450130	1466121	1539768	1491377	1515816	1389751	1499908	1461391	1483668	1403931	1429489	1403342	1347615	1503993
Os4530.POR.1.pan1009996	LOC_Os01g03590	-	-	-	-	-	-	-	-	-	-	-	-	-	-	-	1																1457947																1457947
Os4530.POR.1.pan0000876	Os01g0127450	OsCMeo_01g0002010	OsKeNa_01g0001880	OsAzu_01g0002000	OsARC_01g0001900	OsN22_01G002090	OsNaBo_01g0001960	OsPr106_01g0001970	OsZS97_01G001890	OsMH63_01G001990	OsLiXu_01g0001980	OsGoSa_01g0002010	OsLaMu_01g0001870	OsKYG_01g0001960	OsIR64_01g0001930	OsLima_01g0001820	1	1	1	1	1	1	1	1	1	1	1	1	1	1	1	1	1508213	1517630	1414878	1454466	1470301	1544169	1495457	1520043	1394137	1504147	1465579	1488017	1408167	1433673	1407682	1352001	1508213
Os4530.POR.1.pan1004932	-	-	-	-	-	-	-	-	-	-	-	OsGoSa_01g0001970	-	-	-	-												1																1463824
Os4530.POR.1.pan1004933	-	-	-	-	-	-	-	-	-	-	-	OsGoSa_01g0001980	-	-	-	-												1																1464582
Os4530.POR.1.pan1009997	LOC_Os01g03600	-	-	-	-	-	-	-	-	-	-	-	-	-	-	-	1																1467735																1467735
Os4530.POR.1.pan0000878	Os01g0127600	OsCMeo_01g0002030	OsKeNa_01g0001900	OsAzu_01g0002020	OsARC_01g0001920	OsN22_01G002110	OsNaBo_01g0001980	OsPr106_01g0001990	OsZS97_01G001910	OsMH63_01G002010	OsLiXu_01g0002000	OsGoSa_01g0002030	OsLaMu_01g0001890	OsKYG_01g0001980	OsIR64_01g0001940	OsLima_01g0001830	1	1	1	1	1	1	1	1	1	1	1	1	1	1	1	1	1515837	1525293	1422519	1462161	1477964	1551758	1503098	1527659	1409063	1511754	1473222	1502942	1415747	1441332	1422654	1359619	1515837
Os4530.POR.1.pan0000879	Os01g0127700	OsCMeo_01g0002040	OsKeNa_01g0001910	OsAzu_01g0002030	OsARC_01g0001930	OsN22_01G002120	OsNaBo_01g0001990	OsPr106_01g0002000	OsZS97_01G001920	OsMH63_01G002020	OsLiXu_01g0002010	OsGoSa_01g0002040	OsLaMu_01g0001900	OsKYG_01g0001990	OsIR64_01g0001950	OsLima_01g0001840	1	1	1	1	1	1	1	1	1	1	1	1	1	1	1	1	1518245	1527835	1425067	1465069	1480506	1554333	1505682	1530201	1411613	1514296	1475742	1505493	1418331	1443874	1425204	1362030	1518245
Os4530.POR.1.pan1009998	LOC_Os01g03610	-	-	-	-	-	-	-	-	-	-	-	-	-	-	-	1																1474387																1474387
Os4530.POR.1.pan0000877	Os01g0127500	OsCMeo_01g0002020	OsKeNa_01g0001890	OsAzu_01g0002010	OsARC_01g0001910	OsN22_01G002100	OsNaBo_01g0001970	OsPr106_01g0001980	OsZS97_01G001900	OsMH63_01G002000	OsLiXu_01g0001990	OsGoSa_01g0002020	OsLaMu_01g0001880	OsKYG_01g0001970	-	-	1	1	1	1	1	1	1	1	1	1	1	1	1	1			1513136	1522592	1419791	1459433	1475263	1549083	1500427	1524958	1399050	1509053	1470485	1492930	1413073	1438631			1513136
Os4530.POR.1.pan0000880	Os01g0127900	OsCMeo_01g0002050	OsKeNa_01g0001920	OsAzu_01g0002040	OsARC_01g0001940	OsN22_01G002130	OsNaBo_01g0002000	OsPr106_01g0002010	OsZS97_01G001930	OsMH63_01G002030	OsLiXu_01g0002020	OsGoSa_01g0002050	OsLaMu_01g0001910	OsKYG_01g0002000	OsIR64_01g0001960	OsLima_01g0001850	1	1	1	1	1	1	1	1	1	1	1	1	1	1	1	1	1534135	1543589	1433946	1473951	1496344	1563203	1514644	1545605	1420451	1529677	1484637	1514360	1427351	1452761	1434077	1371048	1534135
Os4530.POR.1.pan0039915	Os01g0127100	OsCMeo_01g0001980	-	-	-	-	-	-	-	-	-	-	-	-	-	-	1	1															1490993	1501147															1490993
Os4530.POR.1.pan0000881	Os01g0128000	OsCMeo_01g0002060	OsKeNa_01g0001930	OsAzu_01g0002050	OsARC_01g0001950	OsN22_01G002140	OsNaBo_01g0002010	OsPr106_01g0002020	OsZS97_01G001940	OsMH63_01G002040	OsLiXu_01g0002030	OsGoSa_01g0002060	OsLaMu_01g0001920	OsKYG_01g0002010	OsIR64_01g0001970	OsLima_01g0001860	1	1	1	1	1	1	1	1	1	1	1	1	1	1	1	1	1549229	1558684	1449069	1489067	1511355	1578238	1529786	1560664	1435522	1544762	1499731	1529395	1442498	1467786	1449118	1386064	1549229
Os4530.POR.1.pan0042099	-	-	-	-	-	OsN22_01G002070	OsNaBo_01g0001940	-	-	-	-	-	-	-	-	-						1	1															1526590	1477926
Os4530.POR.1.pan0000884	Os01g0128250	OsCMeo_01g0002090	OsKeNa_01g0001960	OsAzu_01g0002080	OsARC_01g0001980	OsN22_01G002170	OsNaBo_01g0002040	-	OsZS97_01G001970	-	OsLiXu_01g0002060	OsGoSa_01g0002090	OsLaMu_01g0001950	OsKYG_01g0002040	OsIR64_01g0002000	OsLima_01g0001890	1	1	1	1	1	1	1		1		1	1	1	1	1	1	1566329	1575758	1466036	1505998	1528434	1595481	1546657		1452568		1516480	1546697	1459487	1489777	1466419	1408211	1566329
Os4530.POR.1.pan0000882	Os01g0128100	OsCMeo_01g0002070	OsKeNa_01g0001940	OsAzu_01g0002060	OsARC_01g0001960	OsN22_01G002150	OsNaBo_01g0002020	OsPr106_01g0002030	OsZS97_01G001950	OsMH63_01G002050	OsLiXu_01g0002040	OsGoSa_01g0002070	OsLaMu_01g0001930	OsKYG_01g0002020	OsIR64_01g0001980	OsLima_01g0001870	1	1	1	1	1	1	1	1	1	1	1	1	1	1	1	1	1562612	1572045	1462353	1502352	1524721	1591822	1543112	1574032	1448855	1558131	1513047	1542981	1455826	1481373	1462706	1399917	1562612
Os4530.POR.1.pan0000886	Os01g0128400	OsCMeo_01g0002110	OsKeNa_01g0001980	OsAzu_01g0002100	OsARC_01g0002000	-	-	OsPr106_01g0002060	-	-	OsLiXu_01g0002080	OsGoSa_01g0002110	OsLaMu_01g0001970	OsKYG_01g0002060	OsIR64_01g0002020	OsLima_01g0001910	1	1	1	1	1			1			1	1	1	1	1	1	1571368	1580859	1470971	1510906	1533579			1582711			1521418	1551803	1464500	1494709	1471272	1413146	1571368
Os4530.POR.1.pan0000883	Os01g0128200	OsCMeo_01g0002080	OsKeNa_01g0001950	OsAzu_01g0002070	OsARC_01g0001970	OsN22_01G002160	OsNaBo_01g0002030	OsPr106_01g0002040	OsZS97_01G001960	OsMH63_01G002060	OsLiXu_01g0002050	OsGoSa_01g0002080	OsLaMu_01g0001940	OsKYG_01g0002030	OsIR64_01g0001990	OsLima_01g0001880	1	1	1	1	1	1	1	1	1	1	1	1	1	1	1	1	1566138	1575567	1465849	1505811	1528246	1595293	1546469	1577554	1452205	1561479	1516293	1546510	1459300	1489590	1466231	1408023	1566138
Os4530.POR.1.pan0000885	Os01g0128300	OsCMeo_01g0002100	OsKeNa_01g0001970	OsAzu_01g0002090	OsARC_01g0001990	OsN22_01G002180,OsN22_01G002190	OsNaBo_01g0002050,OsNaBo_01g0002060	OsPr106_01g0002050	OsZS97_01G001980	OsMH63_01G002070	OsLiXu_01g0002070	OsGoSa_01g0002100	OsLaMu_01g0001960	OsKYG_01g0002050	OsIR64_01g0002010	OsLima_01g0001900	1	1	1	1	1	1	1	1	1	1	1	1	1	1	1	1	1569585	1578979	1469270	1509033	1531774	1598642	1549703	1581023	1455968	1562949	1519720	1549998	1462730	1493011	1469727	1411447	1569585
Os4530.POR.1.pan0040353	-	-	-	-	-	OsN22_01G002200	OsNaBo_01g0002070	-	-	-	-	OsGoSa_01g0002120	OsLaMu_01g0001980	-	OsIR64_01g0002030	-						1	1					1	1		1							1609993	1561169					1561290	1473996		1481019
Os4530.POR.1.pan0000887	Os01g0128800	OsCMeo_01g0002140	OsKeNa_01g0001990	OsAzu_01g0002110	OsARC_01g0002010	OsN22_01G002220	OsNaBo_01g0002090	OsPr106_01g0002070	OsZS97_01G002000	OsMH63_01G002080	OsLiXu_01g0002090	OsGoSa_01g0002140	OsLaMu_01g0002000	OsKYG_01g0002070	OsIR64_01g0002050	OsLima_01g0001920	1	1	1	1	1	1	1	1	1	1	1	1	1	1	1	1	1597486	1607154	1482361	1522309	1559856	1616568	1567744	1594391	1483959	1577054	1532953	1567865	1480571	1506256	1487594	1424675	1597486
Os4530.POR.1.pan0040354	-	-	-	-	-	OsN22_01G002210	OsNaBo_01g0002080	-	-	-	-	OsGoSa_01g0002130	OsLaMu_01g0001990	-	OsIR64_01g0002040	-						1	1					1	1		1							1610756	1561932					1562053	1474759		1481782
Os4530.POR.1.pan0039916	OsNip_01G002100	OsCMeo_01g0002120	-	-	-	-	-	-	OsZS97_01G001990	-	-	-	-	-	-	-	1	1							1								1580843	1591508							1468330								1580843
Os4530.POR.1.pan0000888	Os01g0129200	OsCMeo_01g0002150	OsKeNa_01g0002000	OsAzu_01g0002120	OsARC_01g0002020	OsN22_01G002230	OsNaBo_01g0002100	OsPr106_01g0002080	OsZS97_01G002010	OsMH63_01G002090	OsLiXu_01g0002100	OsGoSa_01g0002150	OsLaMu_01g0002010	OsKYG_01g0002080	OsIR64_01g0002060	OsLima_01g0001930	1	1	1	1	1	1	1	1	1	1	1	1	1	1	1	1	1623611	1634591	1500760	1540721	1587365	1634633	1585810	1612806	1511489	1596904	1551420	1585931	1498636	1524698	1505659	1443132	1623611
Os4530.POR.1.pan0000889	Os01g0129500	OsCMeo_01g0002160	OsKeNa_01g0002010	OsAzu_01g0002130	OsARC_01g0002030	OsN22_01G002250	OsNaBo_01g0002120	OsPr106_01g0002090	OsZS97_01G002020	OsMH63_01G002100	OsLiXu_01g0002110	OsGoSa_01g0002170	OsLaMu_01g0002030	OsKYG_01g0002090	OsIR64_01g0002080	OsLima_01g0001940	1	1	1	1	1	1	1	1	1	1	1	1	1	1	1	1	1641234	1660768	1516770	1556731	1603374	1662139	1613332	1627973	1527499	1612071	1567437	1613437	1526142	1540710	1533165	1459153	1641234
Os4530.POR.1.pan0040355	-	-	-	-	-	OsN22_01G002240	OsNaBo_01g0002110	-	-	-	-	OsGoSa_01g0002160	OsLaMu_01g0002020	-	OsIR64_01g0002070	-						1	1					1	1		1							1653978	1605164					1605276	1517981		1525004
Os4530.POR.1.pan1009999	LOC_Os01g03780	-	-	-	-	-	-	-	-	-	-	-	-	-	-	-	1																1585991																1585991
Os4530.POR.1.pan0039917	LOC_Os01g03790	OsCMeo_01g0002130	-	-	-	-	-	-	-	-	-	-	-	-	-	-	1	1															1592575	1592732															1592575
Os4530.POR.1.pan1010000	LOC_Os01g03800	-	-	-	-	-	-	-	-	-	-	-	-	-	-	-	1																1593624																1593624
Os4530.POR.1.pan0000890	Os01g0129600	OsCMeo_01g0002170	OsKeNa_01g0002020	OsAzu_01g0002140	OsARC_01g0002040	OsN22_01G002260	OsNaBo_01g0002130	OsPr106_01g0002100	OsZS97_01G002030	OsMH63_01G002110	OsLiXu_01g0002120	OsGoSa_01g0002180	OsLaMu_01g0002040	OsKYG_01g0002100	OsIR64_01g0002090	OsLima_01g0001950	1	1	1	1	1	1	1	1	1	1	1	1	1	1	1	1	1657306	1676103	1536674	1576623	1619614	1677431	1628618	1647587	1543567	1631597	1583208	1628786	1542380	1556861	1548426	1475307	1657306
Os4530.POR.1.pan1010001	Os01g0128700	-	-	-	-	-	-	-	-	-	-	-	-	-	-	-	1																1597486																1597486
Os4530.POR.1.pan1010002	LOC_Os01g03830	-	-	-	-	-	-	-	-	-	-	-	-	-	-	-	1																1608984																1608984
Os4530.POR.1.pan0000891	Os01g0129800	OsCMeo_01g0002180	OsKeNa_01g0002030	OsAzu_01g0002150	OsARC_01g0002050	OsN22_01G002270	OsNaBo_01g0002140	OsPr106_01g0002110	OsZS97_01G002040	OsMH63_01G002120	OsLiXu_01g0002130	OsGoSa_01g0002190	OsLaMu_01g0002050	OsKYG_01g0002110	OsIR64_01g0002100	OsLima_01g0001960	1	1	1	1	1	1	1	1	1	1	1	1	1	1	1	1	1670322	1689483	1553803	1593898	1632679	1690591	1641818	1660604	1556698	1644716	1600303	1641899	1555356	1569762	1561647	1488332	1670322
Os4530.POR.1.pan0000892	Os01g0130000	OsCMeo_01g0002190	OsKeNa_01g0002040	OsAzu_01g0002160	OsARC_01g0002060	OsN22_01G002280	OsNaBo_01g0002150	OsPr106_01g0002120	OsZS97_01G002050,OsZS97_01G002060	OsMH63_01G002130	OsLiXu_01g0002140	OsGoSa_01g0002200	OsLaMu_01g0002060	OsKYG_01g0002120	OsIR64_01g0002110	OsLima_01g0001970	1	1	1	1	1	1	1	1	1	1	1	1	1	1	1	1	1673010	1692488	1556795	1596890	1635680	1693534	1644761	1663604	1559517	1647457	1602876	1644904	1558360	1572884	1564648	1491331	1673010
Os4530.POR.1.pan0038830	-	-	OsKeNa_01g0002090	OsAzu_01g0002210	-	-	-	-	OsZS97_01G002110	-	-	-	OsLaMu_01g0002110	-	-	-			1	1					1				1						1602109	1642200					1604969				1602230
Os4530.POR.1.pan0000893	Os01g0130200	OsCMeo_01g0002200	OsKeNa_01g0002050	OsAzu_01g0002170	OsARC_01g0002070	OsN22_01G002290	OsNaBo_01g0002160	OsPr106_01g0002130	OsZS97_01G002070	OsMH63_01G002140	OsLiXu_01g0002150	OsGoSa_01g0002210	OsLaMu_01g0002070	OsKYG_01g0002130	OsIR64_01g0002120	OsLima_01g0001980	1	1	1	1	1	1	1	1	1	1	1	1	1	1	1	1	1684741	1704430	1568736	1608142	1646975	1705491	1656717	1675597	1570942	1659023	1614567	1656197	1569695	1584193	1575939	1502638	1684741
Os4530.POR.1.pan0000894	Os01g0130400	OsCMeo_01g0002210	OsKeNa_01g0002060	OsAzu_01g0002180	OsARC_01g0002080	OsN22_01G002300	OsNaBo_01g0002170	OsPr106_01g0002140	OsZS97_01G002080	OsMH63_01G002150	OsLiXu_01g0002160	OsGoSa_01g0002220	OsLaMu_01g0002080	OsKYG_01g0002140	OsIR64_01g0002130	OsLima_01g0001990	1	1	1	1	1	1	1	1	1	1	1	1	1	1	1	1	1698203	1716952	1582929	1623021	1660483	1719670	1670892	1689709	1585790	1673820	1629391	1669696	1583050	1598992	1589440	1517439	1698203
Os4530.POR.1.pan1010003	LOC_Os01g03860	-	-	-	-	-	-	-	-	-	-	-	-	-	-	-	1																1638107																1638107
Os4530.POR.1.pan1010004	Os01g0129550	-	-	-	-	-	-	-	-	-	-	-	-	-	-	-	1																1641526																1641526
Os4530.POR.1.pan1010005	LOC_Os01g03880	-	-	-	-	-	-	-	-	-	-	-	-	-	-	-	1																1647158																1647158
Os4530.POR.1.pan0026451	OsNip_01G002190	OsCMeo_01g0002220	OsKeNa_01g0002070	OsAzu_01g0002190	OsARC_01g0002090	OsN22_01G002310	OsNaBo_01g0002180	OsPr106_01g0002150	OsZS97_01G002090	OsMH63_01G002160	OsLiXu_01g0002170	OsGoSa_01g0002230	OsLaMu_01g0002090	OsKYG_01g0002150	OsIR64_01g0002140	OsLima_01g0002000	1	1	1	1	1	1	1	1	1	1	1	1	1	1	1	1	1707539	1726288	1592259	1632351	1669810	1729043	1680265	1699042	1595120	1683153	1638720	1679023	1592381	1608325	1598767	1526772	1707539
Os4530.POR.1.pan0000895	Os01g0130900	OsCMeo_01g0002230	OsKeNa_01g0002080	OsAzu_01g0002200	OsARC_01g0002100	OsN22_01G002320	OsNaBo_01g0002190	OsPr106_01g0002160	OsZS97_01G002100	OsMH63_01G002170	OsLiXu_01g0002180	OsGoSa_01g0002240	OsLaMu_01g0002100	OsKYG_01g0002160	OsIR64_01g0002150	OsLima_01g0002010	1	1	1	1	1	1	1	1	1	1	1	1	1	1	1	1	1711930	1731049	1595649	1635740	1674209	1732411	1684643	1702410	1598509	1686521	1642084	1683426	1595770	1612735	1603182	1530140	1711930
Os4530.POR.1.pan0026452	OsNip_01G002220	OsCMeo_01g0002250	OsKeNa_01g0002100	OsAzu_01g0002220	OsARC_01g0002120	OsN22_01G002330	OsNaBo_01g0002200	OsPr106_01g0002170	OsZS97_01G002120	OsMH63_01G002180	OsLiXu_01g0002190	OsGoSa_01g0002260	OsLaMu_01g0002120	OsKYG_01g0002180	OsIR64_01g0002170	OsLima_01g0002020	1	1	1	1	1	1	1	1	1	1	1	1	1	1	1	1	1731553	1757236	1615387	1655479	1693831	1751835	1704071	1721834	1618247	1705945	1661506	1703053	1615506	1632358	1622805	1549567	1731553
Os4530.POR.1.pan1010006	Os01g0130100	-	-	-	-	-	-	-	-	-	-	-	-	-	-	-	1																1673866																1673866
Os4530.POR.1.pan0035183	OsNip_01G002210	OsCMeo_01g0002240	-	-	OsARC_01g0002110	-	-	-	-	-	-	OsGoSa_01g0002250	-	OsKYG_01g0002170	OsIR64_01g0002160	-	1	1			1							1		1	1		1718965	1738169			1681242							1690461		1619769	1610216		1718965
Os4530.POR.1.pan0000896	Os01g0131300	OsCMeo_01g0002260	OsKeNa_01g0002110	OsAzu_01g0002230	OsARC_01g0002130	OsN22_01G002340	OsNaBo_01g0002210	OsPr106_01g0002180	OsZS97_01G002130	OsMH63_01G002190	OsLiXu_01g0002200	OsGoSa_01g0002270	OsLaMu_01g0002130	OsKYG_01g0002190	OsIR64_01g0002180	OsLima_01g0002030	1	1	1	1	1	1	1	1	1	1	1	1	1	1	1	1	1738868	1784913	1622936	1663028	1701245	1759389	1711626	1729386	1625796	1713497	1669061	1710466	1623055	1639771	1630218	1557122	1738868
Os4530.POR.1.pan1010007	LOC_Os01g03930	-	-	-	-	-	-	-	-	-	-	-	-	-	-	-	1																1681410																1681410
Os4530.POR.1.pan0000897	Os01g0131450	OsCMeo_01g0002270	OsKeNa_01g0002120	OsAzu_01g0002240	OsARC_01g0002140	OsN22_01G002350	OsNaBo_01g0002220	OsPr106_01g0002190	OsZS97_01G002140	-	OsLiXu_01g0002210	OsGoSa_01g0002280	OsLaMu_01g0002140	OsKYG_01g0002200	OsIR64_01g0002190	OsLima_01g0002040	1	1	1	1	1	1	1	1	1		1	1	1	1	1	1	1746386	1791361	1630225	1670313	1708656	1766611	1718848	1736608	1633084		1676283	1717876	1630343	1647180	1637628	1564346	1746386
Os4530.POR.1.pan0000898	Os01g0131600	OsCMeo_01g0002280,OsCMeo_01g0002290	OsKeNa_01g0002130,OsKeNa_01g0002140	OsAzu_01g0002250,OsAzu_01g0002260	OsARC_01g0002150,OsARC_01g0002160	OsN22_01G002360,OsN22_01G002370	OsNaBo_01g0002230,OsNaBo_01g0002240	OsPr106_01g0002200,OsPr106_01g0002210	OsZS97_01G002150,OsZS97_01G002160	OsMH63_01G002200,OsMH63_01G002210	OsLiXu_01g0002220,OsLiXu_01g0002230	OsGoSa_01g0002290,OsGoSa_01g0002300	OsLaMu_01g0002150,OsLaMu_01g0002160	OsKYG_01g0002210,OsKYG_01g0002220	OsIR64_01g0002200,OsIR64_01g0002210	OsLima_01g0002050,OsLima_01g0002060	1	1	1	1	1	1	1	1	1	1	1	1	1	1	1	1	1746416	1791391	1630386	1670474	1708686	1766772	1719009	1736769	1633226	1720880	1676444	1717906	1630504	1647210	1637658	1564507	1746416
Os4530.POR.1.pan0000900	Os01g0132000	OsCMeo_01g0002310,OsCMeo_01g0002320	OsKeNa_01g0002160	OsAzu_01g0002270	OsARC_01g0002180	OsN22_01G002380	OsNaBo_01g0002260	OsPr106_01g0002230	OsZS97_01G002170	OsMH63_01G002220,OsMH63_01G002230	OsLiXu_01g0002250	OsGoSa_01g0002310	OsLaMu_01g0002170	OsKYG_01g0002230	OsIR64_01g0002230	OsLima_01g0002070	1	1	1	1	1	1	1	1	1	1	1	1	1	1	1	1	1757812	1802809	1641845	1681933	1720082	1778251	1730488	1748248	1646841	1732359	1687923	1729302	1641964	1658685	1649054	1575986	1757812
Os4530.POR.1.pan1010008	Os01g0130500	-	-	-	-	-	-	-	-	-	-	-	-	-	-	-	1																1700523																1700523
Os4530.POR.1.pan0000902	Os01g0132100	OsCMeo_01g0002340	OsKeNa_01g0002180	OsAzu_01g0002290	OsARC_01g0002200	OsN22_01G002400	OsNaBo_01g0002280	OsPr106_01g0002250	OsZS97_01G002190	OsMH63_01G002250	OsLiXu_01g0002270	OsGoSa_01g0002330	OsLaMu_01g0002190	OsKYG_01g0002250	OsIR64_01g0002250	OsLima_01g0002080	1	1	1	1	1	1	1	1	1	1	1	1	1	1	1	1	1765034	1810519	1649133	1689221	1727304	1785540	1737780	1755539	1651990	1739650	1695213	1736524	1649250	1665976	1656276	1583045	1765034
Os4530.POR.1.pan1010009	LOC_Os01g03970	-	-	-	-	-	-	-	-	-	-	-	-	-	-	-	1																1710239																1710239
Os4530.POR.1.pan0000903	Os01g0132200	OsCMeo_01g0002350	OsKeNa_01g0002190	OsAzu_01g0002300	OsARC_01g0002210	OsN22_01G002410	OsNaBo_01g0002290	OsPr106_01g0002260	OsZS97_01G002200	OsMH63_01G002260	OsLiXu_01g0002280	OsGoSa_01g0002340	OsLaMu_01g0002200	OsKYG_01g0002260	OsIR64_01g0002260	OsLima_01g0002090	1	1	1	1	1	1	1	1	1	1	1	1	1	1	1	1	1771369	1815882	1655438	1695526	1733640	1791844	1744084	1761844	1658295	1745955	1701517	1742860	1655555	1672280	1662612	1589584	1771369
Os4530.POR.1.pan0000901	Os01g0132050	OsCMeo_01g0002330	OsKeNa_01g0002170	OsAzu_01g0002280	OsARC_01g0002190	OsN22_01G002390	OsNaBo_01g0002270	OsPr106_01g0002240	OsZS97_01G002180	OsMH63_01G002240	OsLiXu_01g0002260	OsGoSa_01g0002320	OsLaMu_01g0002180	OsKYG_01g0002240	OsIR64_01g0002240	-	1	1	1	1	1	1	1	1	1	1	1	1	1	1	1		1764784	1809855	1648901	1688989	1727073	1785308	1737548	1755307	1651758	1739418	1694981	1736293	1649018	1665744	1656045		1764784
Os4530.POR.1.pan0000899	Os01g0131800	OsCMeo_01g0002300	OsKeNa_01g0002150	-	OsARC_01g0002170	-	OsNaBo_01g0002250	OsPr106_01g0002220	-	-	OsLiXu_01g0002240	-	-	-	OsIR64_01g0002220	-	1	1	1		1		1	1			1				1		1754332	1799838	1638872		1717112		1727498	1745391			1685066				1647696		1754332
Os4530.POR.1.pan0000904	Os01g0132400	OsCMeo_01g0002360	OsKeNa_01g0002200	OsAzu_01g0002310	OsARC_01g0002220	OsN22_01G002420	OsNaBo_01g0002300	OsPr106_01g0002270	OsZS97_01G002210	OsMH63_01G002270	OsLiXu_01g0002290,OsLiXu_01g0002300	OsGoSa_01g0002350	OsLaMu_01g0002210	OsKYG_01g0002270	OsIR64_01g0002270	OsLima_01g0002100	1	1	1	1	1	1	1	1	1	1	1	1	1	1	1	1	1775917	1820427	1659953	1700073	1738186	1796375	1748616	1766376	1662810	1750487	1706049	1747409	1660070	1676812	1667158	1594118	1775917
Os4530.POR.1.pan0000905	Os01g0132500	OsCMeo_01g0002370	OsKeNa_01g0002210	OsAzu_01g0002320	OsARC_01g0002230	OsN22_01G002430	OsNaBo_01g0002310	OsPr106_01g0002280	OsZS97_01G002220	OsMH63_01G002280	OsLiXu_01g0002310	OsGoSa_01g0002360	OsLaMu_01g0002220	OsKYG_01g0002280	OsIR64_01g0002280	OsLima_01g0002110	1	1	1	1	1	1	1	1	1	1	1	1	1	1	1	1	1781075	1825566	1665097	1705228	1743344	1801526	1753767	1771326	1667954	1755639	1711163	1752567	1665214	1681962	1672308	1599270	1781075
Os4530.POR.1.pan0000906	Os01g0132700	OsCMeo_01g0002380	OsKeNa_01g0002220	OsAzu_01g0002330	OsARC_01g0002240	OsN22_01G002440	OsNaBo_01g0002320	OsPr106_01g0002290	OsZS97_01G002230	OsMH63_01G002290	OsLiXu_01g0002320	OsGoSa_01g0002370	OsLaMu_01g0002230	OsKYG_01g0002290	OsIR64_01g0002290	OsLima_01g0002120	1	1	1	1	1	1	1	1	1	1	1	1	1	1	1	1	1787870	1832333	1671911	1711996	1750140	1808309	1760564	1778318	1674768	1762429	1717953	1759369	1672027	1688752	1679095	1606060	1787870
Os4530.POR.1.pan1010010	Os01g0131250	-	-	-	-	-	-	-	-	-	-	-	-	-	-	-	1																1733867																1733867
Os4530.POR.1.pan0000907	Os01g0132800	OsCMeo_01g0002390,OsCMeo_01g0002400	OsKeNa_01g0002230,OsKeNa_01g0002240	OsAzu_01g0002340,OsAzu_01g0002350	OsARC_01g0002250,OsARC_01g0002260	OsN22_01G002450,OsN22_01G002460	OsNaBo_01g0002330,OsNaBo_01g0002340,OsNaBo_01g0002350	OsPr106_01g0002300,OsPr106_01g0002310	OsZS97_01G002240,OsZS97_01G002250	OsMH63_01G002300,OsMH63_01G002310	OsLiXu_01g0002330,OsLiXu_01g0002340	OsGoSa_01g0002380,OsGoSa_01g0002390	OsLaMu_01g0002240,OsLaMu_01g0002250	OsKYG_01g0002300,OsKYG_01g0002310	OsIR64_01g0002300,OsIR64_01g0002310	OsLima_01g0002130,OsLima_01g0002140	1	1	1	1	1	1	1	1	1	1	1	1	1	1	1	1	1801924	1846621	1686055	1726465	1764602	1822432	1774686	1792435	1688937	1776546	1731676	1773444	1685783	1702868	1692877	1619796	1801924
Os4530.POR.1.pan0026453	-	-	-	-	-	OsN22_01G002470	-	OsPr106_01g0002320	-	OsMH63_01G002320	OsLiXu_01g0002350	-	-	-	-	OsLima_01g0002150						1		1		1	1					1						1856626		1826605		1810718	1766245					1654378
Os4530.POR.1.pan0000911	Os01g0133500	OsCMeo_01g0002440	OsKeNa_01g0002280	OsAzu_01g0002390	OsARC_01g0002300	-	-	OsPr106_01g0002370	OsZS97_01G002290	-	OsLiXu_01g0002390	OsGoSa_01g0002430	OsLaMu_01g0002290	OsKYG_01g0002360	OsIR64_01g0002350	OsLima_01g0002190	1	1	1	1	1			1	1		1	1	1	1	1	1	1849834	1927606	1768197	1774001	1812202			1862722	1771121		1802356	1821402	1768275	1773097	1775318	1690493	1849834
Os4530.POR.1.pan0000908	Os01g0133100	OsCMeo_01g0002410	OsKeNa_01g0002250	OsAzu_01g0002360	OsARC_01g0002270	OsN22_01G002540	OsNaBo_01g0002420	OsPr106_01g0002400	OsZS97_01G002260	OsMH63_01G002390	OsLiXu_01g0002420	OsGoSa_01g0002400	OsLaMu_01g0002260	OsKYG_01g0002390	OsIR64_01g0002320	OsLima_01g0002220	1	1	1	1	1	1	1	1	1	1	1	1	1	1	1	1	1834087	1911891	1752491	1758224	1796423	1910928	1863097	1880907	1754828	1865020	1820540	1805619	1752567	1791605	1759610	1708678	1834087
Os4530.POR.1.pan0000910	Os01g0133400	OsCMeo_01g0002430	OsKeNa_01g0002270	OsAzu_01g0002380	OsARC_01g0002290	OsN22_01G002520	OsNaBo_01g0002400	OsPr106_01g0002380	OsZS97_01G002280	OsMH63_01G002370	OsLiXu_01g0002400	OsGoSa_01g0002420	OsLaMu_01g0002280	OsKYG_01g0002370	OsIR64_01g0002340	OsLima_01g0002200	1	1	1	1	1	1	1	1	1	1	1	1	1	1	1	1	1843814	1921561	1762157	1767910	1806150	1899596	1851760	1869575	1764980	1853688	1809208	1815346	1762234	1779950	1769223	1697346	1843814
Os4530.POR.1.pan0000912	Os01g0133700	OsCMeo_01g0002450,OsCMeo_01g0002460	OsKeNa_01g0002290	OsAzu_01g0002400	OsARC_01g0002310	OsN22_01G002500,OsN22_01G002510	OsNaBo_01g0002380,OsNaBo_01g0002390	OsPr106_01g0002350,OsPr106_01g0002360	OsZS97_01G002300,OsZS97_01G002310	OsMH63_01G002360	OsLiXu_01g0002380	OsGoSa_01g0002440	OsLaMu_01g0002300,OsLaMu_01g0002310	OsKYG_01g0002350	OsIR64_01g0002360	OsLima_01g0002180	1	1	1	1	1	1	1	1	1	1	1	1	1	1	1	1	1857083	1934851	1775419	1781214	1819415	1883777	1835937	1853756	1778243	1837869	1793390	1828615	1775497	1764131	1782539	1681527	1857083
Os4530.POR.1.pan0000909	Os01g0133200	OsCMeo_01g0002420	OsKeNa_01g0002260	OsAzu_01g0002370	OsARC_01g0002280	OsN22_01G002530	OsNaBo_01g0002410	OsPr106_01g0002390	OsZS97_01G002270	OsMH63_01G002380	OsLiXu_01g0002410	OsGoSa_01g0002410	OsLaMu_01g0002270	OsKYG_01g0002380	OsIR64_01g0002330	OsLima_01g0002210	1	1	1	1	1	1	1	1	1	1	1	1	1	1	1	1	1838170	1915974	1756931	1762659	1800858	1909471	1861724	1879450	1759412	1863647	1819167	1809702	1757007	1789910	1763693	1707305	1838170
Os4530.POR.1.pan0000913	Os01g0133900	OsCMeo_01g0002470	OsKeNa_01g0002300	OsAzu_01g0002410	OsARC_01g0002320	OsN22_01G002490	OsNaBo_01g0002370	OsPr106_01g0002340	OsZS97_01G002320	OsMH63_01G002350	OsLiXu_01g0002370	OsGoSa_01g0002450	OsLaMu_01g0002320	OsKYG_01g0002340	OsIR64_01g0002370	OsLima_01g0002170	1	1	1	1	1	1	1	1	1	1	1	1	1	1	1	1	1867930	1945702	1786941	1792065	1830270	1879516	1831675	1849494	1789765	1833607	1789128	1839465	1786061	1759869	1794062	1677265	1867930
Os4530.POR.1.pan0026454	Os01g0134200	OsCMeo_01g0002490	-	OsAzu_01g0002420	OsARC_01g0002340	OsN22_01G002480	OsNaBo_01g0002360	OsPr106_01g0002330	-	OsMH63_01G002330	OsLiXu_01g0002360	OsGoSa_01g0002470	-	OsKYG_01g0002320	-	OsLima_01g0002160	1	1		1	1	1	1	1		1	1	1		1		1	1876913	1954723		1800542	1839521	1857745	1823100	1827724		1811837	1780554	1848717		1751294		1655497	1876913
Os4530.POR.1.pan1010011	LOC_Os01g04140	-	-	-	-	-	-	-	-	-	-	-	-	-	-	-	1																1819528																1819528
Os4530.POR.1.pan1010012	LOC_Os01g04150	-	-	-	-	-	-	-	-	-	-	-	-	-	-	-	1																1825436																1825436
Os4530.POR.1.pan0038831	-	-	-	OsAzu_01g0002430	-	-	-	-	-	-	OsLiXu_01g0002430	-	-	-	-	-				1							1									1804474							1846555
Os4530.POR.1.pan0035184	OsNip_01G002430	OsCMeo_01g0002480	OsKeNa_01g0002320	-	OsARC_01g0002330	-	-	-	OsZS97_01G002330	-	-	OsGoSa_01g0002460	OsLaMu_01g0002330	OsKYG_01g0002330	OsIR64_01g0002380	-	1	1	1		1				1			1	1	1	1		1875089	1952624	1794911		1837423				1797732			1846619	1794029	1753600	1802030		1875089
Os4530.POR.1.pan0041504	Os01g0133866	-	OsKeNa_01g0002310	-	-	-	-	-	-	-	-	-	-	-	-	-	1		1														1869486		1788464														1869486
Os4530.POR.1.pan1032436	-	-	-	-	-	-	-	-	-	OsMH63_01G002340	-	-	-	-	-	-										1																1833010
Os4530.POR.1.pan1000398	-	-	-	-	-	-	-	-	-	-	-	-	-	-	-	OsLima_01g0002370																1																1838669
Os4530.POR.1.pan1010013	LOC_Os01g04180	-	-	-	-	-	-	-	-	-	-	-	-	-	-	-	1																1839452																1839452
Os4530.POR.1.pan0000914	Os01g0134500	OsCMeo_01g0002500	OsKeNa_01g0002340	OsAzu_01g0002440	OsARC_01g0002350	OsN22_01G002550	OsNaBo_01g0002430	OsPr106_01g0002410	OsZS97_01G002350	OsMH63_01G002400	OsLiXu_01g0002440	OsGoSa_01g0002480	OsLaMu_01g0002350	OsKYG_01g0002400	OsIR64_01g0002400	OsLima_01g0002230	1	1	1	1	1	1	1	1	1	1	1	1	1	1	1	1	1888524	1966141	1810202	1812848	1850807	1945427	1897537	1915412	1813020	1899402	1854915	1860141	1809318	1825779	1817324	1743166	1888524
Os4530.POR.1.pan0000002	LOC_Os01g04270	-	OsKeNa_01g0002350	OsAzu_01g0002450	-	OsN22_01G002560	OsNaBo_01g0002440	OsPr106_01g0002420	OsZS97_01G002360	OsMH63_01G002410	OsLiXu_01g0002450	-	OsLaMu_01g0002360	OsKYG_01g0002410	OsIR64_01g0002410	OsLima_01g0002240	1		1	1		1	1	1	1	1	1		1	1	1	1	1897077		1818640	1821397		1953854	1905964	1923839	1821456	1907955	1863340		1817754	1834206	1825760	1751593	1897077
Os4530.POR.1.pan1010014	Os01g0133650	-	-	-	-	-	-	-	-	-	-	-	-	-	-	-	1																1857805																1857805
Os4530.POR.1.pan1010015	Os01g0133799	-	-	-	-	-	-	-	-	-	-	-	-	-	-	-	1																1865455																1865455
Os4530.POR.1.pan1010016	Os01g0133832	-	-	-	-	-	-	-	-	-	-	-	-	-	-	-	1																1868093																1868093
Os4530.POR.1.pan0000915	Os01g0134700	OsCMeo_01g0002510	OsKeNa_01g0002360	OsAzu_01g0002460	OsARC_01g0002360	OsN22_01G002570	OsNaBo_01g0002450	OsPr106_01g0002430	OsZS97_01G002370	OsMH63_01G002420	OsLiXu_01g0002460	OsGoSa_01g0002490	OsLaMu_01g0002370	OsKYG_01g0002420	OsIR64_01g0002420	OsLima_01g0002250	1	1	1	1	1	1	1	1	1	1	1	1	1	1	1	1	1902736	1979733	1823855	1826589	1865074	1959071	1911192	1929062	1826672	1913117	1868565	1874267	1822969	1839425	1830979	1756810	1902736
Os4530.POR.1.pan0000916	Os01g0134800,Os01g0134900	OsCMeo_01g0002520,OsCMeo_01g0002540	OsKeNa_01g0002370	OsAzu_01g0002470	OsARC_01g0002370	OsN22_01G002580	OsNaBo_01g0002460	OsPr106_01g0002440	OsZS97_01G002380	OsMH63_01G002430,OsMH63_01G002440	OsLiXu_01g0002470	OsGoSa_01g0002500	OsLaMu_01g0002380	OsKYG_01g0002430	OsIR64_01g0002430	OsLima_01g0002260	1	1	1	1	1	1	1	1	1	1	1	1	1	1	1	1	1906717	1984559	1828104	1830831	1869058	1963056	1915435	1933306	1830666	1917166	1872968	1878240	1826960	1843597	1834970	1760796	1906717
Os4530.POR.1.pan0000917	Os01g0135000	OsCMeo_01g0002530	OsKeNa_01g0002380	OsAzu_01g0002480	OsARC_01g0002380	OsN22_01G002590	OsNaBo_01g0002470	OsPr106_01g0002450	OsZS97_01G002390	OsMH63_01G002450	-	OsGoSa_01g0002510	OsLaMu_01g0002390	OsKYG_01g0002440	OsIR64_01g0002440	OsLima_01g0002270	1	1	1	1	1	1	1	1	1	1		1	1	1	1	1	1914497	1986260	1835878	1832352	1877098	1971150	1923247	1941080	1838696	1925198		1886289	1834992	1851136	1843000	1768828	1914497
Os4530.POR.1.pan1005446	-	-	-	-	-	-	-	-	-	-	-	-	-	-	-	OsLima_01g0002440																1																1885339
Os4530.POR.1.pan0035185	Os01g0135600	-	-	OsAzu_01g0002490	OsARC_01g0002390	-	-	-	-	-	-	OsGoSa_01g0002520	-	-	-	-	1			1	1							1					1928166			1852332	1890790							1891920					1928166
Os4530.POR.1.pan0000918	Os01g0135700	OsCMeo_01g0002560	OsKeNa_01g0002390	OsAzu_01g0002500	OsARC_01g0002400	OsN22_01G002600	OsNaBo_01g0002480	OsPr106_01g0002460	OsZS97_01G002400	OsMH63_01G002460	OsLiXu_01g0002480	OsGoSa_01g0002530	OsLaMu_01g0002400	OsKYG_01g0002460	OsIR64_01g0002450	OsLima_01g0002280	1	1	1	1	1	1	1	1	1	1	1	1	1	1	1	1	1930994	1997174	1843981	1854849	1893307	1976067	1928164	1949184	1846803	1933303	1890015	1893739	1843097	1860878	1851107	1776938	1930994
Os4530.POR.1.pan0000919	Os01g0135900	OsCMeo_01g0002570	OsKeNa_01g0002400	OsAzu_01g0002510	OsARC_01g0002410,OsARC_01g0002420	OsN22_01G002610,OsN22_01G002620	OsNaBo_01g0002490,OsNaBo_01g0002500	OsPr106_01g0002470	OsZS97_01G002410	OsMH63_01G002470,OsMH63_01G002480	OsLiXu_01g0002490,OsLiXu_01g0002500	OsGoSa_01g0002540,OsGoSa_01g0002550	OsLaMu_01g0002410	OsKYG_01g0002470	OsIR64_01g0002460	OsLima_01g0002290	1	1	1	1	1	1	1	1	1	1	1	1	1	1	1	1	1934117	1998829	1847250	1858096	1896433	1977607	1929704	1952453	1850072	1936450	1891678	1896843	1846366	1862541	1854376	1780207	1934117
Os4530.POR.1.pan0026456	-	-	-	-	-	-	-	OsPr106_01g0002510	-	OsMH63_01G002510	-	-	OsLaMu_01g0002430	-	OsIR64_01g0002490	OsLima_01g0002320								1		1			1		1	1								1976329		1960449			1869877		1878254	1804083
Os4530.POR.1.pan1000399	-	-	OsKeNa_01g0002480	-	-	-	-	-	-	-	-	-	-	-	-	-			1																1903225
Os4530.POR.1.pan0000921	Os01g0136200	OsCMeo_01g0002600	OsKeNa_01g0002420	OsAzu_01g0002530	OsARC_01g0002440	-	-	-	OsZS97_01G002430	-	OsLiXu_01g0002520	OsGoSa_01g0002570	-	OsKYG_01g0002490	-	OsLima_01g0002330	1	1	1	1	1				1		1	1		1		1	1951928	2033365	1870759	1875780	1914242				1873583		1911128	1915471		1881996		1806383	1951928
Os4530.POR.1.pan1000392	-	-	-	-	-	-	-	-	-	-	-	-	OsLaMu_01g0002480	-	-	-													1																1905130
Os4530.POR.1.pan0000920	Os01g0136100	OsCMeo_01g0002580,OsCMeo_01g0002590	OsKeNa_01g0002410	OsAzu_01g0002520	OsARC_01g0002430	OsN22_01G002630	OsNaBo_01g0002510	OsPr106_01g0002480,OsPr106_01g0002490	OsZS97_01G002420	OsMH63_01G002490	OsLiXu_01g0002510	OsGoSa_01g0002560	OsLaMu_01g0002420,OsLaMu_01g0002440	OsKYG_01g0002480	OsIR64_01g0002470,OsIR64_01g0002480	OsLima_01g0002300,OsLima_01g0002310	1	1	1	1	1	1	1	1	1	1	1	1	1	1	1	1	1944247	2007838	1859132	1868322	1906780	1989152	1941250	1964200	1861953	1948530	1903687	1908078	1858323	1874757	1866334	1792165	1944247
Os4530.POR.1.pan1000396	-	-	-	-	-	-	-	-	OsZS97_01G002480	-	-	-	-	-	-	-									1																1905954
Os4530.POR.1.pan1010017	Os01g0134850	-	-	-	-	-	-	-	-	-	-	-	-	-	-	-	1																1906985																1906985
Os4530.POR.1.pan1010018	LOC_Os01g04310	-	-	-	-	-	-	-	-	-	-	-	-	-	-	-	1																1919749																1919749
Os4530.POR.1.pan0000922	Os01g0136300	OsCMeo_01g0002610	OsKeNa_01g0002430	OsAzu_01g0002540	OsARC_01g0002450	OsN22_01G002650	OsNaBo_01g0002530	OsPr106_01g0002520	OsZS97_01G002440	OsMH63_01G002520	OsLiXu_01g0002530	OsGoSa_01g0002580	OsLaMu_01g0002450	OsKYG_01g0002500	OsIR64_01g0002500	OsLima_01g0002340	1	1	1	1	1	1	1	1	1	1	1	1	1	1	1	1	1955148	2036580	1874174	1879264	1917456	2005436	1957275	1981852	1877000	1965972	1915909	1918688	1876078	1886505	1883820	1809611	1955148
Os4530.POR.1.pan0026457	-	-	-	-	-	-	-	-	OsZS97_01G002450	OsMH63_01G002530	-	-	-	-	-	-									1	1															1879536	1968508
Os4530.POR.1.pan1010019	LOC_Os01g04320	-	-	-	-	-	-	-	-	-	-	-	-	-	-	-	1																1925325																1925325
Os4530.POR.1.pan0039918	-	OsCMeo_01g0002550	-	-	-	-	-	-	-	-	-	-	-	OsKYG_01g0002450	-	-		1												1				1994929												1858379
Os4530.POR.1.pan0000923	Os01g0136500	OsCMeo_01g0002620	OsKeNa_01g0002440	-	OsARC_01g0002460	OsN22_01G002660	OsNaBo_01g0002540	OsPr106_01g0002530	OsZS97_01G002460	OsMH63_01G002550	OsLiXu_01g0002540,OsLiXu_01g0002550	OsGoSa_01g0002590	OsLaMu_01g0002460	OsKYG_01g0002510,OsKYG_01g0002520	-	OsLima_01g0002350	1	1	1		1	1	1	1	1	1	1	1	1	1		1	1957777	2039504	1877140		1920351	2008471	1959973	1984818	1879681	1968738	1918336	1921295	1879044	1889211		1812577	1957777
Os4530.POR.1.pan0041505	-	-	OsKeNa_01g0002460	-	-	-	-	-	-	OsMH63_01G002570	-	-	-	-	-	-			1							1									1888821							1980619
Os4530.POR.1.pan0000924	Os01g0136700,Os01g0136800	OsCMeo_01g0002640	OsKeNa_01g0002450	OsAzu_01g0002550,OsAzu_01g0002580	OsARC_01g0002470	OsN22_01G002670,OsN22_01G002690	OsNaBo_01g0002550,OsNaBo_01g0002570	OsPr106_01g0002540	OsZS97_01G002470	OsMH63_01G002560	OsLiXu_01g0002560,OsLiXu_01g0002570,OsLiXu_01g0002580	OsGoSa_01g0002600,OsGoSa_01g0002610,OsGoSa_01g0002620	OsLaMu_01g0002470	OsKYG_01g0002530,OsKYG_01g0002540,OsKYG_01g0002550	OsIR64_01g0002510,OsIR64_01g0002520	OsLima_01g0002360	1	1	1	1	1	1	1	1	1	1	1	1	1	1	1	1	1968323	2054580	1888763	1881697	1935426	2020669	1972783	1996441	1891588	1980561	1930400	1934452	1890667	1901265	1886155	1824204	1968323
Os4530.POR.1.pan1010020	Os01g0136050	-	-	-	-	-	-	-	-	-	-	-	-	-	-	-	1																1944426																1944426
Os4530.POR.1.pan0038833	Os01g0136600	-	-	OsAzu_01g0002570	-	-	OsNaBo_01g0002560	-	-	-	-	-	-	-	-	-	1			1			1										1969964			1893817			1974450										1969964
Os4530.POR.1.pan0035186	-	-	-	OsAzu_01g0002610	OsARC_01g0002500	-	-	-	-	-	-	-	-	-	-	-				1	1															1927746	1969529
Os4530.POR.1.pan0041506	-	-	OsKeNa_01g0002470	-	-	-	-	-	-	OsMH63_01G002590	-	-	-	-	-	-			1							1									1901794							1996242
Os4530.POR.1.pan1005447	-	-	OsKeNa_01g0002550	-	-	-	-	-	-	-	-	-	-	-	-	-			1																1949877
Os4530.POR.1.pan0000926	Os01g0137266	-	OsKeNa_01g0002520	-	-	-	-	OsPr106_01g0002590	OsZS97_01G002520	-	OsLiXu_01g0002600	-	OsLaMu_01g0002520	-	-	OsLima_01g0002410	1		1					1	1		1		1			1	1998852		1927463					2035142	1930287		1971165		1929371			1862907	1998852
Os4530.POR.1.pan0000927	Os01g0137282,OsNip_01G002640	OsCMeo_01g0002650,OsCMeo_01g0002660	OsKeNa_01g0002490,OsKeNa_01g0002500,OsKeNa_01g0002510,OsKeNa_01g0002540	OsAzu_01g0002590	OsARC_01g0002480	OsN22_01G002700,OsN22_01G002720,OsN22_01G002740	OsNaBo_01g0002580	OsPr106_01g0002560,OsPr106_01g0002570,OsPr106_01g0002610	OsZS97_01G002490,OsZS97_01G002500,OsZS97_01G002550	OsMH63_01G002670,OsMH63_01G002690	OsLiXu_01g0002590,OsLiXu_01g0002630	OsGoSa_01g0002630,OsGoSa_01g0002640	OsLaMu_01g0002490,OsLaMu_01g0002500,OsLaMu_01g0002510,OsLaMu_01g0002540	OsKYG_01g0002560,OsKYG_01g0002590	OsIR64_01g0002530,OsIR64_01g0002540	OsLima_01g0002380,OsLima_01g0002390,OsLima_01g0002400,OsLima_01g0002430	1	1	1	1	1	1	1	1	1	1	1	1	1	1	1	1	1984267	2077037	1907716	1908121	1949909	2036633	1988751	2015393	1910540	2039341	1958684	1950069	1909621	1929499	1915199	1843160	1984267
Os4530.POR.1.pan0026459	-	-	OsKeNa_01g0002530	-	-	-	-	OsPr106_01g0002600	-	OsMH63_01G002630,OsMH63_01G002640	OsLiXu_01g0002610	-	OsLaMu_01g0002530	OsKYG_01g0002570	-	OsLima_01g0002420			1					1		1	1		1	1		1			1933381					2041062		2020132	1974523		1935291	1945336		1868828
Os4530.POR.1.pan0038832	OsNip_01G002590	-	-	OsAzu_01g0002560	-	OsN22_01G002680	-	-	-	-	-	-	-	-	-	-	1			1		1											1969392			1893245		2021577											1969392
Os4530.POR.1.pan0035188	-	-	-	OsAzu_01g0002630	OsARC_01g0002520	-	-	-	-	-	OsLiXu_01g0002620	-	-	OsKYG_01g0002580	-	-				1	1						1			1						1938648	1980431						1982659			1953474
Os4530.POR.1.pan1010021	Os01g0136502	-	-	-	-	-	-	-	-	-	-	-	-	-	-	-	1																1966504																1966504
Os4530.POR.1.pan0026455	-	-	-	-	-	OsN22_01G002640	OsNaBo_01g0002520	OsPr106_01g0002500	-	OsMH63_01G002500	-	-	-	-	-	-						1	1	1		1												2002057	1954161	1976041		1960161
Os4530.POR.1.pan0000925	Os01g0137125	-	-	-	-	-	-	-	OsZS97_01G002580	OsMH63_01G002710	-	OsGoSa_01g0002650	-	-	OsIR64_01g0002550,OsIR64_01g0002560	-	1								1	1		1			1		1988797								1955771	2044750		1958173			1923309		1988797
Os4530.POR.1.pan1010022	Os01g0136850	-	-	-	-	-	-	-	-	-	-	-	-	-	-	-	1																1977659																1977659
Os4530.POR.1.pan0035187	OsNip_01G002650	-	-	OsAzu_01g0002620	OsARC_01g0002510	OsN22_01G002730	-	-	-	-	-	-	-	-	-	-	1			1	1	1											2006152			1930012	1971796	2058074											2006152
Os4530.POR.1.pan0026458	-	-	-	-	-	-	-	OsPr106_01g0002580	OsZS97_01G002510	OsMH63_01G002620	-	-	-	-	-	-								1	1	1														2035136	1930281	2019256
Os4530.POR.1.pan1000394	-	-	-	-	-	-	-	-	-	OsMH63_01G002580	-	-	-	-	-	-										1																1994943
Os4530.POR.1.pan0000928	Os01g0137300	OsCMeo_01g0002670	OsKeNa_01g0002570	OsAzu_01g0002600	OsARC_01g0002490	OsN22_01G002710	-	OsPr106_01g0002630	OsZS97_01G002540,OsZS97_01G002590	OsMH63_01G002720	OsLiXu_01g0002670	-	OsLaMu_01g0002570	OsKYG_01g0002610	-	OsLima_01g0002450	1	1	1	1	1	1		1	1	1	1		1	1		1	2000724	2099614	1966037	1927082	1968865	2055143		2072208	1939895	2057842	2005436		1967950	1976110		1901491	2000724
Os4530.POR.1.pan0035189	Os01g0137700	-	-	OsAzu_01g0002650	OsARC_01g0002540	OsN22_01G002760	-	-	-	-	OsLiXu_01g0002700	OsGoSa_01g0002660	-	-	OsIR64_01g0002570	-	1			1	1	1					1	1			1		2023879			1947773	1989524	2075800					2025540	1973040			1938176		2023879
Os4530.POR.1.pan1000401	-	-	-	-	-	-	-	-	-	-	OsLiXu_01g0002650	-	-	-	-	-											1																1996456
Os4530.POR.1.pan1000395	-	-	-	-	-	-	-	-	-	OsMH63_01G002600	-	-	-	-	-	-										1																1999513
Os4530.POR.1.pan0026460	-	-	-	-	-	-	-	-	OsZS97_01G002570	OsMH63_01G002700	-	-	-	-	-	-									1	1															1955488	2044467
Os4530.POR.1.pan1000400	-	-	-	-	-	-	-	-	-	-	OsLiXu_01g0002660	-	-	-	-	-											1																2001306
Os4530.POR.1.pan1000393	-	-	-	-	-	-	-	-	-	OsMH63_01G002610	-	-	-	-	-	-										1																2004505
Os4530.POR.1.pan1000397	-	-	-	-	-	-	-	OsPr106_01g0002550	-	-	-	-	-	-	-	-								1																2010902
Os4530.POR.1.pan1000391	Os01g0137500	-	-	-	-	-	-	-	-	-	-	-	-	-	-	-	1																2014791																2014791
Os4530.POR.1.pan0000929	Os01g0137550	-	-	-	-	-	-	-	OsZS97_01G002600	OsMH63_01G002730	-	-	-	-	-	-	1								1	1							2015899								1972267	2061248							2015899
Os4530.POR.1.pan0000930	OsNip_01G002670,Os01g0137950,Os01g0138400	OsCMeo_01g0002630,OsCMeo_01g0002680	OsKeNa_01g0002580,OsKeNa_01g0002590	OsAzu_01g0002640,OsAzu_01g0002660,OsAzu_01g0002670	OsARC_01g0002530,OsARC_01g0002550,OsARC_01g0002560	OsN22_01G002750,OsN22_01G002770,OsN22_01G002780	OsNaBo_01g0002590,OsNaBo_01g0002600,OsNaBo_01g0002610,OsNaBo_01g0002620	OsPr106_01g0002640,OsPr106_01g0002650	OsZS97_01G002610,OsZS97_01G002620	OsMH63_01G002740,OsMH63_01G002750	OsLiXu_01g0002680,OsLiXu_01g0002690,OsLiXu_01g0002710	OsGoSa_01g0002670,OsGoSa_01g0002680	OsLaMu_01g0002580,OsLaMu_01g0002590,OsLaMu_01g0002600	OsKYG_01g0002620,OsKYG_01g0002630,OsKYG_01g0002640	OsIR64_01g0002580,OsIR64_01g0002590	OsLima_01g0002470,OsLima_01g0002480	1	1	1	1	1	1	1	1	1	1	1	1	1	1	1	1	2021415	2044334	2016968	1945298	1987060	2073336	2015804	2124619	2019791	2108741	2013003	1988291	2018847	1983821	1953433	1955872	2021415
Os4530.POR.1.pan1000402	-	-	-	-	-	-	-	-	-	OsMH63_01G002650	-	-	-	-	-	-										1																2028872
Os4530.POR.1.pan1006419	-	-	-	-	-	-	-	-	-	OsMH63_01G002660	-	-	-	-	-	-										1																2033165
Os4530.POR.1.pan1005444	-	-	-	-	-	-	-	-	-	OsMH63_01G002680	-	-	-	-	-	-										1																2041120
Os4530.POR.1.pan1010023	Os01g0138000	-	-	-	-	-	-	-	-	-	-	-	-	-	-	-	1																2042088																2042088
Os4530.POR.1.pan0000932	Os01g0138500	OsCMeo_01g0002700	OsKeNa_01g0002610	OsAzu_01g0002680	OsARC_01g0002570	OsN22_01G002790	OsNaBo_01g0002630	OsPr106_01g0002670	OsZS97_01G002640	OsMH63_01G002760	OsLiXu_01g0002720	OsGoSa_01g0002690	OsLaMu_01g0002610	OsKYG_01g0002650	OsIR64_01g0002600	OsLima_01g0002490	1	1	1	1	1	1	1	1	1	1	1	1	1	1	1	1	2059309	2160149	2043664	1982956	2024979	2111255	2041595	2151293	2046487	2135416	2049746	2011559	2045547	2020596	1976699	1979050	2059309
Os4530.POR.1.pan1010024	Os01g0138451	-	-	-	-	-	-	-	-	-	-	-	-	-	-	-	1																2053618																2053618
Os4530.POR.1.pan0000933	Os01g0138600	OsCMeo_01g0002710	OsKeNa_01g0002620	OsAzu_01g0002690	OsARC_01g0002580	OsN22_01G002800	OsNaBo_01g0002640	OsPr106_01g0002680	OsZS97_01G002650	OsMH63_01G002770	OsLiXu_01g0002730	OsGoSa_01g0002700	OsLaMu_01g0002620	OsKYG_01g0002660	OsIR64_01g0002610	OsLima_01g0002500	1	1	1	1	1	1	1	1	1	1	1	1	1	1	1	1	2063612	2164451	2047962	1987260	2029282	2115557	2045896	2155592	2050744	2139671	2053979	2015858	2049846	2024833	1980996	1983350	2063612
Os4530.POR.1.pan1005445	-	-	-	-	-	-	-	OsPr106_01g0002620	-	-	-	-	-	-	-	-								1																2057561
Os4530.POR.1.pan0000934	Os01g0138800	OsCMeo_01g0002720	OsKeNa_01g0002630	OsAzu_01g0002700	OsARC_01g0002590	OsN22_01G002810	OsNaBo_01g0002650	OsPr106_01g0002690	OsZS97_01G002660	OsMH63_01G002780	OsLiXu_01g0002740	OsGoSa_01g0002710	OsLaMu_01g0002630	OsKYG_01g0002670	OsIR64_01g0002620	OsLima_01g0002510	1	1	1	1	1	1	1	1	1	1	1	1	1	1	1	1	2071830	2172986	2056192	1995482	2037513	2123775	2054123	2163822	2059019	2147934	2062153	2024092	2058064	2032995	1989219	1991578	2071830
Os4530.POR.1.pan0000935	Os01g0138900	OsCMeo_01g0002730	OsKeNa_01g0002640	OsAzu_01g0002710	OsARC_01g0002600	OsN22_01G002820	OsNaBo_01g0002660	OsPr106_01g0002700	OsZS97_01G002670	OsMH63_01G002790	OsLiXu_01g0002750	OsGoSa_01g0002720	OsLaMu_01g0002640	OsKYG_01g0002680	OsIR64_01g0002630	OsLima_01g0002520	1	1	1	1	1	1	1	1	1	1	1	1	1	1	1	1	2074753	2175933	2059127	1998430	2040441	2126736	2057067	2166757	2061954	2150881	2065098	2027018	2061012	2035933	1992147	1994493	2074753
Os4530.POR.1.pan1010025	LOC_Os01g04610	-	-	-	-	-	-	-	-	-	-	-	-	-	-	-	1																2068588																2068588
Os4530.POR.1.pan0000936	Os01g0139000	OsCMeo_01g0002740	OsKeNa_01g0002650	OsAzu_01g0002720	OsARC_01g0002610	OsN22_01G002830	OsNaBo_01g0002670	OsPr106_01g0002710	OsZS97_01G002680	OsMH63_01G002800	OsLiXu_01g0002760	OsGoSa_01g0002730	OsLaMu_01g0002650	OsKYG_01g0002690	OsIR64_01g0002640	OsLima_01g0002530	1	1	1	1	1	1	1	1	1	1	1	1	1	1	1	1	2080086	2181245	2064424	2003728	2045760	2132034	2062366	2172053	2067148	2155997	2070490	2032335	2066311	2041345	1997465	1999810	2080086
Os4530.POR.1.pan0000937	Os01g0139200	OsCMeo_01g0002750	OsKeNa_01g0002660	OsAzu_01g0002730	OsARC_01g0002620	OsN22_01G002840	OsNaBo_01g0002680	OsPr106_01g0002720	OsZS97_01G002690	OsMH63_01G002810	OsLiXu_01g0002770	OsGoSa_01g0002740	OsLaMu_01g0002660	OsKYG_01g0002700	OsIR64_01g0002650	OsLima_01g0002540	1	1	1	1	1	1	1	1	1	1	1	1	1	1	1	1	2083681	2184856	2068030	2007318	2049352	2135624	2066359	2175660	2070857	2159784	2074097	2036328	2069900	2044952	2001459	2003416	2083681
Os4530.POR.1.pan0000931	Os01g0138232	OsCMeo_01g0002690	OsKeNa_01g0002600	-	-	-	-	OsPr106_01g0002660	OsZS97_01G002630	-	-	-	-	-	-	-	1	1	1					1	1								2046146	2152025	2031984					2139612	2034806								2046146
Os4530.POR.1.pan0000938	Os01g0139600	OsCMeo_01g0002760	OsKeNa_01g0002670	OsAzu_01g0002740	OsARC_01g0002630	OsN22_01G002850	OsNaBo_01g0002690	OsPr106_01g0002730	OsZS97_01G002700	OsMH63_01G002820	OsLiXu_01g0002780	OsGoSa_01g0002750	OsLaMu_01g0002670	OsKYG_01g0002710	OsIR64_01g0002660	OsLima_01g0002550	1	1	1	1	1	1	1	1	1	1	1	1	1	1	1	1	2097192	2198624	2081618	2020813	2062864	2149233	2082574	2189248	2084354	2173372	2087607	2052544	2083396	2058554	2017675	2017004	2097192
Os4530.POR.1.pan0000939	Os01g0139700	OsCMeo_01g0002780,OsCMeo_01g0002790	OsKeNa_01g0002680	OsAzu_01g0002750	OsARC_01g0002640	OsN22_01G002860	OsNaBo_01g0002700	OsPr106_01g0002740	OsZS97_01G002710	OsMH63_01G002830	OsLiXu_01g0002790	OsGoSa_01g0002760	OsLaMu_01g0002680	OsKYG_01g0002720	OsIR64_01g0002670	OsLima_01g0002560	1	1	1	1	1	1	1	1	1	1	1	1	1	1	1	1	2101475	2203383	2086205	2025500	2067551	2153821	2087247	2194101	2089033	2178225	2092713	2057217	2088082	2063150	2022782	2021857	2101475
Os4530.POR.1.pan1010026	LOC_Os01g04680	-	-	-	-	-	-	-	-	-	-	-	-	-	-	-	1																2105191																2105191
Os4530.POR.1.pan0000940	Os01g0139900	OsCMeo_01g0002800	OsKeNa_01g0002690	OsAzu_01g0002760	OsARC_01g0002650	OsN22_01G002870	OsNaBo_01g0002710	OsPr106_01g0002750	OsZS97_01G002720	OsMH63_01G002840	OsLiXu_01g0002800	OsGoSa_01g0002770	OsLaMu_01g0002690	OsKYG_01g0002730	OsIR64_01g0002680	OsLima_01g0002570	1	1	1	1	1	1	1	1	1	1	1	1	1	1	1	1	2108947	2220160	2093002	2032590	2094348	2160717	2094045	2200909	2096085	2185033	2105911	2064014	2095173	2076352	2029146	2028656	2108947
Os4530.POR.1.pan1010027	LOC_Os01g04699	-	-	-	-	-	-	-	-	-	-	-	-	-	-	-	1																2111026																2111026
Os4530.POR.1.pan0000941	Os01g0140100	OsCMeo_01g0002810	OsKeNa_01g0002700	OsAzu_01g0002770	OsARC_01g0002660	OsN22_01G002880	OsNaBo_01g0002720	OsPr106_01g0002760	OsZS97_01G002730	OsMH63_01G002850	OsLiXu_01g0002810	OsGoSa_01g0002780	OsLaMu_01g0002700	OsKYG_01g0002740	OsIR64_01g0002690	OsLima_01g0002580	1	1	1	1	1	1	1	1	1	1	1	1	1	1	1	1	2120381	2233111	2104544	2044132	2105476	2170663	2105675	2212349	2107562	2196473	2117308	2075643	2106713	2088166	2040776	2040096	2120381
Os4530.POR.1.pan0000942	Os01g0140400	OsCMeo_01g0002820	OsKeNa_01g0002710	OsAzu_01g0002780	OsARC_01g0002670	OsN22_01G002890	OsNaBo_01g0002730	OsPr106_01g0002770	OsZS97_01G002740	OsMH63_01G002860	OsLiXu_01g0002820	OsGoSa_01g0002790	OsLaMu_01g0002710	OsKYG_01g0002750	OsIR64_01g0002700	OsLima_01g0002590	1	1	1	1	1	1	1	1	1	1	1	1	1	1	1	1	2130798	2244228	2115530	2055119	2115944	2181347	2116176	2220507	2118070	2204632	2131830	2086146	2119398	2102727	2051279	2048254	2130798
Os4530.POR.1.pan0000943	Os01g0140500	OsCMeo_01g0002830	OsKeNa_01g0002720	OsAzu_01g0002790	OsARC_01g0002680	OsN22_01G002900	OsNaBo_01g0002740	OsPr106_01g0002780	OsZS97_01G002750	OsMH63_01G002870	OsLiXu_01g0002830	OsGoSa_01g0002800	OsLaMu_01g0002720	OsKYG_01g0002760	OsIR64_01g0002710	OsLima_01g0002600	1	1	1	1	1	1	1	1	1	1	1	1	1	1	1	1	2137763	2250958	2122258	2061849	2122713	2188024	2122943	2226937	2124836	2211062	2138566	2092913	2126160	2109458	2058046	2054687	2137763
Os4530.POR.1.pan1010028	LOC_Os01g04740	-	-	-	-	-	-	-	-	-	-	-	-	-	-	-	1																2140865																2140865
Os4530.POR.1.pan0000944	Os01g0140700	OsCMeo_01g0002850	OsKeNa_01g0002730	OsAzu_01g0002810	OsARC_01g0002690	OsN22_01G002910	OsNaBo_01g0002750	OsPr106_01g0002790	OsZS97_01G002760	OsMH63_01G002880	OsLiXu_01g0002850	OsGoSa_01g0002810	OsLaMu_01g0002730	OsKYG_01g0002780	OsIR64_01g0002720	OsLima_01g0002610	1	1	1	1	1	1	1	1	1	1	1	1	1	1	1	1	2154326	2278554	2136765	2089444	2139227	2211811	2139940	2254539	2141301	2238665	2179646	2109905	2142125	2150565	2075007	2082269	2154326
Os4530.POR.1.pan1010029	OsNip_01G002850	-	-	-	-	-	-	-	-	-	-	-	-	-	-	-	1																2162723																2162723
Os4530.POR.1.pan0038834	-	OsCMeo_01g0002840	-	OsAzu_01g0002800	-	-	OsNaBo_11g0023390	-	-	-	OsLiXu_01g0002840	-	-	OsKYG_01g0002770	OsIR64_03g0041280	-		1		1			11				1			1	3			2272816		2083706							2170677			2141673
Os4530.POR.1.pan1010030	LOC_Os01g04770	-	-	-	-	-	-	-	-	-	-	-	-	-	-	-	1																2181346																2181346
Os4530.POR.1.pan1010031	LOC_Os01g04780	-	-	-	-	-	-	-	-	-	-	-	-	-	-	-	1																2182765																2182765
Os4530.POR.1.pan0000945	Os01g0141000	OsCMeo_01g0002860	OsKeNa_01g0002740	OsAzu_01g0002820	OsARC_01g0002700	OsN22_01G002920	OsNaBo_01g0002760	OsPr106_01g0002800	OsZS97_01G002770	OsMH63_01G002890	OsLiXu_01g0002860	OsGoSa_01g0002820	OsLaMu_01g0002740	OsKYG_01g0002790	OsIR64_01g0002730	OsLima_01g0002620	1	1	1	1	1	1	1	1	1	1	1	1	1	1	1	1	2202264	2306991	2185832	2117871	2187085	2240619	2168123	2282251	2189324	2266375	2207953	2137157	2169419	2178740	2102249	2110393	2202264
Os4530.POR.1.pan1010032	LOC_Os01g04790	-	-	-	-	-	-	-	-	-	-	-	-	-	-	-	1																2195975																2195975
Os4530.POR.1.pan1032734	-	OsCMeo_01g0002770	-	-	-	-	-	-	-	-	-	-	-	-	-	-		1																2201941
Os4530.POR.1.pan0000946	Os01g0141100	OsCMeo_01g0002870	OsKeNa_01g0002750	OsAzu_01g0002830	OsARC_01g0002710	OsN22_01G002930	OsNaBo_01g0002770	OsPr106_01g0002810	OsZS97_01G002780	OsMH63_01G002900	OsLiXu_01g0002870	OsGoSa_01g0002830	OsLaMu_01g0002750	OsKYG_01g0002800	OsIR64_01g0002740	OsLima_01g0002630	1	1	1	1	1	1	1	1	1	1	1	1	1	1	1	1	2214478	2320156	2199199	2131061	2200455	2266726	2194168	2295458	2202674	2279403	2221270	2150551	2182789	2191952	2115765	2123544	2214478
Os4530.POR.1.pan0000003	LOC_Os01g04830	OsCMeo_01g0002880	OsKeNa_01g0002760	OsAzu_01g0002840	-	OsN22_01G002940	OsNaBo_01g0002780	OsPr106_01g0002820	-	OsMH63_01G002910	OsLiXu_01g0002880	OsGoSa_01g0002840	OsLaMu_01g0002760	OsKYG_01g0002810	OsIR64_01g0002750	OsLima_01g0002640	1	1	1	1		1	1	1		1	1	1	1	1	1	1	2224683	2329273	2208335	2140178		2277198	2204683	2304595		2288703	2230304	2159788	2191888	2201088	2124866	2132673	2224683
Os4530.POR.1.pan1010033	Os01g0141150	-	-	-	-	-	-	-	-	-	-	-	-	-	-	-	1																2216130																2216130
Os4530.POR.1.pan0000947	Os01g0141300	OsCMeo_01g0002890	OsKeNa_01g0002770	OsAzu_01g0002850	OsARC_01g0002720	OsN22_01G002950	OsNaBo_01g0002790	OsPr106_01g0002830	OsZS97_01G002790	OsMH63_01G002920	OsLiXu_01g0002900	OsGoSa_01g0002850	OsLaMu_01g0002770	OsKYG_01g0002820	OsIR64_01g0002760	OsLima_01g0002650	1	1	1	1	1	1	1	1	1	1	1	1	1	1	1	1	2226000	2330588	2209630	2141493	2210869	2278513	2205998	2305891	2213088	2290018	2232243	2161084	2193439	2202384	2126417	2138053	2226000
Os4530.POR.1.pan1010034	Os01g0141450	-	-	-	-	-	-	-	-	-	-	-	-	-	-	-	1																2226816																2226816
Os4530.POR.1.pan1034869	-	-	-	-	-	-	-	-	-	-	OsLiXu_01g0002890	-	-	-	-	-											1																2230465
Os4530.POR.1.pan1010035	LOC_Os01g04850	-	-	-	-	-	-	-	-	-	-	-	-	-	-	-	1																2233636																2233636
Os4530.POR.1.pan0026461	-	OsCMeo_01g0002900	OsKeNa_01g0002780	OsAzu_01g0002860	-	OsN22_01G002960	OsNaBo_01g0002800	OsPr106_01g0002840	OsZS97_01G002800	OsMH63_01G002930	OsLiXu_01g0002910	OsGoSa_01g0002860	-	OsKYG_01g0002830	-	OsLima_01g0002660		1	1	1		1	1	1	1	1	1	1		1		1		2339394	2218436	2150299		2291568	2219047	2314705	2221895	2298832	2243379	2169890		2211190		2149745
Os4530.POR.1.pan0000948	Os01g0141600	OsCMeo_01g0002910	OsKeNa_01g0002790	OsAzu_01g0002870	OsARC_01g0002730	OsN22_01G002970	OsNaBo_01g0002810	OsPr106_01g0002850	OsZS97_01G002810	OsMH63_01G002940	OsLiXu_01g0002920	OsGoSa_01g0002870	OsLaMu_01g0002780	OsKYG_01g0002840	OsIR64_01g0002770	OsLima_01g0002670	1	1	1	1	1	1	1	1	1	1	1	1	1	1	1	1	2245732	2350707	2229749	2161570	2230720	2307545	2235022	2326017	2233208	2310144	2254685	2181207	2205595	2222504	2144025	2161070	2245732
Os4530.POR.1.pan0000949	Os01g0141700	OsCMeo_01g0002920	OsKeNa_01g0002800	OsAzu_01g0002880	OsARC_01g0002740	OsN22_01G002980	OsNaBo_01g0002820	OsPr106_01g0002860	OsZS97_01G002820	OsMH63_01G002950	OsLiXu_01g0002930	OsGoSa_01g0002880	OsLaMu_01g0002790	OsKYG_01g0002850	OsIR64_01g0002780	OsLima_01g0002680	1	1	1	1	1	1	1	1	1	1	1	1	1	1	1	1	2250820	2355705	2234729	2166540	2235808	2312522	2240003	2331008	2238163	2315124	2259583	2186187	2210666	2227503	2149096	2166050	2250820
Os4530.POR.1.pan0000950	Os01g0141900	OsCMeo_01g0002930	OsKeNa_01g0002810	OsAzu_01g0002890	OsARC_01g0002750	OsN22_01G002990	OsNaBo_01g0002830	OsPr106_01g0002870	OsZS97_01G002830	OsMH63_01G002960	OsLiXu_01g0002940	OsGoSa_01g0002890	OsLaMu_01g0002800	OsKYG_01g0002860	OsIR64_01g0002790	OsLima_01g0002690	1	1	1	1	1	1	1	1	1	1	1	1	1	1	1	1	2261455	2366311	2245328	2177218	2246489	2323346	2250834	2341599	2248787	2325728	2270158	2196817	2226810	2238095	2159757	2184621	2261455
Os4530.POR.1.pan0026462	OsNip_01G002920	OsCMeo_01g0002940	OsKeNa_01g0002820	OsAzu_01g0002900	OsARC_01g0002760	OsN22_01G003000	OsNaBo_01g0002840	OsPr106_01g0002880	OsZS97_01G002840	OsMH63_01G002970	OsLiXu_01g0002950	OsGoSa_01g0002900	OsLaMu_01g0002810	OsKYG_01g0002870	OsIR64_01g0002800	OsLima_01g0002700	1	1	1	1	1	1	1	1	1	1	1	1	1	1	1	1	2264304	2369068	2248115	2180005	2249292	2326115	2253603	2344386	2251574	2328515	2272915	2199574	2229579	2240882	2162514	2187378	2264304
Os4530.POR.1.pan0000951	Os01g0142100	OsCMeo_01g0002950	OsKeNa_01g0002830	OsAzu_01g0002910	OsARC_01g0002770	OsN22_01G003010	OsNaBo_01g0002850	OsPr106_01g0002890	OsZS97_01G002850	OsMH63_01G002980	OsLiXu_01g0002960	OsGoSa_01g0002910	OsLaMu_01g0002820	OsKYG_01g0002880	OsIR64_01g0002810	OsLima_01g0002710	1	1	1	1	1	1	1	1	1	1	1	1	1	1	1	1	2265477	2370267	2249314	2181983	2251269	2328093	2255581	2346364	2253552	2329714	2274893	2200773	2231557	2242081	2163713	2189356	2265477
Os4530.POR.1.pan0000952	Os01g0142200	OsCMeo_01g0002960	OsKeNa_01g0002840	OsAzu_01g0002920	OsARC_01g0002780	OsN22_01G003020	OsNaBo_01g0002860	OsPr106_01g0002900	OsZS97_01G002860	OsMH63_01G002990	OsLiXu_01g0002970	OsGoSa_01g0002920	OsLaMu_01g0002830	OsKYG_01g0002890	OsIR64_01g0002820	OsLima_01g0002720	1	1	1	1	1	1	1	1	1	1	1	1	1	1	1	1	2271163	2375926	2254967	2186860	2256151	2332974	2260463	2351245	2258362	2335373	2279773	2206433	2236435	2247740	2169372	2194235	2271163
Os4530.POR.1.pan0000953	Os01g0142300	OsCMeo_01g0002970	OsKeNa_01g0002850	OsAzu_01g0002930	OsARC_01g0002790	OsN22_01G003030	OsNaBo_01g0002870	OsPr106_01g0002910	OsZS97_01G002870	OsMH63_01G003000	OsLiXu_01g0002980	OsGoSa_01g0002930	OsLaMu_01g0002840	OsKYG_01g0002900	OsIR64_01g0002830	OsLima_01g0002730	1	1	1	1	1	1	1	1	1	1	1	1	1	1	1	1	2275067	2379809	2258853	2191136	2260070	2336883	2264373	2355130	2262318	2339259	2283659	2210319	2240335	2251626	2173257	2198146	2275067
Os4530.POR.1.pan0000954	Os01g0142500	OsCMeo_01g0002980	OsKeNa_01g0002860	OsAzu_01g0002940	OsARC_01g0002800	OsN22_01G003040	OsNaBo_01g0002880	OsPr106_01g0002920	OsZS97_01G002880	OsMH63_01G003010	OsLiXu_01g0002990	OsGoSa_01g0002940	OsLaMu_01g0002850	OsKYG_01g0002910	OsIR64_01g0002840	OsLima_01g0002740	1	1	1	1	1	1	1	1	1	1	1	1	1	1	1	1	2281534	2386486	2265530	2197818	2266902	2343717	2271836	2361807	2268995	2345936	2290336	2217620	2247636	2258303	2179934	2204984	2281534
Os4530.POR.1.pan0000955	Os01g0142800	OsCMeo_01g0002990	OsKeNa_01g0002870	OsAzu_01g0002950	OsARC_01g0002810	OsN22_01G003050	OsNaBo_01g0002890	OsPr106_01g0002930	OsZS97_01G002890	OsMH63_01G003020	OsLiXu_01g0003000	OsGoSa_01g0002950	OsLaMu_01g0002860	OsKYG_01g0002920	OsIR64_01g0002850	OsLima_01g0002750	1	1	1	1	1	1	1	1	1	1	1	1	1	1	1	1	2292111	2396883	2275932	2210518	2277241	2354141	2283866	2372205	2279179	2356180	2300733	2227392	2259666	2268700	2190115	2217670	2292111
Os4530.POR.1.pan1010036	Os01g0142875	-	-	-	-	-	-	-	-	-	-	-	-	-	-	-	1																2296049																2296049
Os4530.POR.1.pan1010037	LOC_Os01g04960	-	-	-	-	-	-	-	-	-	-	-	-	-	-	-	1																2299737																2299737
Os4530.POR.1.pan1034199	-	-	-	-	-	-	-	-	OsZS97_01G002900	-	-	-	-	-	-	-									1																2325783
Os4530.POR.1.pan1010038	LOC_Os01g04970	-	-	-	-	-	-	-	-	-	-	-	-	-	-	-	1																2328624																2328624
Os4530.POR.1.pan0035190	-	OsCMeo_01g0003030	OsKeNa_01g0002910	OsAzu_01g0003000	OsARC_01g0002860	-	-	-	-	-	OsLiXu_01g0003040	OsGoSa_01g0002990	OsLaMu_01g0002900	OsKYG_01g0002960	OsIR64_01g0002900	OsLima_01g0002800		1	1	1	1						1	1	1	1	1	1		2469347	2348597	2284213	2349514						2371765	2299835	2327260	2341151	2269355	2294591
Os4530.POR.1.pan1010039	Os01g0142950	-	-	-	-	-	-	-	-	-	-	-	-	-	-	-	1																2338166																2338166
Os4530.POR.1.pan0000956	Os01g0143100	OsCMeo_01g0003000	OsKeNa_01g0002880	OsAzu_01g0002960	OsARC_01g0002820	OsN22_01G003060	OsNaBo_01g0002900	OsPr106_01g0002940	OsZS97_01G002910	OsMH63_01G003030	OsLiXu_01g0003010	OsGoSa_01g0002960	OsLaMu_01g0002870	OsKYG_01g0002930	OsIR64_01g0002860	OsLima_01g0002760	1	1	1	1	1	1	1	1	1	1	1	1	1	1	1	1	2349919	2456834	2336163	2270350	2329365	2410740	2343192	2428534	2335991	2412502	2359335	2287400	2315669	2328637	2246581	2271758	2349919
Os4530.POR.1.pan0026463	OsNip_01G002990	OsCMeo_01g0003010	OsKeNa_01g0002890	OsAzu_01g0002970	OsARC_01g0002830	OsN22_01G003070	OsNaBo_01g0002910	OsPr106_01g0002950	OsZS97_01G002920,OsZS97_01G002930	OsMH63_01G003040	OsLiXu_01g0003020	OsGoSa_01g0002970	OsLaMu_01g0002880	OsKYG_01g0002940	OsIR64_01g0002870	OsLima_01g0002770	1	1	1	1	1	1	1	1	1	1	1	1	1	1	1	1	2356183	2463981	2343233	2276613	2335554	2417004	2349378	2434717	2348248	2418846	2366401	2294469	2321844	2335785	2252841	2277941	2356183
Os4530.POR.1.pan0000957	Os01g0143300	OsCMeo_01g0003020	OsKeNa_01g0002900	OsAzu_01g0002980	OsARC_01g0002840	OsN22_01G003080,OsN22_01G003090	OsNaBo_01g0002920,OsNaBo_01g0002930	OsPr106_01g0002960	OsZS97_01G002940	OsMH63_01G003050,OsMH63_01G003060	OsLiXu_01g0003030	OsGoSa_01g0002980	OsLaMu_01g0002890	OsKYG_01g0002950	OsIR64_01g0002880	OsLima_01g0002780	1	1	1	1	1	1	1	1	1	1	1	1	1	1	1	1	2357769	2465396	2344648	2278052	2337222	2418472	2350831	2435969	2349535	2420156	2367836	2295884	2323283	2337200	2254021	2279251	2357769
Os4530.POR.1.pan0000958	Os01g0143400	-	-	OsAzu_01g0002990	OsARC_01g0002850	OsN22_01G003100	OsNaBo_01g0002940	OsPr106_01g0002970,OsPr106_01g0002980	OsZS97_01G002950	OsMH63_01G003070	-	-	-	-	OsIR64_01g0002890	OsLima_01g0002790	1			1	1	1	1	1	1	1					1	1	2361799			2282029	2341172	2426959	2359335	2439989	2357976	2435493					2257982	2283213	2361799
Os4530.POR.1.pan1010040	Os01g0143350	-	-	-	-	-	-	-	-	-	-	-	-	-	-	-	1																2358098																2358098
Os4530.POR.1.pan0000959	Os01g0143700	OsCMeo_01g0003040	OsKeNa_01g0002920	OsAzu_01g0003010	OsARC_01g0002870	-	-	OsPr106_01g0002990	OsZS97_01G002960	OsMH63_01G003080	OsLiXu_01g0003050	OsGoSa_01g0003000	OsLaMu_01g0002910	-	OsIR64_01g0002910	OsLima_01g0002810	1	1	1	1	1			1	1	1	1	1	1		1	1	2372313	2477989	2356939	2290497	2354378			2454456	2361419	2438586	2380409	2308477	2332074		2272448	2297684	2372313
Os4530.POR.1.pan1010041	LOC_Os01g05030	-	-	-	-	-	-	-	-	-	-	-	-	-	-	-	1																2364720																2364720
Os4530.POR.1.pan0035191	-	-	OsKeNa_01g0003020,OsKeNa_01g0003030,OsKeNa_01g0003040	OsAzu_01g0003110	OsARC_01g0002980	-	-	-	-	-	OsLiXu_01g0003160	OsGoSa_01g0003100,OsGoSa_01g0003110,OsGoSa_01g0003120	OsLaMu_01g0003010,OsLaMu_01g0003020,OsLaMu_01g0003030,OsLaMu_01g0003060	-	OsIR64_01g0003020,OsIR64_01g0003060,OsIR64_01g0003070	OsLima_01g0002900,OsLima_01g0002940,OsLima_01g0002950			1	1	1						1	1	1		1	1			2396651	2329889	2403827						2424503	2352645	2374631		2314150	2339383
Os4530.POR.1.pan0000960	Os01g0143800	OsCMeo_01g0003050	OsKeNa_01g0002930	OsAzu_01g0003020	OsARC_01g0002880	OsN22_01G003110	OsNaBo_01g0002950	OsPr106_01g0003000	OsZS97_01G002970	OsMH63_01G003090	OsLiXu_01g0003060	OsGoSa_01g0003010	OsLaMu_01g0002920	OsKYG_01g0002970	OsIR64_01g0002920	OsLima_01g0002820	1	1	1	1	1	1	1	1	1	1	1	1	1	1	1	1	2374472	2479914	2358844	2292402	2356537	2432458	2364834	2456626	2365309	2440756	2382089	2310378	2337031	2351059	2274618	2300134	2374472
Os4530.POR.1.pan1033909	-	-	-	-	OsARC_01g0002910	-	-	-	-	-	-	-	-	-	-	-					1																2367947
Os4530.POR.1.pan0000961	Os01g0143900	OsCMeo_01g0003060	OsKeNa_01g0002940	OsAzu_01g0003030	-	OsN22_01G003120	OsNaBo_01g0002960	OsPr106_01g0003010	OsZS97_01G002980	OsMH63_01G003100	OsLiXu_01g0003070	OsGoSa_01g0003020	OsLaMu_01g0002930	OsKYG_01g0002980	OsIR64_01g0002930	OsLima_01g0002830	1	1	1	1		1	1	1	1	1	1	1	1	1	1	1	2377322	2483043	2361998	2295557		2435599	2367975	2459782	2368086	2443531	2385453	2313517	2340160	2354209	2277774	2303010	2377322
Os4530.POR.1.pan0000962	Os01g0144000,Os01g0144100	OsCMeo_01g0003070,OsCMeo_01g0003080	OsKeNa_01g0002950	OsAzu_01g0003040,OsAzu_01g0003050	OsARC_01g0002890	OsN22_01G003130,OsN22_01G003140	OsNaBo_01g0002970,OsNaBo_01g0002980	OsPr106_01g0003020	OsZS97_01G002990	OsMH63_01G003110	OsLiXu_01g0003080,OsLiXu_01g0003090	OsGoSa_01g0003030,OsGoSa_01g0003040	OsLaMu_01g0002940,OsLaMu_01g0002950	OsKYG_01g0002990,OsKYG_01g0003000	OsIR64_01g0002940,OsIR64_01g0002950	OsLima_01g0002840	1	1	1	1	1	1	1	1	1	1	1	1	1	1	1	1	2378810	2484208	2363160	2296717	2360880	2436767	2369143	2460956	2369633	2445072	2386615	2314676	2341312	2355374	2278933	2304184	2378810
Os4530.POR.1.pan1010042	Os01g0143750	-	-	-	-	-	-	-	-	-	-	-	-	-	-	-	1																2372336																2372336
Os4530.POR.1.pan0000963	Os01g0144200	OsCMeo_01g0003090	OsKeNa_01g0002960	OsAzu_01g0003060	OsARC_01g0002900	OsN22_01G003150	OsNaBo_01g0002990	OsPr106_01g0003030	OsZS97_01G003000	OsMH63_01G003120	OsLiXu_01g0003100	OsGoSa_01g0003050	OsLaMu_01g0002960	OsKYG_01g0003010	OsIR64_01g0002960	OsLima_01g0002850	1	1	1	1	1	1	1	1	1	1	1	1	1	1	1	1	2386373	2491503	2370431	2303978	2367936	2444043	2376426	2467966	2376919	2452096	2393914	2321978	2348576	2362676	2285956	2311195	2386373
Os4530.POR.1.pan0000964	Os01g0144300	OsCMeo_01g0003100	OsKeNa_01g0002970	OsAzu_01g0003070	OsARC_01g0002920	OsN22_01G003160	OsNaBo_01g0003000	OsPr106_01g0003040	OsZS97_01G003010	OsMH63_01G003130	OsLiXu_01g0003110	OsGoSa_01g0003060	OsLaMu_01g0002970	OsKYG_01g0003020	OsIR64_01g0002970	OsLima_01g0002860	1	1	1	1	1	1	1	1	1	1	1	1	1	1	1	1	2388208	2493559	2372842	2306388	2379950	2446097	2378454	2470376	2378970	2454506	2396052	2324029	2350968	2364727	2288366	2313605	2388208
Os4530.POR.1.pan0000966	Os01g0144500	OsCMeo_01g0003110	OsKeNa_01g0002990	OsAzu_01g0003080	OsARC_01g0002950	OsN22_01G003180	OsNaBo_01g0003030	OsPr106_01g0003060	-	-	OsLiXu_01g0003130	OsGoSa_01g0003070	OsLaMu_01g0002980	OsKYG_01g0003030	OsIR64_01g0002990	OsLima_01g0002870	1	1	1	1	1	1	1	1			1	1	1	1	1	1	2400945	2504911	2385373	2318874	2392602	2458634	2390993	2482906			2405705	2333856	2363490	2376079	2300899	2326132	2400945
Os4530.POR.1.pan1033910	-	-	-	-	OsARC_01g0002940	-	-	-	-	-	-	-	-	-	-	-					1																2391226
Os4530.POR.1.pan0000967	Os01g0144600	OsCMeo_01g0003120	OsKeNa_01g0003000	OsAzu_01g0003090	OsARC_01g0002960	OsN22_01G003190	OsNaBo_01g0003040	OsPr106_01g0003070	OsZS97_01G003030	OsMH63_01G003160	OsLiXu_01g0003140	OsGoSa_01g0003080	OsLaMu_01g0002990	OsKYG_01g0003040	OsIR64_01g0003000	OsLima_01g0002880	1	1	1	1	1	1	1	1	1	1	1	1	1	1	1	1	2403270	2507402	2387744	2321233	2394971	2461005	2393364	2485277	2393073	2469409	2408382	2336533	2365859	2378701	2303270	2328460	2403270
Os4530.POR.1.pan0000965	Os01g0144340	-	OsKeNa_01g0002980	-	OsARC_01g0002930	-	OsNaBo_01g0003010	OsPr106_01g0003050	-	OsMH63_01G003140	OsLiXu_01g0003120	-	-	-	OsIR64_01g0002980	-	1		1		1		1	1		1	1				1		2391464		2378814		2386069		2381494	2476351		2462125	2403063				2294341		2391464
Os4530.POR.1.pan0000968	Os01g0144700	OsCMeo_01g0003130	OsKeNa_01g0003010	OsAzu_01g0003100	OsARC_01g0002970	OsN22_01G003200	OsNaBo_01g0003050	OsPr106_01g0003080	OsZS97_01G003040	OsMH63_01G003170	OsLiXu_01g0003150	OsGoSa_01g0003090	OsLaMu_01g0003000	OsKYG_01g0003050	OsIR64_01g0003010	OsLima_01g0002890	1	1	1	1	1	1	1	1	1	1	1	1	1	1	1	1	2406438	2510329	2390964	2324453	2398192	2464230	2396590	2488492	2395694	2472604	2411593	2339738	2369080	2381518	2306485	2331720	2406438
Os4530.POR.1.pan1006220	-	-	-	OsAzu_01g0003190	-	-	-	-	-	-	-	-	-	-	-	-				1																2409652
Os4530.POR.1.pan0042100	Os01g0144380	-	-	-	-	OsN22_01G003170	OsNaBo_01g0003020	-	-	-	-	-	-	-	-	-	1					1	1										2393480					2454510	2386867										2393480
Os4530.POR.1.pan0038835	OsNip_01G003150	-	-	OsAzu_01g0003130	-	-	-	-	-	-	OsLiXu_01g0003180	OsGoSa_01g0003140	-	-	-	-	1			1							1	1					2448716			2362769							2458832	2386976					2448716
Os4530.POR.1.pan1002425	-	-	-	OsAzu_01g0003210	-	-	-	-	-	-	-	-	-	-	-	-				1																2425672
Os4530.POR.1.pan1002423	-	-	-	OsAzu_01g0003220	-	-	-	-	-	-	-	-	-	-	-	-				1																2431005
Os4530.POR.1.pan0026464	-	-	OsKeNa_01g0003060,OsKeNa_01g0003070	-	-	-	-	OsPr106_01g0003110	-	OsMH63_01G003210	-	-	OsLaMu_01g0003050	-	OsIR64_01g0003040	OsLima_01g0002920			1					1		1			1		1	1			2426552					2528295		2512428			2404277		2346288	2371525
Os4530.POR.1.pan1002421	-	-	-	OsAzu_01g0003230	-	-	-	-	-	-	-	-	-	-	-	-				1																2434293
Os4530.POR.1.pan1008539	-	-	OsKeNa_01g0003090	-	-	-	-	-	-	-	-	-	-	-	-	-			1																2435554
Os4530.POR.1.pan0026465	-	-	OsKeNa_01g0003080	-	-	-	-	OsPr106_01g0003120	-	OsMH63_01G003220	-	-	-	-	OsIR64_01g0003050	OsLima_01g0002930			1					1		1					1	1			2430021					2531589		2515722					2349582	2374819
Os4530.POR.1.pan1010043	LOC_Os01g05200	-	-	-	-	-	-	-	-	-	-	-	-	-	-	-	1																2441246																2441246
Os4530.POR.1.pan0000970	Os01g0145200,Os01g0145600	OsCMeo_01g0003260,OsCMeo_01g0003270	OsKeNa_01g0003050	OsAzu_01g0003120,OsAzu_01g0003140	-	OsN22_01G003220,OsN22_01G003240	OsNaBo_01g0003070,OsNaBo_01g0003090	OsPr106_01g0003100	-	OsMH63_01G003200	OsLiXu_01g0003170,OsLiXu_01g0003190	OsGoSa_01g0003130,OsGoSa_01g0003150	OsLaMu_01g0003040	-	OsIR64_01g0003030	OsLima_01g0002910	1	1	1	1		1	1	1		1	1	1	1		1	1	2434793	2705141	2415675	2348833		2490013	2422379	2517446		2501579	2444908	2373052	2393589		2335441	2360678	2434793
Os4530.POR.1.pan0038836	OsNip_01G003170	-	-	OsAzu_01g0003150	-	OsN22_01G003250	OsNaBo_01g0003100	-	-	-	OsLiXu_01g0003200	OsGoSa_01g0003160	-	-	-	-	1			1		1	1				1	1					2457984			2376919		2513051	2445388				2468104	2396248					2457984
Os4530.POR.1.pan0038837	-	OsCMeo_01g0003150	-	OsAzu_01g0003160	-	OsN22_01G003260	OsNaBo_01g0003110	-	OsZS97_01G003060	-	OsLiXu_01g0003210	OsGoSa_01g0003170	-	OsKYG_01g0003070	-	-		1		1		1	1		1		1	1		1				2538301		2378366		2514672	2447010		2423717		2469555	2397870		2409474
Os4530.POR.1.pan0039919	-	OsCMeo_01g0003140	-	-	-	-	-	-	OsZS97_01G003050	-	-	-	-	OsKYG_01g0003060	-	-		1							1					1				2529185							2414597					2400353
Os4530.POR.1.pan0000969	Os01g0145000	-	-	-	-	OsN22_01G003210,OsN22_01G003230	OsNaBo_01g0003060,OsNaBo_01g0003080	OsPr106_01g0003090	-	OsMH63_01G003180,OsMH63_01G003190	-	-	-	-	-	-	1					1	1	1		1							2414271					2470146	2402507	2496156		2480288							2414271
Os4530.POR.1.pan0026468	OsNip_01G003180,Os01g0146200	OsCMeo_01g0003160	OsKeNa_01g0003100	OsAzu_01g0003170	OsARC_01g0002990	OsN22_01G003270	OsNaBo_01g0003120	OsPr106_01g0003150	OsZS97_01G003070	OsMH63_01G003250	OsLiXu_01g0003220	OsGoSa_01g0003180	OsLaMu_01g0003070	OsKYG_01g0003080	OsIR64_01g0003080	OsLima_01g0002960	1	1	1	1	1	1	1	1	1	1	1	1	1	1	1	1	2474556	2563781	2447524	2394648	2410245	2530137	2462474	2549340	2449199	2533484	2482661	2410813	2439257	2434957	2367288	2392627	2474556
Os4530.POR.1.pan1010044	LOC_Os01g05240	-	-	-	-	-	-	-	-	-	-	-	-	-	-	-	1																2465466																2465466
Os4530.POR.1.pan0040356	-	-	OsKeNa_01g0003190	-	-	OsN22_01G003300	OsNaBo_01g0003150	-	OsZS97_01G003090	-	OsLiXu_01g0003250	OsGoSa_01g0003210	OsLaMu_01g0003140	OsKYG_01g0003100	OsIR64_01g0003150	OsLima_01g0002990			1			1	1		1		1	1	1	1	1	1			2520781			2554824	2487164		2484256		2507029	2435195	2496287	2470100	2424434	2419027
Os4530.POR.1.pan1003257	OsNip_01G003200	-	-	-	-	-	-	-	-	-	-	-	-	-	-	-	1																2481818																2481818
Os4530.POR.1.pan1000403	Os01g0146101	-	-	-	-	-	-	-	-	-	-	-	-	-	-	-	1																2487343																2487343
Os4530.POR.1.pan0035194	OsNip_01G003250	OsCMeo_01g0003320,OsCMeo_01g0003330	OsKeNa_01g0003130,OsKeNa_01g0003140,OsKeNa_01g0003180	OsAzu_01g0003340,OsAzu_01g0003350	OsARC_01g0003020	-	-	-	-	-	OsLiXu_01g0003240	OsGoSa_01g0003200	OsLaMu_01g0003090,OsLaMu_01g0003130	OsKYG_01g0003090	OsIR64_01g0003100,OsIR64_01g0003140	OsLima_01g0002980	1	1	1	1	1						1	1	1	1	1	1	2529389	2779012	2470156	2609975	2433759						2495062	2423223	2465067	2459331	2393143	2407056	2529389
Os4530.POR.1.pan1010045	LOC_Os01g05300	-	-	-	-	-	-	-	-	-	-	-	-	-	-	-	1																2498269																2498269
Os4530.POR.1.pan0040357	-	-	OsKeNa_01g0003200	-	-	OsN22_01G003310	OsNaBo_01g0003160	-	OsZS97_01G003100	-	OsLiXu_01g0003260	OsGoSa_01g0003220	OsLaMu_01g0003150	OsKYG_01g0003110	OsIR64_01g0003160	OsLima_01g0003000			1			1	1		1		1	1	1	1	1	1			2532412			2566654	2498956		2496001		2537683	2466296	2513936	2481742	2442148	2450150
Os4530.POR.1.pan0000971	Os01g0147001	-	OsKeNa_01g0003170	-	OsARC_01g0003050	-	-	OsPr106_01g0003210	-	OsMH63_01G003320	-	-	OsLaMu_01g0003120	-	OsIR64_01g0003130	-	1		1		1			1		1			1		1		2550946		2505573		2454419			2578897		2563044			2481093		2409244		2550946
Os4530.POR.1.pan0026469	OsNip_01G003190	OsCMeo_01g0003250	-	OsAzu_01g0003270	-	OsN22_01G003280	OsNaBo_01g0003130	OsPr106_01g0003160	-	OsMH63_01G003260	OsLiXu_01g0003230	OsGoSa_01g0003190	-	-	-	OsLima_01g0002970	1	1		1		1	1	1		1	1	1				1	2478076	2698037		2528933		2533722	2466059	2554888		2539032	2486184	2414336				2398178	2478076
Os4530.POR.1.pan0040358	-	-	OsKeNa_01g0003210	-	-	OsN22_01G003320	OsNaBo_01g0003170	-	OsZS97_01G003110	-	OsLiXu_01g0003270	OsGoSa_01g0003230	OsLaMu_01g0003160	-	OsIR64_01g0003170	OsLima_01g0003010			1			1	1		1		1	1	1		1	1			2547576			2587509	2519799		2511165		2547046	2475659	2529099		2451729	2459513
Os4530.POR.1.pan0035192	OsNip_01G003230	OsCMeo_01g0003300	OsKeNa_01g0003110	OsAzu_01g0003320	OsARC_01g0003000	-	-	-	-	-	-	-	OsLaMu_01g0003080	-	OsIR64_01g0003090	-	1	1	1	1	1								1		1		2520384	2768433	2459489	2599344	2423120								2451145		2379168		2520384
Os4530.POR.1.pan1010046	LOC_Os01g05330	-	-	-	-	-	-	-	-	-	-	-	-	-	-	-	1																2514678																2514678
Os4530.POR.1.pan0026470	-	-	-	-	-	OsN22_01G003290	OsNaBo_01g0003140	OsPr106_01g0003170	OsZS97_01G003080	OsMH63_01G003280	-	-	-	-	-	-						1	1	1	1	1												2542816	2475156	2564155	2473577	2548299
Os4530.POR.1.pan0038838	-	OsCMeo_01g0003230	-	OsAzu_01g0003240	-	-	-	-	-	-	-	-	-	-	-	-		1		1														2608395		2439262
Os4530.POR.1.pan1033256	-	-	-	OsAzu_01g0003260	-	-	-	-	-	-	-	-	-	-	-	-				1																2525325
Os4530.POR.1.pan0026466	-	-	-	-	-	-	-	OsPr106_01g0003130	-	OsMH63_01G003230	-	-	-	-	-	-								1		1														2537210		2521343
Os4530.POR.1.pan0026467	-	-	-	-	-	-	-	OsPr106_01g0003140	-	OsMH63_01G003240	-	-	-	-	-	-								1		1														2540030		2524163
Os4530.POR.1.pan1000405	-	-	-	OsAzu_01g0003280	-	-	-	-	-	-	-	-	-	-	-	-				1																2536037
Os4530.POR.1.pan1000404	-	-	-	OsAzu_01g0003290	-	-	-	-	-	-	-	-	-	-	-	-				1																2536985
Os4530.POR.1.pan0026472	OsNip_01G003270	OsCMeo_01g0003340	OsKeNa_01g0003150	OsAzu_01g0003360	OsARC_01g0003030	-	-	OsPr106_01g0003190	-	OsMH63_01G003300	-	-	OsLaMu_01g0003100	-	OsIR64_01g0003110	-	1	1	1	1	1			1		1			1		1		2535825	2797427	2496365	2628302	2438487			2569544		2553693			2471727		2399803		2535825
Os4530.POR.1.pan0026474	-	-	OsKeNa_01g0003230	-	-	OsN22_01G003340	OsNaBo_01g0003190	OsPr106_01g0003240	OsZS97_01G003130	OsMH63_01G003350	-	-	OsLaMu_01g0003180	OsKYG_01g0003130	OsIR64_01g0003190	-			1			1	1	1	1	1			1	1	1				2561270			2600427	2532708	2600949	2525009	2585096			2542795	2505083	2465539
Os4530.POR.1.pan0000004	OsNip_01G003290,LOC_Os01g05390	OsCMeo_01g0003350	OsKeNa_01g0003160	OsAzu_01g0003370	OsARC_01g0003040	-	-	OsPr106_01g0003200	-	OsMH63_01G003310	-	-	OsLaMu_01g0003110	-	OsIR64_01g0003120	-	1	1	1	1	1			1		1			1		1		2547719	2804683	2502375	2635558	2445763			2575663		2559812			2477764		2405841		2547719
Os4530.POR.1.pan0026471	OsNip_01G003260	-	-	-	-	-	-	OsPr106_01g0003180	-	OsMH63_01G003290	-	-	-	-	-	-	1							1		1							2535264							2567871		2552020							2535264
Os4530.POR.1.pan0000972	Os01g0147200	OsCMeo_01g0003370	OsKeNa_01g0003220	OsAzu_01g0003390	OsARC_01g0003070	OsN22_01G003330	OsNaBo_01g0003180	OsPr106_01g0003230	OsZS97_01G003120	OsMH63_01G003340	OsLiXu_01g0003280	OsGoSa_01g0003240	OsLaMu_01g0003170	OsKYG_01g0003120	OsIR64_01g0003180	OsLima_01g0003020	1	1	1	1	1	1	1	1	1	1	1	1	1	1	1	1	2560858	2819153	2555663	2650028	2464330	2594783	2527061	2588804	2519260	2572903	2554274	2482889	2537160	2499465	2459912	2466741	2560858
Os4530.POR.1.pan0000973	Os01g0147300	OsCMeo_01g0003380	OsKeNa_01g0003240	OsAzu_01g0003400	OsARC_01g0003080	OsN22_01G003350	OsNaBo_01g0003200	OsPr106_01g0003250	OsZS97_01G003140	OsMH63_01G003360	OsLiXu_01g0003290	OsGoSa_01g0003250	OsLaMu_01g0003190	OsKYG_01g0003140	OsIR64_01g0003200	OsLima_01g0003030	1	1	1	1	1	1	1	1	1	1	1	1	1	1	1	1	2566551	2825019	2561379	2655894	2470295	2600536	2532817	2601007	2525118	2585352	2560009	2488625	2542904	2505342	2465651	2472479	2566551
Os4530.POR.1.pan0035193	Os01g0146600	OsCMeo_01g0003310	OsKeNa_01g0003120	OsAzu_01g0003330	OsARC_01g0003010	-	-	-	-	OsMH63_01G003270	-	-	-	-	-	-	1	1	1	1	1					1							2530890	2778982	2470126	2609945	2433729					2548176							2530890
Os4530.POR.1.pan0000974	Os01g0147400	OsCMeo_01g0003390	OsKeNa_01g0003250	OsAzu_01g0003410	OsARC_01g0003090	OsN22_01G003360	OsNaBo_01g0003210	OsPr106_01g0003260	OsZS97_01G003150	OsMH63_01G003370	OsLiXu_01g0003300	OsGoSa_01g0003260	OsLaMu_01g0003200	OsKYG_01g0003150	OsIR64_01g0003210	OsLima_01g0003040	1	1	1	1	1	1	1	1	1	1	1	1	1	1	1	1	2570072	2828474	2563200	2659349	2473681	2604075	2534647	2604474	2528648	2588621	2561836	2490452	2544725	2508734	2469190	2474303	2570072
Os4530.POR.1.pan1010047	Os01g0147250	-	-	-	-	-	-	-	-	-	-	-	-	-	-	-	1																2566663																2566663
Os4530.POR.1.pan1006216	-	OsCMeo_01g0003180	-	-	-	-	-	-	-	-	-	-	-	-	-	-		1																2578785
Os4530.POR.1.pan0026475	-	OsCMeo_01g0003410	OsKeNa_01g0003260	OsAzu_01g0003430	-	OsN22_01G003390	OsNaBo_01g0003230	OsPr106_01g0003280	-	OsMH63_01G003390	OsLiXu_01g0003310	OsGoSa_01g0003270	OsLaMu_01g0003210	OsKYG_01g0003160	OsIR64_01g0003220	OsLima_01g0003050		1	1	1		1	1	1		1	1	1	1	1	1	1		2838669	2575430	2669508		2613447	2545733	2614760		2598901	2573986	2502501	2556386	2511981	2471219	2486457
Os4530.POR.1.pan1005991	-	-	-	OsAzu_01g0003300	-	-	-	-	-	-	-	-	-	-	-	-				1																2581675
Os4530.POR.1.pan0000976	Os01g0147800	OsCMeo_01g0003420	OsKeNa_01g0003280	OsAzu_01g0003440	OsARC_01g0003110	OsN22_01G003400	OsNaBo_01g0003240	OsPr106_01g0003310,OsPr106_01g0003320	OsZS97_01G003180	OsMH63_01G003410,OsMH63_01G003420	OsLiXu_01g0003330	OsGoSa_01g0003300	OsLaMu_01g0003220	OsKYG_01g0003170	OsIR64_01g0003230	OsLima_01g0003060	1	1	1	1	1	1	1	1	1	1	1	1	1	1	1	1	2584986	2850880	2586760	2681716	2488713	2624834	2557117	2627843	2550498	2611986	2586274	2514893	2568286	2533133	2493586	2498745	2584986
Os4530.POR.1.pan0000977	Os01g0147900	OsCMeo_01g0003430	OsKeNa_01g0003290	OsAzu_01g0003450	OsARC_01g0003120	OsN22_01G003410	OsNaBo_01g0003250	OsPr106_01g0003330	OsZS97_01G003190	OsMH63_01G003440	OsLiXu_01g0003340	OsGoSa_01g0003310	OsLaMu_01g0003230	OsKYG_01g0003180	OsIR64_01g0003240	OsLima_01g0003070	1	1	1	1	1	1	1	1	1	1	1	1	1	1	1	1	2589537	2855337	2591220	2686173	2493148	2629409	2561692	2632801	2554958	2616914	2590966	2519468	2572745	2537716	2498169	2503320	2589537
Os4530.POR.1.pan0000975	Os01g0147700	OsCMeo_01g0003400	OsKeNa_01g0003270	OsAzu_01g0003420	OsARC_01g0003100	OsN22_01G003370,OsN22_01G003380	OsNaBo_01g0003220	OsPr106_01g0003270,OsPr106_01g0003290	OsZS97_01G003160,OsZS97_01G003170	OsMH63_01G003380	OsLiXu_01g0003320	OsGoSa_01g0003280,OsGoSa_01g0003290	-	-	-	-	1	1	1	1	1	1	1	1	1	1	1	1					2573049	2830878	2581101	2661754	2483174	2607421	2540506	2606879	2530673	2590962	2579969	2508585					2573049
Os4530.POR.1.pan1002424	-	OsCMeo_01g0003200	-	-	-	-	-	-	-	-	-	-	-	-	-	-		1																2594856
Os4530.POR.1.pan0026477	Os01g0147850	-	-	-	-	-	-	-	-	OsMH63_01G003430	-	-	-	-	-	-	1									1							2585294									2612683							2585294
Os4530.POR.1.pan0000978	Os01g0148050	OsCMeo_01g0003440	OsKeNa_01g0003300	OsAzu_01g0003460	OsARC_01g0003130	OsN22_01G003420	OsNaBo_01g0003260	OsPr106_01g0003340	OsZS97_01G003200	OsMH63_01G003450	OsLiXu_01g0003350	OsGoSa_01g0003320	OsLaMu_01g0003240	OsKYG_01g0003190	OsIR64_01g0003250	OsLima_01g0003080	1	1	1	1	1	1	1	1	1	1	1	1	1	1	1	1	2599732	2864896	2601186	2696212	2503462	2639564	2571781	2642783	2565693	2626550	2600999	2529611	2583525	2549865	2510362	2513491	2599732
Os4530.POR.1.pan1002422	-	OsCMeo_01g0003210	-	-	-	-	-	-	-	-	-	-	-	-	-	-		1																2600082
Os4530.POR.1.pan0026473	OsNip_01G003310	OsCMeo_01g0003360	-	OsAzu_01g0003380	OsARC_01g0003060	-	-	OsPr106_01g0003220	-	OsMH63_01G003330	-	-	-	-	-	-	1	1		1	1			1		1							2553620	2808321		2639196	2457094			2581566		2565713							2553620
Os4530.POR.1.pan1002420	-	OsCMeo_01g0003220	-	-	-	-	-	-	-	-	-	-	-	-	-	-		1																2603426
Os4530.POR.1.pan0038839	-	OsCMeo_01g0003240	-	OsAzu_01g0003250	-	-	-	-	-	-	-	-	-	-	-	-		1		1														2691145		2522014
Os4530.POR.1.pan0000979	Os01g0148100	OsCMeo_01g0003450	OsKeNa_01g0003310	OsAzu_01g0003470	OsARC_01g0003140	OsN22_01G003430	OsNaBo_01g0003270	OsPr106_01g0003350	OsZS97_01G003210	OsMH63_01G003460	OsLiXu_01g0003360	OsGoSa_01g0003330	OsLaMu_01g0003250	OsKYG_01g0003200	OsIR64_01g0003260	OsLima_01g0003090	1	1	1	1	1	1	1	1	1	1	1	1	1	1	1	1	2613656	2879065	2615091	2709903	2517270	2653417	2586187	2656662	2579586	2640821	2615548	2543435	2597372	2563740	2524191	2527281	2613656
Os4530.POR.1.pan0026476	-	-	-	-	-	-	-	OsPr106_01g0003300	-	OsMH63_01G003400	-	-	-	-	-	-								1		1														2626933		2610748
Os4530.POR.1.pan0040359	-	-	-	-	-	-	-	-	OsZS97_01G003280	-	-	OsGoSa_01g0003390	-	-	-	-									1			1													2642629			2621724
Os4530.POR.1.pan0000980	Os01g0148400	OsCMeo_01g0003470	OsKeNa_01g0003320	OsAzu_01g0003490	OsARC_01g0003150	OsN22_01G003440	OsNaBo_01g0003280	OsPr106_01g0003360	OsZS97_01G003220	OsMH63_01G003470	OsLiXu_01g0003370	OsGoSa_01g0003340	OsLaMu_01g0003260	OsKYG_01g0003210	OsIR64_01g0003270	OsLima_01g0003100	1	1	1	1	1	1	1	1	1	1	1	1	1	1	1	1	2632554	2903118	2633993	2733958	2536171	2672022	2604308	2677633	2611115	2661782	2618362	2546989	2628899	2585121	2545573	2530835	2632554
Os4530.POR.1.pan0000981	Os01g0148500	OsCMeo_01g0003480	OsKeNa_01g0003330	OsAzu_01g0003500	OsARC_01g0003160	OsN22_01G003450	OsNaBo_01g0003290	OsPr106_01g0003370	OsZS97_01G003230	OsMH63_01G003480	OsLiXu_01g0003380	OsGoSa_01g0003350	OsLaMu_01g0003270	OsKYG_01g0003220	OsIR64_01g0003280	OsLima_01g0003110	1	1	1	1	1	1	1	1	1	1	1	1	1	1	1	1	2640937	2911603	2642516	2742396	2544694	2680487	2612767	2686098	2619751	2670247	2624392	2553017	2637426	2593566	2553953	2536859	2640937
Os4530.POR.1.pan1010048	LOC_Os01g05550	-	-	-	-	-	-	-	-	-	-	-	-	-	-	-	1																2651134																2651134
Os4530.POR.1.pan0026478	OsNip_01G003420	OsCMeo_01g0003490	OsKeNa_01g0003340	OsAzu_01g0003510	OsARC_01g0003170	OsN22_01G003460	OsNaBo_01g0003300	OsPr106_01g0003380	OsZS97_01G003240	OsMH63_01G003490	OsLiXu_01g0003390	OsGoSa_01g0003360	OsLaMu_01g0003280,OsLaMu_01g0003290	OsKYG_01g0003230	OsIR64_01g0003290	OsLima_01g0003120	1	1	1	1	1	1	1	1	1	1	1	1	1	1	1	1	2651342	2934088	2652781	2764881	2554958	2699309	2631593	2698776	2632086	2682925	2635729	2564352	2651689	2616683	2577070	2548196	2651342
Os4530.POR.1.pan1010049	LOC_Os01g05580	-	-	-	-	-	-	-	-	-	-	-	-	-	-	-	1																2663539																2663539
Os4530.POR.1.pan0000982	Os01g0148700	OsCMeo_01g0003500	OsKeNa_01g0003350	OsAzu_01g0003520	OsARC_01g0003180	OsN22_01G003470	OsNaBo_01g0003310	OsPr106_01g0003400	OsZS97_01G003260	OsMH63_01G003510	OsLiXu_01g0003400	OsGoSa_01g0003370	OsLaMu_01g0003300	OsKYG_01g0003240	OsIR64_01g0003300	OsLima_01g0003130	1	1	1	1	1	1	1	1	1	1	1	1	1	1	1	1	2652648	2935360	2654086	2766185	2556263	2700583	2632896	2700085	2633364	2684234	2684447	2613041	2652995	2617988	2578375	2596858	2652648
Os4530.POR.1.pan1010050	LOC_Os01g05590	-	-	-	-	-	-	-	-	-	-	-	-	-	-	-	1																2666504																2666504
Os4530.POR.1.pan0038360	-	OsCMeo_01g0003290	-	OsAzu_01g0003310	OsARC_11g0018190	-	-	-	-	-	-	OsGoSa_11g0018540	-	-	-	-		1		1	11							11						2751324		2582234
Os4530.POR.1.pan0026479	-	-	-	-	-	-	-	OsPr106_01g0003390	OsZS97_01G003250	OsMH63_01G003500	-	-	-	-	-	-								1	1	1														2699232	2632542	2683381
Os4530.POR.1.pan0026480	OsNip_01G003440	OsCMeo_01g0003510	OsKeNa_01g0003360	OsAzu_01g0003530	OsARC_01g0003190	OsN22_01G003480	OsNaBo_01g0003320	OsPr106_01g0003410	OsZS97_01G003270	OsMH63_01G003520	OsLiXu_01g0003410	OsGoSa_01g0003380	-	OsKYG_01g0003250	OsIR64_01g0003310	OsLima_01g0003140	1	1	1	1	1	1	1	1	1	1	1	1		1	1	1	2660822	2943585	2662261	2774404	2564439	2708891	2641170	2708353	2641635	2692494	2692153	2620742		2626257	2586635	2604560	2660822
Os4530.POR.1.pan0035195	Os01g0149200	OsCMeo_01g0003520	OsKeNa_01g0003370	OsAzu_01g0003540	OsARC_01g0003200	OsN22_01G003490	OsNaBo_01g0003330	-	-	-	OsLiXu_01g0003420	OsGoSa_01g0003400	-	OsKYG_01g0003260	OsIR64_01g0003320	OsLima_01g0003150	1	1	1	1	1	1	1				1	1		1	1	1	2665085	2948736	2666850	2779082	2569029	2713470	2645749				2696507	2625421		2630617	2590998	2608914	2665085
Os4530.POR.1.pan0042312	Os01g0149750	-	-	-	-	-	OsNaBo_01g0003390	-	-	-	-	-	-	-	-	-	1						1										2688638						2671076										2688638
Os4530.POR.1.pan0000983	Os01g0149350	OsCMeo_01g0003530	OsKeNa_01g0003380	OsAzu_01g0003550	OsARC_01g0003210	OsN22_01G003500	OsNaBo_01g0003340	OsPr106_01g0003420	OsZS97_01G003290	OsMH63_01G003530,OsMH63_01G003540	OsLiXu_01g0003430	OsGoSa_01g0003410	OsLaMu_01g0003310	OsKYG_01g0003270,OsKYG_01g0003280	OsIR64_01g0003330,OsIR64_01g0003350	OsLima_01g0003160	1	1	1	1	1	1	1	1	1	1	1	1	1	1	1	1	2669251	2953920	2671390	2785866	2573569	2718001	2650280	2716289	2650854	2701750	2701373	2629710	2668335	2634788	2595169	2613546	2669251
Os4530.POR.1.pan0000984	Os01g0149400	OsCMeo_01g0003540	OsKeNa_01g0003390	OsAzu_01g0003560	OsARC_01g0003220	OsN22_01G003510	OsNaBo_01g0003350	OsPr106_01g0003430	OsZS97_01G003300	OsMH63_01G003550	OsLiXu_01g0003450	OsGoSa_01g0003420	OsLaMu_01g0003320	OsKYG_01g0003290	OsIR64_01g0003340,OsIR64_01g0003360	OsLima_01g0003170	1	1	1	1	1	1	1	1	1	1	1	1	1	1	1	1	2674400	2961193	2675839	2792012	2578018	2722490	2654365	2738533	2659274	2722675	2705901	2634412	2681549	2639942	2600362	2618231	2674400
Os4530.POR.1.pan0000985	Os01g0149500	OsCMeo_01g0003550	OsKeNa_01g0003400	OsAzu_01g0003570	OsARC_01g0003230	OsN22_01G003520	OsNaBo_01g0003360	OsPr106_01g0003440	OsZS97_01G003310	OsMH63_01G003560	OsLiXu_01g0003460,OsLiXu_01g0003470	OsGoSa_01g0003430	OsLaMu_01g0003330	OsKYG_01g0003300	OsIR64_01g0003370	OsLima_01g0003180	1	1	1	1	1	1	1	1	1	1	1	1	1	1	1	1	2681220	2968857	2683457	2799676	2585578	2730137	2662416	2746058	2666933	2730598	2713655	2642135	2689208	2647588	2620303	2624836	2681220
Os4530.POR.1.pan1002480	-	-	-	-	-	-	OsNaBo_01g0003430	-	-	-	-	-	-	-	-	-							1																2699714
Os4530.POR.1.pan1034870	-	-	-	-	-	-	-	-	-	-	OsLiXu_01g0003440	-	-	-	-	-											1																2705738
Os4530.POR.1.pan0000987	Os01g0149700	OsCMeo_01g0003570	OsKeNa_01g0003420	OsAzu_01g0003590	OsARC_01g0003250	OsN22_01G003530	OsNaBo_01g0003380	OsPr106_01g0003460,OsPr106_01g0003470	OsZS97_01G003330	OsMH63_01G003580,OsMH63_01G003590	OsLiXu_01g0003490	OsGoSa_01g0003450	OsLaMu_01g0003350	OsKYG_01g0003310	OsIR64_01g0003380	OsLima_01g0003200	1	1	1	1	1	1	1	1	1	1	1	1	1	1	1	1	2688460	2985854	2689898	2806333	2592022	2736591	2668870	2753161	2673573	2737310	2728683	2657490	2695849	2654141	2626856	2641331	2688460
Os4530.POR.1.pan0000988	Os01g0149800	OsCMeo_01g0003580	OsKeNa_01g0003430	OsAzu_01g0003600	OsARC_01g0003260	OsN22_01G003540	OsNaBo_01g0003400	OsPr106_01g0003480	OsZS97_01G003340	OsMH63_01G003600	OsLiXu_01g0003500	OsGoSa_01g0003460	OsLaMu_01g0003360	OsKYG_01g0003320	OsIR64_01g0003390	OsLima_01g0003210	1	1	1	1	1	1	1	1	1	1	1	1	1	1	1	1	2693011	2990563	2694613	2811042	2596737	2741738	2674056	2757637	2678241	2741828	2733982	2662116	2700560	2659112	2632047	2645957	2693011
Os4530.POR.1.pan0000986	Os01g0149600	OsCMeo_01g0003560	OsKeNa_01g0003410	OsAzu_01g0003580	OsARC_01g0003240	-	OsNaBo_01g0003370	OsPr106_01g0003450	OsZS97_01G003320	OsMH63_01G003570	OsLiXu_01g0003480	OsGoSa_01g0003440	OsLaMu_01g0003340	-	-	OsLima_01g0003190	1	1	1	1	1		1	1	1	1	1	1	1			1	2686729	2983908	2688167	2804387	2590291		2667042	2751163	2671645	2735317	2727028	2655757	2693921			2639642	2686729
Os4530.POR.1.pan0000989	Os01g0149900	OsCMeo_01g0003590	OsKeNa_01g0003440	OsAzu_01g0003610	OsARC_01g0003270	OsN22_01G003550	OsNaBo_01g0003410	OsPr106_01g0003490	OsZS97_01G003350	OsMH63_01G003610	OsLiXu_01g0003510	OsGoSa_01g0003470	OsLaMu_01g0003370	OsKYG_01g0003330	OsIR64_01g0003400	OsLima_01g0003220	1	1	1	1	1	1	1	1	1	1	1	1	1	1	1	1	2698928	2996816	2700372	2817297	2602495	2748080	2680555	2763667	2684035	2747816	2739170	2668080	2706313	2665605	2638329	2651727	2698928
Os4530.POR.1.pan0000991	Os01g0150200	-	-	-	-	-	-	OsPr106_01g0003510	OsZS97_01G003370	-	-	-	-	-	-	-	1							1	1								2713300							2778176	2698428								2713300
Os4530.POR.1.pan0000990	Os01g0150000	OsCMeo_01g0003600	OsKeNa_01g0003450	OsAzu_01g0003620	OsARC_01g0003280	OsN22_01G003560	-	OsPr106_01g0003500	OsZS97_01G003360	OsMH63_01G003620	OsLiXu_01g0003520	OsGoSa_01g0003480	OsLaMu_01g0003380	OsKYG_01g0003340	OsIR64_01g0003410	OsLima_01g0003230	1	1	1	1	1	1		1	1	1	1	1	1	1	1	1	2707498	3005699	2708939	2826180	2611299	2757038		2772471	2692736	2756620	2747873	2676734	2715014	2674714	2647023	2660576	2707498
Os4530.POR.1.pan1010051	Os01g0150700	-	-	-	-	-	-	-	-	-	-	-	-	-	-	-	1																2731396																2731396
Os4530.POR.1.pan0000994	Os01g0150800	-	-	-	-	-	-	-	OsZS97_01G003400	-	-	-	-	-	-	-	1								1								2742507								2720598								2742507
Os4530.POR.1.pan0026481	-	OsCMeo_01g0003610,OsCMeo_01g0003630,OsCMeo_01g0003640	OsKeNa_01g0003460,OsKeNa_01g0003470,OsKeNa_01g0003490	OsAzu_01g0003630,OsAzu_01g0003650	OsARC_01g0003290,OsARC_01g0003310	OsN22_01G003570,OsN22_01G003590	OsNaBo_01g0003420,OsNaBo_01g0003440	-	-	OsMH63_01G003630	OsLiXu_01g0003530	OsGoSa_01g0003490,OsGoSa_01g0003510,OsGoSa_01g0003520	OsLaMu_01g0003390,OsLaMu_01g0003400,OsLaMu_01g0003420,OsLaMu_01g0003430	OsKYG_01g0003350,OsKYG_01g0003370	OsIR64_01g0003420,OsIR64_01g0003430,OsIR64_01g0003450,OsIR64_01g0003460	OsLima_01g0003240,OsLima_01g0003250,OsLima_01g0003270,OsLima_01g0003280		1	1	1	1	1	1			1	1	1	1	1	1	1		3024385	2714691	2844856	2616956	2762565	2694804			2762275	2753354	2682265	2720770	2680012	2652775	2666106
Os4530.POR.1.pan0000993	Os01g0150500	-	-	-	-	-	-	OsPr106_01g0003530	OsZS97_01G003380	-	-	-	-	-	-	-	1							1	1								2727751							2792665	2713280								2727751
Os4530.POR.1.pan0000992	Os01g0150400	OsCMeo_01g0003620	OsKeNa_01g0003480	OsAzu_01g0003640	OsARC_01g0003300	-	-	OsPr106_01g0003520	-	-	OsLiXu_01g0003540	OsGoSa_01g0003500	OsLaMu_01g0003410	OsKYG_01g0003360	OsIR64_01g0003440	OsLima_01g0003260	1	1	1	1	1			1			1	1	1	1	1	1	2722501	3033802	2724101	2849446	2626418			2782759			2757805	2691551	2730178	2684594	2662183	2675334	2722501
Os4530.POR.1.pan1005990	-	OsCMeo_01g0003280	-	-	-	-	-	-	-	-	-	-	-	-	-	-		1																2750765
Os4530.POR.1.pan0038840	Os01g0148200	OsCMeo_01g0003460	-	OsAzu_01g0003480	-	-	-	-	-	-	-	-	-	-	-	-	1	1		1													2629374	2900193		2731033													2629374
Os4530.POR.1.pan1000428	-	-	-	-	-	-	-	-	-	-	-	-	-	-	OsIR64_01g0003610	-															1																2762112
Os4530.POR.1.pan1000413	-	-	-	-	-	-	-	-	-	-	-	-	-	-	-	OsLima_01g0003410																1																2764370
Os4530.POR.1.pan1002479	-	-	-	-	-	OsN22_01G003580	-	-	-	-	-	-	-	-	-	-						1																2767563
Os4530.POR.1.pan0035196	-	OsCMeo_01g0003650	-	OsAzu_01g0003660	OsARC_01g0003320	OsN22_01G003600	OsNaBo_01g0003450	OsPr106_01g0003540	OsZS97_01G003410	-	-	OsGoSa_01g0003530	OsLaMu_01g0003440	OsKYG_01g0003380	OsIR64_01g0003470	-		1		1	1	1	1	1	1			1	1	1	1			3054204		2867022	2644744	2799839	2732115	2807623	2727967			2709478	2750195	2708952	2682452
Os4530.POR.1.pan1000429	-	-	-	-	-	-	-	-	-	-	-	-	-	-	-	OsLima_01g0003430																1																2774669
Os4530.POR.1.pan0000995	Os01g0150950	OsCMeo_01g0003660,OsCMeo_01g0003670	OsKeNa_01g0003500	OsAzu_01g0003670	OsARC_01g0003330	OsN22_01G003610,OsN22_01G003620	OsNaBo_01g0003460,OsNaBo_01g0003470	OsPr106_01g0003550,OsPr106_01g0003560	OsZS97_01G003420	OsMH63_01G003640,OsMH63_01G003650,OsMH63_01G003660	OsLiXu_01g0003550	-	OsLaMu_01g0003450,OsLaMu_01g0003460	OsKYG_01g0003390	OsIR64_01g0003480	OsLima_01g0003290	1	1	1	1	1	1	1	1	1	1	1		1	1	1	1	2752144	3059429	2754995	2879820	2653389	2806491	2738768	2813264	2734505	2796743	2791621		2755827	2715084	2688084	2704369	2752144
Os4530.POR.1.pan1009354	-	-	-	-	-	-	-	-	-	-	-	-	-	-	OsIR64_01g0003660	-															1																2778768
Os4530.POR.1.pan0001001	Os01g0152000	-	-	-	OsARC_01g0003420	-	-	-	OsZS97_01G003510	-	OsLiXu_01g0003640	-	-	-	OsIR64_01g0003580	-	1				1				1		1				1		2810313				2708408				2788106		2845064				2754597		2810313
Os4530.POR.1.pan0000996	Os01g0151100	OsCMeo_01g0003690	OsKeNa_01g0003510	OsAzu_01g0003690	OsARC_01g0003340	OsN22_01G003630	OsNaBo_01g0003480	OsPr106_01g0003570,OsPr106_01g0003580	OsZS97_01G003430	OsMH63_01G003670	OsLiXu_01g0003560	OsGoSa_01g0003560	OsLaMu_01g0003470	OsKYG_01g0003420	OsIR64_01g0003510	OsLima_01g0003300	1	1	1	1	1	1	1	1	1	1	1	1	1	1	1	1	2765709	3078385	2760862	2898915	2664545	2817084	2750106	2824940	2745880	2809465	2797751	2733802	2767968	2740658	2707239	2710457	2765709
Os4530.POR.1.pan1000414	-	-	-	-	-	-	-	-	-	-	-	OsGoSa_01g0003670	-	-	-	-												1																2787638
Os4530.POR.1.pan0000997	Os01g0151200	OsCMeo_01g0003700	OsKeNa_01g0003520	OsAzu_01g0003700	OsARC_01g0003350	OsN22_01G003640	OsNaBo_01g0003490	OsPr106_01g0003590	OsZS97_01G003440	OsMH63_01G003680	OsLiXu_01g0003570	OsGoSa_01g0003570	OsLaMu_01g0003480	OsKYG_01g0003430	OsIR64_01g0003520	OsLima_01g0003310	1	1	1	1	1	1	1	1	1	1	1	1	1	1	1	1	2770088	3082800	2764486	2903216	2668210	2821446	2753725	2829002	2749373	2813204	2801446	2737304	2771467	2744972	2710934	2714075	2770088
Os4530.POR.1.pan1000406	-	-	-	-	-	-	-	-	-	-	-	-	-	OsKYG_01g0003530	-	-														1																2795412
Os4530.POR.1.pan0000998	Os01g0151500,Os01g0151600	OsCMeo_01g0003710,OsCMeo_01g0003720,OsCMeo_01g0003730	OsKeNa_01g0003530,OsKeNa_01g0003540,OsKeNa_01g0003550	OsAzu_01g0003710,OsAzu_01g0003720,OsAzu_01g0003730	OsARC_01g0003360,OsARC_01g0003370,OsARC_01g0003380	OsN22_01G003650,OsN22_01G003660,OsN22_01G003670	OsNaBo_01g0003500,OsNaBo_01g0003510,OsNaBo_01g0003520	OsPr106_01g0003600,OsPr106_01g0003610,OsPr106_01g0003620	OsZS97_01G003450,OsZS97_01G003460,OsZS97_01G003470	OsMH63_01G003690,OsMH63_01G003700,OsMH63_01G003710	OsLiXu_01g0003580,OsLiXu_01g0003590,OsLiXu_01g0003600	OsGoSa_01g0003580,OsGoSa_01g0003590,OsGoSa_01g0003600	OsLaMu_01g0003490,OsLaMu_01g0003500,OsLaMu_01g0003510	OsKYG_01g0003440,OsKYG_01g0003450,OsKYG_01g0003460	OsIR64_01g0003530,OsIR64_01g0003540	OsLima_01g0003320,OsLima_01g0003330,OsLima_01g0003340	1	1	1	1	1	1	1	1	1	1	1	1	1	1	1	1	2776973	3088261	2771322	2908741	2675001	2826912	2759193	2835114	2754829	2819272	2807706	2742767	2776927	2750483	2717046	2719641	2776973
Os4530.POR.1.pan1000431	-	-	-	-	-	-	-	-	-	-	-	OsGoSa_01g0003690	-	-	-	-												1																2797935
Os4530.POR.1.pan1000430	-	-	-	-	-	-	-	-	-	-	-	OsGoSa_01g0003700	-	-	-	-												1																2798473
Os4530.POR.1.pan1010052	Os01g0151750	-	-	-	-	-	-	-	-	-	-	-	-	-	-	-	1																2801825																2801825
Os4530.POR.1.pan1000422	-	-	-	-	-	-	-	-	-	-	-	-	-	OsKYG_01g0003550	-	-														1																2805709
Os4530.POR.1.pan1005811	-	-	-	-	-	-	-	-	-	-	-	-	-	-	OsIR64_01g0003720	-															1																2805755
Os4530.POR.1.pan1000421	-	-	-	-	-	-	-	-	-	-	-	-	-	OsKYG_01g0003560	-	-														1																2806247
Os4530.POR.1.pan1000416	-	-	OsKeNa_01g0003620	-	-	-	-	-	-	-	-	-	-	-	-	-			1																2814561
Os4530.POR.1.pan0000999	Os01g0151700	OsCMeo_01g0003740	OsKeNa_01g0003560	OsAzu_01g0003740	OsARC_01g0003390	OsN22_01G003680	OsNaBo_01g0003530	OsPr106_01g0003630	OsZS97_01G003480	OsMH63_01G003720	OsLiXu_01g0003610	OsGoSa_01g0003610	OsLaMu_01g0003520	OsKYG_01g0003470	OsIR64_01g0003550	OsLima_01g0003350	1	1	1	1	1	1	1	1	1	1	1	1	1	1	1	1	2800436	3111692	2794957	2932183	2698530	2850557	2782852	2858807	2777998	2842970	2831418	2766197	2800356	2773908	2740744	2742975	2800436
Os4530.POR.1.pan1000408	-	-	-	-	-	-	-	-	-	-	-	-	OsLaMu_01g0003580	-	-	-													1																2821814
Os4530.POR.1.pan0026482	OsNip_01G003660	OsCMeo_01g0003750	OsKeNa_01g0003570	OsAzu_01g0003750	OsARC_01g0003400	OsN22_01G003690	OsNaBo_01g0003540	OsPr106_01g0003640	OsZS97_01G003490	OsMH63_01G003730	OsLiXu_01g0003620	OsGoSa_01g0003620	OsLaMu_01g0003530	OsKYG_01g0003480	OsIR64_01g0003560	OsLima_01g0003360	1	1	1	1	1	1	1	1	1	1	1	1	1	1	1	1	2803779	3115696	2798298	2936182	2701868	2853890	2786185	2862175	2781543	2846338	2834651	2770196	2804361	2777940	2744112	2746904	2803779
Os4530.POR.1.pan0038841	-	OsCMeo_01g0003680	-	OsAzu_01g0003680	-	-	-	-	-	-	-	OsGoSa_01g0003540,OsGoSa_01g0003550	-	OsKYG_01g0003400,OsKYG_01g0003410	OsIR64_01g0003490,OsIR64_01g0003500	-		1		1								1		1	1			3071440		2891919								2725939		2733663	2699449
Os4530.POR.1.pan0001000	Os01g0151900	OsCMeo_01g0003760	OsKeNa_01g0003580	OsAzu_01g0003760	OsARC_01g0003410	OsN22_01G003700	OsNaBo_01g0003550	OsPr106_01g0003650	OsZS97_01G003500	OsMH63_01G003740	OsLiXu_01g0003630	OsGoSa_01g0003630	OsLaMu_01g0003540	OsKYG_01g0003490	OsIR64_01g0003570	OsLima_01g0003370	1	1	1	1	1	1	1	1	1	1	1	1	1	1	1	1	2805578	3116884	2800101	2937370	2703675	2856000	2788355	2865108	2783878	2849251	2837584	2771384	2805549	2779128	2747045	2748092	2805578
Os4530.POR.1.pan1000415	-	-	OsKeNa_01g0003630	-	-	-	-	-	-	-	-	-	-	-	-	-			1																2826775
Os4530.POR.1.pan1000417	-	-	OsKeNa_01g0003640	-	-	-	-	-	-	-	-	-	-	-	-	-			1																2828713
Os4530.POR.1.pan1000424	-	-	-	-	-	-	-	-	-	-	-	-	OsLaMu_01g0003600	-	-	-													1																2832111
Os4530.POR.1.pan1000412	-	-	-	-	-	-	OsNaBo_01g0003590	-	-	-	-	-	-	-	-	-							1																2832619
Os4530.POR.1.pan1000423	-	-	-	-	-	-	-	-	-	-	-	-	OsLaMu_01g0003610	-	-	-													1																2832649
Os4530.POR.1.pan0001002	Os01g0152200	OsCMeo_01g0003780,OsCMeo_01g0003790	OsKeNa_01g0003600,OsKeNa_01g0003610	OsAzu_01g0003780,OsAzu_01g0003790	OsARC_01g0003430,OsARC_01g0003440	OsN22_01G003720	OsNaBo_01g0003570	OsPr106_01g0003670,OsPr106_01g0003680	OsZS97_01G003520,OsZS97_01G003530	OsMH63_01G003770	OsLiXu_01g0003650,OsLiXu_01g0003660	OsGoSa_01g0003650,OsGoSa_01g0003660	OsLaMu_01g0003560,OsLaMu_01g0003570	OsKYG_01g0003510,OsKYG_01g0003520	OsIR64_01g0003590,OsIR64_01g0003600	OsLima_01g0003390,OsLima_01g0003400	1	1	1	1	1	1	1	1	1	1	1	1	1	1	1	1	2811498	3126194	2809699	2946674	2713270	2865602	2797903	2875762	2792968	2862263	2848240	2780689	2814854	2788439	2757700	2757404	2811498
Os4530.POR.1.pan1000409	-	-	-	-	-	-	-	-	-	-	-	-	OsLaMu_01g0003630	-	-	-													1																2842091
Os4530.POR.1.pan0001005	OsNip_01G003720,Os01g0152951	OsCMeo_01g0003830,OsCMeo_01g0003840,OsCMeo_01g0003860,OsCMeo_01g0003880	OsKeNa_01g0003590	OsAzu_01g0003840,OsAzu_01g0003850,OsAzu_01g0003890	OsARC_01g0003470	OsN22_01G003710,OsN22_01G003730,OsN22_01G003750	OsNaBo_01g0003560,OsNaBo_01g0003580	OsPr106_01g0003660	OsZS97_01G003560,OsZS97_01G003590	OsMH63_01G003750	OsLiXu_01g0003680,OsLiXu_01g0003690,OsLiXu_01g0003720	OsGoSa_01g0003710,OsGoSa_01g0003730,OsGoSa_01g0003760	OsLaMu_01g0003620,OsLaMu_01g0003640,OsLaMu_01g0003670	OsKYG_01g0003570,OsKYG_01g0003590,OsKYG_01g0003620	OsIR64_01g0003630,OsIR64_01g0003640,OsIR64_01g0003670	OsLima_01g0003440,OsLima_01g0003450,OsLima_01g0003480,OsLima_01g0003490	1	1	1	1	1	1	1	1	1	1	1	1	1	1	1	1	2820853	3144000	2804569	2967925	2728577	2860472	2792773	2872659	2802523	2856802	2855680	2801895	2836071	2809669	2765422	2775207	2820853
Os4530.POR.1.pan0001006	Os01g0153000	-	OsKeNa_01g0003670	-	OsARC_01g0003510	-	OsNaBo_01g0003620	OsPr106_01g0003740	OsZS97_01G003600	OsMH63_01G003830	OsLiXu_01g0003750	OsGoSa_01g0003780	-	-	OsIR64_01g0003700	-	1		1		1		1	1	1	1	1	1			1		2851954		2841734		2750205		2846777	2914559	2824996	2898719	2886679	2858391			2796476		2851954
Os4530.POR.1.pan1000419	-	-	-	-	-	-	-	-	-	-	OsLiXu_01g0003670	-	-	-	-	-											1																2854864
Os4530.POR.1.pan0001004	Os01g0152850	-	-	-	-	-	-	OsPr106_01g0003710	OsZS97_01G003570	OsMH63_01G003800	-	-	-	-	-	-	1							1	1	1							2840037							2896852	2810047	2881011							2840037
Os4530.POR.1.pan0001003	Os01g0152700	OsCMeo_01g0003850,OsCMeo_01g0003890	OsKeNa_07g0008140	OsAzu_01g0003860,OsAzu_01g0003870	OsARC_01g0003450,OsARC_01g0003460,OsARC_01g0003480	OsN22_01G003740	OsNaBo_07g0007860	OsPr106_01g0003690,OsPr106_01g0003700	OsZS97_01G003540,OsZS97_01G003550	OsMH63_01G003780,OsMH63_01G003790	OsLiXu_10g0003780	OsGoSa_01g0003720,OsGoSa_01g0003750	OsLaMu_07g0007980	OsKYG_01g0003580,OsKYG_01g0003610	OsIR64_01g0003620,OsIR64_01g0003650	OsLima_01g0003460,OsLima_01g0003470	1	1	7	1	1	1	7	1	1	1	10	1	7	1	1	1	2820036	3153451		2973954	2718132	2898966		2882629	2797823	2866811		2807915		2815690	2764606	2784649	2820036
Os4530.POR.1.pan0035197	Os01g0153700,OsNip_01G003890	-	-	-	OsARC_01g0003580	-	OsNaBo_01g0003690	-	-	-	-	-	-	-	-	-	1				1		1										2892919				2792206		2889699										2892919
Os4530.POR.1.pan1010053	Os01g0153275	-	-	-	-	-	-	-	-	-	-	-	-	-	-	-	1																2864726																2864726
Os4530.POR.1.pan0038842	-	OsCMeo_01g0003770	-	OsAzu_01g0003770	-	-	-	-	-	-	-	OsGoSa_01g0003640	OsLaMu_01g0003550	OsKYG_01g0003500	-	OsLima_01g0003380		1		1								1	1	1		1		3122575		2943055								2777206	2811235	2784820		2753783
Os4530.POR.1.pan1000418	-	-	-	-	-	-	-	-	-	-	OsLiXu_01g0003700	-	-	-	-	-											1																2866258
Os4530.POR.1.pan1009357	-	-	-	-	-	-	-	-	-	-	OsLiXu_01g0003710	-	-	-	-	-											1																2868972
Os4530.POR.1.pan1000407	-	-	-	-	-	-	-	-	-	-	-	-	OsLaMu_01g0003660	-	-	-													1																2871961
Os4530.POR.1.pan0001007	Os01g0153100	OsCMeo_01g0003900,OsCMeo_01g0003910,OsCMeo_01g0003920	OsKeNa_01g0003650,OsKeNa_01g0003660,OsKeNa_01g0003680	OsAzu_01g0003900,OsAzu_01g0003910,OsAzu_01g0003920	OsARC_01g0003490,OsARC_01g0003500,OsARC_01g0003520	OsN22_01G003760	OsNaBo_01g0003600,OsNaBo_01g0003610,OsNaBo_01g0003630	OsPr106_01g0003720,OsPr106_01g0003730,OsPr106_01g0003750	OsZS97_01G003580,OsZS97_01G003610	OsMH63_01G003810,OsMH63_01G003820,OsMH63_01G003840	OsLiXu_01g0003730,OsLiXu_01g0003740,OsLiXu_01g0003760	OsGoSa_01g0003770,OsGoSa_01g0003790	OsLaMu_01g0003680,OsLaMu_01g0003690	OsKYG_01g0003630,OsKYG_01g0003640	OsIR64_01g0003680,OsIR64_01g0003690,OsIR64_01g0003710	OsLima_01g0003500,OsLima_01g0003510,OsLima_01g0003520	1	1	1	1	1	1	1	1	1	1	1	1	1	1	1	1	2844429	3195782	2833422	3016291	2742680	2919462	2839256	2906251	2819359	2890450	2878410	2852753	2886919	2860959	2788183	2825688	2844429
Os4530.POR.1.pan0038843	-	OsCMeo_01g0003810	-	OsAzu_01g0003810	-	-	-	-	-	-	-	OsGoSa_01g0003680	OsLaMu_01g0003590	OsKYG_01g0003540	-	OsLima_01g0003420		1		1								1	1	1		1		3138558		2959061								2793031	2827207	2800805		2769765
Os4530.POR.1.pan1010054	Os01g0153550	-	-	-	-	-	-	-	-	-	-	-	-	-	-	-	1																2885449																2885449
Os4530.POR.1.pan1010055	Os01g0153625	-	-	-	-	-	-	-	-	-	-	-	-	-	-	-	1																2887717																2887717
Os4530.POR.1.pan0001009	OsNip_01G003830,Os01g0153250	OsCMeo_01g0003940	OsKeNa_01g0003700	OsAzu_01g0003940	OsARC_01g0003530	OsN22_01G003770	OsNaBo_01g0003640	OsPr106_01g0003790	OsZS97_01G003630	OsMH63_01G003870	OsLiXu_01g0003770	OsGoSa_01g0003810	OsLaMu_01g0003710	OsKYG_01g0003660	OsIR64_01g0003750	OsLima_01g0003540	1	1	1	1	1	1	1	1	1	1	1	1	1	1	1	1	2860358	3213142	2851046	3033649	2760810	2922398	2854539	2929320	2834308	2911284	2893791	2867698	2901639	2875376	2811237	2842900	2860358
Os4530.POR.1.pan0001010	Os01g0153300	OsCMeo_01g0003950	OsKeNa_01g0003710	OsAzu_01g0003950	OsARC_01g0003540	OsN22_01G003780	OsNaBo_01g0003650	OsPr106_01g0003800	OsZS97_01G003640	OsMH63_01G003890	OsLiXu_01g0003790	OsGoSa_01g0003820	OsLaMu_01g0003720	OsKYG_01g0003670	OsIR64_01g0003760	OsLima_01g0003550	1	1	1	1	1	1	1	1	1	1	1	1	1	1	1	1	2872110	3222713	2860597	3043220	2770361	2931947	2864088	2938867	2843859	2923031	2905541	2877245	2911210	2884947	2820788	2852549	2872110
Os4530.POR.1.pan0001008	Os01g0153150	OsCMeo_01g0003930	OsKeNa_01g0003690	OsAzu_01g0003930	-	-	-	OsPr106_01g0003770,OsPr106_01g0003780	OsZS97_01G003620	OsMH63_01G003860,OsMH63_01G003880	OsLiXu_01g0003780	OsGoSa_01g0003800	OsLaMu_01g0003700	OsKYG_01g0003650	OsIR64_01g0003730,OsIR64_01g0003740	OsLima_01g0003530	1	1	1	1				1	1	1	1	1	1	1	1	1	2859098	3211590	2849502	3032097				2926582	2832764	2910742	2894443	2866154	2900234	2873824	2808499	2841495	2859098
Os4530.POR.1.pan0001011	Os01g0153400	OsCMeo_01g0003960	OsKeNa_01g0003720	OsAzu_01g0003960	OsARC_01g0003550	OsN22_01G003790	OsNaBo_01g0003660	OsPr106_01g0003810	OsZS97_01G003650	OsMH63_01G003900	OsLiXu_01g0003800	OsGoSa_01g0003830	OsLaMu_01g0003730	OsKYG_01g0003680	OsIR64_01g0003770	OsLima_01g0003560	1	1	1	1	1	1	1	1	1	1	1	1	1	1	1	1	2873650	3224554	2862586	3045061	2771852	2933808	2865949	2940565	2845892	2924725	2907231	2878942	2913051	2886788	2822482	2854273	2873650
Os4530.POR.1.pan1010056	LOC_Os01g06100	-	-	-	-	-	-	-	-	-	-	-	-	-	-	-	1																2910081																2910081
Os4530.POR.1.pan1010057	LOC_Os01g06110	-	-	-	-	-	-	-	-	-	-	-	-	-	-	-	1																2912904																2912904
Os4530.POR.1.pan0026483	-	-	-	-	-	-	-	OsPr106_01g0003760	OsZS97_12G018410	OsMH63_01G003850	-	-	-	-	-	-								1	12	1														2923838		2907808
Os4530.POR.1.pan1010058	Os01g0154250	-	-	-	-	-	-	-	-	-	-	-	-	-	-	-	1																2920641																2920641
Os4530.POR.1.pan0001012	Os01g0153500	OsCMeo_01g0003970	OsKeNa_01g0003730	OsAzu_01g0003970	OsARC_01g0003560	OsN22_01G003800	OsNaBo_01g0003670	OsPr106_01g0003820	OsZS97_01G003660	OsMH63_01G003910	OsLiXu_01g0003810	OsGoSa_01g0003840	OsLaMu_01g0003740	OsKYG_01g0003690	OsIR64_01g0003780	OsLima_01g0003570	1	1	1	1	1	1	1	1	1	1	1	1	1	1	1	1	2885392	3236695	2874816	3057202	2783675	2946122	2878263	2952891	2858122	2937051	2919557	2891268	2925192	2898929	2834808	2866416	2885392
Os4530.POR.1.pan0001013	Os01g0153600	OsCMeo_01g0003980	OsKeNa_01g0003740	OsAzu_01g0003980	OsARC_01g0003570	OsN22_01G003810	OsNaBo_01g0003680	OsPr106_01g0003830	OsZS97_01G003670	OsMH63_01G003920	OsLiXu_01g0003820	OsGoSa_01g0003850	OsLaMu_01g0003750	OsKYG_01g0003700	OsIR64_01g0003790	OsLima_01g0003580	1	1	1	1	1	1	1	1	1	1	1	1	1	1	1	1	2887060	3238343	2876464	3058850	2785310	2947770	2879911	2954539	2859770	2938699	2921205	2892916	2926840	2900577	2836456	2868064	2887060
Os4530.POR.1.pan0001014	Os01g0153800	OsCMeo_01g0004000	OsKeNa_01g0003760	OsAzu_01g0004000	OsARC_01g0003590	OsN22_01G003830	OsNaBo_01g0003700	OsPr106_01g0003850	OsZS97_01G003690	OsMH63_01G003930	OsLiXu_01g0003840	OsGoSa_01g0003860	OsLaMu_01g0003770	OsKYG_01g0003720	OsIR64_01g0003810	OsLima_01g0003600	1	1	1	1	1	1	1	1	1	1	1	1	1	1	1	1	2895956	3248770	2886531	3069277	2794207	2960836	2892985	2964607	2869840	2948768	2931277	2902986	2937268	2911028	2846526	2878492	2895956
Os4530.POR.1.pan0001015	Os01g0154100	OsCMeo_01g0004010	OsKeNa_01g0003770	OsAzu_01g0004010	OsARC_01g0003600	OsN22_01G003840	OsNaBo_01g0003710	OsPr106_01g0003860	OsZS97_01G003700	OsMH63_01G003940	OsLiXu_01g0003850	OsGoSa_01g0003870	OsLaMu_01g0003780	OsKYG_01g0003730	OsIR64_01g0003820	OsLima_01g0003610	1	1	1	1	1	1	1	1	1	1	1	1	1	1	1	1	2899038	3250903	2888667	3071410	2797295	2962973	2895122	2966743	2871976	2950904	2933413	2905122	2939401	2913161	2848662	2880625	2899038
Os4530.POR.1.pan1010059	LOC_Os01g06170	-	-	-	-	-	-	-	-	-	-	-	-	-	-	-	1																2941328																2941328
Os4530.POR.1.pan0038844	-	OsCMeo_01g0003870	-	OsAzu_01g0003880	-	-	-	-	-	-	-	OsGoSa_01g0003740	OsLaMu_01g0003650	OsKYG_01g0003600	-	-		1		1								1	1	1				3177825		2998328								2832297	2866244	2839836
Os4530.POR.1.pan0001016	Os01g0154200	OsCMeo_01g0004020	OsKeNa_01g0003780	OsAzu_01g0004020	OsARC_01g0003610	OsN22_01G003850	OsNaBo_01g0003720	OsPr106_01g0003870	OsZS97_01G003710	OsMH63_01G003950	OsLiXu_01g0003860	OsGoSa_01g0003880	OsLaMu_01g0003790	OsKYG_01g0003740	OsIR64_01g0003830	OsLima_01g0003620	1	1	1	1	1	1	1	1	1	1	1	1	1	1	1	1	2920425	3260449	2898179	3080956	2807180	2972512	2904660	2976255	2881489	2960416	2942926	2914634	2948948	2922708	2858174	2890172	2920425
Os4530.POR.1.pan0000005	Os01g0154600,LOC_Os01g06160	OsCMeo_01g0004030	OsKeNa_01g0003790	OsAzu_01g0004030	OsARC_01g0003620	OsN22_01G003860	OsNaBo_01g0003730	OsPr106_01g0003880	OsZS97_01G003720	OsMH63_01G003960	OsLiXu_01g0003870	OsGoSa_01g0003890	OsLaMu_01g0003800	OsKYG_01g0003750	OsIR64_01g0003840	OsLima_01g0003630	1	1	1	1	1	1	1	1	1	1	1	1	1	1	1	1	2922561	3262693	2900418	3083193	2809399	2974731	2906879	2978494	2883648	2962575	2945165	2916873	2951187	2924952	2860413	2892411	2922561
Os4530.POR.1.pan0026484	Os01g0155000	-	-	-	-	OsN22_01G003870	OsNaBo_01g0003740	OsPr106_01g0003890	OsZS97_01G003730	OsMH63_01G003970	OsLiXu_01g0003880	OsGoSa_01g0003900	OsLaMu_01g0003810	-	OsIR64_01g0003850	OsLima_01g0003640	1					1	1	1	1	1	1	1	1		1	1	2932761					2984834	2916983	3007456	2912690	2982521	2974128	2945834	2980148		2889375	2921379	2932761
Os4530.POR.1.pan1000411	-	-	-	OsAzu_01g0003800	-	-	-	-	-	-	-	-	-	-	-	-				1																2953668
Os4530.POR.1.pan1010060	Os01g0154950	-	-	-	-	-	-	-	-	-	-	-	-	-	-	-	1																2954510																2954510
Os4530.POR.1.pan1000427	-	-	-	OsAzu_01g0003820	-	-	-	-	-	-	-	-	-	-	-	-				1																2963965
Os4530.POR.1.pan1000426	-	-	-	OsAzu_01g0003830	-	-	-	-	-	-	-	-	-	-	-	-				1																2964503
Os4530.POR.1.pan1010061	LOC_Os01g06260	-	-	-	-	-	-	-	-	-	-	-	-	-	-	-	1																2969154																2969154
Os4530.POR.1.pan0000006	LOC_Os01g06300	-	-	-	-	-	-	-	OsZS97_01G003800	-	-	-	-	-	-	-	1								1								2991397								2947958								2991397
Os4530.POR.1.pan0026485	OsNip_01G003950	OsCMeo_01g0004050	OsKeNa_01g0003810	OsAzu_01g0004050	OsARC_01g0003640	OsN22_01G003880	OsNaBo_01g0003750	OsPr106_01g0003900	OsZS97_01G003740	OsMH63_01G003980	OsLiXu_01g0003890	OsGoSa_01g0003910	OsLaMu_01g0003820	OsKYG_01g0003770	OsIR64_01g0003860	OsLima_01g0003650	1	1	1	1	1	1	1	1	1	1	1	1	1	1	1	1	2961194	3292998	2938297	3113503	2839797	3005128	2937287	3016324	2921606	3000533	2983044	2954750	2989011	2955255	2898291	2930295	2961194
Os4530.POR.1.pan0001017	Os01g0155200	OsCMeo_01g0004060	OsKeNa_01g0003820	OsAzu_01g0004060	OsARC_01g0003650	OsN22_01G003890	OsNaBo_01g0003760	OsPr106_01g0003910	OsZS97_01G003750	OsMH63_01G003990	OsLiXu_01g0003900	OsGoSa_01g0003920	OsLaMu_01g0003830	OsKYG_01g0003780	OsIR64_01g0003870	OsLima_01g0003660	1	1	1	1	1	1	1	1	1	1	1	1	1	1	1	1	2962422	3294228	2939400	3114732	2840895	3006226	2938385	3017475	2922709	3001636	2984147	2955853	2990167	2956484	2899394	2931398	2962422
Os4530.POR.1.pan0001018	Os01g0155300	OsCMeo_01g0004070	OsKeNa_01g0003830	OsAzu_01g0004070	OsARC_01g0003660	OsN22_01G003900	OsNaBo_01g0003770	OsPr106_01g0003920	OsZS97_01G003760	OsMH63_01G004000	OsLiXu_01g0003910	OsGoSa_01g0003930	OsLaMu_01g0003840	OsKYG_01g0003790	OsIR64_01g0003880	OsLima_01g0003670	1	1	1	1	1	1	1	1	1	1	1	1	1	1	1	1	2966314	3298131	2943303	3118635	2844724	3010055	2942287	3021378	2926612	3005539	2988050	2959683	2994070	2960387	2903224	2935301	2966314
Os4530.POR.1.pan0001019	Os01g0155400	OsCMeo_01g0004080	OsKeNa_01g0003840	OsAzu_01g0004080	OsARC_01g0003670	OsN22_01G003910	OsNaBo_01g0003780	OsPr106_01g0003930	OsZS97_01G003770	OsMH63_01G004010	OsLiXu_01g0003920	OsGoSa_01g0003940,OsGoSa_01g0003960	OsLaMu_01g0003850	OsKYG_01g0003800	OsIR64_01g0003890	OsLima_01g0003680,OsLima_01g0003700	1	1	1	1	1	1	1	1	1	1	1	1	1	1	1	1	2971125	3303053	2948172	3123557	2851022	3016353	2948512	3026247	2931481	3010408	2992919	2964613	2998939	2965309	2908165	2940169	2971125
Os4530.POR.1.pan1002978	-	-	-	-	-	-	-	-	-	-	-	-	-	-	OsIR64_01g0004070	-															1																2995417
Os4530.POR.1.pan0026486	OsNip_01G003990	OsCMeo_01g0004090	OsKeNa_01g0003850	OsAzu_01g0004090	OsARC_01g0003680	OsN22_01G003920	OsNaBo_01g0003790	OsPr106_01g0003940	OsZS97_01G003780	OsMH63_01G004020	OsLiXu_01g0003930	OsGoSa_01g0003950	OsLaMu_01g0003860	OsKYG_01g0003810	OsIR64_01g0003900	OsLima_01g0003690	1	1	1	1	1	1	1	1	1	1	1	1	1	1	1	1	2972765	3304839	2949810	3125343	2852663	3017994	2950153	3027885	2933116	3012046	2994557	2966260	3000577	2967095	2909804	2941808	2972765
Os4530.POR.1.pan1002979	-	-	-	-	-	-	-	-	-	-	-	-	-	-	OsIR64_01g0004080	-															1																2998434
Os4530.POR.1.pan0026487	OsNip_01G004060	-	OsKeNa_01g0003930	-	OsARC_01g0003780	OsN22_01G004020	OsNaBo_01g0003890	OsPr106_01g0004030	OsZS97_01G003860	OsMH63_01G004110	OsLiXu_01g0004010	OsGoSa_01g0004020	OsLaMu_01g0003940	-	OsIR64_01g0003960	OsLima_01g0003790	1		1		1	1	1	1	1	1	1	1	1		1	1	3030594		2989830		2896043	3061368	2993535	3067913	2973216	3052078	3034588	3006339	3040638		2949838	2981858	3030594
Os4530.POR.1.pan0001020	Os01g0155500	OsCMeo_01g0004100	OsKeNa_01g0003860	OsAzu_01g0004100	OsARC_01g0003690	OsN22_01G003930	OsNaBo_01g0003800	OsPr106_01g0003950	OsZS97_01G003790	OsMH63_01G004030	OsLiXu_01g0003940	OsGoSa_01g0003970	OsLaMu_01g0003870	OsKYG_01g0003820	OsIR64_01g0003910	OsLima_01g0003710	1	1	1	1	1	1	1	1	1	1	1	1	1	1	1	1	2982394	3315773	2960728	3136305	2862285	3027622	2959778	3038809	2944106	3022929	3005397	2977230	3011534	2978065	2920734	2952755	2982394
Os4530.POR.1.pan0035198	-	OsCMeo_01g0004040	OsKeNa_01g0003800	OsAzu_01g0004040	OsARC_01g0003630	-	-	-	-	-	-	-	-	OsKYG_01g0003760	-	-		1	1	1	1									1				3272783	2920285	3093286	2819503									2935041
Os4530.POR.1.pan1010062	LOC_Os01g06330	-	-	-	-	-	-	-	-	-	-	-	-	-	-	-	1																3010411																3010411
Os4530.POR.1.pan1034200	-	-	-	-	-	-	-	-	OsZS97_01G003970	-	-	-	-	-	-	-									1																3013238
Os4530.POR.1.pan0001021	Os01g0155600	OsCMeo_01g0004110	OsKeNa_01g0003870	OsAzu_01g0004110	OsARC_01g0003700	OsN22_01G003940	OsNaBo_01g0003810	OsPr106_01g0003960	-	OsMH63_01G004040	OsLiXu_01g0003950	OsGoSa_01g0003980	OsLaMu_01g0003880	OsKYG_01g0003830	OsIR64_01g0003920	OsLima_01g0003720	1	1	1	1	1	1	1	1		1	1	1	1	1	1	1	2985348	3318644	2964581	3139178	2865247	3031565	2963721	3041681		3026825	3009339	2981083	3014383	2980936	2923606	2956608	2985348
Os4530.POR.1.pan0001023	Os01g0156000	OsCMeo_01g0004140	OsKeNa_01g0003880	OsAzu_01g0004140	OsARC_01g0003730	OsN22_01G003970	OsNaBo_01g0003840	OsPr106_01g0003980	OsZS97_01G003810	OsMH63_01G004050	OsLiXu_01g0003960	OsGoSa_01g0003990	OsLaMu_01g0003890	OsKYG_01g0003860	OsIR64_01g0003930	OsLima_01g0003730	1	1	1	1	1	1	1	1	1	1	1	1	1	1	1	1	3003658	3326963	2971922	3147497	2877803	3043140	2975306	3050003	2955300	3034166	3016860	2988429	3022728	2989256	2931928	2963949	3003658
Os4530.POR.1.pan1002980	-	-	-	-	-	-	-	-	OsZS97_01G003980	-	-	-	-	-	-	-									1																3018793
Os4530.POR.1.pan0001024	Os01g0156300	OsCMeo_01g0004150,OsCMeo_01g0004170,OsCMeo_01g0004190	OsKeNa_01g0003890,OsKeNa_01g0003910,OsKeNa_01g0003920	OsAzu_01g0004150,OsAzu_01g0004170,OsAzu_01g0004190	OsARC_01g0003740,OsARC_01g0003760,OsARC_01g0003770	OsN22_01G003980,OsN22_01G004000,OsN22_01G004010	OsNaBo_01g0003850,OsNaBo_01g0003870,OsNaBo_01g0003880	OsPr106_01g0003990,OsPr106_01g0004010,OsPr106_01g0004020	OsZS97_01G003820,OsZS97_01G003840,OsZS97_01G003850	OsMH63_01G004060	OsLiXu_01g0003970,OsLiXu_01g0003990,OsLiXu_01g0004000	OsGoSa_01g0004000	OsLaMu_01g0003900,OsLaMu_01g0003920,OsLaMu_01g0003930	OsKYG_01g0003870,OsKYG_01g0003890,OsKYG_01g0003910	OsIR64_01g0003940	OsLima_01g0003740	1	1	1	1	1	1	1	1	1	1	1	1	1	1	1	1	3013892	3332348	2977297	3152895	2883236	3048561	2980728	3055380	2960683	3039545	3022263	2993806	3028105	2994657	2937305	2969323	3013892
Os4530.POR.1.pan0001025	Os01g0157200	OsCMeo_01g0004160,OsCMeo_01g0004180	OsKeNa_01g0003900	OsAzu_01g0004160,OsAzu_01g0004180	OsARC_01g0003750	OsN22_01G003990	OsNaBo_01g0003860	OsPr106_01g0004000	OsZS97_01G003830	OsMH63_01G004070,OsMH63_01G004080,OsMH63_01G004090,OsMH63_01G004100,OsMH63_01G004120	OsLiXu_01g0003980	OsGoSa_01g0004010	OsLaMu_01g0003910	OsKYG_01g0003880,OsKYG_01g0003900,OsKYG_01g0003920,OsKYG_01g0003930	OsIR64_01g0003950	OsLima_01g0003750,OsLima_01g0003760,OsLima_01g0003770,OsLima_01g0003780,OsLima_01g0003800	1	1	1	1	1	1	1	1	1	1	1	1	1	1	1	1	3015749	3334184	2978773	3154731	2885074	3050399	2982566	3056856	2962159	3042498	3023531	2995282	3029581	2996493	2938781	2972276	3015749
Os4530.POR.1.pan1002983	-	-	-	-	-	-	-	-	-	-	-	-	-	-	-	OsLima_01g0003910																1																3027447
Os4530.POR.1.pan1002982	-	-	-	-	-	-	-	-	-	-	-	-	-	-	-	OsLima_01g0003920																1																3029084
Os4530.POR.1.pan0035200	Os01g0158500	-	-	-	OsARC_01g0003890	OsN22_01G004130	OsNaBo_01g0004000	-	-	-	-	-	-	OsKYG_01g0004050	-	-	1				1	1	1							1			3060978				2927337	3092643	3024825							3056360			3060978
Os4530.POR.1.pan1002988	-	-	OsKeNa_01g0004040	-	-	-	-	-	-	-	-	-	-	-	-	-			1																3035391
Os4530.POR.1.pan0035201	Os01g0158600	-	-	-	OsARC_01g0003900	OsN22_01G004140	OsNaBo_01g0004010	-	-	-	-	-	-	OsKYG_01g0004060	-	-	1				1	1	1							1			3067323				2932327	3098381	3030563							3062809			3067323
Os4530.POR.1.pan1002989	-	-	OsKeNa_01g0004050	-	-	-	-	-	-	-	-	-	-	-	-	-			1																3038408
Os4530.POR.1.pan0026488	OsNip_01G004070	OsCMeo_01g0004200	OsKeNa_01g0003940	OsAzu_01g0004200	OsARC_01g0003790	OsN22_01G004030	OsNaBo_01g0003900	OsPr106_01g0004040	OsZS97_01G003870	OsMH63_01G004130	OsLiXu_01g0004020	OsGoSa_01g0004030	OsLaMu_01g0003950	OsKYG_01g0003940	OsIR64_01g0003970	OsLima_01g0003810	1	1	1	1	1	1	1	1	1	1	1	1	1	1	1	1	3034228	3353409	2993447	3173967	2899687	3065008	2997175	3071531	2976833	3055696	3038205	3009957	3044256	3029624	2953456	2985475	3034228
Os4530.POR.1.pan0001026	Os01g0157400	OsCMeo_01g0004210	OsKeNa_01g0003950	OsAzu_01g0004210	OsARC_01g0003800	OsN22_01G004040	OsNaBo_01g0003910	OsPr106_01g0004050	OsZS97_01G003880	OsMH63_01G004140	OsLiXu_01g0004030	OsGoSa_01g0004040	OsLaMu_01g0003960	OsKYG_01g0003950	OsIR64_01g0003980	OsLima_01g0003820	1	1	1	1	1	1	1	1	1	1	1	1	1	1	1	1	3035059	3354240	2994278	3174798	2900518	3065839	2998006	3072362	2977664	3056527	3039036	3010789	3045087	3030455	2954287	2986306	3035059
Os4530.POR.1.pan0001027	Os01g0157500	OsCMeo_01g0004220	OsKeNa_01g0003960	OsAzu_01g0004220	OsARC_01g0003810	OsN22_01G004050	OsNaBo_01g0003920	OsPr106_01g0004060	OsZS97_01G003890	OsMH63_01G004150	OsLiXu_01g0004040	OsGoSa_01g0004050	OsLaMu_01g0003970	OsKYG_01g0003960	OsIR64_01g0003990	OsLima_01g0003830	1	1	1	1	1	1	1	1	1	1	1	1	1	1	1	1	3036471	3355652	2995690	3176210	2901930	3067251	2999418	3073774	2979076	3057939	3040667	3012202	3046499	3031867	2955699	2987718	3036471
Os4530.POR.1.pan0001028	Os01g0157600	OsCMeo_01g0004230	OsKeNa_01g0003970	OsAzu_01g0004230	OsARC_01g0003820	OsN22_01G004060	OsNaBo_01g0003930	OsPr106_01g0004070	OsZS97_01G003900	OsMH63_01G004160	OsLiXu_01g0004050	OsGoSa_01g0004060	OsLaMu_01g0003980	OsKYG_01g0003970	OsIR64_01g0004000	OsLima_01g0003840	1	1	1	1	1	1	1	1	1	1	1	1	1	1	1	1	3037689	3356871	2996905	3177427	2903155	3068458	3000637	3075009	2980307	3059174	3041683	3013431	3047730	3033078	2956936	2988959	3037689
Os4530.POR.1.pan0001029	Os01g0157700	OsCMeo_01g0004240	OsKeNa_01g0003980	OsAzu_01g0004240	OsARC_01g0003830	OsN22_01G004070	OsNaBo_01g0003940	OsPr106_01g0004080	OsZS97_01G003910	OsMH63_01G004170	OsLiXu_01g0004060	OsGoSa_01g0004070	OsLaMu_01g0003990	OsKYG_01g0003980	OsIR64_01g0004010	OsLima_01g0003850	1	1	1	1	1	1	1	1	1	1	1	1	1	1	1	1	3039286	3358375	2998500	3178931	2904749	3070052	3002231	3076604	2981825	3060696	3043290	3015026	3049324	3034672	2958441	2990556	3039286
Os4530.POR.1.pan0001022	Os01g0155800	OsCMeo_01g0004120	-	OsAzu_01g0004120	OsARC_01g0003710	OsN22_01G003950	OsNaBo_01g0003820	OsPr106_01g0003970	-	-	-	-	-	OsKYG_01g0003840	-	-	1	1		1	1	1	1	1						1			2999576	3324736		3145270	2875431	3040768	2972934	3047346						2987028			2999576
Os4530.POR.1.pan0001030	Os01g0157800	OsCMeo_01g0004250	OsKeNa_01g0003990	OsAzu_01g0004250	OsARC_01g0003840	OsN22_01G004080	OsNaBo_01g0003950	OsPr106_01g0004090	OsZS97_01G003920	OsMH63_01G004180	OsLiXu_01g0004070	OsGoSa_01g0004080	OsLaMu_01g0004000	OsKYG_01g0003990	OsIR64_01g0004020	OsLima_01g0003860	1	1	1	1	1	1	1	1	1	1	1	1	1	1	1	1	3041412	3360149	3000810	3181121	2907131	3072173	3004613	3078704	2984002	3061595	3045377	3016941	3051358	3036866	2960841	2992656	3041412
Os4530.POR.1.pan1002984	-	-	-	-	-	-	-	-	-	-	-	OsGoSa_01g0004130	-	-	-	-												1																3051913
Os4530.POR.1.pan0001031	Os01g0158000	OsCMeo_01g0004260	OsKeNa_01g0004000	OsAzu_01g0004260,OsAzu_01g0004270	OsARC_01g0003850	OsN22_01G004090	OsNaBo_01g0003960	OsPr106_01g0004100,OsPr106_01g0004110	OsZS97_01G003930	OsMH63_01G004190	OsLiXu_01g0004080	OsGoSa_01g0004090	OsLaMu_01g0004010	OsKYG_01g0004000,OsKYG_01g0004010	OsIR64_01g0004030	OsLima_01g0003870	1	1	1	1	1	1	1	1	1	1	1	1	1	1	1	1	3044483	3366523	3006557	3184122	2910071	3075374	3007553	3081703	2989959	3068826	3048526	3023083	3057381	3039868	2966588	2998613	3044483
Os4530.POR.1.pan1002986	-	-	-	-	-	-	-	-	-	-	-	OsGoSa_01g0004140	-	-	-	-												1																3054930
Os4530.POR.1.pan0035199	-	OsCMeo_01g0004130	-	OsAzu_01g0004130	OsARC_01g0003720	OsN22_01G003960	OsNaBo_01g0003830	-	-	-	-	-	-	OsKYG_01g0003850	-	-		1		1	1	1	1							1				3326171		3146705	2877063	3042400	2974566							2988463
Os4530.POR.1.pan0001032	Os01g0158100	OsCMeo_01g0004270	OsKeNa_01g0004010	OsAzu_01g0004280	OsARC_01g0003860	OsN22_01G004100	OsNaBo_01g0003970	OsPr106_01g0004120	OsZS97_01G003940	OsMH63_01G004200	OsLiXu_01g0004090	OsGoSa_01g0004100	OsLaMu_01g0004020	OsKYG_01g0004020	OsIR64_01g0004040	OsLima_01g0003880	1	1	1	1	1	1	1	1	1	1	1	1	1	1	1	1	3052241	3371438	3011512	3191994	2918177	3083481	3015661	3089616	2994914	3073781	3056285	3028038	3062336	3047739	2971543	3003568	3052241
Os4530.POR.1.pan1033911	-	-	-	-	OsARC_01g0004050	-	-	-	-	-	-	-	-	-	-	-					1																3061169
Os4530.POR.1.pan1010063	Os01g0158533	-	-	-	-	-	-	-	-	-	-	-	-	-	-	-	1																3061751																3061751
Os4530.POR.1.pan0001033	Os01g0158200	OsCMeo_01g0004280	OsKeNa_01g0004020	OsAzu_01g0004290	OsARC_01g0003870	OsN22_01G004110	OsNaBo_01g0003980	OsPr106_01g0004130	OsZS97_01G003950	OsMH63_01G004210	OsLiXu_01g0004100	OsGoSa_01g0004110	OsLaMu_01g0004030	OsKYG_01g0004030	OsIR64_01g0004050	OsLima_01g0003890	1	1	1	1	1	1	1	1	1	1	1	1	1	1	1	1	3054420	3373532	3013608	3194012	2920186	3085566	3017753	3091712	2996937	3075765	3058379	3030134	3064429	3049818	2973639	3005664	3054420
Os4530.POR.1.pan1010064	Os01g0158566	-	-	-	-	-	-	-	-	-	-	-	-	-	-	-	1																3067332																3067332
Os4530.POR.1.pan1033912	-	-	-	-	OsARC_01g0004070	-	-	-	-	-	-	-	-	-	-	-					1																3068329
Os4530.POR.1.pan0001034	Os01g0158400	OsCMeo_01g0004290	OsKeNa_01g0004030	OsAzu_01g0004300	OsARC_01g0003880	OsN22_01G004120	OsNaBo_01g0003990	OsPr106_01g0004140	OsZS97_01G003960	OsMH63_01G004220	OsLiXu_01g0004110	OsGoSa_01g0004120	OsLaMu_01g0004040	OsKYG_01g0004040	OsIR64_01g0004060	OsLima_01g0003900	1	1	1	1	1	1	1	1	1	1	1	1	1	1	1	1	3058522	3380978	3021054	3201534	2924460	3089756	3021948	3099100	3004398	3083265	3065904	3037580	3071877	3053887	2981027	3013052	3058522
Os4530.POR.1.pan1033913	-	-	-	-	OsARC_01g0004080	-	-	-	-	-	-	-	-	-	-	-					1																3078032
Os4530.POR.1.pan1010065	LOC_Os01g06530	-	-	-	-	-	-	-	-	-	-	-	-	-	-	-	1																3078707																3078707
Os4530.POR.1.pan0026489	-	-	-	-	-	-	-	OsPr106_01g0004160	OsZS97_01G003990	OsMH63_01G004240	-	-	-	-	-	-								1	1	1														3116507	3021810	3100672
Os4530.POR.1.pan1002991	-	-	-	-	-	-	-	-	-	-	OsLiXu_01g0004120	-	-	-	-	-											1																3080212
Os4530.POR.1.pan1002990	-	-	-	-	-	-	-	-	-	-	OsLiXu_01g0004130	-	-	-	-	-											1																3081849
Os4530.POR.1.pan1033914	-	-	-	-	OsARC_01g0004090	-	-	-	-	-	-	-	-	-	-	-					1																3084307
Os4530.POR.1.pan1002973	-	-	-	-	-	-	-	-	-	-	-	-	OsLaMu_01g0004050	-	-	-													1																3086216
Os4530.POR.1.pan1033915	-	-	-	-	OsARC_01g0004100	-	-	-	-	-	-	-	-	-	-	-					1																3087124
Os4530.POR.1.pan1002974	-	-	-	-	-	-	-	-	-	-	-	-	OsLaMu_01g0004060	-	-	-													1																3089233
Os4530.POR.1.pan0026490	-	-	OsKeNa_01g0004060	-	-	-	-	OsPr106_01g0004170	-	OsMH63_01G004250	OsLiXu_01g0004140	OsGoSa_01g0004150	OsLaMu_01g0004070	-	OsIR64_01g0004090	-			1					1		1	1	1	1		1				3060656					3138758		3122922	3105472	3077178	3111482		3020684
Os4530.POR.1.pan1033916	-	-	-	-	OsARC_01g0004120	-	-	-	-	-	-	-	-	-	-	-					1																3093287
Os4530.POR.1.pan1010066	LOC_Os01g06570	-	-	-	-	-	-	-	-	-	-	-	-	-	-	-	1																3095210																3095210
Os4530.POR.1.pan1010067	Os01g0159250	-	-	-	-	-	-	-	-	-	-	-	-	-	-	-	1																3097610																3097610
Os4530.POR.1.pan1002975	-	-	-	-	-	-	-	-	-	OsMH63_01G004230	-	-	-	-	-	-										1																3097655
Os4530.POR.1.pan1033528	-	-	-	-	-	-	OsNaBo_01g0004150	-	-	-	-	-	-	-	-	-							1																3105610
Os4530.POR.1.pan1002981	-	-	-	-	-	-	-	OsPr106_01g0004150	-	-	-	-	-	-	-	-								1																3113490
Os4530.POR.1.pan0035202	Os01g0160200	-	-	-	OsARC_01g0004010	OsN22_01G004250,OsN22_01G004270	OsNaBo_01g0004140,OsNaBo_01g0004160	-	-	-	-	-	-	OsKYG_01g0004180	-	-	1				1	1	1							1			3143601				3018202	3169690	3103603							3140534			3143601
Os4530.POR.1.pan1010068	LOC_Os01g06610	-	-	-	-	-	-	-	-	-	-	-	-	-	-	-	1																3116162																3116162
Os4530.POR.1.pan0001035	Os01g0158800	OsCMeo_01g0004330	OsKeNa_01g0004080	OsAzu_01g0004340	OsARC_01g0003910	OsN22_01G004150	OsNaBo_01g0004020	OsPr106_01g0004190	OsZS97_01G004010	OsMH63_01G004270	OsLiXu_01g0004160	OsGoSa_01g0004170	OsLaMu_01g0004090	OsKYG_01g0004080	OsIR64_01g0004110	OsLima_01g0003940	1	1	1	1	1	1	1	1	1	1	1	1	1	1	1	1	3079533	3441356	3084990	3261930	2944246	3109554	3041735	3163099	3067969	3147000	3129807	3101526	3135820	3087480	3045022	3077052	3079533
Os4530.POR.1.pan0001036	Os01g0158900	OsCMeo_01g0004340	OsKeNa_01g0004090	OsAzu_01g0004350	OsARC_01g0003920	OsN22_01G004160	OsNaBo_01g0004030	OsPr106_01g0004200	OsZS97_01G004020	OsMH63_01G004280	OsLiXu_01g0004170	OsGoSa_01g0004180	OsLaMu_01g0004100	OsKYG_01g0004090	OsIR64_01g0004120	OsLima_01g0003950	1	1	1	1	1	1	1	1	1	1	1	1	1	1	1	1	3085406	3444669	3088298	3265248	2950294	3115602	3047834	3166404	3071705	3150567	3133116	3104835	3139130	3090849	3048331	3080361	3085406
Os4530.POR.1.pan0026491	-	OsCMeo_01g0004320	OsKeNa_01g0004070	OsAzu_01g0004330	-	-	-	OsPr106_01g0004180	OsZS97_01G004000	OsMH63_01G004260	OsLiXu_01g0004150	OsGoSa_01g0004160	OsLaMu_01g0004080	-	OsIR64_01g0004100	OsLima_01g0003930		1	1	1				1	1	1	1	1	1		1	1		3420013	3063762	3240555				3141864	3047168	3126028	3108858	3080284	3114588		3023790	3055816
Os4530.POR.1.pan0001037	Os01g0159000	OsCMeo_01g0004350	OsKeNa_01g0004100	OsAzu_01g0004360	OsARC_01g0003930	OsN22_01G004170	OsNaBo_01g0004040	OsPr106_01g0004210	OsZS97_01G004030	OsMH63_01G004290	OsLiXu_01g0004180	OsGoSa_01g0004190	OsLaMu_01g0004110	OsKYG_01g0004100	OsIR64_01g0004130	OsLima_01g0003960	1	1	1	1	1	1	1	1	1	1	1	1	1	1	1	1	3091123	3450335	3093957	3270909	2955842	3121150	3053331	3172067	3077367	3156230	3138775	3110494	3144789	3096397	3053990	3086020	3091123
Os4530.POR.1.pan0041949	-	-	-	-	-	-	-	-	OsZS97_01G004120	-	-	-	-	-	-	OsLima_01g0004050									1							1									3127930							3136419
Os4530.POR.1.pan1033917	-	-	-	-	OsARC_01g0004180	-	-	-	-	-	-	-	-	-	-	-					1																3132596
Os4530.POR.1.pan1033918	-	-	-	-	OsARC_01g0004190	-	-	-	-	-	-	-	-	-	-	-					1																3133151
Os4530.POR.1.pan1000410	-	OsCMeo_01g0003800	-	-	-	-	-	-	-	-	-	-	-	-	-	-		1																3133165
Os4530.POR.1.pan1010069	LOC_Os01g06650	-	-	-	-	-	-	-	-	-	-	-	-	-	-	-	1																3134217																3134217
Os4530.POR.1.pan0001038	Os01g0159200	OsCMeo_01g0004360	OsKeNa_01g0004110	OsAzu_01g0004370	OsARC_01g0003940	OsN22_01G004180	OsNaBo_01g0004050	OsPr106_01g0004220	OsZS97_01G004040	OsMH63_01G004300	OsLiXu_01g0004190	OsGoSa_01g0004200	OsLaMu_01g0004120	OsKYG_01g0004110	OsIR64_01g0004140	OsLima_01g0003970	1	1	1	1	1	1	1	1	1	1	1	1	1	1	1	1	3097346	3456440	3100340	3277014	2962556	3127555	3059785	3178467	3083771	3162634	3145109	3116876	3151191	3103158	3060371	3092662	3097346
Os4530.POR.1.pan1010070	Os01g0160150	-	-	-	-	-	-	-	-	-	-	-	-	-	-	-	1																3136504																3136504
Os4530.POR.1.pan1008372	-	-	-	-	-	-	-	-	-	-	-	-	-	-	OsIR64_01g0004280	-															1																3137639
Os4530.POR.1.pan0001039	Os01g0159300	OsCMeo_01g0004370	OsKeNa_01g0004120	OsAzu_01g0004380	OsARC_01g0003950	OsN22_01G004190	OsNaBo_01g0004060,OsNaBo_01g0004070	OsPr106_01g0004230	OsZS97_01G004050	OsMH63_01G004310	OsLiXu_01g0004200	OsGoSa_01g0004210	OsLaMu_01g0004130	OsKYG_01g0004120	OsIR64_01g0004150	OsLima_01g0003980	1	1	1	1	1	1	1	1	1	1	1	1	1	1	1	1	3099428	3458585	3102482	3279159	2964439	3129748	3062712	3180591	3085210	3164521	3147299	3119018	3153313	3105038	3062514	3094545	3099428
Os4530.POR.1.pan1000425	-	OsCMeo_01g0003820	-	-	-	-	-	-	-	-	-	-	-	-	-	-		1																3143462
Os4530.POR.1.pan0001040	Os01g0159400	OsCMeo_01g0004380	OsKeNa_01g0004130	OsAzu_01g0004390	OsARC_01g0003960	OsN22_01G004200	OsNaBo_01g0004080	OsPr106_01g0004240	OsZS97_01G004060	OsMH63_01G004320	OsLiXu_01g0004210	OsGoSa_01g0004220	OsLaMu_01g0004140	OsKYG_01g0004130	OsIR64_01g0004160	OsLima_01g0003990	1	1	1	1	1	1	1	1	1	1	1	1	1	1	1	1	3108117	3467241	3111138	3287815	2973363	3138672	3070832	3189246	3094546	3173409	3155952	3127673	3161968	3113760	3071169	3103201	3108117
Os4530.POR.1.pan0001041	Os01g0159500	OsCMeo_01g0004390	OsKeNa_01g0004140	OsAzu_01g0004400	OsARC_01g0003970	OsN22_01G004210	OsNaBo_01g0004090	OsPr106_01g0004250	OsZS97_01G004070	OsMH63_01G004330	OsLiXu_01g0004220	OsGoSa_01g0004230	OsLaMu_01g0004150	OsKYG_01g0004140	OsIR64_01g0004170	OsLima_01g0004000	1	1	1	1	1	1	1	1	1	1	1	1	1	1	1	1	3122888	3474889	3118736	3295440	2981049	3146359	3078518	3196867	3102166	3181031	3163559	3135294	3169589	3121373	3078778	3110823	3122888
Os4530.POR.1.pan0001042	Os01g0159600	OsCMeo_01g0004400	OsKeNa_01g0004150	OsAzu_01g0004410	OsARC_01g0003980	OsN22_01G004220	OsNaBo_01g0004100	OsPr106_01g0004260	OsZS97_01G004080	OsMH63_01G004340	OsLiXu_01g0004230	OsGoSa_01g0004240	OsLaMu_01g0004160	OsKYG_01g0004150	OsIR64_01g0004180	OsLima_01g0004010	1	1	1	1	1	1	1	1	1	1	1	1	1	1	1	1	3124351	3475750	3119614	3296324	2985286	3150596	3082757	3197731	3103030	3181895	3164437	3136158	3170453	3122237	3079656	3111687	3124351
Os4530.POR.1.pan1008543	-	-	OsKeNa_01g0004220	-	-	-	-	-	-	-	-	-	-	-	-	-			1																3157178
Os4530.POR.1.pan1010071	LOC_Os01g06690	-	-	-	-	-	-	-	-	-	-	-	-	-	-	-	1																3157179																3157179
Os4530.POR.1.pan0001043	Os01g0159800	OsCMeo_01g0004410	OsKeNa_01g0004160	OsAzu_01g0004420	OsARC_01g0003990	OsN22_01G004230	OsNaBo_01g0004110	OsPr106_01g0004270	OsZS97_01G004090	OsMH63_01G004350	OsLiXu_01g0004240	OsGoSa_01g0004250	OsLaMu_01g0004170	OsKYG_01g0004160	OsIR64_01g0004190	OsLima_01g0004020	1	1	1	1	1	1	1	1	1	1	1	1	1	1	1	1	3128992	3480436	3124282	3301009	2989959	3155269	3087434	3202399	3107622	3186563	3169105	3140831	3175121	3126910	3084310	3116371	3128992
Os4530.POR.1.pan1010072	LOC_Os01g06700	-	-	-	-	-	-	-	-	-	-	-	-	-	-	-	1																3161320																3161320
Os4530.POR.1.pan0035208	LOC_Os11g46020	-	OsKeNa_01g0004210	-	OsARC_01g0004150	-	-	-	-	-	OsLiXu_01g0004290	OsGoSa_01g0004310	OsLaMu_01g0004220	OsKYG_01g0004250	OsIR64_01g0004240	OsLima_01g0004080	11		1		1						1	1	1	1	1	1			3156975		3117317						3201837	3173542	3207739	3217134	3117031	3148947	27856388
Os4530.POR.1.pan1010073	LOC_Os01g06710	-	-	-	-	-	-	-	-	-	-	-	-	-	-	-	1																3168000																3168000
Os4530.POR.1.pan0001044	Os01g0160100	OsCMeo_01g0004420	OsKeNa_01g0004170	OsAzu_01g0004430	OsARC_01g0004000	OsN22_01G004240	OsNaBo_01g0004120	OsPr106_01g0004280	OsZS97_01G004100	OsMH63_01G004360	OsLiXu_01g0004250	OsGoSa_01g0004260	OsLaMu_01g0004180	OsKYG_01g0004170	OsIR64_01g0004200	OsLima_01g0004030	1	1	1	1	1	1	1	1	1	1	1	1	1	1	1	1	3136104	3487262	3131086	3307836	3005864	3162380	3094545	3209203	3114502	3193367	3176119	3147635	3181925	3133763	3091128	3123162	3136104
Os4530.POR.1.pan1008373	-	-	-	-	-	-	-	-	-	-	-	-	-	-	-	OsLima_01g0004120																1																3169555
Os4530.POR.1.pan1033919	-	-	-	-	OsARC_01g0004250	-	-	-	-	-	-	-	-	-	-	-					1																3182332
Os4530.POR.1.pan0026493	-	-	OsKeNa_01g0004230	-	-	-	-	OsPr106_01g0004330	OsZS97_01G004160	OsMH63_01G004450	OsLiXu_01g0004310	OsGoSa_01g0004330	OsLaMu_01g0004250	-	OsIR64_01g0004260	OsLima_01g0004100			1					1	1	1	1	1	1		1	1			3162526					3240647	3146010	3224820	3207388	3179093	3213292		3122582	3154498
Os4530.POR.1.pan1032184	-	-	-	-	-	-	-	-	-	-	-	-	-	OsKYG_01g0004220	-	-														1																3185894
Os4530.POR.1.pan0001045	Os01g0161000	OsCMeo_01g0004430	OsKeNa_01g0004180,OsKeNa_01g0004190	OsAzu_01g0004440	OsARC_01g0004020	OsN22_01G004280	OsNaBo_01g0004170	OsPr106_01g0004290	OsZS97_01G004110	OsMH63_01G004370,OsMH63_01G004380	OsLiXu_01g0004260,OsLiXu_01g0004270	OsGoSa_01g0004270,OsGoSa_01g0004280	OsLaMu_01g0004190,OsLaMu_01g0004200	OsKYG_01g0004190	OsIR64_01g0004210,OsIR64_01g0004220	OsLima_01g0004040	1	1	1	1	1	1	1	1	1	1	1	1	1	1	1	1	3176544	3493867	3137141	3314441	3054348	3203061	3135231	3220172	3125541	3199422	3181964	3153690	3187980	3162042	3097183	3134030	3176544
Os4530.POR.1.pan1008374	-	-	-	-	-	-	-	-	-	-	-	OsGoSa_01g0004360	-	-	-	-												1																3194150
Os4530.POR.1.pan1006002	-	-	-	-	-	-	-	-	-	-	-	-	-	OsKYG_01g0004230	-	-														1																3198435
Os4530.POR.1.pan0001047	Os01g0162001	-	-	-	OsARC_01g0004160	OsN22_01G004330	OsNaBo_01g0004220	-	OsZS97_01G004170	OsMH63_01G004460,OsMH63_01G004470	OsLiXu_01g0004320	OsGoSa_01g0004340	OsLaMu_01g0004260	OsKYG_01g0004290	OsIR64_01g0004270	OsLima_01g0004110	1				1	1	1		1	1	1	1	1	1	1	1	3243357				3129392	3270416	3202485		3158269	3238334	3219647	3191352	3225563	3242086	3134841	3166757	3243357
Os4530.POR.1.pan0026492	-	OsCMeo_01g0004460	OsKeNa_01g0004200	OsAzu_01g0004470	OsARC_01g0004030	OsN22_01G004300	OsNaBo_01g0004190	-	-	OsMH63_01G004410	OsLiXu_01g0004280	OsGoSa_01g0004290	OsLaMu_01g0004210	OsKYG_01g0004210	OsIR64_01g0004230	OsLima_01g0004070		1	1	1	1	1	1			1	1	1	1	1	1	1		3512288	3149644	3332861	3060287	3222433	3154603			3211938	3194503	3166227	3200408	3181278	3109700	3141805
Os4530.POR.1.pan0026496	-	-	-	-	-	-	-	-	OsZS97_01G004200	OsMH63_01G004520	OsLiXu_01g0004340	OsGoSa_01g0004380	OsLaMu_01g0004280	-	OsIR64_01g0004300	OsLima_01g0004140									1	1	1	1	1		1	1									3174331	3253115	3235565	3204917	3239152		3148406	3180322
Os4530.POR.1.pan1032437	-	-	-	-	-	-	-	-	-	OsMH63_01G004390	-	-	-	-	-	-										1																3205297
Os4530.POR.1.pan1032438	-	-	-	-	-	-	-	-	-	OsMH63_01G004400	-	-	-	-	-	-										1																3208228
Os4530.POR.1.pan0001046	Os01g0161200	-	-	-	-	OsN22_01G004310	OsNaBo_01g0004200	OsPr106_01g0004310	OsZS97_01G004140	OsMH63_01G004430	-	-	-	-	-	-	1					1	1	1	1	1							3222073					3249105	3181178	3235096	3140459	3223218							3222073
Os4530.POR.1.pan1010074	LOC_Os01g06770	-	-	-	-	-	-	-	-	-	-	-	-	-	-	-	1																3209141																3209141
Os4530.POR.1.pan1002977	-	-	-	OsAzu_01g0004320	-	-	-	-	-	-	-	-	-	-	-	-				1																3217641
Os4530.POR.1.pan1010075	LOC_Os01g06780	-	-	-	-	-	-	-	-	-	-	-	-	-	-	-	1																3217716																3217716
Os4530.POR.1.pan0001051	Os01g0162900	-	OsKeNa_01g0004270	-	OsARC_01g0004210	-	-	OsPr106_01g0004380,OsPr106_01g0004390	OsZS97_01G004210	OsMH63_01G004530	OsLiXu_01g0004360	OsGoSa_01g0004400	OsLaMu_01g0004300	-	OsIR64_01g0004320	OsLima_01g0004160,OsLima_01g0004170	1		1		1			1	1	1	1	1	1		1	1	3282977		3200402		3148357			3271303	3177613	3256423	3245264	3216969	3250384		3160458	3185154	3282977
Os4530.POR.1.pan0001048	Os01g0162101	-	-	-	-	-	-	OsPr106_01g0004340	OsZS97_01G004180	OsMH63_01G004480	-	-	-	-	-	-	1							1	1	1							3244945							3255704	3161067	3239437							3244945
Os4530.POR.1.pan1000433	-	-	-	-	-	-	-	-	-	-	-	-	-	OsKYG_01g0004260	-	-														1																3225369
Os4530.POR.1.pan1010076	LOC_Os01g06800	-	-	-	-	-	-	-	-	-	-	-	-	-	-	-	1																3229084																3229084
Os4530.POR.1.pan0035206	-	OsCMeo_01g0004490	OsKeNa_11g0024300	OsAzu_01g0004500	OsARC_01g0004130	-	-	-	-	-	OsLiXu_01g0004300	OsGoSa_01g0004320	OsLaMu_01g0004230,OsLaMu_01g0004240	OsKYG_01g0004240	OsIR64_01g0004250	OsLima_01g0004090		1	11	1	1						1	1	1	1	1	1		3543129		3363701	3096603						3202040	3173745	3207942	3208274	3117234	3153264
Os4530.POR.1.pan0026495	-	-	OsKeNa_01g0004250	-	-	-	-	OsPr106_01g0004360	-	OsMH63_01G004500	-	-	-	-	-	-			1					1		1									3183803					3261924		3246097
Os4530.POR.1.pan1010077	LOC_Os01g06810	-	-	-	-	-	-	-	-	-	-	-	-	-	-	-	1																3230885																3230885
Os4530.POR.1.pan1008371	-	-	-	-	-	-	-	-	-	-	-	-	-	OsKYG_01g0004270	-	-														1																3232829
Os4530.POR.1.pan0001049	Os01g0162400	OsCMeo_01g0004510	OsKeNa_01g0004260	OsAzu_01g0004520,OsAzu_01g0004530,OsAzu_01g0004550	OsARC_01g0004170,OsARC_01g0004200	OsN22_01G004320,OsN22_01G004350	OsNaBo_01g0004210,OsNaBo_01g0004240	OsPr106_01g0004300,OsPr106_01g0004320	OsZS97_01G004130,OsZS97_01G004150	OsMH63_01G004420,OsMH63_01G004440	OsLiXu_01g0004350	OsGoSa_01g0004350,OsGoSa_01g0004390	OsLaMu_01g0004290	OsKYG_01g0004320	OsIR64_01g0004310	OsLima_01g0004150,OsLima_01g0004180	1	1	1	1	1	1	1	1	1	1	1	1	1	1	1	1	3222303	3570700	3194896	3391278	3132483	3249335	3181408	3227948	3133317	3219269	3239758	3191862	3245708	3263398	3154952	3185125	3222303
Os4530.POR.1.pan0026497	-	-	-	-	-	-	-	OsPr106_01g0004410	-	OsMH63_01G004550	OsLiXu_01g0004370	-	-	-	OsIR64_01g0004330	-								1		1	1				1									3283367		3267556	3250117				3165311
Os4530.POR.1.pan0035203	-	OsCMeo_01g0004450	-	OsAzu_01g0004460	OsARC_01g0004040	-	-	-	-	-	-	OsGoSa_01g0004300	-	-	-	OsLima_01g0004060		1		1	1							1				1		3512221		3332794	3060343							3166310				3141708
Os4530.POR.1.pan1032185	-	-	-	-	-	-	-	-	-	-	-	-	-	OsKYG_01g0004300	-	-														1																3247077
Os4530.POR.1.pan0026498	-	-	-	-	-	-	-	OsPr106_01g0004420	OsZS97_01G004220	OsMH63_01G004560	-	-	-	-	-	-								1	1	1														3286645	3192015	3270825
Os4530.POR.1.pan0026502	-	-	OsKeNa_01g0004330	-	-	-	-	OsPr106_01g0004470	OsZS97_01G004270	OsMH63_01G004610	OsLiXu_01g0004430	OsGoSa_01g0004460	OsLaMu_01g0004350	OsKYG_01g0004400	OsIR64_01g0004390	OsLima_01g0004240			1					1	1	1	1	1	1	1	1	1			3226887					3305007	3210566	3289187	3271748	3243451	3278477	3291996	3186942	3218860
Os4530.POR.1.pan1000435	-	-	-	-	-	-	-	-	-	OsMH63_01G004510	-	-	-	-	-	-										1																3253105
Os4530.POR.1.pan1000434	-	-	-	-	-	-	-	-	-	OsMH63_01G004540	-	-	-	-	-	-										1																3257197
Os4530.POR.1.pan1032186	-	-	-	-	-	-	-	-	-	-	-	-	-	OsKYG_01g0004310	-	-														1																3258322
Os4530.POR.1.pan0038846	Os01g0160800	OsCMeo_01g0004440	-	OsAzu_01g0004450	-	OsN22_01G004290	OsNaBo_01g0004180	-	-	-	-	-	-	OsKYG_01g0004200	-	-	1	1		1		1	1							1			3188757	3503893		3324466		3215924	3148094							3174782			3188757
Os4530.POR.1.pan0001050	Os01g0162500	-	-	-	-	-	-	OsPr106_01g0004370	-	-	-	-	-	-	-	-	1							1									3259438							3271274									3259438
Os4530.POR.1.pan0026499	OsNip_01G004360	-	-	-	-	OsN22_01G004360,OsN22_01G004390,OsN22_01G004400	OsNaBo_01g0004250,OsNaBo_01g0004280,OsNaBo_01g0004290	OsPr106_01g0004430	OsZS97_01G004230	OsMH63_01G004570	-	-	-	-	-	-	1					1	1	1	1	1							3288128					3315185	3247268	3287416	3192786	3271596							3288128
Os4530.POR.1.pan1010078	Os01g0162701	-	-	-	-	-	-	-	-	-	-	-	-	-	-	-	1																3272800																3272800
Os4530.POR.1.pan0001052	Os01g0163000	-	-	-	-	-	-	OsPr106_01g0004400	-	-	-	-	-	-	-	-	1							1									3272783							3278551									3272783
Os4530.POR.1.pan0035209	OsNip_01G004370,OsNip_01G004390,OsNip_01G004400,OsNip_01G004410,OsNip_01G004420	OsCMeo_01g0004530,OsCMeo_01g0004540,OsCMeo_01g0004550,OsCMeo_01g0004560,OsCMeo_01g0004590	OsKeNa_01g0004280,OsKeNa_01g0004290,OsKeNa_01g0004310,OsKeNa_01g0004320	OsAzu_01g0004560,OsAzu_01g0004570,OsAzu_01g0004580,OsAzu_01g0004590	OsARC_01g0004220	OsN22_01G004370,OsN22_01G004420	OsNaBo_01g0004260,OsNaBo_01g0004310	-	-	-	OsLiXu_01g0004380,OsLiXu_01g0004390,OsLiXu_01g0004410,OsLiXu_01g0004420	OsGoSa_01g0004410,OsGoSa_01g0004420,OsGoSa_01g0004440,OsGoSa_01g0004450	OsLaMu_01g0004310,OsLaMu_01g0004320	OsKYG_01g0004330,OsKYG_01g0004340,OsKYG_01g0004350,OsKYG_01g0004360,OsKYG_01g0004390	OsIR64_01g0004340,OsIR64_01g0004350,OsIR64_01g0004370,OsIR64_01g0004380	OsLima_01g0004190,OsLima_01g0004200,OsLima_01g0004220,OsLima_01g0004230	1	1	1	1	1	1	1				1	1	1	1	1	1	3291635	3591080	3208525	3411657	3153560	3318680	3250759				3253386	3225091	3260602	3276154	3168580	3200498	3291635
Os4530.POR.1.pan1032274	-	-	-	-	-	-	-	-	-	-	-	-	OsLaMu_01g0004360	-	-	-													1																3282163
Os4530.POR.1.pan0001053	Os01g0164075	-	-	-	-	OsN22_01G004430	OsNaBo_01g0004320	OsPr106_01g0004460	OsZS97_01G004260	OsMH63_01G004600	-	-	-	-	-	-	1					1	1	1	1	1							3306319					3333384	3265466	3304064	3209432	3288244							3306319
Os4530.POR.1.pan0042101	Os01g0163616	-	-	-	-	OsN22_01G004380	OsNaBo_01g0004270	-	-	-	-	-	-	-	-	-	1					1	1										3293687					3320732	3252811										3293687
Os4530.POR.1.pan1010079	LOC_Os01g06950	-	-	-	-	-	-	-	-	-	-	-	-	-	-	-	1																3289733																3289733
Os4530.POR.1.pan1010080	Os01g0163450	-	-	-	-	-	-	-	-	-	-	-	-	-	-	-	1																3291241																3291241
Os4530.POR.1.pan0026500	-	OsCMeo_01g0004570	OsKeNa_01g0004300	OsAzu_01g0004600	-	-	-	OsPr106_01g0004440	OsZS97_01G004240	OsMH63_01G004580	OsLiXu_01g0004400	OsGoSa_01g0004430	OsLaMu_01g0004330	OsKYG_01g0004370	OsIR64_01g0004360	OsLima_01g0004210		1	1	1				1	1	1	1	1	1	1	1	1		3602159	3222147	3422724				3300267	3205637	3284447	3267008	3238713	3274216	3287235	3182202	3214120
Os4530.POR.1.pan0038845	-	OsCMeo_01g0004300	-	OsAzu_01g0004310	-	-	-	-	-	-	-	-	-	-	-	-		1		1														3386921		3207480
Os4530.POR.1.pan0001054	OsNip_01G004440,OsNip_01G004450,Os01g0164300	OsCMeo_01g0004600	OsKeNa_01g0004340	OsAzu_01g0004630	OsARC_01g0004230,OsARC_01g0004240	OsN22_01G004440,OsN22_01G004450,OsN22_01G004460	OsNaBo_01g0004330,OsNaBo_01g0004340,OsNaBo_01g0004350	OsPr106_01g0004480	OsZS97_01G004280	OsMH63_01G004620,OsMH63_01G004630,OsMH63_01G004640,OsMH63_01G004650	OsLiXu_01g0004440	OsGoSa_01g0004470	OsLaMu_01g0004370	OsKYG_01g0004410	OsIR64_01g0004400	OsLima_01g0004250	1	1	1	1	1	1	1	1	1	1	1	1	1	1	1	1	3315002	3626709	3234679	3447274	3171439	3342067	3274154	3312799	3218166	3296771	3279332	3251239	3291583	3311312	3194734	3226657	3315002
Os4530.POR.1.pan0035204	-	OsCMeo_01g0004470	-	OsAzu_01g0004480	OsARC_01g0004060	-	-	-	-	-	-	-	-	-	-	-		1		1	1													3515379		3335952	3063708
Os4530.POR.1.pan0001055	Os01g0164400	OsCMeo_01g0004610	OsKeNa_01g0004350	OsAzu_01g0004640	OsARC_01g0004260	OsN22_01G004470	OsNaBo_01g0004360	OsPr106_01g0004490	OsZS97_01G004290	OsMH63_01G004660	OsLiXu_01g0004450	OsGoSa_01g0004480	OsLaMu_01g0004380	OsKYG_01g0004420	OsIR64_01g0004410	OsLima_01g0004260	1	1	1	1	1	1	1	1	1	1	1	1	1	1	1	1	3322774	3636872	3244845	3457437	3183660	3349897	3281985	3322966	3228332	3307146	3289706	3261405	3301768	3321491	3204901	3236824	3322774
Os4530.POR.1.pan0001056	Os01g0164500	OsCMeo_01g0004620	OsKeNa_01g0004360	OsAzu_01g0004650	OsARC_01g0004270	OsN22_01G004480	OsNaBo_01g0004370	OsPr106_01g0004500	OsZS97_01G004300	OsMH63_01G004670	OsLiXu_01g0004460	OsGoSa_01g0004490	OsLaMu_01g0004390	OsKYG_01g0004430	OsIR64_01g0004420	OsLima_01g0004270	1	1	1	1	1	1	1	1	1	1	1	1	1	1	1	1	3328533	3642741	3250723	3463306	3189362	3355598	3287692	3328844	3234210	3313007	3295584	3267283	3307577	3327305	3210779	3242702	3328533
Os4530.POR.1.pan0001057	Os01g0164600	OsCMeo_01g0004630	OsKeNa_01g0004370	OsAzu_01g0004660	OsARC_01g0004280	OsN22_01G004490	OsNaBo_01g0004380	OsPr106_01g0004510	OsZS97_01G004310	OsMH63_01G004680	OsLiXu_01g0004470	OsGoSa_01g0004500	OsLaMu_01g0004400	OsKYG_01g0004440	OsIR64_01g0004430	OsLima_01g0004280	1	1	1	1	1	1	1	1	1	1	1	1	1	1	1	1	3332952	3646413	3254394	3466978	3193537	3360008	3292120	3332515	3237824	3316693	3299254	3270954	3311244	3330985	3214450	3246373	3332952
Os4530.POR.1.pan0001058	Os01g0164700	OsCMeo_01g0004640	OsKeNa_01g0004380	OsAzu_01g0004670	OsARC_01g0004290	OsN22_01G004500	OsNaBo_01g0004390	OsPr106_01g0004520	OsZS97_01G004320	OsMH63_01G004690	OsLiXu_01g0004480	OsGoSa_01g0004510	OsLaMu_01g0004410	OsKYG_01g0004450	OsIR64_01g0004440	OsLima_01g0004290	1	1	1	1	1	1	1	1	1	1	1	1	1	1	1	1	3336225	3649715	3257696	3470280	3196830	3363316	3295413	3335817	3241183	3319960	3302556	3274256	3314550	3334273	3217752	3249657	3336225
Os4530.POR.1.pan0035205	-	OsCMeo_01g0004480	-	OsAzu_01g0004490	OsARC_01g0004110	-	-	-	-	-	-	-	-	-	-	-		1		1	1													3536921		3357493	3088680
Os4530.POR.1.pan0026501	-	OsCMeo_01g0004580	-	OsAzu_01g0004610	-	OsN22_01G004410	OsNaBo_01g0004300	OsPr106_01g0004450	OsZS97_01G004250	OsMH63_01G004590	-	-	OsLaMu_01g0004340	OsKYG_01g0004380	-	-		1		1		1	1	1	1	1			1	1				3603137		3423702		3327487	3259566	3301246	3206616	3285426			3275193	3288212
Os4530.POR.1.pan0001059	Os01g0164800	OsCMeo_01g0004650	OsKeNa_01g0004390	OsAzu_01g0004680	OsARC_01g0004300	OsN22_01G004510	OsNaBo_01g0004400	OsPr106_01g0004530	OsZS97_01G004330	OsMH63_01G004700	OsLiXu_01g0004490	OsGoSa_01g0004520	OsLaMu_01g0004420	OsKYG_01g0004460	OsIR64_01g0004450	OsLima_01g0004300	1	1	1	1	1	1	1	1	1	1	1	1	1	1	1	1	3343503	3658565	3266502	3479130	3204127	3370569	3302666	3344623	3248356	3327223	3311362	3283062	3322002	3341727	3226558	3258463	3343503
Os4530.POR.1.pan0035207	-	OsCMeo_01g0004500	-	OsAzu_01g0004510	OsARC_01g0004140	-	-	-	-	-	-	-	-	-	-	-		1		1	1													3546341		3366913	3099815
Os4530.POR.1.pan0001060	Os01g0165000	OsCMeo_01g0004660	OsKeNa_01g0004400	OsAzu_01g0004690	OsARC_01g0004310	OsN22_01G004520	OsNaBo_01g0004410	OsPr106_01g0004540	OsZS97_01G004340	OsMH63_01G004710	OsLiXu_01g0004500	OsGoSa_01g0004530	OsLaMu_01g0004430	OsKYG_01g0004470	OsIR64_01g0004460	OsLima_01g0004310	1	1	1	1	1	1	1	1	1	1	1	1	1	1	1	1	3356371	3669974	3277912	3490484	3217063	3383449	3315546	3356033	3261399	3340213	3322771	3294472	3334808	3354534	3237968	3269873	3356371
Os4530.POR.1.pan0001061	Os01g0165100	OsCMeo_01g0004670	OsKeNa_01g0004410	OsAzu_01g0004700	OsARC_01g0004320	OsN22_01G004530	OsNaBo_01g0004420	OsPr106_01g0004550	OsZS97_01G004350	OsMH63_01G004720	OsLiXu_01g0004510	OsGoSa_01g0004540	OsLaMu_01g0004440	OsKYG_01g0004480	OsIR64_01g0004470	OsLima_01g0004320	1	1	1	1	1	1	1	1	1	1	1	1	1	1	1	1	3358521	3672112	3280050	3492677	3219226	3385587	3317684	3358171	3263537	3340664	3324909	3296610	3336946	3356672	3240106	3272011	3358521
Os4530.POR.1.pan0001062	Os01g0165200	OsCMeo_01g0004680	OsKeNa_01g0004420	OsAzu_01g0004710	OsARC_01g0004330	OsN22_01G004540	OsNaBo_01g0004430	OsPr106_01g0004560	OsZS97_01G004360	OsMH63_01G004730	OsLiXu_01g0004520	OsGoSa_01g0004550	OsLaMu_01g0004450	OsKYG_01g0004490	OsIR64_01g0004480	OsLima_01g0004330	1	1	1	1	1	1	1	1	1	1	1	1	1	1	1	1	3361963	3675556	3283519	3496122	3222472	3389031	3321128	3361640	3266982	3345596	3328353	3300082	3340391	3360117	3243575	3275480	3361963
Os4530.POR.1.pan0001065	Os01g0166200	-	-	-	-	-	-	-	OsZS97_01G004440	-	-	OsGoSa_01g0004630	OsLaMu_01g0004530	OsKYG_01g0004570	-	OsLima_01g0004410	1								1			1	1	1		1	3401204								3305783			3337828	3378920	3397880		3313236	3401204
Os4530.POR.1.pan0001063	Os01g0165600	OsCMeo_01g0004690	OsKeNa_01g0004430	OsAzu_01g0004720	OsARC_01g0004340	OsN22_01G004550	OsNaBo_01g0004440	OsPr106_01g0004570	OsZS97_01G004370	OsMH63_01G004740	OsLiXu_01g0004530	OsGoSa_01g0004560	OsLaMu_01g0004460	OsKYG_01g0004500	OsIR64_01g0004490	OsLima_01g0004340	1	1	1	1	1	1	1	1	1	1	1	1	1	1	1	1	3376592	3690270	3298213	3510898	3237154	3403815	3335916	3376334	3281772	3360590	3343045	3314854	3355106	3374898	3258269	3290250	3376592
Os4530.POR.1.pan0026503	OsNip_01G004560	OsCMeo_01g0004700	OsKeNa_01g0004440	OsAzu_01g0004730	OsARC_01g0004350	OsN22_01G004560	OsNaBo_01g0004450	OsPr106_01g0004580	OsZS97_01G004380	OsMH63_01G004750	OsLiXu_01g0004540	OsGoSa_01g0004570	OsLaMu_01g0004470	OsKYG_01g0004510	OsIR64_01g0004500	OsLima_01g0004350	1	1	1	1	1	1	1	1	1	1	1	1	1	1	1	1	3380727	3694138	3302422	3515035	3241367	3407947	3340050	3380199	3285564	3364379	3346909	3318644	3358975	3378688	3262135	3294039	3380727
Os4530.POR.1.pan0026504	OsNip_01G004570	OsCMeo_01g0004710	OsKeNa_01g0004450	OsAzu_01g0004740	OsARC_01g0004360	OsN22_01G004570	OsNaBo_01g0004460	OsPr106_01g0004590	OsZS97_01G004390	OsMH63_01G004760	OsLiXu_01g0004550	OsGoSa_01g0004580	OsLaMu_01g0004480	OsKYG_01g0004520	OsIR64_01g0004510	OsLima_01g0004360	1	1	1	1	1	1	1	1	1	1	1	1	1	1	1	1	3384914	3699179	3306697	3519308	3245600	3412187	3344310	3384389	3290808	3368567	3351097	3322878	3363798	3382922	3266325	3298275	3384914
Os4530.POR.1.pan0001064	Os01g0165800	OsCMeo_01g0004720	OsKeNa_01g0004460	OsAzu_01g0004750	OsARC_01g0004370	OsN22_01G004580	OsNaBo_01g0004470	OsPr106_01g0004600	OsZS97_01G004400	OsMH63_01G004770	OsLiXu_01g0004560	OsGoSa_01g0004590	OsLaMu_01g0004490	OsKYG_01g0004530	OsIR64_01g0004520	OsLima_01g0004370	1	1	1	1	1	1	1	1	1	1	1	1	1	1	1	1	3386618	3700885	3308401	3521012	3247304	3413891	3346014	3386092	3292470	3370270	3352799	3324535	3365501	3386515	3268028	3300221	3386618
Os4530.POR.1.pan0026505	OsNip_01G004590	OsCMeo_01g0004730	OsKeNa_01g0004470	OsAzu_01g0004760	OsARC_01g0004380	OsN22_01G004590	OsNaBo_01g0004480	OsPr106_01g0004610	OsZS97_01G004410	OsMH63_01G004780	OsLiXu_01g0004570	OsGoSa_01g0004600	OsLaMu_01g0004500	OsKYG_01g0004540	OsIR64_01g0004530	OsLima_01g0004380	1	1	1	1	1	1	1	1	1	1	1	1	1	1	1	1	3391757	3706522	3313582	3526193	3252485	3419072	3351195	3391723	3298108	3375901	3358422	3330165	3371521	3390210	3273659	3305565	3391757
Os4530.POR.1.pan0026506	OsNip_01G004600	OsCMeo_01g0004740	OsKeNa_01g0004480	OsAzu_01g0004770	OsARC_01g0004390	OsN22_01G004600	OsNaBo_01g0004490	OsPr106_01g0004620	OsZS97_01G004420	OsMH63_01G004790	OsLiXu_01g0004580	OsGoSa_01g0004610	OsLaMu_01g0004510	OsKYG_01g0004550	OsIR64_01g0004540	OsLima_01g0004390	1	1	1	1	1	1	1	1	1	1	1	1	1	1	1	1	3395762	3710413	3317521	3530118	3256537	3423007	3355127	3395610	3302000	3379786	3362308	3334051	3374966	3394097	3277546	3309452	3395762
Os4530.POR.1.pan0001066	Os01g0166400	OsCMeo_01g0004750	OsKeNa_01g0004490	OsAzu_01g0004780,OsAzu_01g0004790	OsARC_01g0004400	OsN22_01G004610,OsN22_01G004620	OsNaBo_01g0004500,OsNaBo_01g0004510	OsPr106_01g0004630	OsZS97_01G004430	OsMH63_01G004800	OsLiXu_01g0004590	OsGoSa_01g0004620	OsLaMu_01g0004520,OsLaMu_01g0004540	OsKYG_01g0004560	OsIR64_01g0004550	OsLima_01g0004400	1	1	1	1	1	1	1	1	1	1	1	1	1	1	1	1	3397337	3712012	3319267	3531694	3258141	3424582	3356702	3397229	3303559	3381340	3363985	3335722	3376541	3395774	3279223	3311129	3397337
Os4530.POR.1.pan1002976	-	OsCMeo_01g0004310	-	-	-	-	-	-	-	-	-	-	-	-	-	-		1																3397094
Os4530.POR.1.pan0001067	Os01g0166500	OsCMeo_01g0004760	OsKeNa_01g0004500	OsAzu_01g0004800	OsARC_01g0004410	OsN22_01G004630	OsNaBo_01g0004520	OsPr106_01g0004640	OsZS97_01G004450	OsMH63_01G004810	OsLiXu_01g0004600	OsGoSa_01g0004640	OsLaMu_01g0004550	OsKYG_01g0004580	OsIR64_01g0004560	OsLima_01g0004420	1	1	1	1	1	1	1	1	1	1	1	1	1	1	1	1	3414659	3729193	3336431	3549482	3275517	3441977	3374104	3414566	3320565	3398742	3380862	3353002	3405667	3413054	3296503	3328411	3414659
Os4530.POR.1.pan0001068	Os01g0166700	OsCMeo_01g0004770	OsKeNa_01g0004510	OsAzu_01g0004810	OsARC_01g0004420	OsN22_01G004640	OsNaBo_01g0004530	OsPr106_01g0004650,OsPr106_01g0004660	OsZS97_01G004460	OsMH63_01G004830	OsLiXu_01g0004610	OsGoSa_01g0004650	OsLaMu_01g0004560	OsKYG_01g0004590	OsIR64_01g0004570,OsIR64_01g0004580	OsLima_01g0004430	1	1	1	1	1	1	1	1	1	1	1	1	1	1	1	1	3422011	3737092	3344068	3556994	3283156	3449877	3382015	3421172	3327408	3405348	3387838	3359609	3413311	3419663	3303109	3335017	3422011
Os4530.POR.1.pan0001069	Os01g0166800	OsCMeo_01g0004780	OsKeNa_01g0004520	OsAzu_01g0004820	OsARC_01g0004430	OsN22_01G004650	OsNaBo_01g0004540	OsPr106_01g0004670	OsZS97_01G004470	OsMH63_01G004820	OsLiXu_01g0004620	OsGoSa_01g0004660	OsLaMu_01g0004570	OsKYG_01g0004600	OsIR64_01g0004590	OsLima_01g0004440	1	1	1	1	1	1	1	1	1	1	1	1	1	1	1	1	3425737	3740195	3347438	3560096	3286524	3452983	3385117	3424542	3330818	3405162	3391208	3362979	3416682	3423033	3306479	3338387	3425737
Os4530.POR.1.pan0026507	OsNip_01G004650	OsCMeo_01g0004790	OsKeNa_01g0004530	OsAzu_01g0004830	OsARC_01g0004440	OsN22_01G004660	OsNaBo_01g0004550	OsPr106_01g0004680	OsZS97_01G004480	OsMH63_01G004840	OsLiXu_01g0004630	OsGoSa_01g0004670	OsLaMu_01g0004590	OsKYG_01g0004610	OsIR64_01g0004600	OsLima_01g0004450	1	1	1	1	1	1	1	1	1	1	1	1	1	1	1	1	3431596	3746046	3353282	3565944	3292379	3458838	3390974	3430394	3336945	3414729	3397057	3368830	3423138	3428892	3312332	3344242	3431596
Os4530.POR.1.pan0038847	LOC_Os01g06910	OsCMeo_01g0004520	-	OsAzu_01g0004540	-	-	-	-	-	-	-	-	-	-	-	-	1	1		1													3277305	3581479		3402058													3277305
Os4530.POR.1.pan1008544	-	-	-	OsAzu_01g0004620	-	-	-	-	-	-	-	-	-	-	-	-				1																3426541
Os4530.POR.1.pan0041662	Os01g0167100	-	-	-	-	-	-	-	-	-	-	-	OsLaMu_01g0004580	-	-	-	1												1				3431609												3422535				3431609
Os4530.POR.1.pan1010081	LOC_Os01g07270	-	-	-	-	-	-	-	-	-	-	-	-	-	-	-	1																3430549																3430549
Os4530.POR.1.pan0001070	Os01g0167400	OsCMeo_01g0004800	OsKeNa_01g0004540	OsAzu_01g0004840	OsARC_01g0004450	OsN22_01G004670	OsNaBo_01g0004560	OsPr106_01g0004690	OsZS97_01G004490	OsMH63_01G004850	OsLiXu_01g0004640	OsGoSa_01g0004680	OsLaMu_01g0004600	OsKYG_01g0004620	OsIR64_01g0004610	OsLima_01g0004460	1	1	1	1	1	1	1	1	1	1	1	1	1	1	1	1	3445159	3778063	3366917	3579579	3306020	3472476	3404616	3444140	3350525	3428317	3410755	3382778	3436137	3442637	3326079	3358189	3445159
Os4530.POR.1.pan0001071	Os01g0167500	OsCMeo_01g0004810	OsKeNa_01g0004550	OsAzu_01g0004850	OsARC_01g0004460	OsN22_01G004680	OsNaBo_01g0004570	OsPr106_01g0004700	OsZS97_01G004500	OsMH63_01G004860	OsLiXu_01g0004650	OsGoSa_01g0004690	OsLaMu_01g0004610	OsKYG_01g0004630	OsIR64_01g0004620	OsLima_01g0004470	1	1	1	1	1	1	1	1	1	1	1	1	1	1	1	1	3446891	3779755	3368606	3581238	3307696	3474181	3406321	3445796	3352158	3429976	3412429	3384222	3437842	3444342	3327784	3359654	3446891
Os4530.POR.1.pan0001072	Os01g0167600	OsCMeo_01g0004820	OsKeNa_01g0004560	OsAzu_01g0004860	OsARC_01g0004470	OsN22_01G004690	OsNaBo_01g0004580	OsPr106_01g0004710	OsZS97_01G004510	OsMH63_01G004870	OsLiXu_01g0004660	OsGoSa_01g0004700	OsLaMu_01g0004620	OsKYG_01g0004640	OsIR64_01g0004630	OsLima_01g0004480	1	1	1	1	1	1	1	1	1	1	1	1	1	1	1	1	3454882	3788005	3376627	3589289	3315682	3482136	3414326	3453851	3360424	3438028	3420432	3392247	3445799	3452348	3335791	3367657	3454882
Os4530.POR.1.pan0001073	Os01g0167700	OsCMeo_01g0004830	OsKeNa_01g0004570,OsKeNa_01g0004580	OsAzu_01g0004870,OsAzu_01g0004880	OsARC_01g0004480,OsARC_01g0004490	OsN22_01G004700,OsN22_01G004710	OsNaBo_01g0004590,OsNaBo_01g0004600	OsPr106_01g0004720	OsZS97_01G004520	OsMH63_01G004880	OsLiXu_01g0004670	OsGoSa_01g0004710	OsLaMu_01g0004630,OsLaMu_01g0004640	OsKYG_01g0004650	OsIR64_01g0004640	OsLima_01g0004490	1	1	1	1	1	1	1	1	1	1	1	1	1	1	1	1	3456200	3789048	3377887	3590549	3316957	3483411	3415586	3455123	3361475	3439300	3422581	3393519	3447074	3453620	3337063	3368929	3456200
Os4530.POR.1.pan0001074	Os01g0167750	OsCMeo_01g0004840	OsKeNa_01g0004590	OsAzu_01g0004890	OsARC_01g0004500	OsN22_01G004720	OsNaBo_01g0004610	OsPr106_01g0004730	OsZS97_01G004530	OsMH63_01G004890	OsLiXu_01g0004680	OsGoSa_01g0004720	OsLaMu_01g0004650	OsKYG_01g0004660	OsIR64_01g0004650	OsLima_01g0004500	1	1	1	1	1	1	1	1	1	1	1	1	1	1	1	1	3465634	3798515	3387319	3599981	3326412	3492866	3425022	3464593	3370943	3448770	3431174	3402987	3456529	3463090	3346533	3378397	3465634
Os4530.POR.1.pan0001075	Os01g0167800	OsCMeo_01g0004850	OsKeNa_01g0004600,OsKeNa_01g0004610	OsAzu_01g0004900,OsAzu_01g0004910	OsARC_01g0004510,OsARC_01g0004520	OsN22_01G004730,OsN22_01G004740	OsNaBo_01g0004620	OsPr106_01g0004740	OsZS97_01G004540	OsMH63_01G004900,OsMH63_01G004910	OsLiXu_01g0004690,OsLiXu_01g0004700	OsGoSa_01g0004730,OsGoSa_01g0004740	OsLaMu_01g0004660,OsLaMu_01g0004670	OsKYG_01g0004670,OsKYG_01g0004680	OsIR64_01g0004660,OsIR64_01g0004670	OsLima_01g0004510	1	1	1	1	1	1	1	1	1	1	1	1	1	1	1	1	3467858	3800739	3389543	3602205	3328636	3495090	3427250	3466817	3373167	3450994	3433398	3405211	3458753	3465314	3348757	3380622	3467858
Os4530.POR.1.pan0001076	Os01g0167900,Os01g0168000,Os01g0168100	OsCMeo_01g0004860,OsCMeo_01g0004870	OsKeNa_01g0004630,OsKeNa_01g0004640	OsAzu_01g0004930,OsAzu_01g0004940	OsARC_01g0004530,OsARC_01g0004540	OsN22_01G004750,OsN22_01G004760	OsNaBo_01g0004640,OsNaBo_01g0004650	OsPr106_01g0004750,OsPr106_01g0004760	OsZS97_01G004550	OsMH63_01G004920,OsMH63_01G004930	OsLiXu_01g0004710,OsLiXu_01g0004720	OsGoSa_01g0004750,OsGoSa_01g0004760	OsLaMu_01g0004680,OsLaMu_01g0004690	OsKYG_01g0004690,OsKYG_01g0004700	OsIR64_01g0004680,OsIR64_01g0004690	OsLima_01g0004520,OsLima_01g0004530	1	1	1	1	1	1	1	1	1	1	1	1	1	1	1	1	3473760	3806967	3395445	3608107	3335103	3501557	3433488	3473010	3379341	3457150	3439676	3411444	3465220	3471593	3354970	3386857	3473760
Os4530.POR.1.pan0038848	OsNip_01G004740	-	OsKeNa_01g0004620	OsAzu_01g0004920	-	-	OsNaBo_01g0004630	-	-	-	-	-	-	-	-	-	1		1	1			1										3472838		3394523	3607185			3432230										3472838
Os4530.POR.1.pan0001077	Os01g0168200	OsCMeo_01g0004890	OsKeNa_01g0004650	OsAzu_01g0004950	OsARC_01g0004550	OsN22_01G004770	OsNaBo_01g0004660	OsPr106_01g0004770	OsZS97_01G004560	OsMH63_01G004940	OsLiXu_01g0004730	OsGoSa_01g0004770	OsLaMu_01g0004700	OsKYG_01g0004710	OsIR64_01g0004700	OsLima_01g0004540	1	1	1	1	1	1	1	1	1	1	1	1	1	1	1	1	3489310	3823575	3410994	3623641	3350703	3517150	3448697	3488747	3394953	3472924	3455185	3427038	3480815	3487255	3370566	3402454	3489310
Os4530.POR.1.pan0001078	Os01g0168300	OsCMeo_01g0004900	OsKeNa_01g0004660	OsAzu_01g0004960	OsARC_01g0004560	OsN22_01G004780	OsNaBo_01g0004670	OsPr106_01g0004780	OsZS97_01G004570	OsMH63_01G004950	OsLiXu_01g0004740	OsGoSa_01g0004780	OsLaMu_01g0004710	OsKYG_01g0004720	OsIR64_01g0004710	OsLima_01g0004550	1	1	1	1	1	1	1	1	1	1	1	1	1	1	1	1	3493219	3827554	3414903	3627550	3354508	3521009	3452608	3492670	3398998	3476802	3459175	3431015	3484674	3491167	3374543	3406431	3493219
Os4530.POR.1.pan0001079	Os01g0168400	OsCMeo_01g0004920	OsKeNa_01g0004680	OsAzu_01g0004980	OsARC_01g0004580	OsN22_01G004800	OsNaBo_01g0004690	OsPr106_01g0004800	OsZS97_01G004580	OsMH63_01G004970	OsLiXu_01g0004760	OsGoSa_01g0004800	OsLaMu_01g0004730	OsKYG_01g0004740	OsIR64_01g0004730	OsLima_01g0004560	1	1	1	1	1	1	1	1	1	1	1	1	1	1	1	1	3501094	3835577	3422777	3635424	3362415	3528853	3460482	3500644	3407193	3484821	3467289	3439142	3492527	3499141	3382668	3414561	3501094
Os4530.POR.1.pan0001080	Os01g0168500	OsCMeo_01g0004930	OsKeNa_01g0004690	OsAzu_01g0004990	OsARC_01g0004590	OsN22_01G004810	OsNaBo_01g0004700	OsPr106_01g0004810	OsZS97_01G004590	OsMH63_01G004980	OsLiXu_01g0004770	OsGoSa_01g0004810	OsLaMu_01g0004740	OsKYG_01g0004750	OsIR64_01g0004740	OsLima_01g0004570	1	1	1	1	1	1	1	1	1	1	1	1	1	1	1	1	3505661	3840152	3427342	3639996	3367009	3533426	3465080	3505196	3412581	3489365	3471867	3443718	3497123	3503637	3387251	3419137	3505661
Os4530.POR.1.pan0026508	OsNip_01G004790	OsCMeo_01g0004910	OsKeNa_01g0004670	OsAzu_01g0004970	OsARC_01g0004570	OsN22_01G004790	OsNaBo_01g0004680	OsPr106_01g0004790	-	OsMH63_01G004960	OsLiXu_01g0004750	OsGoSa_01g0004790	OsLaMu_01g0004720	OsKYG_01g0004730	OsIR64_01g0004720	-	1	1	1	1	1	1	1	1		1	1	1	1	1	1		3499861	3834195	3421545	3634192	3361181	3527627	3459250	3499412		3483589	3465904	3437757	3491293	3497909	3381286		3499861
Os4530.POR.1.pan0001081	Os01g0168600	OsCMeo_01g0004940	OsKeNa_01g0004700	OsAzu_01g0005000	OsARC_01g0004600	OsN22_01G004820	OsNaBo_01g0004710	OsPr106_01g0004820	OsZS97_01G004600	OsMH63_01G004990	OsLiXu_01g0004780	OsGoSa_01g0004820	OsLaMu_01g0004750	OsKYG_01g0004760	OsIR64_01g0004750	OsLima_01g0004580	1	1	1	1	1	1	1	1	1	1	1	1	1	1	1	1	3511835	3846308	3433516	3646170	3372970	3539645	3471228	3511338	3418651	3495498	3478110	3449855	3503313	3509833	3393144	3425271	3511835
Os4530.POR.1.pan1010082	Os01g0168450	-	-	-	-	-	-	-	-	-	-	-	-	-	-	-	1																3501187																3501187
Os4530.POR.1.pan0001082	Os01g0168800	OsCMeo_01g0004950	OsKeNa_01g0004710	OsAzu_01g0005010	OsARC_01g0004610	OsN22_01G004830	OsNaBo_01g0004720	OsPr106_01g0004830	OsZS97_01G004610	OsMH63_01G005000	OsLiXu_01g0004790	OsGoSa_01g0004830	OsLaMu_01g0004760	OsKYG_01g0004770	OsIR64_01g0004760	OsLima_01g0004590	1	1	1	1	1	1	1	1	1	1	1	1	1	1	1	1	3516658	3851236	3438687	3651097	3377902	3544577	3476155	3516270	3423621	3500449	3483178	3454787	3508245	3514765	3398075	3430202	3516658
Os4530.POR.1.pan0026509	OsNip_01G004840	OsCMeo_01g0004960	OsKeNa_01g0004720	OsAzu_01g0005020	OsARC_01g0004620	OsN22_01G004840	OsNaBo_01g0004730	OsPr106_01g0004840	OsZS97_01G004620	OsMH63_01G005010	OsLiXu_01g0004800	OsGoSa_01g0004840	OsLaMu_01g0004770	OsKYG_01g0004780	OsIR64_01g0004770	OsLima_01g0004600	1	1	1	1	1	1	1	1	1	1	1	1	1	1	1	1	3520778	3855242	3442459	3655113	3381918	3548593	3480171	3520286	3434490	3504465	3486950	3458805	3512261	3518781	3402091	3434223	3520778
Os4530.POR.1.pan1010083	Os01g0168850	-	-	-	-	-	-	-	-	-	-	-	-	-	-	-	1																3518372																3518372
Os4530.POR.1.pan1033762	-	-	-	-	-	-	-	-	-	-	-	-	-	-	OsIR64_01g0004880	-															1																3519630
Os4530.POR.1.pan1010084	Os01g0169000	-	-	-	-	-	-	-	-	-	-	-	-	-	-	-	1																3520944																3520944
Os4530.POR.1.pan0026510	OsNip_01G004850	OsCMeo_01g0004970	OsKeNa_01g0004730	OsAzu_01g0005030	OsARC_01g0004630	OsN22_01G004850	OsNaBo_01g0004740	OsPr106_01g0004850	OsZS97_01G004630	OsMH63_01G005020	OsLiXu_01g0004810	OsGoSa_01g0004850	OsLaMu_01g0004780	OsKYG_01g0004790	OsIR64_01g0004780	OsLima_01g0004610	1	1	1	1	1	1	1	1	1	1	1	1	1	1	1	1	3532853	3868328	3454532	3666953	3392975	3559646	3491219	3532261	3446622	3516589	3499046	3469854	3523318	3530903	3413981	3446325	3532853
Os4530.POR.1.pan0026511	OsNip_01G004860	OsCMeo_01g0004980	OsKeNa_01g0004740	OsAzu_01g0005040	OsARC_01g0004640	OsN22_01G004860	OsNaBo_01g0004750	OsPr106_01g0004860	OsZS97_01G004640	OsMH63_01G005030	OsLiXu_01g0004820	OsGoSa_01g0004860	OsLaMu_01g0004790	OsKYG_01g0004800	OsIR64_01g0004790	OsLima_01g0004620	1	1	1	1	1	1	1	1	1	1	1	1	1	1	1	1	3536083	3871560	3457762	3670417	3396210	3562881	3494454	3535653	3449855	3519832	3502278	3473089	3526553	3534146	3417424	3449557	3536083
Os4530.POR.1.pan1010085	LOC_Os01g07470	-	-	-	-	-	-	-	-	-	-	-	-	-	-	-	1																3540841																3540841
Os4530.POR.1.pan0001083	Os01g0169400	OsCMeo_01g0004990	OsKeNa_01g0004750	OsAzu_01g0005050	OsARC_01g0004650	OsN22_01G004870	OsNaBo_01g0004760	OsPr106_01g0004870	OsZS97_01G004650	OsMH63_01G005040	OsLiXu_01g0004830	OsGoSa_01g0004870	OsLaMu_01g0004800	OsKYG_01g0004810	OsIR64_01g0004800	OsLima_01g0004630	1	1	1	1	1	1	1	1	1	1	1	1	1	1	1	1	3551044	3886568	3472727	3685368	3411332	3577984	3509538	3554711	3464795	3538100	3517308	3488559	3541656	3553230	3436506	3468629	3551044
Os4530.POR.1.pan0001084	Os01g0169500	OsCMeo_01g0005000	OsKeNa_01g0004760	OsAzu_01g0005060	OsARC_01g0004660	OsN22_01G004880	OsNaBo_01g0004770	OsPr106_01g0004880	OsZS97_01G004660	OsMH63_01G005050	OsLiXu_01g0004840	OsGoSa_01g0004880	OsLaMu_01g0004810	OsKYG_01g0004820	OsIR64_01g0004810	OsLima_01g0004640	1	1	1	1	1	1	1	1	1	1	1	1	1	1	1	1	3559732	3895387	3481413	3694054	3420059	3586711	3518266	3563531	3473549	3547476	3526129	3496901	3550383	3561984	3445269	3477388	3559732
Os4530.POR.1.pan0001085	Os01g0169800	OsCMeo_01g0005020	OsKeNa_01g0004770	OsAzu_01g0005070	OsARC_01g0004670	OsN22_01G004890	OsNaBo_01g0004780	OsPr106_01g0004890	OsZS97_01G004680	OsMH63_01G005060	OsLiXu_01g0004850	OsGoSa_01g0004890	OsLaMu_01g0004830	OsKYG_01g0004830	OsIR64_01g0004820	OsLima_01g0004650	1	1	1	1	1	1	1	1	1	1	1	1	1	1	1	1	3577466	3913604	3499671	3712311	3438277	3604424	3536448	3581730	3491933	3565915	3550077	3514614	3568096	3580185	3463470	3495537	3577466
Os4530.POR.1.pan0001086	Os01g0169900	OsCMeo_01g0005030	OsKeNa_01g0004780	OsAzu_01g0005080	OsARC_01g0004680	OsN22_01G004900	OsNaBo_01g0004790	OsPr106_01g0004900	OsZS97_01G004690	OsMH63_01G005070	OsLiXu_01g0004860	OsGoSa_01g0004900	OsLaMu_01g0004840	OsKYG_01g0004840	OsIR64_01g0004830	OsLima_01g0004660	1	1	1	1	1	1	1	1	1	1	1	1	1	1	1	1	3591811	3927308	3513545	3726182	3452150	3620721	3552269	3599865	3505793	3584057	3563992	3533190	3584351	3598317	3481601	3513678	3591811
Os4530.POR.1.pan1010086	LOC_Os01g07510	-	-	-	-	-	-	-	-	-	-	-	-	-	-	-	1																3587608																3587608
Os4530.POR.1.pan0001087	Os01g0170000	OsCMeo_01g0005050	OsKeNa_01g0004800	OsAzu_01g0005100	OsARC_01g0004700	OsN22_01G004910	OsNaBo_01g0004800	OsPr106_01g0004920	OsZS97_01G004700	OsMH63_01G005090	OsLiXu_01g0004870	OsGoSa_01g0004920	OsLaMu_01g0004860	OsKYG_01g0004860	OsIR64_01g0004850	OsLima_01g0004680	1	1	1	1	1	1	1	1	1	1	1	1	1	1	1	1	3598418	3934155	3520152	3732787	3458990	3627314	3559095	3614403	3515592	3598828	3573694	3547686	3599122	3612855	3496139	3528453	3598418
Os4530.POR.1.pan1010087	Os01g0170051	-	-	-	-	-	-	-	-	-	-	-	-	-	-	-	1																3598662																3598662
Os4530.POR.1.pan0026512	OsNip_01G004910	OsCMeo_01g0005040	OsKeNa_01g0004790	OsAzu_01g0005090	OsARC_01g0004690	-	-	OsPr106_01g0004910	-	OsMH63_01G005080	-	OsGoSa_01g0004910	OsLaMu_01g0004850	OsKYG_01g0004850	OsIR64_01g0004840	OsLima_01g0004670	1	1	1	1	1			1		1		1	1	1	1	1	3596996	3932486	3518729	3731364	3457334			3612978		3597170		3546261	3597464	3611430	3494714	3526795	3596996
Os4530.POR.1.pan0001088	Os01g0170100	OsCMeo_01g0005060	OsKeNa_01g0004810	OsAzu_01g0005110	OsARC_01g0004710	OsN22_01G004920	OsNaBo_01g0004810	OsPr106_01g0004930	OsZS97_01G004710	OsMH63_01G005100	OsLiXu_01g0004880	OsGoSa_01g0004930	OsLaMu_01g0004870	OsKYG_01g0004870	OsIR64_01g0004860	OsLima_01g0004690	1	1	1	1	1	1	1	1	1	1	1	1	1	1	1	1	3609720	3945494	3531451	3743976	3470057	3638434	3570096	3625683	3526516	3609773	3584692	3558966	3610169	3624134	3507315	3539431	3609720
Os4530.POR.1.pan1010088	LOC_Os01g07550	-	-	-	-	-	-	-	-	-	-	-	-	-	-	-	1																3616498																3616498
Os4530.POR.1.pan0001089	Os01g0170300	OsCMeo_01g0005070	OsKeNa_01g0004820	OsAzu_01g0005120	OsARC_01g0004720	OsN22_01G004930	OsNaBo_01g0004820	OsPr106_01g0004940	OsZS97_01G004720	OsMH63_01G005110	OsLiXu_01g0004890	OsGoSa_01g0004940	OsLaMu_01g0004880	OsKYG_01g0004880	OsIR64_01g0004870	OsLima_01g0004700	1	1	1	1	1	1	1	1	1	1	1	1	1	1	1	1	3621211	3956394	3542945	3755580	3481551	3649439	3580985	3636818	3537519	3621010	3595879	3570102	3621183	3635268	3518551	3550633	3621211
Os4530.POR.1.pan0001090	Os01g0170500	OsCMeo_01g0005080	OsKeNa_01g0004830	OsAzu_01g0005130	OsARC_01g0004730	OsN22_01G004940	OsNaBo_01g0004830	OsPr106_01g0004950	OsZS97_01G004730	OsMH63_01G005120	OsLiXu_01g0004900	OsGoSa_01g0004950	OsLaMu_01g0004890	OsKYG_01g0004890	OsIR64_01g0004890	OsLima_01g0004710	1	1	1	1	1	1	1	1	1	1	1	1	1	1	1	1	3633275	3965212	3555008	3767645	3493616	3657908	3589463	3646489	3546327	3630203	3604768	3579281	3630376	3644462	3527744	3559826	3633275
Os4530.POR.1.pan0001091	Os01g0170600	OsCMeo_01g0005090,OsCMeo_01g0005100	OsKeNa_01g0004840	OsAzu_01g0005140	OsARC_01g0004740	OsN22_01G004950	OsNaBo_01g0004840	OsPr106_01g0004960	OsZS97_01G004740	OsMH63_01G005130	OsLiXu_01g0004910	OsGoSa_01g0004960	OsLaMu_01g0004900	OsKYG_01g0004900,OsKYG_01g0004910	OsIR64_01g0004900,OsIR64_01g0004910	OsLima_01g0004720	1	1	1	1	1	1	1	1	1	1	1	1	1	1	1	1	3645508	3977122	3567241	3779881	3505852	3670665	3602222	3657876	3558228	3641982	3616659	3591145	3642247	3656339	3539600	3571691	3645508
Os4530.POR.1.pan0001092	Os01g0170700	OsCMeo_01g0005110	OsKeNa_01g0004850	OsAzu_01g0005150	OsARC_01g0004750	OsN22_01G004960	OsNaBo_01g0004850	OsPr106_01g0004970	OsZS97_01G004750	OsMH63_01G005140	OsLiXu_01g0004920	OsGoSa_01g0004970	OsLaMu_01g0004910	OsKYG_01g0004920	OsIR64_01g0004920	OsLima_01g0004730	1	1	1	1	1	1	1	1	1	1	1	1	1	1	1	1	3652273	3983110	3574111	3786752	3512722	3676753	3608310	3663975	3564228	3648167	3622653	3597245	3648346	3662429	3545708	3577790	3652273
Os4530.POR.1.pan0001093	Os01g0170800	OsCMeo_01g0005120	OsKeNa_01g0004860	OsAzu_01g0005160	OsARC_01g0004760	OsN22_01G004970	OsNaBo_01g0004860	OsPr106_01g0004980	OsZS97_01G004760	OsMH63_01G005150	OsLiXu_01g0004930	OsGoSa_01g0004980	OsLaMu_01g0004920	OsKYG_01g0004930	OsIR64_01g0004930	OsLima_01g0004740	1	1	1	1	1	1	1	1	1	1	1	1	1	1	1	1	3661001	3991834	3582826	3795435	3521438	3685423	3617014	3672600	3573019	3656792	3634686	3605870	3656971	3671054	3554333	3586415	3661001
Os4530.POR.1.pan0001094	Os01g0170900	OsCMeo_01g0005130	OsKeNa_01g0004870	OsAzu_01g0005170	OsARC_01g0004770	OsN22_01G004980	OsNaBo_01g0004870	OsPr106_01g0004990	OsZS97_01G004770	OsMH63_01G005160	OsLiXu_01g0004940	OsGoSa_01g0004990	OsLaMu_01g0004930	OsKYG_01g0004940	OsIR64_01g0004940	OsLima_01g0004750	1	1	1	1	1	1	1	1	1	1	1	1	1	1	1	1	3665042	3995874	3586801	3799443	3525386	3689398	3621243	3676933	3576999	3660832	3638729	3609910	3661011	3675098	3558373	3590455	3665042
Os4530.POR.1.pan0001095	Os01g0171000	OsCMeo_01g0005140	OsKeNa_01g0004880	OsAzu_01g0005180	OsARC_01g0004780	OsN22_01G004990	OsNaBo_01g0004880	OsPr106_01g0005000	OsZS97_01G004780	OsMH63_01G005170	OsLiXu_01g0004950	OsGoSa_01g0005000	OsLaMu_01g0004940	OsKYG_01g0004950	OsIR64_01g0004950	OsLima_01g0004760	1	1	1	1	1	1	1	1	1	1	1	1	1	1	1	1	3667439	3998277	3589194	3801773	3527802	3691790	3623288	3679002	3579173	3662962	3641137	3612281	3663380	3677465	3560675	3592824	3667439
Os4530.POR.1.pan0001096	Os01g0171100	OsCMeo_01g0005150	OsKeNa_01g0004890	OsAzu_01g0005190	OsARC_01g0004790	OsN22_01G005000	OsNaBo_01g0004890	OsPr106_01g0005010	OsZS97_01G004790	OsMH63_01G005180	OsLiXu_01g0004960	OsGoSa_01g0005010	OsLaMu_01g0004950	OsKYG_01g0004960	OsIR64_01g0004960	OsLima_01g0004770	1	1	1	1	1	1	1	1	1	1	1	1	1	1	1	1	3676303	4007125	3599595	3812243	3538231	3702241	3633805	3689402	3588247	3673289	3649979	3622682	3673781	3687858	3571135	3603223	3676303
Os4530.POR.1.pan0001097	Os01g0171200	OsCMeo_01g0005170	OsKeNa_01g0004900,OsKeNa_01g0004920	OsAzu_01g0005200,OsAzu_01g0005220	OsARC_01g0004800,OsARC_01g0004820	OsN22_01G005010	OsNaBo_01g0004900	OsPr106_01g0005020,OsPr106_01g0005040	OsZS97_01G004810	OsMH63_01G005190	OsLiXu_01g0004980	OsGoSa_01g0005020,OsGoSa_01g0005040	OsLaMu_01g0004960,OsLaMu_01g0004980	OsKYG_01g0004970,OsKYG_01g0004990	OsIR64_01g0004970,OsIR64_01g0004990	OsLima_01g0004780,OsLima_01g0004800	1	1	1	1	1	1	1	1	1	1	1	1	1	1	1	1	3681434	4013770	3603163	3815811	3541799	3706200	3637764	3693346	3595075	3677542	3656621	3626626	3677725	3691802	3575079	3607167	3681434
Os4530.POR.1.pan0026514	-	-	-	-	-	OsN22_01G005030	OsNaBo_01g0004920	-	-	OsMH63_01G005210	-	-	-	-	-	-						1	1			1												3707589	3639131			3679068
Os4530.POR.1.pan0026513	OsNip_01G005030	OsCMeo_01g0005160	OsKeNa_01g0004910	OsAzu_01g0005210	OsARC_01g0004810	OsN22_01G005020	OsNaBo_01g0004910	OsPr106_01g0005030	OsZS97_01G004800	OsMH63_01G005200	OsLiXu_01g0004970	OsGoSa_01g0005030	OsLaMu_01g0004970	OsKYG_01g0004980	OsIR64_01g0004980	OsLima_01g0004790	1	1	1	1	1	1	1	1	1	1	1	1	1	1	1	1	3682143	4012969	3603872	3816520	3542508	3706547	3638111	3693693	3594098	3677889	3655820	3626973	3678072	3692149	3575426	3607514	3682143
Os4530.POR.1.pan0026515	OsNip_01G005050	OsCMeo_01g0005180	OsKeNa_01g0004930	OsAzu_01g0005230	OsARC_01g0004830	OsN22_01G005040	OsNaBo_01g0004930	OsPr106_01g0005050	OsZS97_01G004820	OsMH63_01G005220	OsLiXu_01g0004990	OsGoSa_01g0005050,OsGoSa_01g0005060	OsLaMu_01g0004990	OsKYG_01g0005000	OsIR64_01g0005000	OsLima_01g0004810	1	1	1	1	1	1	1	1	1	1	1	1	1	1	1	1	3689940	4020791	3614528	3827177	3553164	3714414	3645980	3701570	3601932	3685768	3663639	3634845	3685949	3700023	3583302	3615387	3689940
Os4530.POR.1.pan0001098	Os01g0171800	OsCMeo_01g0005200	OsKeNa_01g0004950	OsAzu_01g0005250	OsARC_01g0004850	OsN22_01G005060	OsNaBo_01g0004950	OsPr106_01g0005070	OsZS97_01G004840	OsMH63_01G005240	OsLiXu_01g0005000	OsGoSa_01g0005080	OsLaMu_01g0005010	OsKYG_01g0005020	OsIR64_01g0005020	OsLima_01g0004830	1	1	1	1	1	1	1	1	1	1	1	1	1	1	1	1	3696142	4027000	3620740	3833347	3559361	3720627	3652151	3707798	3608001	3691794	3669823	3641074	3692177	3706233	3589530	3621617	3696142
Os4530.POR.1.pan0026516	OsNip_01G005060	OsCMeo_01g0005190	OsKeNa_01g0004940	OsAzu_01g0005240	OsARC_01g0004840	OsN22_01G005050	OsNaBo_01g0004940	OsPr106_01g0005060	OsZS97_01G004830	OsMH63_01G005230	-	OsGoSa_01g0005070	OsLaMu_01g0005000	OsKYG_01g0005010	OsIR64_01g0005010	OsLima_01g0004820	1	1	1	1	1	1	1	1	1	1		1	1	1	1	1	3694855	4025699	3619440	3832089	3558075	3719257	3650901	3706497	3606844	3690695		3639773	3690876	3704950	3588229	3620316	3694855
Os4530.POR.1.pan0026517	OsNip_01G005080	OsCMeo_01g0005210	OsKeNa_01g0004960	OsAzu_01g0005260	OsARC_01g0004860	OsN22_01G005070	OsNaBo_01g0004960	OsPr106_01g0005080	OsZS97_01G004850	OsMH63_01G005250	OsLiXu_01g0005010	OsGoSa_01g0005090	OsLaMu_01g0005020	OsKYG_01g0005030	OsIR64_01g0005030	OsLima_01g0004840	1	1	1	1	1	1	1	1	1	1	1	1	1	1	1	1	3702448	4033302	3627033	3839682	3565668	3726923	3658489	3714092	3614448	3698290	3676115	3647368	3698471	3712545	3595824	3627917	3702448
Os4530.POR.1.pan0001099	Os01g0172000	OsCMeo_01g0005220	OsKeNa_01g0004970	OsAzu_01g0005270	OsARC_01g0004870	OsN22_01G005080	OsNaBo_01g0004970	OsPr106_01g0005090	OsZS97_01G004860	OsMH63_01G005260	OsLiXu_01g0005020	OsGoSa_01g0005100	OsLaMu_01g0005030	OsKYG_01g0005040	OsIR64_01g0005040	OsLima_01g0004850	1	1	1	1	1	1	1	1	1	1	1	1	1	1	1	1	3705420	4036278	3630009	3842658	3568644	3729900	3661466	3717073	3617424	3701135	3679382	3650349	3701452	3715505	3598805	3630898	3705420
Os4530.POR.1.pan0001100	Os01g0172100	OsCMeo_01g0005230	OsKeNa_01g0004980	OsAzu_01g0005280	OsARC_01g0004880	OsN22_01G005090	OsNaBo_01g0004980	OsPr106_01g0005100	OsZS97_01G004870	OsMH63_01G005270	OsLiXu_01g0005030	OsGoSa_01g0005110	OsLaMu_01g0005040	OsKYG_01g0005050	OsIR64_01g0005050	OsLima_01g0004860	1	1	1	1	1	1	1	1	1	1	1	1	1	1	1	1	3711212	4042070	3635799	3848448	3574434	3735693	3667266	3722866	3623200	3707064	3684845	3656142	3707245	3721319	3604581	3636691	3711212
Os4530.POR.1.pan0001101	Os01g0172200	OsCMeo_01g0005240	OsKeNa_01g0004990	OsAzu_01g0005290	OsARC_01g0004890	OsN22_01G005100	OsNaBo_01g0004990	OsPr106_01g0005110	OsZS97_01G004880	OsMH63_01G005280	OsLiXu_01g0005040	OsGoSa_01g0005120	OsLaMu_01g0005050	OsKYG_01g0005060	OsIR64_01g0005060	OsLima_01g0004870	1	1	1	1	1	1	1	1	1	1	1	1	1	1	1	1	3713687	4044547	3638277	3850882	3576912	3738170	3669699	3725343	3625694	3709525	3687373	3658619	3709722	3723796	3607075	3639168	3713687
Os4530.POR.1.pan0026518	OsNip_01G005190	-	OsKeNa_01g0005070	OsAzu_01g0005370	OsARC_01g0004970	-	-	OsPr106_01g0005190	OsZS97_01G004960	OsMH63_01G005340	-	OsGoSa_01g0005200	OsLaMu_01g0005130	OsKYG_01g0005140	OsIR64_01g0005140	OsLima_01g0004950	1		1	1	1			1	1	1		1	1	1	1	1	3745096		3669688	3882345	3608331			3756677	3657027	3740875		3689956	3741054	3755128	3638421	3670501	3745096
Os4530.POR.1.pan0001102	Os01g0172300	OsCMeo_01g0005250	OsKeNa_01g0005000	OsAzu_01g0005300	OsARC_01g0004900	OsN22_01G005110	OsNaBo_01g0005000	OsPr106_01g0005120	OsZS97_01G004890	OsMH63_01G005290	OsLiXu_01g0005050	OsGoSa_01g0005130	OsLaMu_01g0005060	OsKYG_01g0005070	OsIR64_01g0005070	OsLima_01g0004880	1	1	1	1	1	1	1	1	1	1	1	1	1	1	1	1	3720115	4050945	3644682	3857305	3583317	3744565	3676113	3731602	3632095	3715900	3693699	3665019	3716142	3730216	3613475	3645588	3720115
Os4530.POR.1.pan0001103	Os01g0172400	OsCMeo_01g0005260	OsKeNa_01g0005010	OsAzu_01g0005310	OsARC_01g0004910	OsN22_01G005120	OsNaBo_01g0005010	OsPr106_01g0005130	OsZS97_01G004900	OsMH63_01G005300	OsLiXu_01g0005060,OsLiXu_01g0005070,OsLiXu_01g0005080	OsGoSa_01g0005140	OsLaMu_01g0005070	OsKYG_01g0005080	OsIR64_01g0005080	OsLima_01g0004890	1	1	1	1	1	1	1	1	1	1	1	1	1	1	1	1	3724314	4055781	3649547	3862197	3588191	3749392	3680971	3736573	3636924	3720103	3698600	3669847	3720951	3735025	3618318	3650397	3724314
Os4530.POR.1.pan0001104	Os01g0172600	OsCMeo_01g0005270	OsKeNa_01g0005020	OsAzu_01g0005320	OsARC_01g0004920	OsN22_01G005130	OsNaBo_01g0005020	OsPr106_01g0005140	OsZS97_01G004910	OsMH63_01G005310	OsLiXu_01g0005090	OsGoSa_01g0005150	OsLaMu_01g0005080	OsKYG_01g0005090	OsIR64_01g0005090	OsLima_01g0004900	1	1	1	1	1	1	1	1	1	1	1	1	1	1	1	1	3728961	4076328	3653701	3866354	3592346	3753373	3684952	3740554	3640904	3724752	3718875	3673827	3724931	3739005	3622298	3654378	3728961
Os4530.POR.1.pan0035210	OsNip_01G005200	-	OsKeNa_01g0005080	OsAzu_01g0005380	OsARC_01g0004980	-	-	-	-	-	-	-	-	-	-	-	1		1	1	1												3745395		3669987	3882644	3608630												3745395
Os4530.POR.1.pan0001105	Os01g0172800	OsCMeo_01g0005280	OsKeNa_01g0005030	OsAzu_01g0005330	OsARC_01g0004930	-	-	OsPr106_01g0005150	OsZS97_01G004920	-	OsLiXu_01g0005100	OsGoSa_01g0005160	OsLaMu_01g0005090	OsKYG_01g0005100	OsIR64_01g0005100	OsLima_01g0004910	1	1	1	1	1			1	1		1	1	1	1	1	1	3735829	4079980	3660440	3873097	3599084			3747440	3647790		3722623	3680713	3731817	3745891	3629184	3661264	3735829
Os4530.POR.1.pan0001106	Os01g0172900	OsCMeo_01g0005290	OsKeNa_01g0005040	OsAzu_01g0005340	OsARC_01g0004940	OsN22_01G005140,OsN22_01G005150	OsNaBo_01g0005030,OsNaBo_01g0005040	OsPr106_01g0005160	OsZS97_01G004930	OsMH63_01G005320	OsLiXu_01g0005110	OsGoSa_01g0005170	OsLaMu_01g0005100	OsKYG_01g0005110	OsIR64_01g0005110	OsLima_01g0004920	1	1	1	1	1	1	1	1	1	1	1	1	1	1	1	1	3737752	4081874	3662341	3874998	3600985	3760186	3691777	3749334	3649684	3731785	3724404	3682607	3733711	3747785	3631078	3663158	3737752
Os4530.POR.1.pan1010089	Os01g0172701	-	-	-	-	-	-	-	-	-	-	-	-	-	-	-	1																3732983																3732983
Os4530.POR.1.pan0001107	Os01g0173000	OsCMeo_01g0005300	OsKeNa_01g0005050	OsAzu_01g0005350	OsARC_01g0004950	OsN22_01G005160,OsN22_01G005170	OsNaBo_01g0005050	OsPr106_01g0005170	OsZS97_01G004940	OsMH63_01G005330	OsLiXu_01g0005120	OsGoSa_01g0005180	OsLaMu_01g0005110	OsKYG_01g0005120	OsIR64_01g0005120	OsLima_01g0004930	1	1	1	1	1	1	1	1	1	1	1	1	1	1	1	1	3737903	4082026	3665250	3877907	3603894	3764982	3693772	3751670	3652565	3733639	3724515	3685437	3736593	3750366	3633987	3665652	3737903
Os4530.POR.1.pan0001108	Os01g0173100	OsCMeo_01g0005310	OsKeNa_01g0005060	OsAzu_01g0005360	OsARC_01g0004960	-	-	OsPr106_01g0005180	OsZS97_01G004950	-	OsLiXu_01g0005130	OsGoSa_01g0005190	OsLaMu_01g0005120	OsKYG_01g0005130	OsIR64_01g0005130	OsLima_01g0004940	1	1	1	1	1			1	1		1	1	1	1	1	1	3742694	4086816	3667283	3879940	3605927			3754282	3654496		3729329	3687561	3738659	3752733	3636026	3668106	3742694
Os4530.POR.1.pan1010090	LOC_Os01g07820	-	-	-	-	-	-	-	-	-	-	-	-	-	-	-	1																3748865																3748865
Os4530.POR.1.pan1010091	LOC_Os01g07830	-	-	-	-	-	-	-	-	-	-	-	-	-	-	-	1																3755288																3755288
Os4530.POR.1.pan1010092	LOC_Os01g07840	-	-	-	-	-	-	-	-	-	-	-	-	-	-	-	1																3764546																3764546
Os4530.POR.1.pan0001109	Os01g0173600	OsCMeo_01g0005320	OsKeNa_01g0005090	OsAzu_01g0005390	OsARC_01g0004990	OsN22_01G005180	OsNaBo_01g0005060	OsPr106_01g0005200	OsZS97_01G004970	OsMH63_01G005350	OsLiXu_01g0005140	OsGoSa_01g0005210	OsLaMu_01g0005140	OsKYG_01g0005150	OsIR64_01g0005150	OsLima_01g0004960	1	1	1	1	1	1	1	1	1	1	1	1	1	1	1	1	3779634	4125882	3706388	3919200	3644940	3800534	3732010	3801886	3702251	3786090	3767595	3735109	3786057	3800327	3683545	3715624	3779634
Os4530.POR.1.pan1010093	LOC_Os01g07860	-	-	-	-	-	-	-	-	-	-	-	-	-	-	-	1																3783691																3783691
Os4530.POR.1.pan0026519	OsNip_01G005220	OsCMeo_01g0005330	OsKeNa_01g0005100	OsAzu_01g0005400	OsARC_01g0005000	OsN22_01G005190	OsNaBo_01g0005070	OsPr106_01g0005210	OsZS97_01G004980	OsMH63_01G005360	OsLiXu_01g0005150	OsGoSa_01g0005230	OsLaMu_01g0005150	OsKYG_01g0005160	OsIR64_01g0005160	OsLima_01g0004970	1	1	1	1	1	1	1	1	1	1	1	1	1	1	1	1	3804640	4146435	3731201	3944031	3669776	3824157	3755628	3826964	3727339	3811168	3788127	3760188	3811135	3825405	3708623	3740704	3804640
Os4530.POR.1.pan0001110	Os01g0173900	OsCMeo_01g0005340	OsKeNa_01g0005110	OsAzu_01g0005410	OsARC_01g0005010	OsN22_01G005200	OsNaBo_01g0005080	OsPr106_01g0005220	OsZS97_01G004990	OsMH63_01G005370	OsLiXu_01g0005160,OsLiXu_01g0005170	OsGoSa_01g0005220	OsLaMu_01g0005160	OsKYG_01g0005170	OsIR64_01g0005170	OsLima_01g0004980	1	1	1	1	1	1	1	1	1	1	1	1	1	1	1	1	3804528	4146444	3731265	3944095	3669840	3824166	3755637	3826973	3727348	3811177	3788136	3760186	3811144	3825414	3708632	3740713	3804528
Os4530.POR.1.pan0001111	Os01g0174000	OsCMeo_01g0005350	OsKeNa_01g0005120	OsAzu_01g0005420	OsARC_01g0005020	OsN22_01G005210	OsNaBo_01g0005090	OsPr106_01g0005230	OsZS97_01G005000	OsMH63_01G005380	OsLiXu_01g0005180	OsGoSa_01g0005240	OsLaMu_01g0005170	OsKYG_01g0005180	OsIR64_01g0005180	OsLima_01g0004990	1	1	1	1	1	1	1	1	1	1	1	1	1	1	1	1	3811005	4153175	3737548	3950579	3676324	3830883	3761792	3833705	3734079	3817909	3794861	3766929	3817875	3832145	3715363	3747444	3811005
Os4530.POR.1.pan1032735	-	OsCMeo_01g0004880	-	-	-	-	-	-	-	-	-	-	-	-	-	-		1																3817212
Os4530.POR.1.pan0001112	Os01g0174100	OsCMeo_01g0005360	OsKeNa_01g0005130	OsAzu_01g0005430	OsARC_01g0005030	OsN22_01G005220	OsNaBo_01g0005100	OsPr106_01g0005240	OsZS97_01G005010	OsMH63_01G005390	OsLiXu_01g0005190	OsGoSa_01g0005250	OsLaMu_01g0005180	OsKYG_01g0005190	OsIR64_01g0005190	OsLima_01g0005000	1	1	1	1	1	1	1	1	1	1	1	1	1	1	1	1	3818046	4160395	3744606	3957428	3683181	3838087	3769573	3840926	3741297	3825130	3802389	3774146	3825096	3839366	3722577	3754665	3818046
Os4530.POR.1.pan0001114	Os01g0174300	OsCMeo_01g0005380	OsKeNa_01g0005150	OsAzu_01g0005450	OsARC_01g0005050	OsN22_01G005240	OsNaBo_01g0005120	OsPr106_01g0005260	OsZS97_01G005030	OsMH63_01G005410	OsLiXu_01g0005200	OsGoSa_01g0005270	OsLaMu_01g0005200	OsKYG_01g0005210	OsIR64_01g0005210	OsLima_01g0005020	1	1	1	1	1	1	1	1	1	1	1	1	1	1	1	1	3820168	4162496	3746737	3959567	3685243	3840185	3771669	3842892	3743304	3827290	3804224	3776232	3827175	3841482	3724699	3756825	3820168
Os4530.POR.1.pan0001113	Os01g0174200	OsCMeo_01g0005370	OsKeNa_01g0005140	OsAzu_01g0005440	OsARC_01g0005040	OsN22_01G005230	OsNaBo_01g0005110	OsPr106_01g0005250	OsZS97_01G005020	OsMH63_01G005400	-	OsGoSa_01g0005260	OsLaMu_01g0005190	OsKYG_01g0005200	OsIR64_01g0005200	OsLima_01g0005010	1	1	1	1	1	1	1	1	1	1		1	1	1	1	1	3819067	4161586	3745989	3958819	3684566	3839292	3770768	3842117	3742489	3826321		3775344	3826287	3840557	3723774	3755856	3819067
Os4530.POR.1.pan1010094	Os01g0174400	-	-	-	-	-	-	-	-	-	-	-	-	-	-	-	1																3825669																3825669
Os4530.POR.1.pan0001115	Os01g0174600	OsCMeo_01g0005390	OsKeNa_01g0005160	OsAzu_01g0005460	OsARC_01g0005060	OsN22_01G005250	OsNaBo_01g0005130	OsPr106_01g0005270	OsZS97_01G005040	OsMH63_01G005420	OsLiXu_01g0005210	OsGoSa_01g0005280	OsLaMu_01g0005210	OsKYG_01g0005220	OsIR64_01g0005220	OsLima_01g0005030	1	1	1	1	1	1	1	1	1	1	1	1	1	1	1	1	3827039	4169854	3753601	3966434	3692179	3850555	3782026	3850385	3750142	3834589	3811511	3783614	3834555	3848825	3732042	3764124	3827039
Os4530.POR.1.pan0001116	Os01g0174700	OsCMeo_01g0005400	OsKeNa_01g0005170	OsAzu_01g0005470	OsARC_01g0005070	OsN22_01G005260	OsNaBo_01g0005140	OsPr106_01g0005280	OsZS97_01G005050	OsMH63_01G005430	OsLiXu_01g0005220	OsGoSa_01g0005290	OsLaMu_01g0005220	OsKYG_01g0005230	OsIR64_01g0005230	OsLima_01g0005040	1	1	1	1	1	1	1	1	1	1	1	1	1	1	1	1	3835129	4177584	3761719	3974557	3700308	3858325	3789795	3858115	3757926	3842319	3819616	3791344	3842285	3856555	3739772	3771857	3835129
Os4530.POR.1.pan0001117	Os01g0174900	OsCMeo_01g0005420	OsKeNa_01g0005180	OsAzu_01g0005480	OsARC_01g0005080	OsN22_01G005270	OsNaBo_01g0005150	OsPr106_01g0005290	OsZS97_01G005060	OsMH63_01G005440	OsLiXu_01g0005230	OsGoSa_01g0005300	OsLaMu_01g0005230	OsKYG_01g0005240	OsIR64_01g0005240	OsLima_01g0005050	1	1	1	1	1	1	1	1	1	1	1	1	1	1	1	1	3842753	4185064	3769311	3982144	3707889	3865794	3797495	3865592	3762855	3847230	3826694	3798823	3849763	3864035	3747249	3779341	3842753
Os4530.POR.1.pan0001118	Os01g0175000	OsCMeo_01g0005430	OsKeNa_01g0005190	OsAzu_01g0005490	OsARC_01g0005090	OsN22_01G005280	OsNaBo_01g0005160	OsPr106_01g0005300	OsZS97_01G005070	OsMH63_01G005450	OsLiXu_01g0005240	OsGoSa_01g0005310	OsLaMu_01g0005240	OsKYG_01g0005250	OsIR64_01g0005250	OsLima_01g0005060	1	1	1	1	1	1	1	1	1	1	1	1	1	1	1	1	3846181	4188340	3772739	3985572	3711317	3869064	3800551	3868868	3768669	3853072	3830001	3802099	3853039	3867311	3750512	3782617	3846181
Os4530.POR.1.pan0026520	-	OsCMeo_01g0005440	-	-	-	OsN22_01G005290	OsNaBo_01g0005170	OsPr106_01g0005310	OsZS97_01G005080	OsMH63_01G005460	OsLiXu_01g0005250	OsGoSa_01g0005320	OsLaMu_01g0005250	OsKYG_01g0005260	OsIR64_01g0005260	OsLima_01g0005070		1				1	1	1	1	1	1	1	1	1	1	1		4193221				3873947	3806215	3873749	3773574	3857953	3834825	3806980	3857920	3872192	3755406	3787502
Os4530.POR.1.pan0001119	Os01g0175100	OsCMeo_01g0005450	OsKeNa_01g0005200	OsAzu_01g0005500	OsARC_01g0005100	OsN22_01G005300	OsNaBo_01g0005180	OsPr106_01g0005320	OsZS97_01G005090	OsMH63_01G005470	OsLiXu_01g0005260	OsGoSa_01g0005330	OsLaMu_01g0005260	OsKYG_01g0005270	OsIR64_01g0005270	OsLima_01g0005080	1	1	1	1	1	1	1	1	1	1	1	1	1	1	1	1	3855046	4199024	3781612	3994441	3720192	3879627	3811115	3879551	3792135	3863755	3840917	3812782	3863722	3877994	3761208	3793304	3855046
Os4530.POR.1.pan0001120	OsNip_01G005330,Os01g0175400	OsCMeo_01g0005460	OsKeNa_01g0005210,OsKeNa_01g0005220	OsAzu_01g0005510,OsAzu_01g0005520	OsARC_01g0005110,OsARC_01g0005120	OsN22_01G005310	OsNaBo_01g0005190	OsPr106_01g0005330	OsZS97_01G005100	OsMH63_01G005480	OsLiXu_01g0005270	OsGoSa_01g0005340	OsLaMu_01g0005270	OsKYG_01g0005280	OsIR64_01g0005280	OsLima_01g0005090	1	1	1	1	1	1	1	1	1	1	1	1	1	1	1	1	3858598	4203202	3785164	3998027	3723823	3883795	3815283	3883728	3796325	3867932	3844735	3816959	3867899	3882171	3765385	3797481	3858598
Os4530.POR.1.pan1010095	LOC_Os01g07990	-	-	-	-	-	-	-	-	-	-	-	-	-	-	-	1																3864260																3864260
Os4530.POR.1.pan0001121	Os01g0175500	OsCMeo_01g0005470	OsKeNa_01g0005230	OsAzu_01g0005530	OsARC_01g0005130	OsN22_01G005320	OsNaBo_01g0005200	OsPr106_01g0005340	OsZS97_01G005110	OsMH63_01G005490	OsLiXu_01g0005280	OsGoSa_01g0005350	OsLaMu_01g0005280	OsKYG_01g0005290	OsIR64_01g0005290	OsLima_01g0005100	1	1	1	1	1	1	1	1	1	1	1	1	1	1	1	1	3875761	4209581	3802335	4015185	3740959	3890168	3821656	3890107	3802483	3874311	3853354	3822721	3874278	3888550	3771764	3803860	3875761
Os4530.POR.1.pan0001122	Os01g0175700	OsCMeo_01g0005480,OsCMeo_01g0005490	OsKeNa_01g0005240,OsKeNa_01g0005250	OsAzu_01g0005540,OsAzu_01g0005550	OsARC_01g0005140,OsARC_01g0005150	OsN22_01G005330,OsN22_01G005340	OsNaBo_01g0005210,OsNaBo_01g0005220	OsPr106_01g0005350,OsPr106_01g0005360	OsZS97_01G005120,OsZS97_01G005130	OsMH63_01G005500,OsMH63_01G005520	OsLiXu_01g0005290,OsLiXu_01g0005300	OsGoSa_01g0005360,OsGoSa_01g0005370	OsLaMu_01g0005290,OsLaMu_01g0005300	OsKYG_01g0005300,OsKYG_01g0005310	OsIR64_01g0005300,OsIR64_01g0005310	OsLima_01g0005110,OsLima_01g0005120	1	1	1	1	1	1	1	1	1	1	1	1	1	1	1	1	3878069	4213440	3804681	4017493	3743267	3894029	3825520	3893966	3806295	3878170	3854839	3827205	3878137	3892409	3775622	3807719	3878069
Os4530.POR.1.pan1010096	Os01g0175633	-	-	-	-	-	-	-	-	-	-	-	-	-	-	-	1																3878702																3878702
Os4530.POR.1.pan1010097	Os01g0175733	-	-	-	-	-	-	-	-	-	-	-	-	-	-	-	1																3894637																3894637
Os4530.POR.1.pan0026521	-	OsCMeo_01g0005500	-	-	-	OsN22_01G005350	OsNaBo_01g0005230	OsPr106_01g0005370	OsZS97_01G005140	OsMH63_01G005530	OsLiXu_01g0005310	OsGoSa_01g0005380	-	OsKYG_01g0005320	OsIR64_01g0005320	OsLima_01g0005130		1				1	1	1	1	1	1	1		1	1	1		4237556				3918105	3849559	3918083	3830460	3902288	3881510	3851320		3916564	3799719	3831837
Os4530.POR.1.pan1010098	LOC_Os01g08060	-	-	-	-	-	-	-	-	-	-	-	-	-	-	-	1																3903490																3903490
Os4530.POR.1.pan1010099	LOC_Os01g08070	-	-	-	-	-	-	-	-	-	-	-	-	-	-	-	1																3905249																3905249
Os4530.POR.1.pan0001123	Os01g0175850	OsCMeo_01g0005510	OsKeNa_01g0005260	OsAzu_01g0005570	OsARC_01g0005160	OsN22_01G005360	OsNaBo_01g0005240	OsPr106_01g0005380	OsZS97_01G005150	OsMH63_01G005540	OsLiXu_01g0005320	OsGoSa_01g0005390	OsLaMu_01g0005310	OsKYG_01g0005330	OsIR64_01g0005330	OsLima_01g0005140	1	1	1	1	1	1	1	1	1	1	1	1	1	1	1	1	3912852	4243623	3839587	4052457	3778169	3924184	3855639	3924149	3836526	3908354	3887565	3857388	3908317	3922630	3805785	3837902	3912852
Os4530.POR.1.pan0001124	Os01g0176200	OsCMeo_01g0005520	OsKeNa_01g0005270	OsAzu_01g0005580	OsARC_01g0005170	OsN22_01G005370	OsNaBo_01g0005250	OsPr106_01g0005390	OsZS97_01G005160	OsMH63_01G005550	OsLiXu_01g0005330,OsLiXu_01g0005340	OsGoSa_01g0005400	OsLaMu_01g0005320	OsKYG_01g0005340	OsIR64_01g0005340	OsLima_01g0005150	1	1	1	1	1	1	1	1	1	1	1	1	1	1	1	1	3917918	4246486	3844653	4057523	3783235	3927043	3858498	3927012	3839389	3911400	3890607	3860251	3911180	3925493	3808648	3840765	3917918
Os4530.POR.1.pan1032439	-	-	-	-	-	-	-	-	-	OsMH63_01G005560	-	-	-	-	-	-										1																3911435
Os4530.POR.1.pan1010100	Os01g0176050	-	-	-	-	-	-	-	-	-	-	-	-	-	-	-	1																3918125																3918125
Os4530.POR.1.pan0001125	Os01g0176300	OsCMeo_01g0005530	OsKeNa_01g0005280	OsAzu_01g0005590	OsARC_01g0005180	OsN22_01G005380	OsNaBo_01g0005260	OsPr106_01g0005400	OsZS97_01G005170	OsMH63_01G005570	OsLiXu_01g0005350	OsGoSa_01g0005410	OsLaMu_01g0005330	OsKYG_01g0005350	OsIR64_01g0005350	OsLima_01g0005160	1	1	1	1	1	1	1	1	1	1	1	1	1	1	1	1	3926661	4256534	3854844	4067714	3793426	3935781	3868572	3937060	3849437	3921265	3900326	3870299	3921228	3935541	3818696	3850813	3926661
Os4530.POR.1.pan1010101	Os01g0176150	-	-	-	-	-	-	-	-	-	-	-	-	-	-	-	1																3921411																3921411
Os4530.POR.1.pan0001126	Os01g0176400	OsCMeo_01g0005540	OsKeNa_01g0005290	OsAzu_01g0005600	OsARC_01g0005190	OsN22_01G005390	OsNaBo_01g0005270	OsPr106_01g0005410	OsZS97_01G005180	OsMH63_01G005580	OsLiXu_01g0005360	OsGoSa_01g0005420	OsLaMu_01g0005340	OsKYG_01g0005360	OsIR64_01g0005360	OsLima_01g0005170	1	1	1	1	1	1	1	1	1	1	1	1	1	1	1	1	3932329	4260826	3859164	4072034	3797746	3941437	3872892	3941353	3853730	3925558	3904878	3874592	3925521	3939834	3822988	3855106	3932329
Os4530.POR.1.pan0001127	Os01g0176500	OsCMeo_01g0005560	OsKeNa_01g0005300	OsAzu_01g0005610	OsARC_01g0005200	OsN22_01G005400	OsNaBo_01g0005280	OsPr106_01g0005430	OsZS97_01G005200	OsMH63_01G005600	OsLiXu_01g0005370,OsLiXu_01g0005380	OsGoSa_01g0005440	OsLaMu_01g0005360	OsKYG_01g0005380	OsIR64_01g0005380	OsLima_01g0005190	1	1	1	1	1	1	1	1	1	1	1	1	1	1	1	1	3939131	4267399	3865813	4078684	3804391	3948105	3879557	3947934	3860311	3932122	3911679	3881174	3932103	3946416	3829559	3861688	3939131
Os4530.POR.1.pan0026522	-	OsCMeo_01g0005550	-	-	-	-	-	OsPr106_01g0005420	OsZS97_01G005190	OsMH63_01G005590	-	OsGoSa_01g0005430	OsLaMu_01g0005350	OsKYG_01g0005370	OsIR64_01g0005370	OsLima_01g0005180		1						1	1	1		1	1	1	1	1		4263155						3943678	3856054	3927883		3876917	3927846	3942159	3825317	3857431
Os4530.POR.1.pan0001128	Os01g0176700	OsCMeo_01g0005570	OsKeNa_01g0005310	OsAzu_01g0005620	OsARC_01g0005210	OsN22_01G005410	OsNaBo_01g0005290	OsPr106_01g0005440	OsZS97_01G005210	OsMH63_01G005610	OsLiXu_01g0005390	OsGoSa_01g0005450	OsLaMu_01g0005370	OsKYG_01g0005390	OsIR64_01g0005390	OsLima_01g0005200	1	1	1	1	1	1	1	1	1	1	1	1	1	1	1	1	3953039	4281035	3879674	4092413	3818285	3962009	3893499	3961707	3873854	3945596	3925134	3894944	3945875	3960188	3843331	3875461	3953039
Os4530.POR.1.pan0001129	Os01g0176800	OsCMeo_01g0005580	OsKeNa_01g0005320,OsKeNa_01g0005330	OsAzu_01g0005630	OsARC_01g0005220	OsN22_01G005420	OsNaBo_01g0005300	OsPr106_01g0005450	OsZS97_01G005220	OsMH63_01G005620	OsLiXu_01g0005400	OsGoSa_01g0005460	OsLaMu_01g0005380	OsKYG_01g0005400	OsIR64_01g0005400	OsLima_01g0005210	1	1	1	1	1	1	1	1	1	1	1	1	1	1	1	1	3958210	4286339	3884343	4097717	3823439	3967180	3898661	3967301	3879530	3951299	3930712	3900538	3951469	3965782	3848925	3881055	3958210
Os4530.POR.1.pan1010102	Os01g0176751	-	-	-	-	-	-	-	-	-	-	-	-	-	-	-	1																3953070																3953070
Os4530.POR.1.pan0001130	Os01g0176900	OsCMeo_01g0005590	OsKeNa_01g0005340	OsAzu_01g0005640	OsARC_01g0005230	OsN22_01G005430	OsNaBo_01g0005310	OsPr106_01g0005460	OsZS97_01G005230	OsMH63_01G005630	OsLiXu_01g0005410	OsGoSa_01g0005470	OsLaMu_01g0005390	OsKYG_01g0005410	OsIR64_01g0005410	OsLima_01g0005220	1	1	1	1	1	1	1	1	1	1	1	1	1	1	1	1	3958628	4290600	3889083	4101972	3827685	3971441	3902895	3971562	3883837	3955679	3934971	3904799	3955730	3970043	3853186	3885316	3958628
Os4530.POR.1.pan0001131	Os01g0177100	OsCMeo_01g0005600	OsKeNa_01g0005350	OsAzu_01g0005650	OsARC_01g0005240	OsN22_01G005440	OsNaBo_01g0005320	OsPr106_01g0005470	OsZS97_01G005240	OsMH63_01G005640	OsLiXu_01g0005420	OsGoSa_01g0005480	OsLaMu_01g0005400	OsKYG_01g0005420	OsIR64_01g0005420	OsLima_01g0005230	1	1	1	1	1	1	1	1	1	1	1	1	1	1	1	1	3975902	4310936	3909543	4122377	3848148	3985460	3916871	3986104	3897873	3969687	3948898	3919338	3970274	3984585	3867731	3899858	3975902
Os4530.POR.1.pan0038849	LOC_Os01g08050	-	-	OsAzu_01g0005560	-	-	-	-	-	-	-	-	-	-	-	-	1			1													3901384			4040884													3901384
Os4530.POR.1.pan0001132	Os01g0177200	OsCMeo_01g0005610	-	OsAzu_01g0005660	OsARC_01g0005250	OsN22_01G005450	OsNaBo_01g0005330	OsPr106_01g0005480	OsZS97_01G005250	OsMH63_01G005650	OsLiXu_01g0005430	OsGoSa_01g0005490	OsLaMu_01g0005410	OsKYG_01g0005430	OsIR64_01g0005430	OsLima_01g0005240	1	1		1	1	1	1	1	1	1	1	1	1	1	1	1	3986612	4321064		4132505	3858279	3995565	3926984	3996241	3908628	3980398	3959048	3929475	3980411	3994723	3877870	3909997	3986612
Os4530.POR.1.pan0001133	Os01g0177400	OsCMeo_01g0005620	OsKeNa_01g0005360	OsAzu_01g0005670	OsARC_01g0005260	OsN22_01G005460	OsNaBo_01g0005340	OsPr106_01g0005490	OsZS97_01G005260	OsMH63_01G005660	OsLiXu_01g0005440	OsGoSa_01g0005500	OsLaMu_01g0005420	OsKYG_01g0005440	OsIR64_01g0005440	OsLima_01g0005250	1	1	1	1	1	1	1	1	1	1	1	1	1	1	1	1	4003659	4337815	3936667	4149503	3875316	4012589	3944017	4014259	3926646	3998469	3976937	3947433	3998429	4012730	3895870	3928016	4003659
Os4530.POR.1.pan1010103	Os01g0177500	-	-	-	-	-	-	-	-	-	-	-	-	-	-	-	1																4003779																4003779
Os4530.POR.1.pan0026523	OsNip_01G005500	OsCMeo_01g0005630	OsKeNa_01g0005370	-	OsARC_01g0005270	OsN22_01G005470	OsNaBo_01g0005350	OsPr106_01g0005500	OsZS97_01G005270	OsMH63_01G005670	OsLiXu_01g0005450	OsGoSa_01g0005510	OsLaMu_01g0005430	OsKYG_01g0005450	OsIR64_01g0005450	OsLima_01g0005260	1	1	1		1	1	1	1	1	1	1	1	1	1	1	1	4023146	4358786	3956387		3896009	4032008	3963438	4033719	3946125	4017933	3996413	3967330	4017899	4032225	3915359	3947470	4023146
Os4530.POR.1.pan0001134	Os01g0177900	OsCMeo_01g0005650	OsKeNa_01g0005390	OsAzu_01g0005680	OsARC_01g0005290	OsN22_01G005480	OsNaBo_01g0005360	OsPr106_01g0005510	OsZS97_01G005280	OsMH63_01G005680	OsLiXu_01g0005460	OsGoSa_01g0005520	OsLaMu_01g0005440	OsKYG_01g0005460	OsIR64_01g0005460	OsLima_01g0005270	1	1	1	1	1	1	1	1	1	1	1	1	1	1	1	1	4033751	4369166	3967111	4180554	3906394	4042765	3973902	4044536	3956942	4028751	4007231	3978122	4028717	4043042	3926177	3958287	4033751
Os4530.POR.1.pan0001135	Os01g0178000	OsCMeo_01g0005660	OsKeNa_01g0005400	OsAzu_01g0005690	OsARC_01g0005300	OsN22_01G005490	OsNaBo_01g0005370	OsPr106_01g0005520	OsZS97_01G005290	OsMH63_01G005690	OsLiXu_01g0005470	OsGoSa_01g0005530	OsLaMu_01g0005450	OsKYG_01g0005470	OsIR64_01g0005470	OsLima_01g0005280	1	1	1	1	1	1	1	1	1	1	1	1	1	1	1	1	4051856	4387154	3985102	4198591	3924364	4060672	3992190	4062488	3974894	4046578	4025182	3996070	4046668	4060994	3944128	3976242	4051856
Os4530.POR.1.pan0001136	Os01g0178100	OsCMeo_01g0005670	OsKeNa_01g0005410	OsAzu_01g0005700	OsARC_01g0005310	OsN22_01G005500	OsNaBo_01g0005380	OsPr106_01g0005530	OsZS97_01G005300	OsMH63_01G005700	OsLiXu_01g0005480	OsGoSa_01g0005540	OsLaMu_01g0005460	OsKYG_01g0005480	OsIR64_01g0005480	OsLima_01g0005290	1	1	1	1	1	1	1	1	1	1	1	1	1	1	1	1	4059510	4394659	3992770	4206097	3931889	4068247	3999697	4069971	3982378	4054185	4032665	4003551	4054151	4068477	3951611	3983725	4059510
Os4530.POR.1.pan0001137	Os01g0178200	OsCMeo_01g0005680	OsKeNa_01g0005420	OsAzu_01g0005710	OsARC_01g0005320	OsN22_01G005510	OsNaBo_01g0005390	OsPr106_01g0005540	OsZS97_01G005310	OsMH63_01G005710	OsLiXu_01g0005490	OsGoSa_01g0005550	OsLaMu_01g0005470	OsKYG_01g0005490	OsIR64_01g0005490	OsLima_01g0005300	1	1	1	1	1	1	1	1	1	1	1	1	1	1	1	1	4063704	4399224	4003025	4210666	3936091	4072781	4004238	4074527	3986576	4058388	4037188	4008097	4058703	4073031	3955810	3988277	4063704
Os4530.POR.1.pan0035211	OsNip_01G005510	OsCMeo_01g0005640	OsKeNa_01g0005380	-	OsARC_01g0005280	-	-	-	-	-	-	-	-	-	-	-	1	1	1		1												4024855	4360494	3958096		3897717												4024855
Os4530.POR.1.pan0001139	Os01g0178400	OsCMeo_01g0005700	OsKeNa_01g0005430	OsAzu_01g0005730	OsARC_01g0005340	OsN22_01G005530	OsNaBo_01g0005410	OsPr106_01g0005560	OsZS97_01G005330	OsMH63_01G005730	OsLiXu_01g0005510	OsGoSa_01g0005570	OsLaMu_01g0005490	OsKYG_01g0005510	OsIR64_01g0005510	OsLima_01g0005320	1	1	1	1	1	1	1	1	1	1	1	1	1	1	1	1	4068617	4403774	4007543	4215216	3941006	4077329	4008782	4079034	3990787	4063008	4041724	4012604	4063210	4077538	3960674	3992784	4068617
Os4530.POR.1.pan0001138	Os01g0178300	OsCMeo_01g0005690	-	OsAzu_01g0005720	OsARC_01g0005330	OsN22_01G005520	OsNaBo_01g0005400	OsPr106_01g0005550	OsZS97_01G005320	OsMH63_01G005720	OsLiXu_01g0005500	OsGoSa_01g0005560	OsLaMu_01g0005480	OsKYG_01g0005500	OsIR64_01g0005500	OsLima_01g0005310	1	1		1	1	1	1	1	1	1	1	1	1	1	1	1	4066347	4401118		4212945	3938735	4075058	4006511	4076804	3988824	4060633	4039494	4010374	4060980	4075308	3958444	3990169	4066347
Os4530.POR.1.pan0001140	Os01g0178500	OsCMeo_01g0005710	OsKeNa_01g0005440	OsAzu_01g0005740	OsARC_01g0005350	OsN22_01G005540	OsNaBo_01g0005420	OsPr106_01g0005570	OsZS97_01G005340	OsMH63_01G005740	OsLiXu_01g0005520	OsGoSa_01g0005580	OsLaMu_01g0005500	OsKYG_01g0005520	OsIR64_01g0005520	OsLima_01g0005330	1	1	1	1	1	1	1	1	1	1	1	1	1	1	1	1	4073676	4408830	4012582	4220279	3946070	4082377	4013849	4084016	3996468	4068282	4046754	4017634	4068241	4082578	3965706	3997827	4073676
Os4530.POR.1.pan0001141	Os01g0178600	OsCMeo_01g0005720	-	OsAzu_01g0005750	OsARC_01g0005360	OsN22_01G005550	OsNaBo_01g0005430	OsPr106_01g0005580	OsZS97_01G005350	OsMH63_01G005750	OsLiXu_01g0005530	OsGoSa_01g0005590	OsLaMu_01g0005510	OsKYG_01g0005530	OsIR64_01g0005530	OsLima_01g0005340	1	1		1	1	1	1	1	1	1	1	1	1	1	1	1	4081316	4416474		4227923	3953714	4090034	4021508	4091659	4004111	4075925	4054376	4025256	4075884	4090220	3973349	4005473	4081316
Os4530.POR.1.pan1034489	-	-	-	-	-	-	-	-	-	-	-	-	-	-	-	OsLima_01g0005440																1																4084446
Os4530.POR.1.pan0001142	Os01g0178700	OsCMeo_01g0005730	OsKeNa_01g0005450	OsAzu_01g0005760	OsARC_01g0005370	OsN22_01G005560	OsNaBo_01g0005440	OsPr106_01g0005590	OsZS97_01G005360	OsMH63_01G005760	OsLiXu_01g0005540	OsGoSa_01g0005600	OsLaMu_01g0005520	OsKYG_01g0005540	OsIR64_01g0005540	OsLima_01g0005350	1	1	1	1	1	1	1	1	1	1	1	1	1	1	1	1	4091068	4426339	4029956	4237762	3963591	4099782	4031292	4101240	4013660	4085516	4064133	4035014	4085473	4099813	3982938	4015065	4091068
Os4530.POR.1.pan1008545	OsNip_01G005610	-	-	-	-	-	-	-	-	-	-	-	-	-	-	-	1																4095856																4095856
Os4530.POR.1.pan0001143	Os01g0178900	OsCMeo_01g0005760	OsKeNa_01g0005470	OsAzu_01g0005790	OsARC_01g0005400	OsN22_01G005570	OsNaBo_01g0005450	OsPr106_01g0005600	OsZS97_01G005370	OsMH63_01G005770	OsLiXu_01g0005550	OsGoSa_01g0005610	OsLaMu_01g0005530	OsKYG_01g0005550	OsIR64_01g0005550	OsLima_01g0005360	1	1	1	1	1	1	1	1	1	1	1	1	1	1	1	1	4102376	4437718	4041339	4249138	3975033	4110490	4041984	4111955	4024417	4096223	4074836	4045717	4096172	4110514	3993641	4025775	4102376
Os4530.POR.1.pan0001144	Os01g0179000	OsCMeo_01g0005770	OsKeNa_01g0005480	OsAzu_01g0005800	OsARC_01g0005410	OsN22_01G005580	OsNaBo_01g0005460	OsPr106_01g0005610	OsZS97_01G005380	OsMH63_01G005780	OsLiXu_01g0005560	OsGoSa_01g0005620	OsLaMu_01g0005540	OsKYG_01g0005560	OsIR64_01g0005560	OsLima_01g0005370	1	1	1	1	1	1	1	1	1	1	1	1	1	1	1	1	4110380	4445759	4055086	4257179	3983075	4118532	4049653	4119995	4032457	4104263	4082850	4053757	4104212	4118554	4001681	4033815	4110380
Os4530.POR.1.pan0001145	Os01g0179200	OsCMeo_01g0005780	OsKeNa_01g0005490	OsAzu_01g0005810	OsARC_01g0005420	OsN22_01G005590	OsNaBo_01g0005470	OsPr106_01g0005620	OsZS97_01G005390	OsMH63_01G005790	OsLiXu_01g0005570	OsGoSa_01g0005630	OsLaMu_01g0005550	OsKYG_01g0005570	OsIR64_01g0005570	OsLima_01g0005380	1	1	1	1	1	1	1	1	1	1	1	1	1	1	1	1	4118030	4453408	4062727	4264784	3991518	4126196	4058095	4127698	4040100	4111877	4090551	4061460	4111915	4126256	4009384	4041518	4118030
Os4530.POR.1.pan1010104	LOC_Os01g08390	-	-	-	-	-	-	-	-	-	-	-	-	-	-	-	1																4116451																4116451
Os4530.POR.1.pan0001146	Os01g0179300	OsCMeo_01g0005790	OsKeNa_01g0005500	OsAzu_01g0005820	OsARC_01g0005430	OsN22_01G005600	OsNaBo_01g0005480	OsPr106_01g0005630	OsZS97_01G005400	OsMH63_01G005800	OsLiXu_01g0005580	OsGoSa_01g0005640	OsLaMu_01g0005560	OsKYG_01g0005580	OsIR64_01g0005580	OsLima_01g0005390	1	1	1	1	1	1	1	1	1	1	1	1	1	1	1	1	4123420	4458819	4068462	4270239	3996901	4131587	4065256	4133041	4045503	4117309	4095942	4066803	4117258	4131599	4014727	4046862	4123420
Os4530.POR.1.pan0001147	Os01g0179400	OsCMeo_01g0005800	OsKeNa_01g0005510	OsAzu_01g0005830	OsARC_01g0005440	OsN22_01G005610	OsNaBo_01g0005490	OsPr106_01g0005640	OsZS97_01G005410	OsMH63_01G005810	OsLiXu_01g0005590	OsGoSa_01g0005650	OsLaMu_01g0005570	OsKYG_01g0005590	OsIR64_01g0005590	OsLima_01g0005400	1	1	1	1	1	1	1	1	1	1	1	1	1	1	1	1	4127232	4462764	4072085	4274184	4000844	4135532	4067380	4136992	4049320	4121132	4099881	4070740	4121209	4135550	4018678	4050817	4127232
Os4530.POR.1.pan0001148	Os01g0179500	OsCMeo_01g0005810	OsKeNa_01g0005520	OsAzu_01g0005850	OsARC_01g0005450	OsN22_01G005620	OsNaBo_01g0005500	OsPr106_01g0005650	OsZS97_01G005420	OsMH63_01G005820	OsLiXu_01g0005600	OsGoSa_01g0005660	OsLaMu_01g0005580	OsKYG_01g0005600	OsIR64_01g0005600	OsLima_01g0005410	1	1	1	1	1	1	1	1	1	1	1	1	1	1	1	1	4142673	4478072	4087436	4290167	4016837	4150847	4083418	4152955	4065417	4136558	4115230	4086724	4137172	4151513	4033976	4066781	4142673
Os4530.POR.1.pan0001149	Os01g0179600	OsCMeo_01g0005820	OsKeNa_01g0005530	OsAzu_01g0005860	OsARC_01g0005460	OsN22_01G005630	OsNaBo_01g0005510	OsPr106_01g0005660	OsZS97_01G005430	OsMH63_01G005830	OsLiXu_01g0005610	OsGoSa_01g0005670	OsLaMu_01g0005590	OsKYG_01g0005610	OsIR64_01g0005610	OsLima_01g0005420	1	1	1	1	1	1	1	1	1	1	1	1	1	1	1	1	4152864	4488474	4097902	4300001	4026536	4161338	4093223	4162772	4075234	4147040	4125680	4096542	4146882	4161330	4044458	4076598	4152864
Os4530.POR.1.pan1033920	-	-	-	-	OsARC_01g0005590	-	-	-	-	-	-	-	-	-	-	-					1																4151462
Os4530.POR.1.pan0001150	Os01g0179800,Os01g0179901	OsCMeo_01g0005830,OsCMeo_01g0005850	OsKeNa_01g0005540,OsKeNa_01g0005560	OsAzu_01g0005870,OsAzu_01g0005890	OsARC_01g0005470	OsN22_01G005640,OsN22_01G005650	OsNaBo_01g0005520	OsPr106_01g0005670	OsZS97_01G005440	OsMH63_01G005840	OsLiXu_01g0005620,OsLiXu_01g0005630	OsGoSa_01g0005680,OsGoSa_01g0005690	OsLaMu_01g0005600	OsKYG_01g0005620	OsIR64_01g0005620	OsLima_01g0005430	1	1	1	1	1	1	1	1	1	1	1	1	1	1	1	1	4160622	4496028	4105338	4307432	4034321	4168827	4100882	4170218	4082690	4154226	4133161	4104047	4154390	4168774	4051941	4084118	4160622
Os4530.POR.1.pan0035213	Os01g0178850	OsCMeo_01g0005750	OsKeNa_01g0005460	OsAzu_01g0005780	OsARC_01g0005390	-	-	-	-	-	-	-	-	-	-	-	1	1	1	1	1												4099317	4434581	4038238	4246005	3971831												4099317
Os4530.POR.1.pan0026524	OsNip_01G005710	OsCMeo_01g0005840	OsKeNa_01g0005550	OsAzu_01g0005880	OsARC_01g0005480	-	OsNaBo_01g0005530	OsPr106_01g0005680	OsZS97_01G005460	OsMH63_01G005850	OsLiXu_07g0015020	OsGoSa_07g0009890	OsLaMu_01g0005610	OsKYG_01g0005630	OsIR64_01g0005630	OsLima_01g0005450	1	1	1	1	1		1	1	1	1	7	7	1	1	1	1	4165006	4500413	4109723	4311817	4038706		4105267	4174633	4087127	4158667			4158776	4173179	4056327	4088506	4165006
Os4530.POR.1.pan0001151	Os01g0180000	OsCMeo_01g0005860	OsKeNa_01g0005570	OsAzu_01g0005900	OsARC_01g0005490	OsN22_01G005660	OsNaBo_01g0005540	OsPr106_01g0005690	OsZS97_01G005470	OsMH63_01G005860	OsLiXu_01g0005640	OsGoSa_01g0005700	OsLaMu_01g0005620	OsKYG_01g0005640	OsIR64_01g0005640	OsLima_01g0005460	1	1	1	1	1	1	1	1	1	1	1	1	1	1	1	1	4179159	4514626	4123936	4326029	4053094	4187641	4119665	4189061	4101553	4173047	4152563	4123455	4173207	4187610	4070758	4102934	4179159
Os4530.POR.1.pan1010105	Os01g0180050	-	-	-	-	-	-	-	-	-	-	-	-	-	-	-	1																4180207																4180207
Os4530.POR.1.pan1010106	LOC_Os01g08480	-	-	-	-	-	-	-	-	-	-	-	-	-	-	-	1																4187493																4187493
Os4530.POR.1.pan0035214	-	-	-	-	OsARC_01g0005600	-	OsNaBo_01g0005640	-	-	-	-	-	-	-	-	-					1		1														4152651		4224667
Os4530.POR.1.pan0001152	Os01g0180300	OsCMeo_01g0005870	OsKeNa_01g0005580	OsAzu_01g0005910	OsARC_01g0005500	OsN22_01G005670	OsNaBo_01g0005550	OsPr106_01g0005700	OsZS97_01G005480	OsMH63_01G005870	OsLiXu_01g0005650	OsGoSa_01g0005710	OsLaMu_01g0005630	OsKYG_01g0005650	OsIR64_01g0005650	OsLima_01g0005470	1	1	1	1	1	1	1	1	1	1	1	1	1	1	1	1	4208553	4538782	4147983	4350112	4075086	4205848	4146917	4206645	4119050	4190664	4169388	4140062	4190647	4205084	4088340	4120668	4208553
Os4530.POR.1.pan1006501	LOC_Os01g08490	-	-	-	-	-	-	-	-	-	-	-	-	-	-	-	1																4196937																4196937
Os4530.POR.1.pan1010107	LOC_Os01g08500	-	-	-	-	-	-	-	-	-	-	-	-	-	-	-	1																4199413																4199413
Os4530.POR.1.pan0001153	Os01g0180400	OsCMeo_01g0005880	OsKeNa_01g0005590	OsAzu_01g0005920	OsARC_01g0005510	OsN22_01G005680	OsNaBo_01g0005560	OsPr106_01g0005710	OsZS97_01G005490	OsMH63_01G005880	OsLiXu_01g0005660	OsGoSa_01g0005720	OsLaMu_01g0005640	OsKYG_01g0005660	OsIR64_01g0005660	OsLima_01g0005480	1	1	1	1	1	1	1	1	1	1	1	1	1	1	1	1	4214963	4545466	4154637	4356766	4081501	4212222	4153288	4213018	4125423	4197093	4175761	4146435	4197020	4211457	4094713	4127038	4214963
Os4530.POR.1.pan0001154	Os01g0180600	OsCMeo_01g0005900	OsKeNa_01g0005610	OsAzu_01g0005940	OsARC_01g0005530	OsN22_01G005690	OsNaBo_01g0005580	OsPr106_01g0005730	OsZS97_01G005510	OsMH63_01G005900	OsLiXu_01g0005680	OsGoSa_01g0005740	OsLaMu_01g0005660	OsKYG_01g0005680	OsIR64_01g0005680	OsLima_01g0005490	1	1	1	1	1	1	1	1	1	1	1	1	1	1	1	1	4234514	4564847	4174012	4376163	4101794	4231995	4173694	4233388	4145775	4217465	4195747	4166796	4217361	4231817	4115061	4147399	4234514
Os4530.POR.1.pan0026525	OsNip_01G005760	OsCMeo_01g0005890	OsKeNa_01g0005600	OsAzu_01g0005930	OsARC_01g0005520	-	OsNaBo_01g0005570	OsPr106_01g0005720	OsZS97_01G005500	OsMH63_01G005890	OsLiXu_01g0005670	OsGoSa_01g0005730	OsLaMu_01g0005650	OsKYG_01g0005670	OsIR64_01g0005670	-	1	1	1	1	1		1	1	1	1	1	1	1	1	1		4232100	4562333	4171498	4373649	4099286		4171185	4230880	4143267	4214957	4193246	4164304	4214853	4229309	4112553		4232100
Os4530.POR.1.pan0001155	Os01g0180700	OsCMeo_01g0005910	OsKeNa_01g0005620	OsAzu_01g0005950	OsARC_01g0005540	OsN22_01G005700	OsNaBo_01g0005590	OsPr106_01g0005740	OsZS97_01G005520	OsMH63_01G005910	OsLiXu_01g0005690	OsGoSa_01g0005750	OsLaMu_01g0005670	OsKYG_01g0005690	OsIR64_01g0005690	OsLima_01g0005500	1	1	1	1	1	1	1	1	1	1	1	1	1	1	1	1	4245417	4575648	4184813	4386964	4112686	4242811	4184586	4244287	4156616	4228311	4206547	4177710	4228255	4242716	4125960	4158297	4245417
Os4530.POR.1.pan0001156	Os01g0180800	OsCMeo_01g0005920	OsKeNa_01g0005630	OsAzu_01g0005960	OsARC_01g0005550	OsN22_01G005710	OsNaBo_01g0005600	OsPr106_01g0005750	OsZS97_01G005530	OsMH63_01G005920	OsLiXu_01g0005700	OsGoSa_01g0005760	OsLaMu_01g0005680	OsKYG_01g0005700	OsIR64_01g0005700	OsLima_01g0005510	1	1	1	1	1	1	1	1	1	1	1	1	1	1	1	1	4253838	4584069	4193234	4395385	4121625	4251264	4193525	4253250	4165640	4237335	4214995	4186676	4237217	4251683	4134923	4167264	4253838
Os4530.POR.1.pan0000007	LOC_Os01g08610	-	-	-	-	OsN22_01G005760	-	OsPr106_01g0005800	OsZS97_01G005570	OsMH63_01G005960	-	OsGoSa_01g0005810	OsLaMu_01g0005720	OsKYG_01g0005750	OsIR64_01g0005750	OsLima_01g0005550	1					1		1	1	1		1	1	1	1	1	4284626					4281991		4283840	4196230	4267925		4217275	4267807	4282277	4165512	4197856	4284626
Os4530.POR.1.pan0001157	Os01g0180900	OsCMeo_01g0005940	OsKeNa_01g0005640	OsAzu_01g0005970	OsARC_01g0005560	OsN22_01G005720	OsNaBo_01g0005610	OsPr106_01g0005760	OsZS97_01G005540	OsMH63_01G005930	OsLiXu_01g0005710	OsGoSa_01g0005770	OsLaMu_01g0005690	OsKYG_01g0005710	OsIR64_01g0005710	OsLima_01g0005520	1	1	1	1	1	1	1	1	1	1	1	1	1	1	1	1	4263722	4593948	4203113	4405264	4131527	4261168	4203427	4263153	4175543	4247218	4224980	4196582	4247120	4261586	4144826	4177169	4263722
Os4530.POR.1.pan0041815	Os01g0181166	-	-	-	-	-	-	-	-	-	OsLiXu_01g0005740	-	-	-	-	-	1										1						4277958										4239344						4277958
Os4530.POR.1.pan0001158	Os01g0181033	OsCMeo_01g0005950	OsKeNa_01g0005650	OsAzu_01g0005980	OsARC_01g0005570	OsN22_01G005730	OsNaBo_01g0005620	OsPr106_01g0005770	OsZS97_01G005550	OsMH63_01G005940	OsLiXu_01g0005720	OsGoSa_01g0005780	OsLaMu_01g0005700	OsKYG_01g0005720	OsIR64_01g0005720	OsLima_01g0005530	1	1	1	1	1	1	1	1	1	1	1	1	1	1	1	1	4272797	4603025	4212192	4414344	4140601	4270206	4212503	4272170	4184354	4256093	4234146	4205605	4256248	4270718	4153842	4186186	4272797
Os4530.POR.1.pan0001159	Os01g0181300	OsCMeo_01g0005960	OsKeNa_01g0005670	OsAzu_01g0005990	OsARC_01g0005580	OsN22_01G005740	OsNaBo_01g0005630	OsPr106_01g0005780	OsZS97_01G005560	OsMH63_01G005950	OsLiXu_01g0005750	OsGoSa_01g0005790	OsLaMu_01g0005710	OsKYG_01g0005730	OsIR64_01g0005730	OsLima_01g0005540	1	1	1	1	1	1	1	1	1	1	1	1	1	1	1	1	4281695	4611941	4221083	4423260	4149920	4279326	4221934	4281181	4193571	4265193	4242164	4214616	4265148	4279618	4162853	4195197	4281695
Os4530.POR.1.pan0026526	OsNip_01G005850	OsCMeo_01g0005990	OsKeNa_01g0005690	OsAzu_01g0006020	OsARC_01g0005620	OsN22_01G005780	OsNaBo_01g0005660	OsPr106_01g0005810	OsZS97_01G005580	OsMH63_01G005970	OsLiXu_01g0005760	OsGoSa_01g0005830	OsLaMu_01g0005730	OsKYG_01g0005770	OsIR64_01g0005760	OsLima_01g0005560	1	1	1	1	1	1	1	1	1	1	1	1	1	1	1	1	4291393	4621621	4230764	4432939	4161648	4288728	4233631	4290567	4202957	4274652	4251326	4224004	4274534	4289004	4172239	4204583	4291393
Os4530.POR.1.pan0026527	OsNip_01G005860	OsCMeo_01g0006000	OsKeNa_01g0005700	OsAzu_01g0006030	OsARC_01g0005630	OsN22_01G005790	OsNaBo_01g0005670	OsPr106_01g0005820	OsZS97_01G005590	OsMH63_01G005980	OsLiXu_01g0005770,OsLiXu_01g0005780	OsGoSa_01g0005840	OsLaMu_01g0005740	OsKYG_01g0005780	OsIR64_01g0005770	OsLima_01g0005570	1	1	1	1	1	1	1	1	1	1	1	1	1	1	1	1	4297683	4627911	4237054	4439229	4168026	4294987	4240324	4301364	4213754	4285449	4258487	4234789	4285330	4299980	4183036	4215377	4297683
Os4530.POR.1.pan0038850	LOC_Os01g08590,OsNip_01G005830	OsCMeo_01g0005970	OsKeNa_01g0005660	OsAzu_01g0006000	-	OsN22_01G005750	-	OsPr106_01g0005790	-	-	OsLiXu_01g0005730	OsGoSa_01g0005800	-	OsKYG_01g0005740	OsIR64_01g0005740	-	1	1	1	1		1		1			1	1		1	1		4278871	4612631	4218239	4423950		4280015		4281871			4237595	4215306		4280308	4163543		4278871
Os4530.POR.1.pan1010108	LOC_Os01g08640	-	-	-	-	-	-	-	-	-	-	-	-	-	-	-	1																4304785																4304785
Os4530.POR.1.pan0001160	Os01g0182100	OsCMeo_01g0006060	OsKeNa_01g0005750	OsAzu_01g0006080	OsARC_01g0005640	OsN22_01G005800	OsNaBo_01g0005680	OsPr106_01g0005830	OsZS97_01G005600	OsMH63_01G005990	OsLiXu_01g0005790	OsGoSa_01g0005850	OsLaMu_01g0005750	OsKYG_01g0005790	OsIR64_01g0005780	OsLima_01g0005580	1	1	1	1	1	1	1	1	1	1	1	1	1	1	1	1	4306882	4684929	4294133	4496281	4177102	4303408	4249085	4311401	4223793	4295433	4269431	4244834	4295371	4309837	4193073	4225417	4306882
Os4530.POR.1.pan0035215	OsNip_01G005840	OsCMeo_01g0005980	OsKeNa_01g0005680	OsAzu_01g0006010	OsARC_01g0005610	OsN22_01G005770	OsNaBo_01g0005650	-	-	-	-	OsGoSa_01g0005820	-	OsKYG_01g0005760	-	-	1	1	1	1	1	1	1					1		1			4290640	4620867	4230009	4432186	4160908	4287988	4232891					4223264		4288264			4290640
Os4530.POR.1.pan0026528	OsNip_01G005880	OsCMeo_01g0006070	OsKeNa_01g0005760	OsAzu_01g0006090	OsARC_01g0005650	OsN22_01G005810	OsNaBo_01g0005690	OsPr106_01g0005840	OsZS97_01G005610	OsMH63_01G006000	OsLiXu_01g0005800	OsGoSa_01g0005860	OsLaMu_01g0005760	OsKYG_01g0005800	OsIR64_01g0005790	OsLima_01g0005590	1	1	1	1	1	1	1	1	1	1	1	1	1	1	1	1	4309966	4688015	4297219	4499367	4180186	4306492	4252169	4314485	4226877	4298570	4272476	4247919	4298455	4312921	4196157	4228501	4309966
Os4530.POR.1.pan0001161	Os01g0182200	OsCMeo_01g0006080	OsKeNa_01g0005770	OsAzu_01g0006100	OsARC_01g0005660	OsN22_01G005820	OsNaBo_01g0005700	OsPr106_01g0005850	OsZS97_01G005620	OsMH63_01G006010	OsLiXu_01g0005810	OsGoSa_01g0005870	OsLaMu_01g0005770	OsKYG_01g0005810	OsIR64_01g0005800	OsLima_01g0005600	1	1	1	1	1	1	1	1	1	1	1	1	1	1	1	1	4313645	4691601	4300812	4502960	4183844	4310206	4255828	4318177	4230368	4302262	4276212	4251603	4302139	4316613	4199849	4232186	4313645
Os4530.POR.1.pan0001162	Os01g0182300	OsCMeo_01g0006090	OsKeNa_01g0005780	OsAzu_01g0006110	OsARC_01g0005670	OsN22_01G005830	OsNaBo_01g0005710	OsPr106_01g0005860	OsZS97_01G005630	OsMH63_01G006020	OsLiXu_01g0005820	OsGoSa_01g0005880	OsLaMu_01g0005780	OsKYG_01g0005820	OsIR64_01g0005810	OsLima_01g0005610	1	1	1	1	1	1	1	1	1	1	1	1	1	1	1	1	4317974	4696154	4305358	4507507	4188368	4314699	4260352	4322741	4235133	4306826	4280730	4256175	4306709	4321177	4204413	4236757	4317974
Os4530.POR.1.pan0001163	Os01g0182400	OsCMeo_01g0006100	OsKeNa_01g0005790	OsAzu_01g0006120	OsARC_01g0005680	OsN22_01G005840	OsNaBo_01g0005720	OsPr106_01g0005870	OsZS97_01G005640	OsMH63_01G006030	OsLiXu_01g0005830	OsGoSa_01g0005890	OsLaMu_01g0005790	OsKYG_01g0005830	OsIR64_01g0005820	OsLima_01g0005620	1	1	1	1	1	1	1	1	1	1	1	1	1	1	1	1	4322727	4700670	4309877	4512026	4192857	4319186	4264841	4327238	4239630	4311323	4285236	4260672	4311206	4325674	4208910	4241254	4322727
Os4530.POR.1.pan0001164	Os01g0182500	OsCMeo_01g0006110	OsKeNa_01g0005800	OsAzu_01g0006130	OsARC_01g0005690	OsN22_01G005850	OsNaBo_01g0005730	OsPr106_01g0005880	OsZS97_01G005650	OsMH63_01G006040	OsLiXu_01g0005840	OsGoSa_01g0005900	OsLaMu_01g0005800	OsKYG_01g0005840	OsIR64_01g0005830	OsLima_01g0005630	1	1	1	1	1	1	1	1	1	1	1	1	1	1	1	1	4326578	4704525	4313729	4515864	4196689	4323025	4268687	4331080	4243340	4315151	4289069	4264514	4315048	4329516	4212752	4245095	4326578
Os4530.POR.1.pan0001165	Os01g0182600	OsCMeo_01g0006120	OsKeNa_01g0005810	OsAzu_01g0006140	OsARC_01g0005700,OsARC_01g0005710	OsN22_01G005860,OsN22_01G005870	OsNaBo_01g0005740,OsNaBo_01g0005750	OsPr106_01g0005890,OsPr106_01g0005900	OsZS97_01G005660,OsZS97_01G005670	OsMH63_01G006050,OsMH63_01G006060	OsLiXu_01g0005850,OsLiXu_01g0005860	OsGoSa_01g0005910	OsLaMu_01g0005810,OsLaMu_01g0005820	OsKYG_01g0005850,OsKYG_01g0005860	OsIR64_01g0005840,OsIR64_01g0005850	OsLima_01g0005640,OsLima_01g0005650	1	1	1	1	1	1	1	1	1	1	1	1	1	1	1	1	4329151	4707115	4316428	4518567	4199352	4325739	4271326	4333766	4246060	4317848	4291659	4267214	4317748	4332284	4215496	4247757	4329151
Os4530.POR.1.pan0001166	Os01g0182700	OsCMeo_01g0006130	OsKeNa_01g0005820	OsAzu_01g0006150,OsAzu_01g0006160	OsARC_01g0005720	OsN22_01G005880	OsNaBo_01g0005760	OsPr106_01g0005910	OsZS97_01G005680	OsMH63_01G006070	OsLiXu_01g0005870	OsGoSa_01g0005920	OsLaMu_01g0005830	OsKYG_01g0005870	OsIR64_01g0005860	OsLima_01g0005660	1	1	1	1	1	1	1	1	1	1	1	1	1	1	1	1	4340849	4733423	4342573	4530142	4225240	4343462	4289078	4351495	4272001	4335580	4309472	4284932	4335462	4349931	4233168	4273576	4340849
Os4530.POR.1.pan1010109	LOC_Os01g08720	-	-	-	-	-	-	-	-	-	-	-	-	-	-	-	1																4357724																4357724
Os4530.POR.1.pan0026529	OsNip_01G005950	OsCMeo_01g0006140	OsKeNa_01g0005830	OsAzu_01g0006170	OsARC_01g0005730	OsN22_01G005890	OsNaBo_01g0005770	OsPr106_01g0005920	OsZS97_01G005690	OsMH63_01G006080	OsLiXu_01g0005880	OsGoSa_01g0005930	OsLaMu_01g0005840	OsKYG_01g0005880	OsIR64_01g0005870	OsLima_01g0005670	1	1	1	1	1	1	1	1	1	1	1	1	1	1	1	1	4368738	4746745	4355899	4558026	4231201	4357373	4303094	4365497	4277949	4349586	4323399	4298930	4349474	4363931	4247122	4279526	4368738
Os4530.POR.1.pan1010110	LOC_Os01g08730	-	-	-	-	-	-	-	-	-	-	-	-	-	-	-	1																4363128																4363128
Os4530.POR.1.pan0001167	Os01g0182900	OsCMeo_01g0006150,OsCMeo_01g0006160	OsKeNa_01g0005840,OsKeNa_01g0005850	OsAzu_01g0006180,OsAzu_01g0006190	OsARC_01g0005740	OsN22_01G005900,OsN22_01G005910	OsNaBo_01g0005780,OsNaBo_01g0005790	OsPr106_01g0005930	OsZS97_01G005700	OsMH63_01G006090	OsLiXu_01g0005890	OsGoSa_01g0005940	OsLaMu_01g0005850	OsKYG_01g0005890	OsIR64_01g0005880	OsLima_01g0005680	1	1	1	1	1	1	1	1	1	1	1	1	1	1	1	1	4374066	4752161	4361317	4563442	4236591	4362791	4309326	4370904	4283279	4354909	4328771	4304337	4354881	4369338	4252515	4284933	4374066
Os4530.POR.1.pan0001168	Os01g0183100	OsCMeo_01g0006170,OsCMeo_01g0006180	OsKeNa_01g0005860,OsKeNa_01g0005870	OsAzu_01g0006200,OsAzu_01g0006210	OsARC_01g0005750,OsARC_01g0005760	OsN22_01G005920	OsNaBo_01g0005800	OsPr106_01g0005940,OsPr106_01g0005950	OsZS97_01G005710,OsZS97_01G005720	OsMH63_01G006100	OsLiXu_01g0005900,OsLiXu_01g0005910	OsGoSa_01g0005950,OsGoSa_01g0005960	OsLaMu_01g0005860,OsLaMu_01g0005870	OsKYG_01g0005900,OsKYG_01g0005910	OsIR64_01g0005890,OsIR64_01g0005900	OsLima_01g0005690,OsLima_01g0005700	1	1	1	1	1	1	1	1	1	1	1	1	1	1	1	1	4395060	4773117	4382235	4584361	4257471	4386688	4333238	4391868	4302993	4378917	4349729	4325217	4375846	4390177	4271121	4305901	4395060
Os4530.POR.1.pan0001169	Os01g0183300	OsCMeo_01g0006190	OsKeNa_01g0005880	OsAzu_01g0006220	OsARC_01g0005770	OsN22_01G005930	OsNaBo_01g0005810	OsPr106_01g0005960	OsZS97_01G005730	OsMH63_01G006110	OsLiXu_01g0005920	OsGoSa_01g0005970	OsLaMu_01g0005880	OsKYG_01g0005920	OsIR64_01g0005910	OsLima_01g0005710	1	1	1	1	1	1	1	1	1	1	1	1	1	1	1	1	4402620	4788910	4398024	4600182	4265688	4391872	4338427	4400015	4312460	4384102	4357868	4333451	4383993	4398449	4281642	4314047	4402620
Os4530.POR.1.pan0001170	Os01g0183400	OsCMeo_01g0006200	OsKeNa_01g0005890	OsAzu_01g0006230	OsARC_01g0005780	OsN22_01G005940	OsNaBo_01g0005820	OsPr106_01g0005970	OsZS97_01G005740	OsMH63_01G006120	OsLiXu_01g0005930	OsGoSa_01g0005980	OsLaMu_01g0005890	OsKYG_01g0005930	OsIR64_01g0005920	OsLima_01g0005720	1	1	1	1	1	1	1	1	1	1	1	1	1	1	1	1	4415416	4801365	4410478	4612632	4278026	4404374	4350993	4412887	4324834	4396966	4370400	4346022	4396312	4411056	4294147	4326906	4415416
Os4530.POR.1.pan0001171	Os01g0183600	OsCMeo_01g0006210,OsCMeo_01g0006220	OsKeNa_01g0005900	OsAzu_01g0006240	OsARC_01g0005790	OsN22_01G005950	OsNaBo_01g0005830	OsPr106_01g0005980	OsZS97_01G005750	OsMH63_01G006130	OsLiXu_01g0005940	OsGoSa_01g0005990	OsLaMu_01g0005900	OsKYG_01g0005940	OsIR64_01g0005930	OsLima_01g0005730	1	1	1	1	1	1	1	1	1	1	1	1	1	1	1	1	4417283	4803164	4412345	4614499	4279893	4406241	4352856	4414754	4326701	4398833	4372267	4347889	4398179	4412923	4296014	4328773	4417283
Os4530.POR.1.pan0026533	-	-	-	-	-	-	OsNaBo_01g0005920	OsPr106_01g0006070	-	OsMH63_01G006220	OsLiXu_01g0006030	OsGoSa_01g0006080	OsLaMu_01g0005990	OsKYG_01g0006030	OsIR64_01g0006020	OsLima_01g0005820							1	1		1	1	1	1	1	1	1							4401255	4457414		4441499	4414808	4390557	4440804	4455535	4338677	4371482
Os4530.POR.1.pan0001172	Os01g0183633	OsCMeo_01g0006230	OsKeNa_01g0005910	OsAzu_01g0006250	OsARC_01g0005800	OsN22_01G005960	OsNaBo_01g0005840	OsPr106_01g0005990	OsZS97_01G005760	OsMH63_01G006140	OsLiXu_01g0005950	OsGoSa_01g0006000	OsLaMu_01g0005910	OsKYG_01g0005950	OsIR64_01g0005940	OsLima_01g0005740	1	1	1	1	1	1	1	1	1	1	1	1	1	1	1	1	4423370	4809883	4419004	4621991	4286525	4412330	4366036	4421372	4333247	4404927	4378332	4353983	4404810	4419018	4302109	4335394	4423370
Os4530.POR.1.pan0039920	Os01g0180850	OsCMeo_01g0005930	-	-	-	-	-	-	-	-	-	-	-	-	-	-	1	1															4254468	4588284															4254468
Os4530.POR.1.pan0026530	OsNip_01G006030	OsCMeo_01g0006240	OsKeNa_01g0005920	OsAzu_01g0006260	OsARC_01g0005810	OsN22_01G005970	OsNaBo_01g0005850	OsPr106_01g0006000	OsZS97_01G005770	OsMH63_01G006150	OsLiXu_01g0005960	OsGoSa_01g0006010	OsLaMu_01g0005920	OsKYG_01g0005960	OsIR64_01g0005950	OsLima_01g0005750	1	1	1	1	1	1	1	1	1	1	1	1	1	1	1	1	4431532	4817446	4426557	4628715	4294108	4420467	4372781	4428976	4340853	4413055	4386448	4362110	4412393	4427145	4310236	4342997	4431532
Os4530.POR.1.pan0001173	Os01g0183800	OsCMeo_01g0006250	OsKeNa_01g0005930	OsAzu_01g0006270	OsARC_01g0005820	OsN22_01G005980	OsNaBo_01g0005860	OsPr106_01g0006010	OsZS97_01G005780	OsMH63_01G006160	OsLiXu_01g0005970	OsGoSa_01g0006020	OsLaMu_01g0005930	OsKYG_01g0005970	OsIR64_01g0005960	OsLima_01g0005760	1	1	1	1	1	1	1	1	1	1	1	1	1	1	1	1	4434089	4822540	4429099	4631255	4296655	4423018	4375324	4431522	4343468	4415601	4388994	4367165	4414940	4429691	4312782	4345543	4434089
Os4530.POR.1.pan0026531	OsNip_01G006060	OsCMeo_01g0006260	OsKeNa_01g0005950	OsAzu_01g0006290	OsARC_01g0005830	OsN22_01G005990	OsNaBo_01g0005870	OsPr106_01g0006020	OsZS97_01G005790	OsMH63_01G006170	OsLiXu_01g0005980	OsGoSa_01g0006030	OsLaMu_01g0005940	OsKYG_01g0005980	OsIR64_01g0005970	OsLima_01g0005770	1	1	1	1	1	1	1	1	1	1	1	1	1	1	1	1	4440901	4826807	4435915	4638084	4303478	4429907	4382175	4438376	4350406	4422461	4395781	4371520	4421763	4436496	4319630	4352439	4440901
Os4530.POR.1.pan0001174	Os01g0184000	OsCMeo_01g0006280	OsKeNa_01g0005970	OsAzu_01g0006310	OsARC_01g0005840	OsN22_01G006000	OsNaBo_01g0005880	OsPr106_01g0006030	OsZS97_01G005800	OsMH63_01G006180	OsLiXu_01g0005990	OsGoSa_01g0006040	OsLaMu_01g0005950	OsKYG_01g0005990	OsIR64_01g0005980	OsLima_01g0005780	1	1	1	1	1	1	1	1	1	1	1	1	1	1	1	1	4444670	4830589	4439697	4641866	4307243	4433689	4385973	4442166	4354191	4426253	4399567	4375309	4425556	4440286	4323420	4356229	4444670
Os4530.POR.1.pan0001175	Os01g0184100	OsCMeo_01g0006290	OsKeNa_01g0005980	OsAzu_01g0006320	OsARC_01g0005850	OsN22_01G006010	OsNaBo_01g0005890	OsPr106_01g0006040	OsZS97_01G005810	OsMH63_01G006190	OsLiXu_01g0006000	OsGoSa_01g0006050	OsLaMu_01g0005960	OsKYG_01g0006000	OsIR64_01g0005990	OsLima_01g0005790	1	1	1	1	1	1	1	1	1	1	1	1	1	1	1	1	4449032	4834965	4444073	4646242	4311491	4437857	4390144	4446338	4358368	4430423	4403737	4379481	4429728	4444458	4327592	4360401	4449032
Os4530.POR.1.pan1010111	Os01g0184050	-	-	-	-	-	-	-	-	-	-	-	-	-	-	-	1																4449056																4449056
Os4530.POR.1.pan1001819	-	-	OsKeNa_01g0006000	-	-	-	-	-	-	-	-	-	-	-	-	-			1																4451302
Os4530.POR.1.pan1001816	Os01g0184200	-	-	-	-	-	-	-	-	-	-	-	-	-	-	-	1																4451551																4451551
Os4530.POR.1.pan0001176	Os01g0184500	OsCMeo_01g0006320	OsKeNa_01g0006010	OsAzu_01g0006350	OsARC_01g0005860	OsN22_01G006020	OsNaBo_01g0005900	OsPr106_01g0006050	OsZS97_01G005820	OsMH63_01G006200	OsLiXu_01g0006010	OsGoSa_01g0006060	OsLaMu_01g0005970	OsKYG_01g0006010	OsIR64_01g0006000	OsLima_01g0005800	1	1	1	1	1	1	1	1	1	1	1	1	1	1	1	1	4485747	4871650	4465628	4667776	4314252	4440613	4392889	4449092	4361048	4433169	4406498	4382245	4432492	4447206	4330349	4363166	4485747
Os4530.POR.1.pan0026532	OsNip_01G006120	OsCMeo_01g0006330	OsKeNa_01g0006020	OsAzu_01g0006360	OsARC_01g0005870	OsN22_01G006030	OsNaBo_01g0005910	OsPr106_01g0006060	OsZS97_01G005830	OsMH63_01G006210	OsLiXu_01g0006020	OsGoSa_01g0006070	OsLaMu_01g0005980	OsKYG_01g0006020	OsIR64_01g0006010	OsLima_01g0005810	1	1	1	1	1	1	1	1	1	1	1	1	1	1	1	1	4491056	4876970	4470935	4673098	4319562	4445910	4398179	4454371	4366401	4438456	4411765	4387514	4437761	4452492	4335634	4368439	4491056
Os4530.POR.1.pan1010112	LOC_Os01g08890	-	-	-	-	-	-	-	-	-	-	-	-	-	-	-	1																4459084																4459084
Os4530.POR.1.pan0038851	-	OsCMeo_01g0006010	OsKeNa_01g0005710	OsAzu_01g0006040	-	-	-	-	-	-	-	-	-	-	-	-		1	1	1														4652863	4262004	4464181
Os4530.POR.1.pan0001177	Os01g0184700	OsCMeo_01g0006340	OsKeNa_01g0006030	OsAzu_01g0006370	OsARC_01g0005880	OsN22_01G006040	OsNaBo_01g0005930	OsPr106_01g0006080	OsZS97_01G005840	OsMH63_01G006230	OsLiXu_01g0006040	OsGoSa_01g0006090	OsLaMu_01g0006000	OsKYG_01g0006040	OsIR64_01g0006030	OsLima_01g0005830	1	1	1	1	1	1	1	1	1	1	1	1	1	1	1	1	4493365	4879344	4473309	4675473	4332341	4449638	4401869	4458081	4379185	4442164	4415475	4391224	4441471	4456202	4339344	4372149	4493365
Os4530.POR.1.pan0001178	Os01g0184800	OsCMeo_01g0006350	OsKeNa_01g0006040	OsAzu_01g0006380	OsARC_01g0005890	OsN22_01G006050	OsNaBo_01g0005940	OsPr106_01g0006090	OsZS97_01G005850	OsMH63_01G006240,OsMH63_01G006250	OsLiXu_01g0006050	OsGoSa_01g0006100	OsLaMu_01g0006010	OsKYG_01g0006050	OsIR64_01g0006040	OsLima_01g0005840	1	1	1	1	1	1	1	1	1	1	1	1	1	1	1	1	4494598	4880529	4474493	4676644	4333205	4450503	4402734	4458596	4379204	4442289	4416338	4392087	4442334	4457065	4340207	4373011	4494598
Os4530.POR.1.pan0001179	Os01g0184900	OsCMeo_01g0006360	OsKeNa_01g0006050	OsAzu_01g0006390	OsARC_01g0005900	OsN22_01G006060	OsNaBo_01g0005950	OsPr106_01g0006100	OsZS97_01G005860	OsMH63_01G006260	OsLiXu_01g0006060	OsGoSa_01g0006110	OsLaMu_01g0006020	OsKYG_01g0006060	OsIR64_01g0006050	OsLima_01g0005850	1	1	1	1	1	1	1	1	1	1	1	1	1	1	1	1	4497719	4883633	4477598	4679762	4336556	4453856	4406131	4462296	4383400	4446381	4419686	4395439	4445686	4460417	4343559	4376364	4497719
Os4530.POR.1.pan0038852	-	OsCMeo_01g0006020	OsKeNa_01g0005720	OsAzu_01g0006050	-	-	-	-	-	-	-	-	-	-	-	-		1	1	1														4667392	4276528	4478657
Os4530.POR.1.pan0001180	Os01g0185100	OsCMeo_01g0006390	OsKeNa_01g0006080	OsAzu_01g0006420	OsARC_01g0005910	OsN22_01G006070	OsNaBo_01g0005960	OsPr106_01g0006110	OsZS97_01G005870	OsMH63_01G006270	OsLiXu_01g0006070	OsGoSa_01g0006120	OsLaMu_01g0006030	OsKYG_01g0006070	OsIR64_01g0006060	OsLima_01g0005860	1	1	1	1	1	1	1	1	1	1	1	1	1	1	1	1	4509219	4895137	4489103	4691271	4345761	4463067	4415361	4471508	4392388	4455593	4428898	4404653	4454899	4469630	4352772	4385581	4509219
Os4530.POR.1.pan0038853	-	OsCMeo_01g0006040	OsKeNa_01g0005730	OsAzu_01g0006060	-	-	-	-	-	-	-	-	-	-	-	-		1	1	1														4671958	4281300	4483439
Os4530.POR.1.pan0001181	Os01g0185200	OsCMeo_01g0006400	OsKeNa_01g0006090	OsAzu_01g0006430	OsARC_01g0005920	OsN22_01G006080	OsNaBo_01g0005970	OsPr106_01g0006120	OsZS97_01G005880	OsMH63_01G006280	OsLiXu_01g0006080	OsGoSa_01g0006130	OsLaMu_01g0006040	OsKYG_01g0006080	OsIR64_01g0006070	OsLima_01g0005870	1	1	1	1	1	1	1	1	1	1	1	1	1	1	1	1	4514298	4900213	4494177	4696346	4350737	4468079	4420369	4476520	4397605	4460607	4433907	4409666	4459910	4474643	4357784	4390565	4514298
Os4530.POR.1.pan0038854	-	OsCMeo_01g0006050	OsKeNa_01g0005740	OsAzu_01g0006070	-	-	-	-	-	-	-	-	-	-	-	-		1	1	1														4676753	4285976	4488115
Os4530.POR.1.pan0001182	Os01g0185300	OsCMeo_01g0006410	OsKeNa_01g0006100	OsAzu_01g0006450	OsARC_01g0005930	OsN22_01G006090	OsNaBo_01g0005980	OsPr106_01g0006130	OsZS97_01G005890	OsMH63_01G006290	OsLiXu_01g0006090	OsGoSa_01g0006140	OsLaMu_01g0006050	OsKYG_01g0006090	OsIR64_01g0006080	OsLima_01g0005880	1	1	1	1	1	1	1	1	1	1	1	1	1	1	1	1	4527986	4913933	4507894	4715511	4364720	4481922	4434484	4490293	4411328	4474173	4447963	4423464	4473670	4488453	4371572	4404374	4527986
Os4530.POR.1.pan0001183	Os01g0185400	OsCMeo_01g0006420	OsKeNa_01g0006110	OsAzu_01g0006460	OsARC_01g0005940	OsN22_01G006100	OsNaBo_01g0005990	OsPr106_01g0006140	OsZS97_01G005900	OsMH63_01G006300	OsLiXu_01g0006100	OsGoSa_01g0006150	OsLaMu_01g0006060	OsKYG_01g0006100	OsIR64_01g0006090	OsLima_01g0005890	1	1	1	1	1	1	1	1	1	1	1	1	1	1	1	1	4534021	4919957	4513928	4721524	4370965	4488174	4440357	4496285	4417667	4480339	4453792	4429466	4479672	4494455	4377567	4410376	4534021
Os4530.POR.1.pan0038855	Os01g0183850	-	OsKeNa_01g0005940	OsAzu_01g0006280	-	-	-	-	-	-	-	-	-	-	-	-	1		1	1													4438266		4433284	4635452													4438266
Os4530.POR.1.pan0001184	Os01g0185500	OsCMeo_01g0006430	OsKeNa_01g0006120	OsAzu_01g0006470	OsARC_01g0005950	OsN22_01G006110	OsNaBo_01g0006000	OsPr106_01g0006150	OsZS97_01G005910	OsMH63_01G006310	OsLiXu_01g0006110	OsGoSa_01g0006160	OsLaMu_01g0006070	OsKYG_01g0006110	OsIR64_01g0006100	OsLima_01g0005900	1	1	1	1	1	1	1	1	1	1	1	1	1	1	1	1	4542296	4928250	4522211	4730219	4379264	4496464	4448509	4504613	4425964	4488729	4462117	4437784	4487989	4502797	4385860	4418694	4542296
Os4530.POR.1.pan0001185	Os01g0185900	OsCMeo_01g0006440	OsKeNa_01g0006130	OsAzu_01g0006480	OsARC_01g0005960	OsN22_01G006120	OsNaBo_01g0006010	OsPr106_01g0006160	OsZS97_01G005920	OsMH63_01G006320	OsLiXu_01g0006120	OsGoSa_01g0006170	OsLaMu_01g0006080	OsKYG_01g0006120	OsIR64_01g0006110	OsLima_01g0005910	1	1	1	1	1	1	1	1	1	1	1	1	1	1	1	1	4566304	4952251	4546207	4743639	4392333	4509686	4461657	4517748	4439031	4501929	4475174	4450950	4501125	4515933	4399006	4431832	4566304
Os4530.POR.1.pan1010113	Os01g0185250	-	-	-	-	-	-	-	-	-	-	-	-	-	-	-	1																4527986																4527986
Os4530.POR.1.pan0001186	Os01g0186000	OsCMeo_01g0006450	OsKeNa_01g0006140	OsAzu_01g0006500	OsARC_01g0005980	OsN22_01G006130	OsNaBo_01g0006020	OsPr106_01g0006170	OsZS97_01G005940	OsMH63_01G006330	OsLiXu_01g0006130	OsGoSa_01g0006180	OsLaMu_01g0006090	OsKYG_01g0006130	OsIR64_01g0006120	OsLima_01g0005920	1	1	1	1	1	1	1	1	1	1	1	1	1	1	1	1	4572446	4958613	4552574	4759754	4398881	4515935	4467259	4524169	4445487	4508317	4481505	4457228	4507484	4522306	4405408	4438207	4572446
Os4530.POR.1.pan0000008	LOC_Os01g09090	-	-	OsAzu_01g0006490	OsARC_01g0005970	-	-	-	OsZS97_01G005930	-	-	-	-	-	-	-	1			1	1				1								4571784			4756790	4398016				4444622								4571784
Os4530.POR.1.pan0001187	Os01g0186200	OsCMeo_01g0006460	OsKeNa_01g0006150	OsAzu_01g0006510	OsARC_01g0005990	OsN22_01G006140	OsNaBo_01g0006030	OsPr106_01g0006180	OsZS97_01G005950	OsMH63_01G006340	OsLiXu_01g0006140	OsGoSa_01g0006190	OsLaMu_01g0006100	OsKYG_01g0006140	OsIR64_01g0006130	OsLima_01g0005930	1	1	1	1	1	1	1	1	1	1	1	1	1	1	1	1	4581073	4967113	4561092	4787914	4407150	4524206	4476201	4545963	4453557	4530033	4503432	4479159	4529398	4544209	4427338	4460084	4581073
Os4530.POR.1.pan1010114	LOC_Os01g09050	-	-	-	-	-	-	-	-	-	-	-	-	-	-	-	1																4551112																4551112
Os4530.POR.1.pan0001188	Os01g0186400	OsCMeo_01g0006470	OsKeNa_01g0006160	OsAzu_01g0006520	OsARC_01g0006000	OsN22_01G006150	OsNaBo_01g0006040	OsPr106_01g0006190	OsZS97_01G005960	OsMH63_01G006350	OsLiXu_01g0006150	OsGoSa_01g0006200	OsLaMu_01g0006110	OsKYG_01g0006150	OsIR64_01g0006140	OsLima_01g0005940	1	1	1	1	1	1	1	1	1	1	1	1	1	1	1	1	4586170	4972886	4566893	4792868	4412927	4530001	4482017	4551890	4459533	4536038	4509301	4484950	4535205	4550000	4433129	4465933	4586170
Os4530.POR.1.pan0026534	OsNip_01G006260	OsCMeo_01g0006480	OsKeNa_01g0006170	OsAzu_01g0006530	OsARC_01g0006010	OsN22_01G006160	OsNaBo_01g0006050	OsPr106_01g0006200	OsZS97_01G005970	OsMH63_01G006360	OsLiXu_01g0006160	OsGoSa_01g0006210	OsLaMu_01g0006120	OsKYG_01g0006160	OsIR64_01g0006150	OsLima_01g0005950	1	1	1	1	1	1	1	1	1	1	1	1	1	1	1	1	4590920	4976799	4570806	4796785	4417801	4533802	4485817	4555705	4463342	4539853	4513036	4488765	4539020	4553815	4436944	4469748	4590920
Os4530.POR.1.pan1010115	LOC_Os01g09060	-	-	-	-	-	-	-	-	-	-	-	-	-	-	-	1																4559006																4559006
Os4530.POR.1.pan0001189	OsNip_01G006270,Os01g0186600	OsCMeo_01g0006490,OsCMeo_01g0006500	OsKeNa_01g0006180,OsKeNa_01g0006190	OsAzu_01g0006540	OsARC_01g0006020	OsN22_01G006170	OsNaBo_01g0006060	OsPr106_01g0006210	OsZS97_01G005980	OsMH63_01G006370	OsLiXu_01g0006170	OsGoSa_01g0006220	OsLaMu_01g0006130	OsKYG_01g0006170	OsIR64_01g0006160	OsLima_01g0005960	1	1	1	1	1	1	1	1	1	1	1	1	1	1	1	1	4596060	4981950	4575957	4801938	4422540	4538491	4490511	4560819	4468458	4544968	4518150	4493883	4544132	4558931	4442057	4474865	4596060
Os4530.POR.1.pan1010116	LOC_Os01g09110	-	-	-	-	-	-	-	-	-	-	-	-	-	-	-	1																4575712																4575712
Os4530.POR.1.pan0001190	Os01g0186700	OsCMeo_01g0006510	OsKeNa_01g0006200	OsAzu_01g0006550	OsARC_01g0006030	OsN22_01G006180	OsNaBo_01g0006080	OsPr106_01g0006220	OsZS97_01G005990	OsMH63_01G006380	OsLiXu_01g0006180	OsGoSa_01g0006230	OsLaMu_01g0006140	OsKYG_01g0006180	OsIR64_01g0006170	OsLima_01g0005970	1	1	1	1	1	1	1	1	1	1	1	1	1	1	1	1	4621677	4994603	4588532	4814419	4446909	4558409	4521214	4573576	4481043	4557257	4530899	4506643	4556881	4571670	4454792	4487600	4621677
Os4530.POR.1.pan0038856	Os01g0183950	OsCMeo_01g0006270	OsKeNa_01g0005960	OsAzu_01g0006300	-	-	-	-	-	-	-	-	-	-	-	-	1	1	1	1													4440933	4826989	4436097	4638266													4440933
Os4530.POR.1.pan0001191	Os01g0186900	OsCMeo_01g0006520	OsKeNa_01g0006210	OsAzu_01g0006560	OsARC_01g0006040	OsN22_01G006190	OsNaBo_01g0006090	OsPr106_01g0006230	OsZS97_01G006000	OsMH63_01G006390	OsLiXu_01g0006190	OsGoSa_01g0006240	OsLaMu_01g0006150	OsKYG_01g0006190	OsIR64_01g0006180	OsLima_01g0005980	1	1	1	1	1	1	1	1	1	1	1	1	1	1	1	1	4646427	5013291	4607221	4833106	4465436	4577286	4539862	4592486	4501121	4576631	4549804	4525555	4575794	4590598	4473726	4506516	4646427
Os4530.POR.1.pan0038857	OsNip_01G006090	OsCMeo_01g0006300	OsKeNa_01g0005990	OsAzu_01g0006330	-	-	-	-	-	-	-	-	-	-	-	-	1	1	1	1													4453717	4839631	4449231	4651400													4453717
Os4530.POR.1.pan1010117	LOC_Os01g09160	-	-	-	-	-	-	-	-	-	-	-	-	-	-	-	1																4599777																4599777
Os4530.POR.1.pan0001192	Os01g0187000	OsCMeo_01g0006530	OsKeNa_01g0006220	OsAzu_01g0006570,OsAzu_01g0006580	OsARC_01g0006050	OsN22_01G006200	OsNaBo_01g0006100	OsPr106_01g0006240	OsZS97_01G006010	OsMH63_01G006400	OsLiXu_01g0006200	OsGoSa_01g0006250	OsLaMu_01g0006160	OsKYG_01g0006200	OsIR64_01g0006190	OsLima_01g0005990	1	1	1	1	1	1	1	1	1	1	1	1	1	1	1	1	4650095	5017067	4610997	4836882	4467671	4580952	4541983	4596151	4504786	4580296	4553469	4529220	4579459	4594263	4477391	4510183	4650095
Os4530.POR.1.pan1010118	LOC_Os01g09170	-	-	-	-	-	-	-	-	-	-	-	-	-	-	-	1																4603847																4603847
Os4530.POR.1.pan1010119	LOC_Os01g09180	-	-	-	-	-	-	-	-	-	-	-	-	-	-	-	1																4611067																4611067
Os4530.POR.1.pan0001193	Os01g0187400	OsCMeo_01g0006540	OsKeNa_01g0006230	OsAzu_01g0006590	OsARC_01g0006060	OsN22_01G006210	OsNaBo_01g0006110	OsPr106_01g0006250	OsZS97_01G006020	OsMH63_01G006410	OsLiXu_01g0006210	OsGoSa_01g0006260	OsLaMu_01g0006170	OsKYG_01g0006210	OsIR64_01g0006200	OsLima_01g0006000	1	1	1	1	1	1	1	1	1	1	1	1	1	1	1	1	4673391	5040000	4634189	4860134	4492708	4604152	4566689	4618958	4528023	4603105	4576220	4552029	4602283	4617082	4500204	4532931	4673391
Os4530.POR.1.pan0001194	Os01g0187500	OsCMeo_01g0006550	OsKeNa_01g0006240	OsAzu_01g0006600	OsARC_01g0006070	OsN22_01G006220	OsNaBo_01g0006120	OsPr106_01g0006260	OsZS97_01G006030	OsMH63_01G006420	OsLiXu_01g0006220	OsGoSa_01g0006270	OsLaMu_01g0006180	OsKYG_01g0006220	OsIR64_01g0006210	OsLima_01g0006010	1	1	1	1	1	1	1	1	1	1	1	1	1	1	1	1	4688108	5054706	4648907	4874850	4507463	4618795	4581363	4633645	4542710	4617794	4590962	4566740	4616908	4631715	4514879	4547675	4688108
Os4530.POR.1.pan0038858	Os01g0185000	OsCMeo_01g0006370	OsKeNa_01g0006060	OsAzu_01g0006400	-	-	-	-	-	-	-	-	-	-	-	-	1	1	1	1													4504620	4890384	4484349	4686513													4504620
Os4530.POR.1.pan1010120	LOC_Os01g09206	-	-	-	-	-	-	-	-	-	-	-	-	-	-	-	1																4642301																4642301
Os4530.POR.1.pan1010121	LOC_Os01g09212	-	-	-	-	-	-	-	-	-	-	-	-	-	-	-	1																4644061																4644061
Os4530.POR.1.pan1010122	Os01g0186950	-	-	-	-	-	-	-	-	-	-	-	-	-	-	-	1																4646844																4646844
Os4530.POR.1.pan0001195	Os01g0187600	OsCMeo_01g0006560	OsKeNa_01g0006250	OsAzu_01g0006610	OsARC_01g0006080	OsN22_01G006230	OsNaBo_01g0006130	OsPr106_01g0006270	OsZS97_01G006040	OsMH63_01G006430	OsLiXu_01g0006230	OsGoSa_01g0006280	OsLaMu_01g0006190	OsKYG_01g0006230	OsIR64_01g0006220	OsLima_01g0006020	1	1	1	1	1	1	1	1	1	1	1	1	1	1	1	1	4697238	5063851	4658090	4883650	4519930	4627887	4590166	4642827	4551413	4626636	4600051	4575922	4626053	4640909	4524061	4556857	4697238
Os4530.POR.1.pan1001818	-	-	-	OsAzu_01g0006340	-	-	-	-	-	-	-	-	-	-	-	-				1																4653471
Os4530.POR.1.pan0001198	Os01g0188200	-	-	-	-	OsN22_01G006270	OsNaBo_01g0006170	OsPr106_01g0006310	OsZS97_01G006080	OsMH63_01G006470	-	-	-	-	-	-	1					1	1	1	1	1							4732052					4663130	4625413	4677315	4586329	4661511							4732052
Os4530.POR.1.pan1010123	LOC_Os01g09240	-	-	-	-	-	-	-	-	-	-	-	-	-	-	-	1																4662839																4662839
Os4530.POR.1.pan0026535	OsNip_01G006350	OsCMeo_01g0006570	OsKeNa_01g0006260	OsAzu_01g0006620	OsARC_01g0006090	OsN22_01G006240	OsNaBo_01g0006140	OsPr106_01g0006280	OsZS97_01G006050	OsMH63_01G006440	OsLiXu_01g0006240	OsGoSa_01g0006290	OsLaMu_01g0006200	OsKYG_01g0006240	OsIR64_01g0006230	OsLima_01g0006030	1	1	1	1	1	1	1	1	1	1	1	1	1	1	1	1	4713523	5080079	4674298	4900203	4537572	4644853	4607137	4659109	4568084	4643258	4616233	4592206	4642283	4657192	4540344	4573136	4713523
Os4530.POR.1.pan0001196	Os01g0187900	OsCMeo_01g0006580	OsKeNa_01g0006270	OsAzu_01g0006630	OsARC_01g0006100	OsN22_01G006250	OsNaBo_01g0006150	OsPr106_01g0006290	OsZS97_01G006060	OsMH63_01G006450	OsLiXu_01g0006250	OsGoSa_01g0006300	OsLaMu_01g0006210	OsKYG_01g0006250	OsIR64_01g0006240	OsLima_01g0006040	1	1	1	1	1	1	1	1	1	1	1	1	1	1	1	1	4714467	5081027	4675242	4901147	4538516	4645801	4608084	4660056	4569033	4644205	4617442	4593153	4643227	4658139	4541291	4574083	4714467
Os4530.POR.1.pan1010124	Os01g0187300	-	-	-	-	-	-	-	-	-	-	-	-	-	-	-	1																4667309																4667309
Os4530.POR.1.pan1032736	-	OsCMeo_01g0006030	-	-	-	-	-	-	-	-	-	-	-	-	-	-		1																4671197
Os4530.POR.1.pan1010125	Os01g0187350	-	-	-	-	-	-	-	-	-	-	-	-	-	-	-	1																4673221																4673221
Os4530.POR.1.pan0001197	Os01g0188100	OsCMeo_01g0006590	OsKeNa_01g0006280	OsAzu_01g0006640	OsARC_01g0006110	OsN22_01G006260	OsNaBo_01g0006160	OsPr106_01g0006300	OsZS97_01G006070	OsMH63_01G006460	OsLiXu_01g0006260	OsGoSa_01g0006310	OsLaMu_01g0006220	OsKYG_01g0006260	OsIR64_01g0006250	OsLima_01g0006050	1	1	1	1	1	1	1	1	1	1	1	1	1	1	1	1	4726659	5093200	4687439	4913288	4550683	4658002	4620290	4672180	4581207	4656339	4629418	4605290	4655395	4670243	4553428	4586219	4726659
Os4530.POR.1.pan0038859	-	OsCMeo_01g0006380	OsKeNa_01g0006070	OsAzu_01g0006410	-	-	-	-	-	-	-	-	-	-	-	-		1	1	1														4890770	4484615	4686779
Os4530.POR.1.pan0001199	Os01g0188400	OsCMeo_01g0006600	OsKeNa_01g0006290	OsAzu_01g0006650	OsARC_01g0006120	-	-	-	OsZS97_01G006090	-	OsLiXu_01g0006270	OsGoSa_01g0006320	OsLaMu_01g0006230	OsKYG_01g0006270	OsIR64_01g0006260	OsLima_01g0006060,OsLima_01g0006070	1	1	1	1	1				1		1	1	1	1	1	1	4738905	5098413	4692659	4918556	4555806				4593326		4634479	4610413	4660517	4675398	4558550	4591341	4738905
Os4530.POR.1.pan0001200	Os01g0189100	-	-	-	-	-	-	OsPr106_01g0006340	OsZS97_01G006120	-	-	-	-	-	-	-	1							1	1								4761304							4708924	4615967								4761304
Os4530.POR.1.pan0026536	OsNip_01G006400	OsCMeo_01g0006610	OsKeNa_01g0006300	OsAzu_01g0006660	OsARC_01g0006130	OsN22_01G006280	OsNaBo_01g0006180	OsPr106_01g0006320	OsZS97_01G006100	OsMH63_01G006480	OsLiXu_01g0006280	OsGoSa_01g0006330	OsLaMu_01g0006240	OsKYG_01g0006280	OsIR64_01g0006270	OsLima_01g0006080	1	1	1	1	1	1	1	1	1	1	1	1	1	1	1	1	4747121	5113676	4707899	4933794	4571032	4678345	4640620	4692541	4601555	4676690	4649697	4625631	4675746	4690618	4573776	4606582	4747121
Os4530.POR.1.pan0026537	OsNip_01G006410	OsCMeo_01g0006620	OsKeNa_01g0006310	OsAzu_01g0006670	OsARC_01g0006140	OsN22_01G006290	OsNaBo_01g0006190	OsPr106_01g0006330	OsZS97_01G006110	OsMH63_01G006490	OsLiXu_01g0006290	OsGoSa_01g0006340	OsLaMu_01g0006250	OsKYG_01g0006290	OsIR64_01g0006280	OsLima_01g0006090	1	1	1	1	1	1	1	1	1	1	1	1	1	1	1	1	4753606	5120134	4714355	4940251	4577468	4684817	4647020	4698927	4608029	4683076	4656173	4632018	4682132	4697004	4580162	4612968	4753606
Os4530.POR.1.pan1033257	-	-	-	OsAzu_01g0006440	-	-	-	-	-	-	-	-	-	-	-	-				1																4706413
Os4530.POR.1.pan0026538	LOC_Os01g09350,LOC_Os01g09360	OsCMeo_01g0006630	OsKeNa_01g0006320	OsAzu_01g0006680	OsARC_01g0006150,OsARC_01g0006160	OsN22_01G006300	OsNaBo_01g0006200	-	-	OsMH63_01G006500	OsLiXu_01g0006300	OsGoSa_01g0006350	OsLaMu_01g0006260	OsKYG_01g0006300	OsIR64_01g0006290	OsLima_01g0006100	1	1	1	1	1	1	1			1	1	1	1	1	1	1	4758725	5127849	4722071	4947965	4581802	4696137	4654037			4693047	4664108	4642782	4692893	4707765	4590923	4623733	4758725
Os4530.POR.1.pan1010126	LOC_Os01g09290	-	-	-	-	-	-	-	-	-	-	-	-	-	-	-	1																4724181																4724181
Os4530.POR.1.pan0001201	Os01g0189700	OsCMeo_01g0006640	OsKeNa_01g0006330	OsAzu_01g0006690	OsARC_01g0006170,OsARC_01g0006180	OsN22_01G006310	OsNaBo_01g0006210	OsPr106_01g0006350	OsZS97_01G006130	OsMH63_01G006510	OsLiXu_01g0006310	OsGoSa_01g0006360	OsLaMu_01g0006270	OsKYG_01g0006310	OsIR64_01g0006300	OsLima_01g0006110	1	1	1	1	1	1	1	1	1	1	1	1	1	1	1	1	4789656	5150571	4744792	4970686	4603989	4714192	4676956	4727752	4634024	4711901	4682139	4660851	4710957	4725830	4608987	4641799	4789656
Os4530.POR.1.pan1010127	Os01g0188525	-	-	-	-	-	-	-	-	-	-	-	-	-	-	-	1																4739768																4739768
Os4530.POR.1.pan0001202	Os01g0189800	OsCMeo_01g0006650	OsKeNa_01g0006340	OsAzu_01g0006700	OsARC_01g0006190	OsN22_01G006320	OsNaBo_01g0006220	OsPr106_01g0006360	OsZS97_01G006140	OsMH63_01G006520	OsLiXu_01g0006320	OsGoSa_01g0006370	OsLaMu_01g0006280	OsKYG_01g0006320	OsIR64_01g0006310	OsLima_01g0006120	1	1	1	1	1	1	1	1	1	1	1	1	1	1	1	1	4796155	5156991	4751212	4977106	4610407	4720610	4682274	4734168	4640562	4718317	4688602	4667268	4717373	4732246	4615403	4648216	4796155
Os4530.POR.1.pan0001209	Os01g0191150,Os01g0191200	-	-	-	OsARC_01g0006270	-	OsNaBo_01g0006300	-	OsZS97_01G006230	OsMH63_01G006600	-	OsGoSa_01g0006450	-	-	-	-	1				1		1		1	1		1					4869090				4665483		4733761		4694926	4772774		4721714					4869090
Os4530.POR.1.pan0001203	Os01g0190000	OsCMeo_01g0006660	OsKeNa_01g0006350	OsAzu_01g0006710	OsARC_01g0006200	OsN22_01G006330	OsNaBo_01g0006230	OsPr106_01g0006370	OsZS97_01G006160	OsMH63_01G006530	OsLiXu_01g0006330	OsGoSa_01g0006380	OsLaMu_01g0006290	OsKYG_01g0006330	OsIR64_01g0006320	OsLima_01g0006130	1	1	1	1	1	1	1	1	1	1	1	1	1	1	1	1	4800231	5161068	4755288	4981182	4614468	4724678	4686266	4738154	4644076	4722265	4692253	4671106	4721411	4736231	4619391	4652254	4800231
Os4530.POR.1.pan0001204	Os01g0190300	OsCMeo_01g0006680	OsKeNa_01g0006370	OsAzu_01g0006730	OsARC_01g0006210	OsN22_01G006340	OsNaBo_01g0006240	OsPr106_01g0006380	OsZS97_01G006170	OsMH63_01G006540	OsLiXu_01g0006340	OsGoSa_01g0006390	OsLaMu_01g0006300	OsKYG_01g0006340	OsIR64_01g0006330	OsLima_01g0006140	1	1	1	1	1	1	1	1	1	1	1	1	1	1	1	1	4816831	5178363	4772535	4998466	4629297	4739348	4700646	4752643	4658771	4736708	4706944	4685660	4735775	4750647	4633813	4666616	4816831
Os4530.POR.1.pan0001205	Os01g0190400	OsCMeo_01g0006690	OsKeNa_01g0006380	OsAzu_01g0006740	OsARC_01g0006220	OsN22_01G006350	OsNaBo_01g0006250	OsPr106_01g0006390	OsZS97_01G006180	OsMH63_01G006550	OsLiXu_01g0006350	OsGoSa_01g0006400	OsLaMu_01g0006310	OsKYG_01g0006350	OsIR64_01g0006340	OsLima_01g0006150	1	1	1	1	1	1	1	1	1	1	1	1	1	1	1	1	4820104	5181009	4775148	5001112	4632552	4742570	4703947	4755860	4662143	4739602	4710184	4688950	4743958	4753888	4637054	4669858	4820104
Os4530.POR.1.pan0001206	Os01g0190500	OsCMeo_01g0006700	OsKeNa_01g0006390	OsAzu_01g0006750	OsARC_01g0006230	OsN22_01G006360	OsNaBo_01g0006260	OsPr106_01g0006400	OsZS97_01G006190	OsMH63_01G006560	OsLiXu_01g0006360	OsGoSa_01g0006410	OsLaMu_01g0006320	OsKYG_01g0006360	OsIR64_01g0006350	OsLima_01g0006160	1	1	1	1	1	1	1	1	1	1	1	1	1	1	1	1	4826590	5187494	4781667	5007597	4639064	4749116	4710413	4762383	4668671	4746490	4716727	4695425	4750483	4760413	4643579	4676385	4826590
Os4530.POR.1.pan1032440	-	-	-	-	-	-	-	-	-	OsMH63_01G006610	-	-	-	-	-	-										1																4774495
Os4530.POR.1.pan1034871	-	-	-	-	-	-	-	-	-	-	OsLiXu_01g0006430	-	-	-	-	-											1																4775100
Os4530.POR.1.pan0026539	OsNip_01G006510	OsCMeo_01g0006710	OsKeNa_01g0006400	OsAzu_01g0006760	OsARC_01g0006240	OsN22_01G006370	OsNaBo_01g0006270	OsPr106_01g0006410	OsZS97_01G006200	OsMH63_01G006570	OsLiXu_01g0006370	OsGoSa_01g0006420	OsLaMu_01g0006330	OsKYG_01g0006370	OsIR64_01g0006360	OsLima_01g0006170	1	1	1	1	1	1	1	1	1	1	1	1	1	1	1	1	4837004	5197912	4792085	5018017	4649922	4759879	4721177	4773107	4679435	4757214	4727501	4706151	4761207	4771137	4654302	4687110	4837004
Os4530.POR.1.pan1007139	LOC_Os01g09400	-	-	-	-	-	-	-	-	-	-	-	-	-	-	-	1																4786478																4786478
Os4530.POR.1.pan0001207	Os01g0191000	OsCMeo_01g0006720	OsKeNa_01g0006410	OsAzu_01g0006770	OsARC_01g0006250	OsN22_01G006380	OsNaBo_01g0006280	OsPr106_01g0006420	OsZS97_01G006210	OsMH63_01G006580	OsLiXu_01g0006380	OsGoSa_01g0006430	OsLaMu_01g0006340	OsKYG_01g0006380	OsIR64_01g0006370	OsLima_01g0006180	1	1	1	1	1	1	1	1	1	1	1	1	1	1	1	1	4848843	5210819	4804990	5030934	4656070	4766027	4727333	4779256	4685586	4762100	4733659	4712300	4767356	4777286	4660453	4693260	4848843
Os4530.POR.1.pan0001208	Os01g0191100	OsCMeo_01g0006730	OsKeNa_01g0006420	OsAzu_01g0006780	OsARC_01g0006260	OsN22_01G006390	OsNaBo_01g0006290	OsPr106_01g0006430	OsZS97_01G006220	OsMH63_01G006590	OsLiXu_01g0006390	OsGoSa_01g0006440	OsLaMu_01g0006350	OsKYG_01g0006390	OsIR64_01g0006380	OsLima_01g0006190	1	1	1	1	1	1	1	1	1	1	1	1	1	1	1	1	4852430	5213353	4807524	5033468	4658604	4768561	4729867	4781790	4688061	4765897	4736192	4714834	4769890	4779820	4662987	4695313	4852430
Os4530.POR.1.pan0001210	Os01g0191300	OsCMeo_01g0006750	OsKeNa_01g0006440	OsAzu_01g0006800	OsARC_01g0006280	OsN22_01G006410	OsNaBo_01g0006310	OsPr106_01g0006450	OsZS97_01G006240	OsMH63_01G006620	OsLiXu_01g0006410	OsGoSa_01g0006460	OsLaMu_01g0006370	OsKYG_01g0006410	OsIR64_01g0006400	OsLima_01g0006210	1	1	1	1	1	1	1	1	1	1	1	1	1	1	1	1	4879207	5227261	4821429	5047374	4672782	4782465	4743734	4795966	4701952	4779837	4750095	4729013	4784072	4793998	4677166	4709972	4879207
Os4530.POR.1.pan0001211	Os01g0191500	OsCMeo_01g0006760	OsKeNa_01g0006450	OsAzu_01g0006810	OsARC_01g0006290	OsN22_01G006420	OsNaBo_01g0006320	OsPr106_01g0006460	OsZS97_01G006250	OsMH63_01G006630	OsLiXu_01g0006420	OsGoSa_01g0006470	OsLaMu_01g0006380	OsKYG_01g0006420	OsIR64_01g0006410	OsLima_01g0006220	1	1	1	1	1	1	1	1	1	1	1	1	1	1	1	1	4891516	5239413	4833585	5059530	4685265	4794616	4755880	4808449	4714177	4792556	4762233	4741496	4796557	4806486	4689649	4722455	4891516
Os4530.POR.1.pan0001212	Os01g0191700	OsCMeo_01g0006780	OsKeNa_01g0006470	OsAzu_01g0006830	OsARC_01g0006310	OsN22_01G006440	OsNaBo_01g0006340	OsPr106_01g0006480	OsZS97_01G006270	OsMH63_01G006650	OsLiXu_01g0006440	OsGoSa_01g0006490	OsLaMu_01g0006400	OsKYG_01g0006440	OsIR64_01g0006430	OsLima_01g0006240	1	1	1	1	1	1	1	1	1	1	1	1	1	1	1	1	4905501	5253675	4847847	5073793	4699590	4808879	4770161	4822776	4728156	4806883	4776264	4755822	4810884	4820813	4703961	4736783	4905501
Os4530.POR.1.pan0026540	OsNip_01G006570	OsCMeo_01g0006770	OsKeNa_01g0006460	OsAzu_01g0006820	OsARC_01g0006300	OsN22_01G006430	OsNaBo_01g0006330	OsPr106_01g0006470	OsZS97_01G006260	OsMH63_01G006640	-	OsGoSa_01g0006480	OsLaMu_01g0006390	OsKYG_01g0006430	OsIR64_01g0006420	OsLima_01g0006230	1	1	1	1	1	1	1	1	1	1		1	1	1	1	1	4904445	5252324	4846496	5072442	4698526	4807528	4768807	4821712	4727092	4805819		4754758	4809820	4819749	4702897	4735719	4904445
Os4530.POR.1.pan0001213	Os01g0191800	OsCMeo_01g0006790	OsKeNa_01g0006480	OsAzu_01g0006840	OsARC_01g0006320	OsN22_01G006450	OsNaBo_01g0006350	OsPr106_01g0006490	OsZS97_01G006280	OsMH63_01G006660	OsLiXu_01g0006450	OsGoSa_01g0006500	OsLaMu_01g0006410	OsKYG_01g0006450	OsIR64_01g0006440	OsLima_01g0006250	1	1	1	1	1	1	1	1	1	1	1	1	1	1	1	1	4909890	5257867	4852001	5078071	4703951	4813076	4774233	4827238	4732583	4811201	4780610	4760184	4815345	4825275	4708366	4741245	4909890
Os4530.POR.1.pan1010128	LOC_Os01g09490	-	-	-	-	-	-	-	-	-	-	-	-	-	-	-	1																4840354																4840354
Os4530.POR.1.pan1001817	-	OsCMeo_01g0006310	-	-	-	-	-	-	-	-	-	-	-	-	-	-		1																4841702
Os4530.POR.1.pan0001214	Os01g0191900	OsCMeo_01g0006800	OsKeNa_01g0006490	OsAzu_01g0006850	OsARC_01g0006330	OsN22_01G006460	OsNaBo_01g0006360	OsPr106_01g0006500	OsZS97_01G006290	OsMH63_01G006670	OsLiXu_01g0006460	OsGoSa_01g0006510	OsLaMu_01g0006420	OsKYG_01g0006460	OsIR64_01g0006450	OsLima_01g0006260	1	1	1	1	1	1	1	1	1	1	1	1	1	1	1	1	4917863	5265835	4860000	5086039	4711953	4821074	4782224	4835107	4740626	4819247	4788555	4768166	4823247	4833177	4716365	4749147	4917863
Os4530.POR.1.pan1010129	LOC_Os01g09520	-	-	-	-	-	-	-	-	-	-	-	-	-	-	-	1																4857087																4857087
Os4530.POR.1.pan1010130	LOC_Os01g09530	-	-	-	-	-	-	-	-	-	-	-	-	-	-	-	1																4863878																4863878
Os4530.POR.1.pan0001215	Os01g0192000	OsCMeo_01g0006820	OsKeNa_01g0006510	OsAzu_01g0006870	OsARC_01g0006340	OsN22_01G006480	OsNaBo_01g0006370	OsPr106_01g0006510	OsZS97_01G006310	OsMH63_01G006680	OsLiXu_01g0006480	OsGoSa_01g0006520	OsLaMu_01g0006430	OsKYG_01g0006470	OsIR64_01g0006470	OsLima_01g0006270	1	1	1	1	1	1	1	1	1	1	1	1	1	1	1	1	4949047	5316445	4909977	5135905	4732356	4870872	4802241	4855544	4790518	4839666	4839018	4788598	4843632	4853609	4766265	4769559	4949047
Os4530.POR.1.pan1010131	Os01g0191400	-	-	-	-	-	-	-	-	-	-	-	-	-	-	-	1																4887954																4887954
Os4530.POR.1.pan0038861	LOC_Os04g16728	OsCMeo_01g0006810	OsKeNa_01g0006500	OsAzu_01g0006860	-	OsN22_01G006470	-	-	OsZS97_01G006300	-	OsLiXu_01g0006470	-	-	-	OsIR64_01g0006460	-	4	1	1	1		1			1		1				1			5277279	4872155	5097487		4833150			4752659		4800557				4727702		9103707
Os4530.POR.1.pan0001216	Os01g0192300	OsCMeo_01g0006830	OsKeNa_01g0006520	OsAzu_01g0006880	OsARC_01g0006350	OsN22_01G006490	OsNaBo_01g0006380	OsPr106_01g0006520	OsZS97_01G006320	OsMH63_01G006690	OsLiXu_01g0006490	OsGoSa_01g0006530	OsLaMu_01g0006440	OsKYG_01g0006480	OsIR64_01g0006480	OsLima_01g0006280	1	1	1	1	1	1	1	1	1	1	1	1	1	1	1	1	4971171	5337792	4939701	5165443	4766716	4900413	4835816	4889989	4819983	4874125	4868039	4822973	4874211	4887971	4795980	4804055	4971171
Os4530.POR.1.pan0026544	-	-	-	-	-	-	-	-	OsZS97_01G006440	OsMH63_01G006810	-	-	-	-	-	-									1	1															4889691	4943141
Os4530.POR.1.pan0001217	Os01g0192500	OsCMeo_01g0006840	OsKeNa_01g0006530	OsAzu_01g0006890	OsARC_01g0006360	OsN22_01G006500	OsNaBo_01g0006390	OsPr106_01g0006530	OsZS97_01G006330	OsMH63_01G006700	OsLiXu_01g0006500	OsGoSa_01g0006540	OsLaMu_01g0006450	OsKYG_01g0006490	OsIR64_01g0006490	OsLima_01g0006290	1	1	1	1	1	1	1	1	1	1	1	1	1	1	1	1	4977257	5343864	4945775	5172669	4774721	4908658	4843801	4897992	4828333	4882128	4876138	4830976	4882310	4895974	4804079	4812058	4977257
Os4530.POR.1.pan0001218	Os01g0192600	OsCMeo_01g0006850	OsKeNa_01g0006540	OsAzu_01g0006900	OsARC_01g0006370	OsN22_01G006510	OsNaBo_01g0006400	OsPr106_01g0006540	OsZS97_01G006340	OsMH63_01G006710	OsLiXu_01g0006510	OsGoSa_01g0006550	OsLaMu_01g0006460	OsKYG_01g0006500	OsIR64_01g0006500	OsLima_01g0006300	1	1	1	1	1	1	1	1	1	1	1	1	1	1	1	1	4982142	5348752	4950669	5176743	4777550	4911356	4846630	4900821	4831121	4884957	4878961	4833805	4885133	4898843	4806864	4814927	4982142
Os4530.POR.1.pan0026541	OsNip_01G006650	OsCMeo_01g0006860	OsKeNa_01g0006550	OsAzu_01g0006910	OsARC_01g0006380	OsN22_01G006520	OsNaBo_01g0006410	OsPr106_01g0006550	OsZS97_01G006350	OsMH63_01G006720	OsLiXu_01g0006520	OsGoSa_01g0006560	OsLaMu_01g0006470	OsKYG_01g0006510	OsIR64_01g0006510	OsLima_01g0006310	1	1	1	1	1	1	1	1	1	1	1	1	1	1	1	1	4991513	5358124	4959046	5185122	4786117	4919821	4855136	4909329	4839596	4893465	4887392	4842295	4893568	4907353	4815345	4823397	4991513
Os4530.POR.1.pan0038860	LOC_Os01g09440,OsNip_01G006470	OsCMeo_01g0006670	OsKeNa_01g0006360	OsAzu_01g0006720	-	-	-	-	-	-	-	-	-	-	-	-	1	1	1	1													4807985	5169235	4763315	4989338													4807985
Os4530.POR.1.pan1010132	LOC_Os01g09600	-	-	-	-	-	-	-	-	-	-	-	-	-	-	-	1																4932498																4932498
Os4530.POR.1.pan1010133	LOC_Os01g09610	-	-	-	-	-	-	-	-	-	-	-	-	-	-	-	1																4938911																4938911
Os4530.POR.1.pan0001219	Os01g0192900	OsCMeo_01g0006870	OsKeNa_01g0006560	OsAzu_01g0006920	OsARC_01g0006390	OsN22_01G006530	OsNaBo_01g0006420	OsPr106_01g0006560	OsZS97_01G006360	OsMH63_01G006730	OsLiXu_01g0006530	OsGoSa_01g0006570	OsLaMu_01g0006480	OsKYG_01g0006520	OsIR64_01g0006520	OsLima_01g0006320	1	1	1	1	1	1	1	1	1	1	1	1	1	1	1	1	5002118	5368746	4969946	5196022	4797008	4930696	4866031	4920223	4850488	4904359	4898412	4853189	4904462	4918247	4826238	4834291	5002118
Os4530.POR.1.pan0026542	OsNip_01G006670	OsCMeo_01g0006880	OsKeNa_01g0006570	OsAzu_01g0006930	OsARC_01g0006400	OsN22_01G006540	OsNaBo_01g0006430	OsPr106_01g0006570	OsZS97_01G006370	OsMH63_01G006740	OsLiXu_01g0006540	OsGoSa_01g0006580	OsLaMu_01g0006490	OsKYG_01g0006530	OsIR64_01g0006530	OsLima_01g0006330	1	1	1	1	1	1	1	1	1	1	1	1	1	1	1	1	5010048	5376381	4977877	5203954	4804972	4938574	4873979	4928182	4858452	4912320	4906243	4861152	4912430	4926216	4834200	4842243	5010048
Os4530.POR.1.pan1010134	Os01g0192101	-	-	-	-	-	-	-	-	-	-	-	-	-	-	-	1																4949849																4949849
Os4530.POR.1.pan0026543	OsNip_01G006680	OsCMeo_01g0006890	OsKeNa_01g0006580	OsAzu_01g0006940	OsARC_01g0006410	OsN22_01G006550	OsNaBo_01g0006440	OsPr106_01g0006580	OsZS97_01G006380	OsMH63_01G006750	OsLiXu_01g0006550	OsGoSa_01g0006590	OsLaMu_01g0006500	OsKYG_01g0006540	OsIR64_01g0006540	OsLima_01g0006340	1	1	1	1	1	1	1	1	1	1	1	1	1	1	1	1	5014609	5380947	4982439	5208516	4809518	4943129	4878525	4932728	4862624	4916866	4910788	4865698	4916976	4930762	4838746	4846789	5014609
Os4530.POR.1.pan0001221	Os01g0193500	OsCMeo_01g0006920	OsKeNa_01g0006610	OsAzu_01g0006970	OsARC_01g0006430	OsN22_01G006570	OsNaBo_01g0006450	OsPr106_01g0006600	OsZS97_01G006400	OsMH63_01G006770	OsLiXu_01g0006570	OsGoSa_01g0006610	OsLaMu_01g0006520	OsKYG_01g0006560	OsIR64_01g0006560	OsLima_01g0006360	1	1	1	1	1	1	1	1	1	1	1	1	1	1	1	1	5017893	5384180	4985699	5211800	4812763	4946380	4881769	4935973	4866243	4920088	4914033	4868941	4920221	4934007	4841991	4850034	5017893
Os4530.POR.1.pan0001222	Os01g0193600	OsCMeo_01g0006930	OsKeNa_01g0006620	OsAzu_01g0006980	OsARC_01g0006440	OsN22_01G006580	OsNaBo_01g0006460	OsPr106_01g0006610	OsZS97_01G006410	OsMH63_01G006780	OsLiXu_01g0006580	OsGoSa_01g0006620	OsLaMu_01g0006530	OsKYG_01g0006570	OsIR64_01g0006570	OsLima_01g0006370	1	1	1	1	1	1	1	1	1	1	1	1	1	1	1	1	5021069	5387414	4988934	5215011	4815977	4949572	4884987	4939187	4869402	4923246	4917247	4872156	4923437	4937221	4845206	4854177	5021069
Os4530.POR.1.pan0001220	Os01g0193400	OsCMeo_01g0006910	OsKeNa_01g0006600	OsAzu_01g0006960	OsARC_01g0006420	OsN22_01G006560	-	OsPr106_01g0006590	OsZS97_01G006390	OsMH63_01G006760	OsLiXu_01g0006560	OsGoSa_01g0006600	OsLaMu_01g0006510	OsKYG_01g0006550	OsIR64_01g0006550	OsLima_01g0006350	1	1	1	1	1	1		1	1	1	1	1	1	1	1	1	5016279	5382472	4983961	5210259	4811256	4944800		4934466	4864736	4918604	4912526	4867518	4918714	4932500	4840419	4848527	5016279
Os4530.POR.1.pan0001223	Os01g0193900	OsCMeo_01g0006940	OsKeNa_01g0006630	OsAzu_01g0006990	OsARC_01g0006450	OsN22_01G006590	OsNaBo_01g0006470	OsPr106_01g0006620	OsZS97_01G006420	OsMH63_01G006790	OsLiXu_01g0006590	OsGoSa_01g0006630	OsLaMu_01g0006540	OsKYG_01g0006580	OsIR64_01g0006580	OsLima_01g0006380	1	1	1	1	1	1	1	1	1	1	1	1	1	1	1	1	5028275	5394634	4996032	5222197	4823212	4956822	4892223	4946423	4876695	4930561	4924483	4879393	4930674	4944370	4852443	4862122	5028275
Os4530.POR.1.pan0001224	Os01g0194000	OsCMeo_01g0006950	OsKeNa_01g0006640	OsAzu_01g0007000	OsARC_01g0006460	OsN22_01G006600	OsNaBo_01g0006480	OsPr106_01g0006630	OsZS97_01G006430	OsMH63_01G006800	OsLiXu_01g0006600	OsGoSa_01g0006640	OsLaMu_01g0006550	OsKYG_01g0006590	OsIR64_01g0006590	OsLima_01g0006390	1	1	1	1	1	1	1	1	1	1	1	1	1	1	1	1	5037238	5403583	5005068	5231146	4832243	4965800	4901269	4955518	4885740	4939658	4933526	4888406	4939700	4953545	4861474	4869519	5037238
Os4530.POR.1.pan1010135	LOC_Os01g09650	-	-	-	-	-	-	-	-	-	-	-	-	-	-	-	1																4976091																4976091
Os4530.POR.1.pan1010136	Os01g0192401	-	-	-	-	-	-	-	-	-	-	-	-	-	-	-	1																4979116																4979116
Os4530.POR.1.pan1010137	Os01g0192550	-	-	-	-	-	-	-	-	-	-	-	-	-	-	-	1																4980670																4980670
Os4530.POR.1.pan1010138	LOC_Os01g09680	-	-	-	-	-	-	-	-	-	-	-	-	-	-	-	1																4987704																4987704
Os4530.POR.1.pan0001225	Os01g0194200	OsCMeo_01g0006960	OsKeNa_01g0006650	OsAzu_01g0007010	OsARC_01g0006470	OsN22_01G006610	OsNaBo_01g0006490	OsPr106_01g0006640	OsZS97_01G006450	OsMH63_01G006820	OsLiXu_01g0006610	OsGoSa_01g0006650	OsLaMu_01g0006560	OsKYG_01g0006600	OsIR64_01g0006600	OsLima_01g0006400	1	1	1	1	1	1	1	1	1	1	1	1	1	1	1	1	5052993	5419016	5020967	5246903	4848063	4981301	4916808	4971054	4901284	4955193	4949065	4903950	4955237	4969477	4877239	4885063	5052993
Os4530.POR.1.pan0001226	Os01g0194300	OsCMeo_01g0006970	OsKeNa_01g0006660	OsAzu_01g0007020	OsARC_01g0006480	OsN22_01G006620	OsNaBo_01g0006500	OsPr106_01g0006650	OsZS97_01G006460	OsMH63_01G006830	OsLiXu_01g0006620	OsGoSa_01g0006660	OsLaMu_01g0006570	OsKYG_01g0006610	OsIR64_01g0006610	OsLima_01g0006410	1	1	1	1	1	1	1	1	1	1	1	1	1	1	1	1	5060416	5426304	5028245	5254324	4855484	4989926	4923994	4978231	4908441	4962370	4956242	4911127	4962414	4976257	4884658	4892238	5060416
Os4530.POR.1.pan1033921	-	-	-	-	OsARC_01g0006620	-	-	-	-	-	-	-	-	-	-	-					1																5010014
Os4530.POR.1.pan0026545	OsNip_01G006770	OsCMeo_01g0006980	OsKeNa_01g0006670	OsAzu_01g0007030	OsARC_01g0006490	OsN22_01G006630	OsNaBo_01g0006510	OsPr106_01g0006660	OsZS97_01G006470	OsMH63_01G006840	OsLiXu_01g0006630	OsGoSa_01g0006670	OsLaMu_01g0006580	OsKYG_01g0006620	OsIR64_01g0006620	OsLima_01g0006420	1	1	1	1	1	1	1	1	1	1	1	1	1	1	1	1	5073416	5447366	5041313	5267696	4868552	5004118	4938188	4992429	4922659	4976567	4970445	4925325	4976612	4990457	4897727	4906435	5073416
Os4530.POR.1.pan0035216	-	-	OsKeNa_01g0006680	OsAzu_01g0007040	OsARC_01g0006500	-	-	-	-	-	-	-	-	-	OsIR64_01g0006630	-			1	1	1										1				5044511	5270996	4871750										4900925
Os4530.POR.1.pan1010139	Os01g0193700	-	-	-	-	-	-	-	-	-	-	-	-	-	-	-	1																5022112																5022112
Os4530.POR.1.pan0026546	OsNip_01G006780	OsCMeo_01g0006990	OsKeNa_01g0006690	OsAzu_01g0007050	OsARC_01g0006510	OsN22_01G006640	OsNaBo_01g0006520	OsPr106_01g0006670	OsZS97_01G006480	OsMH63_01G006850	OsLiXu_01g0006640	-	OsLaMu_01g0006590	OsKYG_01g0006630	OsIR64_01g0006640	OsLima_01g0006430	1	1	1	1	1	1	1	1	1	1	1		1	1	1	1	5079352	5452102	5047231	5273616	4874471	5012804	4946628	5000862	4931093	4984998	4978877		4985043	4998889	4903646	4914875	5079352
Os4530.POR.1.pan0001227	Os01g0194600	OsCMeo_01g0007000	OsKeNa_01g0006700	OsAzu_01g0007060	OsARC_01g0006520	OsN22_01G006650	OsNaBo_01g0006530	OsPr106_01g0006680	OsZS97_01G006490	OsMH63_01G006860	OsLiXu_01g0006650	OsGoSa_01g0006680	OsLaMu_01g0006600	OsKYG_01g0006640	OsIR64_01g0006650	OsLima_01g0006440	1	1	1	1	1	1	1	1	1	1	1	1	1	1	1	1	5085833	5458585	5053647	5280027	4880886	5019425	4956184	5010416	4940649	4994557	4988433	4943316	4994599	5008445	4910059	4924516	5085833
Os4530.POR.1.pan0001228	Os01g0195000	OsCMeo_01g0007010	OsKeNa_01g0006710	OsAzu_01g0007070	OsARC_01g0006530	OsN22_01G006660	OsNaBo_01g0006540	OsPr106_01g0006690	OsZS97_01G006500	OsMH63_01G006870	OsLiXu_01g0006660	OsGoSa_01g0006690	OsLaMu_01g0006610	OsKYG_01g0006650	OsIR64_01g0006660	OsLima_01g0006450	1	1	1	1	1	1	1	1	1	1	1	1	1	1	1	1	5099501	5472274	5070226	5296622	4897630	5034281	4971038	5025281	4955487	5009322	5003285	4958164	5009450	5023302	4926667	4939812	5099501
Os4530.POR.1.pan0001231	Os01g0195400	-	-	-	-	OsN22_01G006690	OsNaBo_01g0006570	OsPr106_01g0006720	OsZS97_01G006530	OsMH63_01G006900	-	-	-	-	-	-	1					1	1	1	1	1							5131471					5066059	5004760	5059006	4989219	5043139							5131471
Os4530.POR.1.pan0001229	Os01g0195200	OsCMeo_01g0007020	OsKeNa_01g0006720	OsAzu_01g0007080	OsARC_01g0006540	OsN22_01G006670	OsNaBo_01g0006550	OsPr106_01g0006700	OsZS97_01G006510	OsMH63_01G006880	OsLiXu_01g0006670	OsGoSa_01g0006700	OsLaMu_01g0006620	OsKYG_01g0006660	OsIR64_01g0006670	OsLima_01g0006460	1	1	1	1	1	1	1	1	1	1	1	1	1	1	1	1	5109949	5482725	5081869	5308265	4909260	5044686	4981465	5035707	4965919	5019811	5013712	4968591	5019877	5033729	4938312	4949716	5109949
Os4530.POR.1.pan0001230	Os01g0195300	OsCMeo_01g0007030	OsKeNa_01g0006730	OsAzu_01g0007090	OsARC_01g0006550	OsN22_01G006680	OsNaBo_01g0006560	OsPr106_01g0006710	OsZS97_01G006520	OsMH63_01G006890	OsLiXu_01g0006680	OsGoSa_01g0006710	OsLaMu_01g0006630	OsKYG_01g0006670	OsIR64_01g0006680	OsLima_01g0006470	1	1	1	1	1	1	1	1	1	1	1	1	1	1	1	1	5128137	5500921	5100059	5326455	4927459	5062751	5001429	5055673	4985888	5039808	5033675	4988556	5039843	5053696	4956505	4969684	5128137
Os4530.POR.1.pan0001233	Os01g0195801	OsCMeo_01g0007060,OsCMeo_01g0007070	OsKeNa_01g0006760	-	OsARC_01g0006580,OsARC_01g0006590	OsN22_01G006710,OsN22_01G006720	OsNaBo_01g0006590	OsPr106_01g0006740	OsZS97_01G006550	OsMH63_01G006920	OsLiXu_01g0006710,OsLiXu_01g0006720	OsGoSa_01g0006740	-	OsKYG_01g0006700	OsIR64_01g0006710,OsIR64_01g0006720	OsLima_01g0006500,OsLima_01g0006510	1	1	1		1	1	1	1	1	1	1	1		1	1	1	5148694	5521655	5120603		4948192	5082066	5020343	5074588	5004803	5058722	5053016	5007472		5072609	4977235	4988786	5148694
Os4530.POR.1.pan0026547	OsNip_01G006860	-	-	OsAzu_01g0007120	OsARC_01g0006610	OsN22_01G006730	OsNaBo_01g0006600	OsPr106_01g0006750	OsZS97_01G006560	OsMH63_01G006930	OsLiXu_01g0006730	OsGoSa_01g0006750	OsLaMu_01g0006660,OsLaMu_01g0006670	OsKYG_01g0006710	OsIR64_01g0006730	OsLima_01g0006520	1			1	1	1	1	1	1	1	1	1	1	1	1	1	5163291			5346715	4986311	5104678	5040668	5095180	5025252	5079309	5075488	5027874	5058758	5093081	4991657	5009176	5163291
Os4530.POR.1.pan0001232	Os01g0195500	OsCMeo_01g0007050	OsKeNa_01g0006750	OsAzu_01g0007110	OsARC_01g0006570	OsN22_01G006700	OsNaBo_01g0006580	OsPr106_01g0006730	OsZS97_01G006540	OsMH63_01G006910	OsLiXu_01g0006700	OsGoSa_01g0006730	OsLaMu_01g0006650	OsKYG_01g0006690	OsIR64_01g0006700	OsLima_01g0006490	1	1	1	1	1	1	1	1	1	1	1	1	1	1	1	1	5138463	5511076	5110292	5336725	4937682	5073014	5011877	5065959	4996336	5050088	5043994	4999005	5050291	5063980	4966645	4979971	5138463
Os4530.POR.1.pan0035217	-	OsCMeo_01g0007040	OsKeNa_01g0006740	OsAzu_01g0007100	OsARC_01g0006560	-	-	-	-	-	OsLiXu_01g0006690	OsGoSa_01g0006720	OsLaMu_01g0006640	OsKYG_01g0006680	OsIR64_01g0006690	OsLima_01g0006480		1	1	1	1						1	1	1	1	1	1		5504244	5103382	5329693	4930781						5037006	4991887	5043174	5057561	4959828	4973552
Os4530.POR.1.pan0038862	Os01g0193250	OsCMeo_01g0006900	OsKeNa_01g0006590	OsAzu_01g0006950	-	-	-	-	-	-	-	-	-	-	-	-	1	1	1	1													5014697	5381132	4982624	5208701													5014697
Os4530.POR.1.pan0026548	OsNip_01G006880	OsCMeo_01g0007100	OsKeNa_01g0006790	OsAzu_01g0007140	OsARC_01g0006640	OsN22_01G006750	OsNaBo_01g0006620	OsPr106_01g0006770	OsZS97_01G006580	OsMH63_01G006950	OsLiXu_01g0006750	OsGoSa_01g0006770	OsLaMu_01g0006690	OsKYG_01g0006730	OsIR64_01g0006740	OsLima_01g0006540	1	1	1	1	1	1	1	1	1	1	1	1	1	1	1	1	5210468	5586308	5193139	5391274	5062404	5157696	5091222	5145818	5076298	5123230	5128207	5078747	5129912	5143873	5021607	5060128	5210468
Os4530.POR.1.pan0001234	Os01g0196300	OsCMeo_01g0007090	OsKeNa_01g0006780	OsAzu_01g0007130	OsARC_01g0006630	OsN22_01G006740	OsNaBo_01g0006610	OsPr106_01g0006760	OsZS97_01G006570	OsMH63_01G006940	OsLiXu_01g0006740	OsGoSa_01g0006760	OsLaMu_01g0006680	OsKYG_01g0006720	-	OsLima_01g0006530	1	1	1	1	1	1	1	1	1	1	1	1	1	1		1	5201862	5577702	5184533	5382668	5053798	5149038	5082635	5137229	5067714	5121823	5119553	5070163	5121323	5135284		5051762	5201862
Os4530.POR.1.pan0001235	Os01g0196500	OsCMeo_01g0007110	OsKeNa_01g0006800	OsAzu_01g0007150	OsARC_01g0006650	OsN22_01G006760	OsNaBo_01g0006630	OsPr106_01g0006780	OsZS97_01G006590	OsMH63_01G006960	OsLiXu_01g0006760	OsGoSa_01g0006780	OsLaMu_01g0006700	OsKYG_01g0006740	OsIR64_01g0006750	OsLima_01g0006550	1	1	1	1	1	1	1	1	1	1	1	1	1	1	1	1	5213932	5590029	5196865	5394995	5066128	5161223	5096728	5149497	5079976	5134092	5131704	5084253	5133591	5147552	5022672	5063807	5213932
Os4530.POR.1.pan0041950	Os01g0197150	-	-	-	-	OsN22_01G006780	-	-	-	-	-	-	-	-	-	OsLima_01g0006570	1					1										1	5236643					5183943										5086335	5236643
Os4530.POR.1.pan0001236	Os01g0196600	OsCMeo_01g0007120	OsKeNa_01g0006810	OsAzu_01g0007160	OsARC_01g0006660	OsN22_01G006770	OsNaBo_01g0006640	OsPr106_01g0006790	OsZS97_01G006600	OsMH63_01G006970	OsLiXu_01g0006770,OsLiXu_01g0006780	OsGoSa_01g0006790	OsLaMu_01g0006710	OsKYG_01g0006750	OsIR64_01g0006760	OsLima_01g0006560	1	1	1	1	1	1	1	1	1	1	1	1	1	1	1	1	5218542	5594382	5201218	5399345	5070480	5165755	5099250	5153841	5084322	5138527	5136235	5086773	5137937	5151896	5027018	5068242	5218542
Os4530.POR.1.pan1010140	LOC_Os01g09940	-	-	-	-	-	-	-	-	-	-	-	-	-	-	-	1																5171227																5171227
Os4530.POR.1.pan1010141	LOC_Os01g09950	-	-	-	-	-	-	-	-	-	-	-	-	-	-	-	1																5173555																5173555
Os4530.POR.1.pan1010142	LOC_Os01g09960	-	-	-	-	-	-	-	-	-	-	-	-	-	-	-	1																5176246																5176246
Os4530.POR.1.pan0001237	Os01g0197100	OsCMeo_01g0007130	OsKeNa_01g0006820	OsAzu_01g0007170	OsARC_01g0006670	OsN22_01G006790	OsNaBo_01g0006650	OsPr106_01g0006800	OsZS97_01G006610	OsMH63_01G006980	OsLiXu_01g0006790	OsGoSa_01g0006800	OsLaMu_01g0006720	OsKYG_01g0006760	OsIR64_01g0006770	OsLima_01g0006580	1	1	1	1	1	1	1	1	1	1	1	1	1	1	1	1	5236623	5612467	5219298	5417426	5088560	5183977	5117432	5172070	5102441	5156539	5154420	5104971	5156142	5170139	5045302	5086369	5236623
Os4530.POR.1.pan1010143	LOC_Os01g09970	-	-	-	-	-	-	-	-	-	-	-	-	-	-	-	1																5190927																5190927
Os4530.POR.1.pan1010144	Os01g0196133	-	-	-	-	-	-	-	-	-	-	-	-	-	-	-	1																5195718																5195718
Os4530.POR.1.pan0001238	Os01g0197200	OsCMeo_01g0007140	OsKeNa_01g0006830	OsAzu_01g0007180	OsARC_01g0006680	OsN22_01G006800	OsNaBo_01g0006660	OsPr106_01g0006810	OsZS97_01G006620	OsMH63_01G006990	OsLiXu_01g0006800	OsGoSa_01g0006810	OsLaMu_01g0006730	OsKYG_01g0006770	OsIR64_01g0006780	OsLima_01g0006590	1	1	1	1	1	1	1	1	1	1	1	1	1	1	1	1	5245909	5622416	5228624	5427342	5098527	5193119	5126717	5181372	5111862	5166579	5164257	5114851	5166069	5180000	5055193	5096248	5245909
Os4530.POR.1.pan0001239	Os01g0197400	OsCMeo_01g0007150	OsKeNa_01g0006840	OsAzu_01g0007190	OsARC_01g0006690	OsN22_01G006810	OsNaBo_01g0006670	OsPr106_01g0006820	OsZS97_01G006630	OsMH63_01G007000	OsLiXu_01g0006810	OsGoSa_01g0006820	OsLaMu_01g0006740	OsKYG_01g0006780	OsIR64_01g0006790	OsLima_01g0006600	1	1	1	1	1	1	1	1	1	1	1	1	1	1	1	1	5256624	5632538	5239340	5437469	5108670	5216509	5150011	5222249	5135159	5205468	5186962	5155496	5206288	5220183	5095604	5136638	5256624
Os4530.POR.1.pan1010145	Os01g0196800	-	-	-	-	-	-	-	-	-	-	-	-	-	-	-	1																5227044																5227044
Os4530.POR.1.pan0001240	Os01g0197500	OsCMeo_01g0007160	OsKeNa_01g0006850	OsAzu_01g0007200	OsARC_01g0006700	OsN22_01G006820	OsNaBo_01g0006680	OsPr106_01g0006830	OsZS97_01G006640	OsMH63_01G007010	OsLiXu_01g0006820	OsGoSa_01g0006830	OsLaMu_01g0006750	OsKYG_01g0006790	OsIR64_01g0006800	OsLima_01g0006610	1	1	1	1	1	1	1	1	1	1	1	1	1	1	1	1	5261189	5637103	5243905	5442034	5113235	5221216	5154587	5226899	5139730	5211520	5191549	5159799	5211024	5224923	5100145	5141179	5261189
Os4530.POR.1.pan0001241	OsNip_01G006950,Os01g0197700	OsCMeo_01g0007170	OsKeNa_01g0006860	OsAzu_01g0007210	OsARC_01g0006710	OsN22_01G006830	OsNaBo_01g0006690	OsPr106_01g0006840	OsZS97_01G006650	OsMH63_01G007020	OsLiXu_01g0006830	OsGoSa_01g0006840	OsLaMu_01g0006760	OsKYG_01g0006800	OsIR64_01g0006810	OsLima_01g0006620	1	1	1	1	1	1	1	1	1	1	1	1	1	1	1	1	5269028	5646015	5252817	5450947	5122146	5230472	5163910	5236383	5148867	5220891	5200945	5169115	5220430	5231735	5109300	5150370	5269028
Os4530.POR.1.pan0035218	-	OsCMeo_01g0007080	-	-	OsARC_01g0006600	-	-	-	-	-	-	-	-	-	-	-		1			1													5536031			4962609
Os4530.POR.1.pan1010146	LOC_Os01g10060	-	-	-	-	-	-	-	-	-	-	-	-	-	-	-	1																5251888																5251888
Os4530.POR.1.pan0001242	Os01g0197900	OsCMeo_01g0007180,OsCMeo_01g0007190	OsKeNa_01g0006870,OsKeNa_01g0006880	OsAzu_01g0007220,OsAzu_01g0007230	OsARC_01g0006720,OsARC_01g0006730	OsN22_01G006840,OsN22_01G006850	OsNaBo_01g0006700	OsPr106_01g0006850,OsPr106_01g0006860	OsZS97_01G006660,OsZS97_01G006670	OsMH63_01G007030	OsLiXu_01g0006840,OsLiXu_01g0006850	OsGoSa_01g0006850	OsLaMu_01g0006770	OsKYG_01g0006810,OsKYG_01g0006820	OsIR64_01g0006820,OsIR64_01g0006830	OsLima_01g0006630,OsLima_01g0006640	1	1	1	1	1	1	1	1	1	1	1	1	1	1	1	1	5288135	5663471	5270268	5468383	5139603	5245433	5178503	5250975	5163533	5235521	5215677	5183744	5235022	5249086	5124083	5165153	5288135
Os4530.POR.1.pan0001243	Os01g0198000	OsCMeo_01g0007200	OsKeNa_01g0006890	OsAzu_01g0007240	OsARC_01g0006740	OsN22_01G006860	OsNaBo_01g0006710	OsPr106_01g0006870	OsZS97_01G006680	OsMH63_01G007040	OsLiXu_01g0006860	OsGoSa_01g0006860	OsLaMu_01g0006780	OsKYG_01g0006830	OsIR64_01g0006840	OsLima_01g0006650	1	1	1	1	1	1	1	1	1	1	1	1	1	1	1	1	5306111	5681441	5288241	5486355	5157577	5263449	5196676	5269138	5181783	5255763	5233634	5202016	5253193	5267257	5142356	5183429	5306111
Os4530.POR.1.pan1010147	LOC_Os01g10120	-	-	-	-	-	-	-	-	-	-	-	-	-	-	-	1																5281182																5281182
Os4530.POR.1.pan0001244	Os01g0198200	OsCMeo_01g0007210	OsKeNa_01g0006900	OsAzu_01g0007250	OsARC_01g0006750	OsN22_01G006870	OsNaBo_01g0006720	OsPr106_01g0006880	OsZS97_01G006690	OsMH63_01G007050	OsLiXu_01g0006870	OsGoSa_01g0006870	OsLaMu_01g0006790	OsKYG_01g0006840	OsIR64_01g0006850	OsLima_01g0006660	1	1	1	1	1	1	1	1	1	1	1	1	1	1	1	1	5328784	5704329	5311077	5509268	5180231	5287504	5221030	5293251	5205696	5277806	5257783	5226187	5277502	5291650	5166640	5207890	5328784
Os4530.POR.1.pan0001245	Os01g0198500	OsCMeo_01g0007230	OsKeNa_01g0006920	OsAzu_01g0007270	OsARC_01g0006770	OsN22_01G006880	OsNaBo_01g0006730	OsPr106_01g0006890	OsZS97_01G006700	OsMH63_01G007060	OsLiXu_01g0006880	OsGoSa_01g0006880	OsLaMu_01g0006800	OsKYG_01g0006850	OsIR64_01g0006860	OsLima_01g0006670	1	1	1	1	1	1	1	1	1	1	1	1	1	1	1	1	5352369	5727745	5334553	5532681	5203957	5307968	5242194	5314325	5226973	5294340	5274463	5242570	5298377	5312776	5182785	5223976	5352369
Os4530.POR.1.pan1010148	Os01g0198250	-	-	-	-	-	-	-	-	-	-	-	-	-	-	-	1																5330676																5330676
Os4530.POR.1.pan1010149	LOC_Os01g10160	-	-	-	-	-	-	-	-	-	-	-	-	-	-	-	1																5336704																5336704
Os4530.POR.1.pan0001246	Os01g0198900	OsCMeo_01g0007240	OsKeNa_01g0006930	OsAzu_01g0007280	OsARC_01g0006780	OsN22_01G006890	OsNaBo_01g0006740	OsPr106_01g0006900	OsZS97_01G006710	OsMH63_01G007070	OsLiXu_01g0006890	OsGoSa_01g0006890	OsLaMu_01g0006810	OsKYG_01g0006860	OsIR64_01g0006870	OsLima_01g0006680	1	1	1	1	1	1	1	1	1	1	1	1	1	1	1	1	5373582	5749217	5356061	5554227	5225540	5329254	5261662	5334153	5246836	5314173	5293858	5262266	5318190	5332264	5202485	5243771	5373582
Os4530.POR.1.pan1010150	LOC_Os01g10170	-	-	-	-	-	-	-	-	-	-	-	-	-	-	-	1																5339444																5339444
Os4530.POR.1.pan0001247	Os01g0199300	OsCMeo_01g0007250	OsKeNa_01g0006940	OsAzu_01g0007290	OsARC_01g0006790	OsN22_01G006900	OsNaBo_01g0006750	OsPr106_01g0006910	OsZS97_01G006720	OsMH63_01G007080	OsLiXu_01g0006900	OsGoSa_01g0006900	OsLaMu_01g0006820	OsKYG_01g0006870	OsIR64_01g0006880	OsLima_01g0006690	1	1	1	1	1	1	1	1	1	1	1	1	1	1	1	1	5384196	5759745	5366583	5564752	5236067	5339829	5272198	5344689	5257373	5331545	5304435	5272847	5328727	5342800	5213063	5254351	5384196
Os4530.POR.1.pan0001248	Os01g0199400	OsCMeo_01g0007260	OsKeNa_01g0006950	OsAzu_01g0007300	OsARC_01g0006800	OsN22_01G006910	OsNaBo_01g0006760	OsPr106_01g0006920	OsZS97_01G006730	OsMH63_01G007090	OsLiXu_01g0006910	OsGoSa_01g0006910	OsLaMu_01g0006830	OsKYG_01g0006880	OsIR64_01g0006890	OsLima_01g0006700,OsLima_01g0006710	1	1	1	1	1	1	1	1	1	1	1	1	1	1	1	1	5389733	5763378	5370217	5568383	5239704	5343450	5275843	5348212	5260978	5335105	5308079	5276469	5332370	5346443	5216685	5258071	5389733
Os4530.POR.1.pan0001251	Os01g0199950	-	-	-	-	-	-	OsPr106_01g0006950	-	-	-	-	-	-	-	OsLima_01g0006750	1							1								1	5410930							5377015								5280535	5410930
Os4530.POR.1.pan1010151	Os01g0198702	-	-	-	-	-	-	-	-	-	-	-	-	-	-	-	1																5361440																5361440
Os4530.POR.1.pan0001249	Os01g0199700	OsCMeo_01g0007270	OsKeNa_01g0006960	OsAzu_01g0007310	OsARC_01g0006810	OsN22_01G006920	OsNaBo_01g0006770	OsPr106_01g0006930	OsZS97_01G006740	OsMH63_01G007100	OsLiXu_01g0006920	OsGoSa_01g0006920	OsLaMu_01g0006840	OsKYG_01g0006890	OsIR64_01g0006900	OsLima_01g0006720	1	1	1	1	1	1	1	1	1	1	1	1	1	1	1	1	5398321	5775304	5382142	5580310	5251632	5355642	5294481	5366982	5279663	5347640	5320274	5288944	5351017	5365090	5229159	5270449	5398321
Os4530.POR.1.pan1010152	LOC_Os01g10200	-	-	-	-	-	-	-	-	-	-	-	-	-	-	-	1																5369402																5369402
Os4530.POR.1.pan0001250	Os01g0199900,Os01g0200150,Os01g0200200	OsCMeo_01g0007290,OsCMeo_01g0007310	OsKeNa_01g0006970,OsKeNa_01g0006990	OsAzu_01g0007330	OsARC_01g0006830	OsN22_01G006940,OsN22_01G006960	OsNaBo_01g0006780	OsPr106_01g0006940,OsPr106_01g0006970,OsPr106_01g0006980	OsZS97_01G006750	OsMH63_01G007120,OsMH63_01G007140,OsMH63_01G007150,OsMH63_01G007160	OsLiXu_01g0006940,OsLiXu_01g0006960	OsGoSa_01g0006930,OsGoSa_01g0006950	OsLaMu_01g0006850,OsLaMu_01g0006870	OsKYG_01g0006910	OsIR64_01g0006910	OsLima_01g0006740	1	1	1	1	1	1	1	1	1	1	1	1	1	1	1	1	5406007	5780602	5387440	5585608	5256930	5360272	5299123	5371638	5284333	5352335	5324888	5293614	5355676	5369809	5233838	5275200	5406007
Os4530.POR.1.pan0001252	Os01g0200000	OsCMeo_01g0007300	OsKeNa_01g0006980	OsAzu_01g0007340	OsARC_01g0006840	OsN22_01G006950	OsNaBo_01g0006790	OsPr106_01g0006960	OsZS97_01G006760	OsMH63_01G007130	OsLiXu_01g0006950	OsGoSa_01g0006940	OsLaMu_01g0006860	OsKYG_01g0006920	OsIR64_01g0006920	OsLima_01g0006760	1	1	1	1	1	1	1	1	1	1	1	1	1	1	1	1	5413595	5788137	5395036	5593203	5264459	5367829	5306700	5379215	5291773	5359864	5332444	5301213	5363252	5377360	5241421	5282754	5413595
Os4530.POR.1.pan1010153	LOC_Os01g10240	-	-	-	-	-	-	-	-	-	-	-	-	-	-	-	1																5386995																5386995
Os4530.POR.1.pan0001253	Os01g0200300	OsCMeo_01g0007320	OsKeNa_01g0007000	OsAzu_01g0007350	OsARC_01g0006850	OsN22_01G006970	OsNaBo_01g0006800	OsPr106_01g0006990	OsZS97_01G006770	OsMH63_01G007170	OsLiXu_01g0006970	OsGoSa_01g0006960	OsLaMu_01g0006880	OsKYG_01g0006930	OsIR64_01g0006930	OsLima_01g0006770	1	1	1	1	1	1	1	1	1	1	1	1	1	1	1	1	5426518	5801078	5407914	5606080	5277535	5380666	5319632	5392149	5304789	5372780	5345277	5314055	5376187	5390320	5254275	5295601	5426518
Os4530.POR.1.pan0001254	Os01g0200400	OsCMeo_01g0007330	OsKeNa_01g0007010	OsAzu_01g0007360	OsARC_01g0006860	OsN22_01G006980	OsNaBo_01g0006810	OsPr106_01g0007000	OsZS97_01G006780	OsMH63_01G007180	OsLiXu_01g0006980	OsGoSa_01g0006970	OsLaMu_01g0006890	OsKYG_01g0006940	OsIR64_01g0006940	OsLima_01g0006780	1	1	1	1	1	1	1	1	1	1	1	1	1	1	1	1	5435443	5809920	5416756	5614922	5286217	5389513	5328486	5401004	5313632	5381208	5354074	5322835	5385058	5398946	5263053	5304358	5435443
Os4530.POR.1.pan1010154	LOC_Os01g10270	-	-	-	-	-	-	-	-	-	-	-	-	-	-	-	1																5403302																5403302
Os4530.POR.1.pan0001255	Os01g0200500	OsCMeo_01g0007350	OsKeNa_01g0007030	OsAzu_01g0007380	OsARC_01g0006880	OsN22_01G006990	OsNaBo_01g0006820	OsPr106_01g0007010	OsZS97_01G006800	OsMH63_01G007190	OsLiXu_01g0006990	OsGoSa_01g0006980	OsLaMu_01g0006900	OsKYG_01g0006950	OsIR64_01g0006950	OsLima_01g0006790	1	1	1	1	1	1	1	1	1	1	1	1	1	1	1	1	5442857	5818639	5425477	5623649	5294934	5396939	5335913	5408422	5322344	5388975	5361463	5330245	5392474	5406364	5270467	5311779	5442857
Os4530.POR.1.pan0026549	OsNip_01G007060	OsCMeo_01g0007280	-	OsAzu_01g0007320	OsARC_01g0006820	OsN22_01G006930	-	-	-	OsMH63_01G007110	OsLiXu_01g0006930	-	-	OsKYG_01g0006900	-	OsLima_01g0006730	1	1		1	1	1				1	1			1		1	5404108	5778768		5583774	5255031	5358397				5350436	5322950			5367932		5273323	5404108
Os4530.POR.1.pan0035219	OsNip_01G007000	OsCMeo_01g0007220	OsKeNa_01g0006910	OsAzu_01g0007260	OsARC_01g0006760	-	-	-	-	-	-	-	-	-	-	-	1	1	1	1	1												5337195	5712524	5319324	5517438	5188659												5337195
Os4530.POR.1.pan0001256	Os01g0200600	OsCMeo_01g0007360	OsKeNa_01g0007040	OsAzu_01g0007390	OsARC_01g0006890	OsN22_01G007000	OsNaBo_01g0006830	OsPr106_01g0007020	OsZS97_01G006810	OsMH63_01G007200	OsLiXu_01g0007000	OsGoSa_01g0006990	OsLaMu_01g0006910	OsKYG_01g0006960	OsIR64_01g0006960	OsLima_01g0006800	1	1	1	1	1	1	1	1	1	1	1	1	1	1	1	1	5454554	5830748	5437201	5635749	5306665	5408640	5347654	5420161	5334080	5400680	5373536	5341954	5404588	5418069	5282172	5323484	5454554
Os4530.POR.1.pan1010155	Os01g0200350	-	-	-	-	-	-	-	-	-	-	-	-	-	-	-	1																5426719																5426719
Os4530.POR.1.pan0001257	Os01g0200700	OsCMeo_01g0007370	OsKeNa_01g0007050	OsAzu_01g0007400	OsARC_01g0006900	OsN22_01G007010	OsNaBo_01g0006840	OsPr106_01g0007030	OsZS97_01G006820	OsMH63_01G007210	OsLiXu_01g0007010	OsGoSa_01g0007000	OsLaMu_01g0006920	OsKYG_01g0006970	OsIR64_01g0006970	OsLima_01g0006810	1	1	1	1	1	1	1	1	1	1	1	1	1	1	1	1	5478382	5853713	5460537	5658715	5330206	5432631	5370446	5442829	5357327	5423258	5395943	5364973	5427019	5440866	5305189	5346283	5478382
Os4530.POR.1.pan0026550	OsNip_01G007150	OsCMeo_01g0007380	OsKeNa_01g0007060	OsAzu_01g0007410	OsARC_01g0006910	OsN22_01G007020	OsNaBo_01g0006850	OsPr106_01g0007040	OsZS97_01G006830	OsMH63_01G007220	OsLiXu_01g0007020	OsGoSa_01g0007010	OsLaMu_01g0006930	OsKYG_01g0006980	OsIR64_01g0006980	OsLima_01g0006820	1	1	1	1	1	1	1	1	1	1	1	1	1	1	1	1	5490623	5866017	5472818	5670967	5342304	5444658	5382698	5455164	5369644	5435683	5408128	5377071	5439204	5453051	5317292	5358484	5490623
Os4530.POR.1.pan0001258	Os01g0201000	OsCMeo_01g0007390	OsKeNa_01g0007070	OsAzu_01g0007420	OsARC_01g0006920	OsN22_01G007030	OsNaBo_01g0006860	OsPr106_01g0007050	OsZS97_01G006840	OsMH63_01G007230	OsLiXu_01g0007030	OsGoSa_01g0007020	OsLaMu_01g0006940	OsKYG_01g0006990	OsIR64_01g0006990	OsLima_01g0006830	1	1	1	1	1	1	1	1	1	1	1	1	1	1	1	1	5493186	5868581	5475382	5673531	5344868	5447255	5385262	5457762	5372208	5438281	5410925	5379638	5441802	5455650	5319856	5361082	5493186
Os4530.POR.1.pan1010156	LOC_Os01g10380	-	-	-	-	-	-	-	-	-	-	-	-	-	-	-	1																5464110																5464110
Os4530.POR.1.pan1010157	LOC_Os01g10390	-	-	-	-	-	-	-	-	-	-	-	-	-	-	-	1																5470119																5470119
Os4530.POR.1.pan0001259	Os01g0201100	OsCMeo_01g0007400	OsKeNa_01g0007080	OsAzu_01g0007430	OsARC_01g0006930	OsN22_01G007040	OsNaBo_01g0006870	OsPr106_01g0007060	OsZS97_01G006850	OsMH63_01G007240	OsLiXu_01g0007040	OsGoSa_01g0007030	OsLaMu_01g0006950	OsKYG_01g0007000	OsIR64_01g0007000	OsLima_01g0006840	1	1	1	1	1	1	1	1	1	1	1	1	1	1	1	1	5507002	5882575	5489442	5687530	5358872	5461405	5399276	5471952	5386218	5452395	5424854	5393676	5455935	5469757	5333888	5375206	5507002
Os4530.POR.1.pan0001260	Os01g0201200	OsCMeo_01g0007410	OsKeNa_01g0007090	OsAzu_01g0007440	OsARC_01g0006940	OsN22_01G007050	OsNaBo_01g0006880	OsPr106_01g0007070	OsZS97_01G006860	OsMH63_01G007250	OsLiXu_01g0007050	OsGoSa_01g0007040	OsLaMu_01g0006960	OsKYG_01g0007010	OsIR64_01g0007010	OsLima_01g0006850	1	1	1	1	1	1	1	1	1	1	1	1	1	1	1	1	5510516	5886092	5492956	5691046	5362386	5464907	5402790	5475456	5389534	5455670	5428348	5397190	5459437	5473259	5337402	5378708	5510516
Os4530.POR.1.pan1010158	LOC_Os01g10410	-	-	-	-	-	-	-	-	-	-	-	-	-	-	-	1																5485564																5485564
Os4530.POR.1.pan0035220	-	OsCMeo_01g0007340	OsKeNa_01g0007020	OsAzu_01g0007370	OsARC_01g0006870	-	-	-	OsZS97_01G006790	-	-	-	-	-	-	-		1	1	1	1				1									5814280	5421116	5619282	5290576				5317992
Os4530.POR.1.pan0001261	Os01g0201250	OsCMeo_01g0007420	OsKeNa_01g0007100	OsAzu_01g0007450	OsARC_01g0006950	OsN22_01G007060	OsNaBo_01g0006890	OsPr106_01g0007080	OsZS97_01G006870	OsMH63_01G007260	OsLiXu_01g0007060	OsGoSa_01g0007050	OsLaMu_01g0006970	OsKYG_01g0007020	OsIR64_01g0007020	OsLima_01g0006860	1	1	1	1	1	1	1	1	1	1	1	1	1	1	1	1	5529876	5912133	5519003	5717092	5388432	5484437	5422419	5495067	5415774	5475507	5447966	5416803	5479048	5492874	5363448	5398321	5529876
Os4530.POR.1.pan0001263	Os01g0201400	OsCMeo_01g0007440	OsKeNa_01g0007120	OsAzu_01g0007470	OsARC_01g0006970	OsN22_01G007080	OsNaBo_01g0006900	OsPr106_01g0007090	OsZS97_01G006890	OsMH63_01G007270	OsLiXu_01g0007080	OsGoSa_01g0007060	OsLaMu_01g0006980	OsKYG_01g0007040	OsIR64_01g0007040	OsLima_01g0006870	1	1	1	1	1	1	1	1	1	1	1	1	1	1	1	1	5540629	5922365	5529236	5727324	5398663	5493152	5431091	5503792	5426006	5484234	5457029	5425531	5487782	5501600	5373680	5407049	5540629
Os4530.POR.1.pan0001264	Os01g0201500	OsCMeo_01g0007450	OsKeNa_01g0007130	OsAzu_01g0007480	OsARC_01g0006980	OsN22_01G007090	OsNaBo_01g0006910	OsPr106_01g0007100	OsZS97_01G006900	OsMH63_01G007280	OsLiXu_01g0007090	OsGoSa_01g0007070	OsLaMu_01g0006990	OsKYG_01g0007050	OsIR64_01g0007050	OsLima_01g0006880	1	1	1	1	1	1	1	1	1	1	1	1	1	1	1	1	5543648	5925384	5532255	5730343	5401682	5496678	5434606	5507329	5429025	5487763	5460226	5429060	5491311	5505129	5376699	5410578	5543648
Os4530.POR.1.pan0001265	Os01g0201600	OsCMeo_01g0007460	OsKeNa_01g0007140	OsAzu_01g0007490	OsARC_01g0006990	OsN22_01G007100	OsNaBo_01g0006920	OsPr106_01g0007110	OsZS97_01G006910	OsMH63_01G007290	OsLiXu_01g0007100	OsGoSa_01g0007080	OsLaMu_01g0007000	OsKYG_01g0007060	OsIR64_01g0007060	OsLima_01g0006890	1	1	1	1	1	1	1	1	1	1	1	1	1	1	1	1	5549619	5931348	5538222	5736307	5407644	5502647	5440606	5513221	5434925	5493632	5466121	5434993	5497202	5511022	5382664	5416471	5549619
Os4530.POR.1.pan0001262	Os01g0201275	OsCMeo_01g0007430	OsKeNa_01g0007110	OsAzu_01g0007460	OsARC_01g0006960	OsN22_01G007070	-	-	OsZS97_01G006880	-	OsLiXu_01g0007070	-	-	OsKYG_01g0007030	OsIR64_01g0007030	-	1	1	1	1	1	1			1		1			1	1		5530408	5912254	5519124	5717213	5388553	5484558			5415895		5448087			5492995	5363569		5530408
Os4530.POR.1.pan0001266	Os01g0201700	OsCMeo_01g0007470	OsKeNa_01g0007150	OsAzu_01g0007500	OsARC_01g0007000	OsN22_01G007110	OsNaBo_01g0006930	OsPr106_01g0007120	OsZS97_01G006920	OsMH63_01G007300	OsLiXu_01g0007110	OsGoSa_01g0007090	OsLaMu_01g0007010	OsKYG_01g0007070	OsIR64_01g0007070	OsLima_01g0006900	1	1	1	1	1	1	1	1	1	1	1	1	1	1	1	1	5559532	5941314	5548180	5745892	5417609	5515767	5463901	5535364	5444957	5515803	5488244	5457106	5519345	5533168	5391830	5438616	5559532
Os4530.POR.1.pan0026551	-	-	-	-	-	-	-	OsPr106_01g0007150	-	OsMH63_01G007320	-	OsGoSa_01g0007110	OsLaMu_01g0007030	OsKYG_01g0007090	-	OsLima_01g0006920								1		1		1	1	1		1								5568024		5548639		5489908	5552115	5565889		5471418
Os4530.POR.1.pan0001267	Os01g0201800	OsCMeo_01g0007480	OsKeNa_01g0007160	OsAzu_01g0007510	OsARC_01g0007010	-	-	OsPr106_01g0007130	OsZS97_01G006930	-	OsLiXu_01g0007120	OsGoSa_01g0007100	OsLaMu_01g0007020	OsKYG_01g0007080	OsIR64_01g0007080	OsLima_01g0006910	1	1	1	1	1			1	1		1	1	1	1	1	1	5578753	5960453	5567331	5765075	5436862			5556842	5464138		5509941	5478727	5540932	5554709	5412219	5460237	5578753
Os4530.POR.1.pan0001268	Os01g0201900	OsCMeo_01g0007490	OsKeNa_01g0007170	OsAzu_01g0007520	OsARC_01g0007020	OsN22_01G007120,OsN22_01G007130,OsN22_01G007140	OsNaBo_01g0006940,OsNaBo_01g0006950	OsPr106_01g0007140,OsPr106_01g0007160	OsZS97_01G006940	OsMH63_01G007310	OsLiXu_01g0007130,OsLiXu_01g0007140	OsGoSa_01g0007120,OsGoSa_01g0007130	OsLaMu_01g0007040,OsLaMu_01g0007050	OsKYG_01g0007100,OsKYG_01g0007110,OsKYG_01g0007120	OsIR64_01g0007090	OsLima_01g0006930,OsLima_01g0006940	1	1	1	1	1	1	1	1	1	1	1	1	1	1	1	1	5591272	5975489	5582368	5780149	5451910	5536013	5484213	5563568	5476350	5538668	5522081	5490817	5553504	5567286	5424364	5472327	5591272
Os4530.POR.1.pan1010159	Os01g0201850	-	-	-	-	-	-	-	-	-	-	-	-	-	-	-	1																5581650																5581650
Os4530.POR.1.pan0026552	OsNip_01G007270	OsCMeo_01g0007500	OsKeNa_01g0007180	OsAzu_01g0007530	OsARC_01g0007030	OsN22_01G007150	OsNaBo_01g0006960	OsPr106_01g0007170	OsZS97_01G006950	OsMH63_01G007330	OsLiXu_01g0007150	OsGoSa_01g0007140	OsLaMu_01g0007060	OsKYG_01g0007130	-	-	1	1	1	1	1	1	1	1	1	1	1	1	1	1			5600721	5982422	5589301	5787082	5458843	5557542	5505609	5578328	5486119	5558949	5531471	5500208	5562418	5576200			5600721
Os4530.POR.1.pan1010160	LOC_Os01g10550	-	-	-	-	-	-	-	-	-	-	-	-	-	-	-	1																5600028																5600028
Os4530.POR.1.pan1010161	LOC_Os01g10560	-	-	-	-	-	-	-	-	-	-	-	-	-	-	-	1																5616360																5616360
Os4530.POR.1.pan0001270	Os01g0202700	OsCMeo_01g0007520,OsCMeo_01g0007530	OsKeNa_01g0007200	OsAzu_01g0007550,OsAzu_01g0007560	OsARC_01g0007040,OsARC_01g0007050	OsN22_01G007180	OsNaBo_01g0006980,OsNaBo_01g0006990	OsPr106_01g0007190,OsPr106_01g0007200	OsZS97_01G006970	OsMH63_01G007350	OsLiXu_01g0007170,OsLiXu_01g0007180	OsGoSa_01g0007170	OsLaMu_01g0007080,OsLaMu_01g0007090	OsKYG_01g0007160	OsIR64_01g0007110,OsIR64_01g0007120	OsLima_01g0006970	1	1	1	1	1	1	1	1	1	1	1	1	1	1	1	1	5645689	6027862	5634708	5832525	5484893	5604280	5546929	5624583	5531072	5597977	5572917	5547919	5608676	5623906	5479839	5529439	5645689
Os4530.POR.1.pan0001269	Os01g0202500	OsCMeo_01g0007510	OsKeNa_01g0007190	OsAzu_01g0007540	-	OsN22_01G007160	OsNaBo_01g0006970	OsPr106_01g0007180	OsZS97_01G006960	OsMH63_01G007340	OsLiXu_01g0007160	OsGoSa_01g0007150	OsLaMu_01g0007070	OsKYG_01g0007140	OsIR64_01g0007100	OsLima_01g0006950	1	1	1	1		1	1	1	1	1	1	1	1	1	1	1	5639769	6021484	5628331	5826148		5592458	5540582	5617901	5524675	5593748	5566473	5535015	5602048	5610988	5473462	5516523	5639769
Os4530.POR.1.pan0001271	Os01g0202800	OsCMeo_01g0007540	OsKeNa_01g0007210	OsAzu_01g0007570	OsARC_01g0007060	OsN22_01G007190	OsNaBo_01g0007000	OsPr106_01g0007210	OsZS97_01G006980	OsMH63_01G007360	OsLiXu_01g0007190	OsGoSa_01g0007180	OsLaMu_01g0007100	OsKYG_01g0007170	OsIR64_01g0007130	OsLima_01g0006980	1	1	1	1	1	1	1	1	1	1	1	1	1	1	1	1	5663306	6044898	5651878	5849528	5502064	5616085	5564967	5641759	5549288	5617968	5591160	5559653	5625854	5635722	5497011	5541259	5663306
Os4530.POR.1.pan0001272	Os01g0203000	OsCMeo_01g0007550	OsKeNa_01g0007220	OsAzu_01g0007580	OsARC_01g0007070	OsN22_01G007200	OsNaBo_01g0007010	OsPr106_01g0007220	OsZS97_01G006990	OsMH63_01G007370	OsLiXu_01g0007200	OsGoSa_01g0007190	OsLaMu_01g0007110	OsKYG_01g0007180	OsIR64_01g0007140	OsLima_01g0006990	1	1	1	1	1	1	1	1	1	1	1	1	1	1	1	1	5668988	6050996	5657840	5855655	5508030	5621078	5570125	5646449	5554277	5623491	5595851	5564743	5630543	5640432	5502975	5545968	5668988
Os4530.POR.1.pan0026553	OsNip_01G007320	OsCMeo_01g0007560	OsKeNa_01g0007230	OsAzu_01g0007590	OsARC_01g0007080	OsN22_01G007210	OsNaBo_01g0007020	OsPr106_01g0007230	OsZS97_01G007000	OsMH63_01G007380	OsLiXu_01g0007210	OsGoSa_01g0007200	OsLaMu_01g0007120	OsKYG_01g0007190	OsIR64_01g0007150	OsLima_01g0007000	1	1	1	1	1	1	1	1	1	1	1	1	1	1	1	1	5671425	6053130	5659975	5857790	5510164	5623210	5572262	5648879	5556409	5625621	5598281	5566873	5632973	5642859	5505111	5548397	5671425
Os4530.POR.1.pan0026554	OsNip_01G007330	OsCMeo_01g0007570	OsKeNa_01g0007240	OsAzu_01g0007600	OsARC_01g0007090	OsN22_01G007220	OsNaBo_01g0007030	-	OsZS97_01G007010	OsMH63_01G007390	OsLiXu_01g0007220	OsGoSa_01g0007210	-	OsKYG_01g0007200	OsIR64_01g0007160	OsLima_01g0007010	1	1	1	1	1	1	1		1	1	1	1		1	1	1	5673409	6055109	5661954	5859769	5512143	5625263	5574312		5558462	5627668	5600334	5568919		5644905	5507090	5550443	5673409
Os4530.POR.1.pan0001273	Os01g0203300	OsCMeo_01g0007580	OsKeNa_01g0007250	OsAzu_01g0007610	OsARC_01g0007100	OsN22_01G007230	OsNaBo_01g0007040	OsPr106_01g0007240	OsZS97_01G007020	OsMH63_01G007400	OsLiXu_01g0007230	OsGoSa_01g0007220	OsLaMu_01g0007130	OsKYG_01g0007210	OsIR64_01g0007170	OsLima_01g0007020	1	1	1	1	1	1	1	1	1	1	1	1	1	1	1	1	5675585	6057369	5664214	5862029	5514403	5627498	5576553	5653160	5560613	5629749	5602569	5571159	5637255	5647147	5509350	5552684	5675585
Os4530.POR.1.pan0001274	Os01g0203400	OsCMeo_01g0007590	OsKeNa_01g0007260	OsAzu_01g0007620	OsARC_01g0007110	OsN22_01G007240	OsNaBo_01g0007050	OsPr106_01g0007250	OsZS97_01G007030	OsMH63_01G007410	OsLiXu_01g0007240	OsGoSa_01g0007230	OsLaMu_01g0007140	OsKYG_01g0007220	OsIR64_01g0007180	OsLima_01g0007030	1	1	1	1	1	1	1	1	1	1	1	1	1	1	1	1	5685594	6067399	5674244	5872015	5524433	5637561	5586598	5663167	5570760	5639972	5612632	5581222	5647262	5657210	5519380	5562747	5685594
Os4530.POR.1.pan0026558	-	-	-	-	-	-	-	-	OsZS97_01G007090	OsMH63_01G007470	-	-	-	-	-	-									1	1															5624954	5688973
Os4530.POR.1.pan0026555	OsNip_01G007360	OsCMeo_01g0007600	OsKeNa_01g0007270	OsAzu_01g0007630	OsARC_01g0007120	OsN22_01G007250	OsNaBo_01g0007060	OsPr106_01g0007260	OsZS97_01G007040	OsMH63_01G007420	OsLiXu_01g0007250	OsGoSa_01g0007240	OsLaMu_01g0007150	OsKYG_01g0007230	OsIR64_01g0007190	OsLima_01g0007040	1	1	1	1	1	1	1	1	1	1	1	1	1	1	1	1	5693664	6075363	5682209	5879980	5532399	5645520	5594571	5670947	5578722	5647917	5620595	5589166	5655043	5665149	5527343	5570944	5693664
Os4530.POR.1.pan0026556	OsNip_01G007370	OsCMeo_01g0007610	OsKeNa_01g0007280	OsAzu_01g0007640	OsARC_01g0007130	OsN22_01G007260	OsNaBo_01g0007070	OsPr106_01g0007270	OsZS97_01G007050	OsMH63_01G007430	OsLiXu_01g0007260	OsGoSa_01g0007250	OsLaMu_01g0007160	OsKYG_01g0007240	OsIR64_01g0007200	OsLima_01g0007050	1	1	1	1	1	1	1	1	1	1	1	1	1	1	1	1	5695273	6076954	5683913	5881657	5534066	5647195	5596154	5673691	5580397	5649493	5622240	5590819	5657762	5666801	5528990	5572523	5695273
Os4530.POR.1.pan0001275	Os01g0203800	OsCMeo_01g0007620	OsKeNa_01g0007290	OsAzu_01g0007650	OsARC_01g0007140	OsN22_01G007270	OsNaBo_01g0007080	OsPr106_01g0007280	OsZS97_01G007060	OsMH63_01G007440	OsLiXu_01g0007270	OsGoSa_01g0007260	OsLaMu_01g0007170	OsKYG_01g0007250	OsIR64_01g0007210	OsLima_01g0007060	1	1	1	1	1	1	1	1	1	1	1	1	1	1	1	1	5699651	6081307	5687846	5886040	5538438	5652386	5600228	5677709	5584691	5651763	5627029	5595032	5661780	5670814	5533371	5576736	5699651
Os4530.POR.1.pan1010162	LOC_Os01g10650	-	-	-	-	-	-	-	-	-	-	-	-	-	-	-	1																5689889																5689889
Os4530.POR.1.pan0001276	Os01g0204000	OsCMeo_01g0007630	OsKeNa_01g0007300	OsAzu_01g0007660	OsARC_01g0007150	OsN22_01G007280	OsNaBo_01g0007090	OsPr106_01g0007290	OsZS97_01G007070	OsMH63_01G007450	OsLiXu_01g0007280	OsGoSa_01g0007270	OsLaMu_01g0007180	OsKYG_01g0007260	OsIR64_01g0007220	OsLima_01g0007070	1	1	1	1	1	1	1	1	1	1	1	1	1	1	1	1	5718883	6100580	5707540	5905276	5557696	5671552	5619922	5697846	5604765	5674323	5646609	5615437	5681916	5691411	5552596	5597137	5718883
Os4530.POR.1.pan0026557	OsNip_01G007400	OsCMeo_01g0007640	OsKeNa_01g0007310	OsAzu_01g0007670	OsARC_01g0007160	OsN22_01G007290	OsNaBo_01g0007100	OsPr106_01g0007300	OsZS97_01G007080	OsMH63_01G007460	OsLiXu_01g0007290	OsGoSa_01g0007280	OsLaMu_01g0007190	OsKYG_01g0007270	OsIR64_01g0007230	OsLima_01g0007080	1	1	1	1	1	1	1	1	1	1	1	1	1	1	1	1	5727326	6109003	5715967	5913698	5566113	5680244	5628616	5706142	5613204	5682780	5655054	5623861	5690218	5699844	5561286	5605559	5727326
Os4530.POR.1.pan1010163	Os01g0203900	-	-	-	-	-	-	-	-	-	-	-	-	-	-	-	1																5699710																5699710
Os4530.POR.1.pan0026559	OsNip_01G007410	OsCMeo_01g0007650	OsKeNa_01g0007320	OsAzu_01g0007680	OsARC_01g0007170	OsN22_01G007300	OsNaBo_01g0007110	OsPr106_01g0007310	OsZS97_01G007100	OsMH63_01G007480	OsLiXu_01g0007300	OsGoSa_01g0007290	OsLaMu_01g0007200	OsKYG_01g0007280	OsIR64_01g0007240	OsLima_01g0007090	1	1	1	1	1	1	1	1	1	1	1	1	1	1	1	1	5748869	6130547	5737512	5935240	5587657	5699120	5647498	5727660	5632086	5699321	5673935	5645411	5711734	5721401	5580166	5627109	5748869
Os4530.POR.1.pan0001280	Os01g0205500	-	-	-	-	OsN22_01G007380	OsNaBo_01g0007190	OsPr106_01g0007410	OsZS97_01G007170	OsMH63_01G007570	-	-	-	-	-	-	1					1	1	1	1	1							5770007					5744143	5692526	5757341	5653535	5732372							5770007
Os4530.POR.1.pan1000464	-	-	-	-	-	-	-	OsPr106_01g0007320	-	-	-	-	-	-	-	-								1																5728386
Os4530.POR.1.pan0001277	Os01g0205100	OsCMeo_01g0007660,OsCMeo_01g0007710	OsKeNa_01g0007330,OsKeNa_01g0007380	OsAzu_01g0007690,OsAzu_01g0007740	OsARC_01g0007180,OsARC_01g0007230	OsN22_01G007350	OsNaBo_01g0007160	OsPr106_01g0007380	OsZS97_01G007110,OsZS97_01G007130	OsMH63_01G007490,OsMH63_01G007540	OsLiXu_01g0007310,OsLiXu_01g0007340	OsGoSa_01g0007300,OsGoSa_01g0007340	OsLaMu_01g0007210,OsLaMu_01g0007260	OsKYG_01g0007290,OsKYG_01g0007340	OsIR64_01g0007290	OsLima_01g0007100,OsLima_01g0007150	1	1	1	1	1	1	1	1	1	1	1	1	1	1	1	1	5760455	6132262	5739227	5936955	5589372	5734615	5683000	5747807	5632791	5699813	5674650	5647126	5712320	5723116	5615546	5628824	5760455
Os4530.POR.1.pan0026560	-	OsCMeo_01g0007670	OsKeNa_01g0007340	OsAzu_01g0007700	OsARC_01g0007190	OsN22_01G007310	OsNaBo_01g0007120	OsPr106_01g0007330,OsPr106_01g0007340	OsZS97_01G007120	OsMH63_01G007500	OsLiXu_01g0007320	-	OsLaMu_01g0007220	OsKYG_01g0007300	OsIR64_01g0007250	OsLima_01g0007110		1	1	1	1	1	1	1	1	1	1		1	1	1	1		6141155	5748013	5945302	5598284	5704514	5652530	5734816	5637657	5709043	5681024		5720190	5732045	5585647	5636015
Os4530.POR.1.pan1010164	LOC_Os01g10720	-	-	-	-	-	-	-	-	-	-	-	-	-	-	-	1																5736299																5736299
Os4530.POR.1.pan0026561	OsNip_01G007420	OsCMeo_01g0007680	OsKeNa_01g0007350	OsAzu_01g0007710	OsARC_01g0007200	OsN22_01G007320	OsNaBo_01g0007130	OsPr106_01g0007350	-	OsMH63_01G007510	-	OsGoSa_01g0007310	OsLaMu_01g0007230	OsKYG_01g0007310	OsIR64_01g0007260	OsLima_01g0007120	1	1	1	1	1	1	1	1		1		1	1	1	1	1	5750703	6142993	5749958	5947686	5600103	5706538	5654916	5738046		5713102		5657857	5722122	5733847	5587584	5639555	5750703
Os4530.POR.1.pan0026563	OsNip_01G007440	OsCMeo_01g0007700	OsKeNa_01g0007370	OsAzu_01g0007730	OsARC_01g0007220	OsN22_01G007340	OsNaBo_01g0007150	OsPr106_01g0007370	OsZS97_01G007140	OsMH63_01G007530	OsLiXu_01g0007330	OsGoSa_01g0007330	OsLaMu_01g0007250	OsKYG_01g0007330	OsIR64_01g0007280	OsLima_01g0007140	1	1	1	1	1	1	1	1	1	1	1	1	1	1	1	1	5759818	6168196	5759073	5956801	5609218	5733954	5682334	5747141	5643259	5722194	5685108	5666972	5731217	5742962	5615000	5648670	5759818
Os4530.POR.1.pan0001278	Os01g0205200	OsCMeo_01g0007720	OsKeNa_01g0007390	OsAzu_01g0007750	OsARC_01g0007240	OsN22_01G007360	OsNaBo_01g0007170	OsPr106_01g0007390	OsZS97_01G007150	OsMH63_01G007550	OsLiXu_01g0007350	OsGoSa_01g0007350	OsLaMu_01g0007270	OsKYG_01g0007350	OsIR64_01g0007300	OsLima_01g0007160	1	1	1	1	1	1	1	1	1	1	1	1	1	1	1	1	5764652	6173030	5763909	5961638	5614053	5738789	5687169	5751977	5648155	5727019	5690004	5671807	5736054	5747798	5619836	5653507	5764652
Os4530.POR.1.pan1008270	LOC_Os01g10750	-	-	-	-	-	-	-	-	-	-	-	-	-	-	-	1																5750067																5750067
Os4530.POR.1.pan0001279	Os01g0205300	OsCMeo_01g0007730	OsKeNa_01g0007400	OsAzu_01g0007760	OsARC_01g0007250	OsN22_01G007370	OsNaBo_01g0007180	OsPr106_01g0007400	OsZS97_01G007160	OsMH63_01G007560	OsLiXu_01g0007360	OsGoSa_01g0007360	OsLaMu_01g0007280	OsKYG_01g0007360	OsIR64_01g0007310	OsLima_01g0007170	1	1	1	1	1	1	1	1	1	1	1	1	1	1	1	1	5768175	6176579	5767443	5965145	5617587	5742314	5690694	5755534	5651735	5730566	5693632	5675341	5739588	5751332	5623384	5657040	5768175
Os4530.POR.1.pan0026562	OsNip_01G007430	OsCMeo_01g0007690	OsKeNa_01g0007360	OsAzu_01g0007720	OsARC_01g0007210	OsN22_01G007330	OsNaBo_01g0007140	OsPr106_01g0007360	-	OsMH63_01G007520	-	OsGoSa_01g0007320	OsLaMu_01g0007240	OsKYG_01g0007320	OsIR64_01g0007270	OsLima_01g0007130	1	1	1	1	1	1	1	1		1		1	1	1	1	1	5757491	6165870	5756746	5954474	5606891	5731628	5680008	5744814		5719868		5664645	5728890	5740635	5612674	5646343	5757491
Os4530.POR.1.pan0001281	Os01g0205600	OsCMeo_01g0007750	OsKeNa_01g0007420	OsAzu_01g0007780	OsARC_01g0007270	OsN22_01G007390	OsNaBo_01g0007200	OsPr106_01g0007420	OsZS97_01G007180	OsMH63_01G007590	OsLiXu_01g0007380	OsGoSa_01g0007380	OsLaMu_01g0007300	OsKYG_01g0007380	OsIR64_01g0007330	OsLima_01g0007190	1	1	1	1	1	1	1	1	1	1	1	1	1	1	1	1	5773300	6181688	5772573	5970251	5622699	5747426	5695806	5760621	5656341	5735699	5698171	5680471	5744700	5756462	5628452	5662170	5773300
Os4530.POR.1.pan0001282	Os01g0205700	OsCMeo_01g0007760	OsKeNa_01g0007430	OsAzu_01g0007790	OsARC_01g0007280	OsN22_01G007400	OsNaBo_01g0007210	OsPr106_01g0007430	OsZS97_01G007190	OsMH63_01G007580	OsLiXu_01g0007390	OsGoSa_01g0007390	OsLaMu_01g0007310	OsKYG_01g0007390	OsIR64_01g0007340	OsLima_01g0007200	1	1	1	1	1	1	1	1	1	1	1	1	1	1	1	1	5774242	6182663	5773548	5971277	5623692	5748401	5696781	5761616	5657316	5735627	5699156	5681446	5745693	5757437	5629448	5663145	5774242
Os4530.POR.1.pan0001286	Os01g0206600	-	OsKeNa_01g0007480	OsAzu_01g0007840	OsARC_01g0007330	OsN22_01G007450	OsNaBo_01g0007260	OsPr106_01g0007480	OsZS97_01G007240	OsMH63_01G007640	-	OsGoSa_01g0007440	OsLaMu_01g0007360	OsKYG_01g0007440	OsIR64_01g0007390	OsLima_01g0007250	1		1	1	1	1	1	1	1	1		1	1	1	1	1	5807990		5807249	6004933	5657399	5778959	5727357	5795292	5686807	5767585		5715130	5779382	5791238	5660016	5696873	5807990
Os4530.POR.1.pan0035221	-	OsCMeo_01g0007740	OsKeNa_01g0007410	OsAzu_01g0007770	OsARC_01g0007260	-	-	-	-	-	OsLiXu_01g0007370	OsGoSa_01g0007370	OsLaMu_01g0007290	OsKYG_01g0007370	OsIR64_01g0007320	OsLima_01g0007180		1	1	1	1						1	1	1	1	1	1		6178389	5769276	5967002	5619405						5695381	5677174	5741418	5753147	5625193	5658873
Os4530.POR.1.pan0001283	Os01g0205900	OsCMeo_01g0007770	OsKeNa_01g0007440	OsAzu_01g0007800	OsARC_01g0007290	OsN22_01G007410	OsNaBo_01g0007220	OsPr106_01g0007440	OsZS97_01G007200	OsMH63_01G007600	OsLiXu_01g0007400	OsGoSa_01g0007400	OsLaMu_01g0007320	OsKYG_01g0007400	OsIR64_01g0007350	OsLima_01g0007210	1	1	1	1	1	1	1	1	1	1	1	1	1	1	1	1	5789309	6197889	5788765	5986482	5638937	5763618	5711999	5776613	5671480	5752453	5713332	5696674	5760908	5772765	5644670	5678373	5789309
Os4530.POR.1.pan0001284	Os01g0206200	OsCMeo_01g0007780	OsKeNa_01g0007450	OsAzu_01g0007810	OsARC_01g0007300	OsN22_01G007420	OsNaBo_01g0007230	OsPr106_01g0007450	OsZS97_01G007210	OsMH63_01G007610	OsLiXu_01g0007410	OsGoSa_01g0007410	OsLaMu_01g0007330	OsKYG_01g0007410	OsIR64_01g0007360	OsLima_01g0007220	1	1	1	1	1	1	1	1	1	1	1	1	1	1	1	1	5794747	6203150	5793987	5991704	5644159	5768880	5717265	5782053	5676735	5757764	5718586	5701899	5766130	5777987	5649933	5683596	5794747
[truncated: 75,057 more rows]
[truncated: 22 more columns]

## Sheet: README
Supplemental table S3. Positions of genes within pan-gene clusters.
