# Supplementary material for: The PanOryza pangene catalog of Asian cultivated rice
Source: Genome Res. 2026 Jan;36(1):226–38. doi: 10.1101/gr.280790.125 (PMC12758395; doi:10.1101/gr.280790.125)
Supplement: Supplement 7 [file Supplemental_Table_S4.xlsx]

## Sheet: Supplemental_Table_S4
Pan-gene identifier	proportion_japonica	proportion_aro	proportion_aus	proportion_indica	total_occupancy
Os4530.POR.1.pan0000001	0.5	0	0	0.222222	4
Os4530.POR.1.pan0000002	0.75	0	1	0.888889	13
Os4530.POR.1.pan0000003	1	0	1	0.888889	14
Os4530.POR.1.pan0000004	1	1	0	0.444444	9
Os4530.POR.1.pan0000005	1	1	1	1	16
Os4530.POR.1.pan0000006	0.25	0	0	0.111111	2
Os4530.POR.1.pan0000007	0.25	0	0.5	0.888889	10
Os4530.POR.1.pan0000008	0.5	1	0	0.111111	4
Os4530.POR.1.pan0000009	0.25	0	0	0.222222	3
Os4530.POR.1.pan0000010	1	1	1	1	16
Os4530.POR.1.pan0000011	0.25	0	0	0.333333	4
Os4530.POR.1.pan0000012	0.25	0	0	0.333333	4
Os4530.POR.1.pan0000013	1	1	1	1	16
Os4530.POR.1.pan0000014	0.75	1	0.5	0.888889	13
Os4530.POR.1.pan0000015	0.5	1	0.5	0.888889	12
Os4530.POR.1.pan0000016	0.25	0	0	0.222222	3
Os4530.POR.1.pan0000017	0.75	1	0	0.555556	9
Os4530.POR.1.pan0000018	1	1	1	0.888889	15
Os4530.POR.1.pan0000019	0.25	0	0	0.222222	3
Os4530.POR.1.pan0000020	0.25	0	0	0.444444	5
Os4530.POR.1.pan0000021	0.75	1	1	1	15
Os4530.POR.1.pan0000022	0.25	0	0	0.111111	2
Os4530.POR.1.pan0000023	1	1	0	0.444444	9
Os4530.POR.1.pan0000024	1	1	0.5	0.888889	14
Os4530.POR.1.pan0000025	1	1	1	0.555556	12
Os4530.POR.1.pan0000026	1	1	1	1	16
Os4530.POR.1.pan0000027	0.25	0	0.5	1	11
Os4530.POR.1.pan0000028	0.25	0	0	0.222222	3
Os4530.POR.1.pan0000029	0.25	0	0.5	1	11
Os4530.POR.1.pan0000030	1	1	1	1	16
Os4530.POR.1.pan0000031	0.25	0	0	0.333333	4
Os4530.POR.1.pan0000032	1	1	1	0.888889	15
Os4530.POR.1.pan1000001	0.25	0	0	0	1
Os4530.POR.1.pan0000033	0.25	0	0	0.444444	5
Os4530.POR.1.pan0000034	1	1	1	1	16
Os4530.POR.1.pan0000035	0.25	0	0	0.333333	4
Os4530.POR.1.pan0000036	0.25	0	0.5	0.666667	8
Os4530.POR.1.pan0000037	0.25	0	0	0.666667	7
Os4530.POR.1.pan0000038	0.25	1	1	1	13
Os4530.POR.1.pan0000039	0.25	0	0	0.111111	2
Os4530.POR.1.pan0000040	1	1	1	1	16
Os4530.POR.1.pan0000041	0.25	0	0	0.555556	6
Os4530.POR.1.pan0000042	0.25	0	0	0.111111	2
Os4530.POR.1.pan0000043	1	1	0.5	0.888889	14
Os4530.POR.1.pan0000044	0.25	0	1	0.777778	10
Os4530.POR.1.pan0000045	0.25	0	1	0.888889	11
Os4530.POR.1.pan0000046	0.5	0	0.5	0.888889	11
Os4530.POR.1.pan0000047	0.75	0	1	0.555556	10
Os4530.POR.1.pan0000048	0.5	1	1	0.777778	12
Os4530.POR.1.pan0000049	0.75	1	0.5	1	14
Os4530.POR.1.pan0000050	0.25	0	0	0.888889	9
Os4530.POR.1.pan0000051	0.25	0	0.5	0.333333	5
Os4530.POR.1.pan0000052	0.25	0	0	0.444444	5
Os4530.POR.1.pan0000053	0.5	0	1	0.555556	9
Os4530.POR.1.pan0000054	0.25	0	0	0.111111	2
Os4530.POR.1.pan0000055	1	1	1	1	16
Os4530.POR.1.pan0000056	0.25	0	0	0.555556	6
Os4530.POR.1.pan0000057	1	1	0	0.444444	9
Os4530.POR.1.pan0000058	0.25	0	0	0.111111	2
Os4530.POR.1.pan0000059	0.5	1	0	0.111111	4
Os4530.POR.1.pan0000060	0.75	0	1	1	14
Os4530.POR.1.pan0000061	0.25	0	1	1	12
Os4530.POR.1.pan0000062	0.25	0	0	0.111111	2
Os4530.POR.1.pan0000063	1	1	1	0.888889	15
Os4530.POR.1.pan0000064	0.25	0	0	0.222222	3
Os4530.POR.1.pan0000065	1	1	1	0.333333	10
Os4530.POR.1.pan0000066	0.25	0	0	0.111111	2
Os4530.POR.1.pan0000067	1	0	0	0.111111	5
Os4530.POR.1.pan0000068	0.25	0	0	0.111111	2
Os4530.POR.1.pan0000069	0.25	0	1	0.777778	10
Os4530.POR.1.pan0000070	1	1	1	0.333333	10
Os4530.POR.1.pan0000071	0.25	0	0	0.888889	9
Os4530.POR.1.pan0000072	0.5	0	1	0.777778	11
Os4530.POR.1.pan0000073	1	1	1	1	16
Os4530.POR.1.pan0000074	0.25	0	0.5	0.777778	9
Os4530.POR.1.pan0000075	1	1	1	0.888889	15
Os4530.POR.1.pan0000076	0.5	0	0	0.555556	7
Os4530.POR.1.pan0000077	0.25	0	0	0.333333	4
Os4530.POR.1.pan0000078	0.25	0	0	0.222222	3
Os4530.POR.1.pan0000079	0.5	0	0.5	0.666667	9
Os4530.POR.1.pan0000080	0.75	1	1	1	15
Os4530.POR.1.pan0000081	0.5	1	1	0.888889	13
Os4530.POR.1.pan0000082	0.25	0	0	0.333333	4
Os4530.POR.1.pan0000083	1	0	0	0.777778	11
Os4530.POR.1.pan0000084	1	1	0.5	0.888889	14
Os4530.POR.1.pan0000085	0.75	0	0	0.777778	10
Os4530.POR.1.pan0000086	0.75	1	1	0.888889	14
Os4530.POR.1.pan0000087	0.25	0	0	0.111111	2
Os4530.POR.1.pan0000088	0.5	1	1	1	14
Os4530.POR.1.pan0000089	0.5	0	0	1	11
Os4530.POR.1.pan0000090	0.25	0	0	0.666667	7
Os4530.POR.1.pan0000091	0.25	0	0	0.222222	3
Os4530.POR.1.pan0000092	0.25	1	1	1	13
Os4530.POR.1.pan0000093	0.25	0	0	1	10
Os4530.POR.1.pan0000094	0.75	1	1	1	15
Os4530.POR.1.pan0000095	0.25	1	0	0.888889	10
Os4530.POR.1.pan0000096	0.25	1	1	0.666667	10
Os4530.POR.1.pan0000097	0.25	0	0	0.222222	3
Os4530.POR.1.pan0000098	1	0	0	0.333333	7
Os4530.POR.1.pan0000099	0.75	1	0.5	0.666667	11
Os4530.POR.1.pan0000100	1	1	1	1	16
Os4530.POR.1.pan0000101	0.5	1	0.5	0.222222	6
Os4530.POR.1.pan0000102	1	1	1	0.555556	12
Os4530.POR.1.pan0000103	0.5	1	1	0.888889	13
Os4530.POR.1.pan0000104	0.25	0	1	1	12
Os4530.POR.1.pan0000105	0.25	0	1	0.888889	11
Os4530.POR.1.pan0000106	0.25	0	0	0.222222	3
Os4530.POR.1.pan0000107	1	0	1	1	15
Os4530.POR.1.pan0000108	0.25	0	0.5	0.444444	6
Os4530.POR.1.pan0000109	1	1	1	0.777778	14
Os4530.POR.1.pan0000110	0.25	0	0.5	0.666667	8
Os4530.POR.1.pan0000111	0.25	0	1	0.666667	9
Os4530.POR.1.pan0000112	0.75	0	1	1	14
Os4530.POR.1.pan0000113	1	1	1	1	16
Os4530.POR.1.pan0000114	0.25	1	1	0.888889	12
Os4530.POR.1.pan0000115	0.25	0	1	0.777778	10
Os4530.POR.1.pan0000116	1	1	1	1	16
Os4530.POR.1.pan0000117	0.25	0	0.5	0.222222	4
Os4530.POR.1.pan0000118	0.5	0	1	0.777778	11
Os4530.POR.1.pan0000119	0.25	0	0	0.111111	2
Os4530.POR.1.pan0000120	0.25	0	0	0.111111	2
Os4530.POR.1.pan0000121	1	0	0	0.222222	6
Os4530.POR.1.pan0000122	0.25	0	1	0.777778	10
Os4530.POR.1.pan0000123	0.75	0	0	0.222222	5
Os4530.POR.1.pan0000124	1	1	1	1	16
Os4530.POR.1.pan0000125	0.25	0	0.5	0.444444	6
Os4530.POR.1.pan0000126	1	1	1	1	16
Os4530.POR.1.pan0000127	0.25	0	0	0.111111	2
Os4530.POR.1.pan1000002	0.25	0	0	0	1
Os4530.POR.1.pan0000128	0.5	0	1	1	13
Os4530.POR.1.pan0000129	1	1	1	1	16
Os4530.POR.1.pan0000130	0.25	0	1	0.333333	6
Os4530.POR.1.pan0000131	0.75	0	1	1	14
Os4530.POR.1.pan0000132	1	1	1	1	16
Os4530.POR.1.pan0000133	1	1	0	0.333333	8
Os4530.POR.1.pan0000134	1	1	1	1	16
Os4530.POR.1.pan0000135	0.25	0	0	0.222222	3
Os4530.POR.1.pan0000136	0.25	0	0	0.444444	5
Os4530.POR.1.pan1000003	0.25	0	0	0	1
Os4530.POR.1.pan0000137	0.25	1	0.5	0.888889	11
Os4530.POR.1.pan0000138	0.25	0	0.5	0.222222	4
Os4530.POR.1.pan0000139	0.25	0	0	0.777778	8
Os4530.POR.1.pan0000140	0.25	0	1	0.333333	6
Os4530.POR.1.pan0000141	0.25	0	1	0.222222	5
Os4530.POR.1.pan0000142	0.25	0	0	0.111111	2
Os4530.POR.1.pan0000143	0.75	0	1	1	14
Os4530.POR.1.pan0000144	0.25	0	0.5	0.666667	8
Os4530.POR.1.pan0000145	0.5	0	1	1	13
Os4530.POR.1.pan0000146	0.75	0	0	0.111111	4
Os4530.POR.1.pan0000147	0.5	1	1	1	14
Os4530.POR.1.pan0000148	0.25	0	0	0.111111	2
Os4530.POR.1.pan0000149	0.25	0	1	0.888889	11
Os4530.POR.1.pan0000150	0.25	1	0	0.666667	8
Os4530.POR.1.pan0000151	0.25	0	1	1	12
Os4530.POR.1.pan0000152	0.25	0	0	0.111111	2
Os4530.POR.1.pan0000153	0.5	1	1	1	14
Os4530.POR.1.pan0000154	1	1	1	0.888889	15
Os4530.POR.1.pan0000155	1	1	1	1	16
Os4530.POR.1.pan0000156	1	1	1	0.888889	15
Os4530.POR.1.pan0000157	1	1	1	1	16
Os4530.POR.1.pan0000158	1	1	1	1	16
Os4530.POR.1.pan0000159	1	1	1	1	16
Os4530.POR.1.pan0000160	1	1	1	1	16
Os4530.POR.1.pan0000161	0.25	1	1	1	13
Os4530.POR.1.pan0000162	0.25	1	1	1	13
Os4530.POR.1.pan0000163	1	1	1	1	16
Os4530.POR.1.pan0000164	0.5	0	0	0.666667	8
Os4530.POR.1.pan0000165	0.25	0	0	0.111111	2
Os4530.POR.1.pan0000166	0.5	0	1	0.555556	9
Os4530.POR.1.pan0000167	0.25	0	1	1	12
Os4530.POR.1.pan0000168	0.75	1	1	1	15
Os4530.POR.1.pan0000169	0.25	0	1	1	12
Os4530.POR.1.pan0000170	1	1	1	1	16
Os4530.POR.1.pan0000171	1	1	1	0.888889	15
Os4530.POR.1.pan0000172	0.25	0	0	0.666667	7
Os4530.POR.1.pan0000173	1	1	1	1	16
Os4530.POR.1.pan0000174	1	1	0	0.666667	11
Os4530.POR.1.pan0000175	0.75	0	1	1	14
Os4530.POR.1.pan0000176	0.75	0	0.5	0.555556	9
Os4530.POR.1.pan0000177	0.5	0	0	0.555556	7
Os4530.POR.1.pan0000178	0.25	0	0	0.222222	3
Os4530.POR.1.pan0000179	0.5	0	1	0.666667	10
Os4530.POR.1.pan0000180	0.5	0	0	0.111111	3
Os4530.POR.1.pan0000181	0.25	1	1	1	13
Os4530.POR.1.pan0000182	0.25	0	1	1	12
Os4530.POR.1.pan0000183	0.75	1	0.5	0.333333	8
Os4530.POR.1.pan0000184	0.25	0	0	0.111111	2
Os4530.POR.1.pan0000185	1	1	1	1	16
Os4530.POR.1.pan0000186	0.25	0	0.5	0.333333	5
Os4530.POR.1.pan0000187	0.25	0	0.5	0.111111	3
Os4530.POR.1.pan0000188	0.25	0	0.5	0.111111	3
Os4530.POR.1.pan0000189	0.25	0	0	0.111111	2
Os4530.POR.1.pan0000190	0.25	0	1	0.111111	4
Os4530.POR.1.pan0000191	0.25	0	0	0.222222	3
Os4530.POR.1.pan0000192	0.25	0	1	0.777778	10
Os4530.POR.1.pan0000193	0.25	0	1	0.888889	11
Os4530.POR.1.pan0000194	0.25	0	0	0.333333	4
Os4530.POR.1.pan0000195	0.25	0	0.5	0.222222	4
Os4530.POR.1.pan0000196	0.75	0	0	0.555556	8
Os4530.POR.1.pan0000197	0.25	0	0	0.666667	7
Os4530.POR.1.pan0000198	0.5	0	0.5	0.777778	10
Os4530.POR.1.pan0000199	0.25	0	0	0.444444	5
Os4530.POR.1.pan0000200	0.25	0	0	0.222222	3
Os4530.POR.1.pan0000201	0.25	0	0	0.444444	5
Os4530.POR.1.pan0000202	1	1	1	1	16
Os4530.POR.1.pan0000203	1	1	1	1	16
Os4530.POR.1.pan0000204	0.25	0	1	1	12
Os4530.POR.1.pan0000205	0.25	0	0.5	0.111111	3
Os4530.POR.1.pan0000206	0.25	0	1	0.333333	6
Os4530.POR.1.pan0000207	0.25	0	0	0.222222	3
Os4530.POR.1.pan0000208	0.25	0	0	0.111111	2
Os4530.POR.1.pan0000209	0.25	0	1	1	12
Os4530.POR.1.pan0000210	0.25	0	1	1	12
Os4530.POR.1.pan0000211	0.25	0	0	0.555556	6
Os4530.POR.1.pan0000212	1	1	1	1	16
Os4530.POR.1.pan0000213	0.5	0	1	0.222222	6
Os4530.POR.1.pan0000214	1	1	1	1	16
Os4530.POR.1.pan0000215	1	1	1	0.888889	15
Os4530.POR.1.pan0000216	0.25	0	0	0.444444	5
Os4530.POR.1.pan0000217	0.25	0	0	0.111111	2
Os4530.POR.1.pan0000218	1	0	0.5	0.555556	10
Os4530.POR.1.pan0000219	0.25	0	0	0.111111	2
Os4530.POR.1.pan0000220	0.25	0	0	0.222222	3
Os4530.POR.1.pan0000221	0.75	1	1	0.888889	14
Os4530.POR.1.pan0000222	0.75	1	0.5	0.888889	13
Os4530.POR.1.pan0000223	0.25	0	0	0.111111	2
Os4530.POR.1.pan0000224	0.75	0	0	0.333333	6
Os4530.POR.1.pan0000225	0.75	1	1	0.666667	12
Os4530.POR.1.pan0000226	0.5	1	1	0.555556	10
Os4530.POR.1.pan0000227	0.25	0	0	0.111111	2
Os4530.POR.1.pan0000228	1	1	1	0.888889	15
Os4530.POR.1.pan0000229	1	1	1	1	16
Os4530.POR.1.pan0000230	0.25	0	1	0.222222	5
Os4530.POR.1.pan0000231	0.25	0	0	0.111111	2
Os4530.POR.1.pan0000232	0.25	0	1	0.333333	6
Os4530.POR.1.pan0000233	0.25	0	0	0.333333	4
Os4530.POR.1.pan0000234	0.25	0	1	1	12
Os4530.POR.1.pan0000235	1	1	1	1	16
Os4530.POR.1.pan0000236	0.75	1	1	1	15
Os4530.POR.1.pan0000237	1	1	1	1	16
Os4530.POR.1.pan0000238	0.25	0	0	0.222222	3
Os4530.POR.1.pan0000239	0.25	0	0.5	0.111111	3
Os4530.POR.1.pan0000240	0.25	0	0	0.111111	2
Os4530.POR.1.pan0000241	0.25	0	0	0.111111	2
Os4530.POR.1.pan0000242	0.75	0	1	0.333333	8
Os4530.POR.1.pan0000243	0.25	0	0	0.111111	2
Os4530.POR.1.pan1000004	0.25	0	0	0	1
Os4530.POR.1.pan0000244	1	1	1	1	16
Os4530.POR.1.pan0000245	1	1	1	1	16
Os4530.POR.1.pan0000246	0.25	0	0	0.111111	2
Os4530.POR.1.pan0000247	1	1	1	0.888889	15
Os4530.POR.1.pan0000248	0.25	0	0.5	0.333333	5
Os4530.POR.1.pan0000249	1	1	1	0.888889	15
Os4530.POR.1.pan0000250	0.25	0	0.5	0.888889	10
Os4530.POR.1.pan0000251	0.75	0	1	1	14
Os4530.POR.1.pan0000252	0.25	0	0	0.444444	5
Os4530.POR.1.pan0000253	1	1	0.5	0.444444	10
Os4530.POR.1.pan0000254	0.25	0	0	0.111111	2
Os4530.POR.1.pan0000255	0.25	0	0.5	1	11
Os4530.POR.1.pan0000256	0.5	1	0.5	0.777778	11
Os4530.POR.1.pan0000257	1	1	1	1	16
Os4530.POR.1.pan0000258	1	1	0.5	0.555556	11
Os4530.POR.1.pan0000259	0.5	1	1	0.222222	7
Os4530.POR.1.pan0000260	1	1	1	0.888889	15
Os4530.POR.1.pan0000261	1	1	0	1	14
Os4530.POR.1.pan0000262	1	1	0.5	0.888889	14
Os4530.POR.1.pan0000263	0.25	0	1	0.666667	9
Os4530.POR.1.pan0000264	0.25	0	0	0.666667	7
Os4530.POR.1.pan0000265	0.25	0	0.5	0.888889	10
Os4530.POR.1.pan0000266	0.75	1	0.5	1	14
Os4530.POR.1.pan0000267	0.5	1	0.5	1	13
Os4530.POR.1.pan0000268	0.5	1	0.5	1	13
Os4530.POR.1.pan0000269	0.25	1	0	0.111111	3
Os4530.POR.1.pan0000270	0.25	0	1	0.333333	6
Os4530.POR.1.pan0000271	0.25	0	0	0.222222	3
Os4530.POR.1.pan0000272	0.25	1	0.5	0.777778	10
Os4530.POR.1.pan0000273	0.25	0	0	0.111111	2
Os4530.POR.1.pan0000274	0.25	0	0	0.111111	2
Os4530.POR.1.pan0000275	0.25	0	0	0.111111	2
Os4530.POR.1.pan0000276	0.25	0	1	0.888889	11
Os4530.POR.1.pan0000277	0.75	1	1	0.888889	14
Os4530.POR.1.pan0000278	0.75	1	1	1	15
Os4530.POR.1.pan0000279	0.25	0	1	1	12
Os4530.POR.1.pan0000280	0.25	0	0	1	10
Os4530.POR.1.pan0000281	1	1	1	1	16
Os4530.POR.1.pan0000282	0.25	1	0	0.888889	10
Os4530.POR.1.pan0000283	0.25	0	0	0.888889	9
Os4530.POR.1.pan0000284	1	1	1	1	16
Os4530.POR.1.pan0000285	1	1	1	1	16
Os4530.POR.1.pan0000286	0.5	0	0	0.888889	10
Os4530.POR.1.pan0000287	1	0	1	0.333333	9
Os4530.POR.1.pan0000288	0.5	0	0.5	0.111111	4
Os4530.POR.1.pan0000289	0.25	0	0	0.222222	3
Os4530.POR.1.pan0000290	0.25	0	0	0.111111	2
Os4530.POR.1.pan0000291	0.25	0	0	0.222222	3
Os4530.POR.1.pan0000292	1	1	0	0.666667	11
Os4530.POR.1.pan0000293	0.25	0	0	0.222222	3
Os4530.POR.1.pan0000294	0.25	1	1	0.888889	12
Os4530.POR.1.pan0000295	0.25	0	0	0.222222	3
Os4530.POR.1.pan0000296	0.25	0	0	0.111111	2
Os4530.POR.1.pan0000297	0.25	0	0	0.111111	2
Os4530.POR.1.pan0000298	0.25	0	1	0.111111	4
Os4530.POR.1.pan0000299	0.5	0	0	0.555556	7
Os4530.POR.1.pan0000300	0.25	0	0.5	0.333333	5
Os4530.POR.1.pan0000301	0.25	0	0	0.111111	2
Os4530.POR.1.pan0000302	1	1	0.5	1	15
Os4530.POR.1.pan0000303	0.25	0	0	0.444444	5
Os4530.POR.1.pan0000304	1	1	1	1	16
Os4530.POR.1.pan0000305	0.25	0	0.5	0.555556	7
Os4530.POR.1.pan0000306	1	1	1	1	16
Os4530.POR.1.pan0000307	0.5	0	0	0.222222	4
Os4530.POR.1.pan0000308	0.5	0	0.5	0.333333	6
Os4530.POR.1.pan0000309	0.5	0	1	0.777778	11
Os4530.POR.1.pan0000310	1	1	1	1	16
Os4530.POR.1.pan0000311	0.5	0	0	0.333333	5
Os4530.POR.1.pan0000312	1	1	1	1	16
Os4530.POR.1.pan0000313	0.25	0	0	0.555556	6
Os4530.POR.1.pan0000314	0.75	0	1	0.555556	10
Os4530.POR.1.pan0000315	1	1	1	1	16
Os4530.POR.1.pan0000316	0.25	0	0	0.111111	2
Os4530.POR.1.pan0000317	0.25	0	0.5	1	11
Os4530.POR.1.pan0000318	0.25	0	0.5	0.888889	10
Os4530.POR.1.pan0000319	0.25	0	1	0.888889	11
Os4530.POR.1.pan0000320	1	1	1	1	16
Os4530.POR.1.pan0000321	0.75	0	1	1	14
Os4530.POR.1.pan0000322	1	1	1	1	16
Os4530.POR.1.pan0000323	0.25	0	0	0.111111	2
Os4530.POR.1.pan0000324	1	1	1	1	16
Os4530.POR.1.pan0000325	0.5	0	1	0.444444	8
Os4530.POR.1.pan0000326	0.25	0	0	0.222222	3
Os4530.POR.1.pan0000327	0.5	0	0	0.555556	7
Os4530.POR.1.pan0000328	0.5	0	1	1	13
Os4530.POR.1.pan0000329	1	1	1	1	16
Os4530.POR.1.pan0000330	0.25	0	0	0.222222	3
Os4530.POR.1.pan0000331	0.5	0	0.5	0.333333	6
Os4530.POR.1.pan0000332	0.75	0	1	1	14
Os4530.POR.1.pan0000333	0.25	0	0	0.111111	2
Os4530.POR.1.pan0000334	1	1	1	1	16
Os4530.POR.1.pan0000335	0.5	0	1	0.888889	12
Os4530.POR.1.pan1000005	0.25	0	0	0	1
Os4530.POR.1.pan0000336	0.25	0	0.5	0.333333	5
Os4530.POR.1.pan0000337	0.25	0	0.5	0.555556	7
Os4530.POR.1.pan0000338	1	1	1	0.888889	15
Os4530.POR.1.pan0000339	1	1	1	1	16
Os4530.POR.1.pan0000340	0.25	0	0.5	0.222222	4
Os4530.POR.1.pan0000341	0.25	0	0	0.111111	2
Os4530.POR.1.pan0000342	1	1	1	1	16
Os4530.POR.1.pan0000343	0.75	1	0	0.555556	9
Os4530.POR.1.pan0000344	0.5	0	0	0.333333	5
Os4530.POR.1.pan0000345	0.25	0	0	0.111111	2
Os4530.POR.1.pan0000346	0.75	0	0	0.111111	4
Os4530.POR.1.pan0000347	0.25	0	0	0.111111	2
Os4530.POR.1.pan0000348	0.25	0	0	0.111111	2
Os4530.POR.1.pan1000006	0.25	0	0	0	1
Os4530.POR.1.pan0000349	0.25	0	0	0.666667	7
Os4530.POR.1.pan0000350	0.25	0	0	0.111111	2
Os4530.POR.1.pan0000351	0.25	0	0	0.222222	3
Os4530.POR.1.pan0000352	1	1	1	0.888889	15
Os4530.POR.1.pan0000353	0.25	0	1	0.222222	5
Os4530.POR.1.pan0000354	0.25	0	0	0.333333	4
Os4530.POR.1.pan0000355	1	1	1	0.444444	11
Os4530.POR.1.pan0000356	0.25	0	0	0.333333	4
Os4530.POR.1.pan0000357	0.25	0	0.5	0.444444	6
Os4530.POR.1.pan0000358	0.25	0	0	0.333333	4
Os4530.POR.1.pan0000359	1	1	1	1	16
Os4530.POR.1.pan0000360	0.25	0	0	0.333333	4
Os4530.POR.1.pan0000361	1	1	1	0.888889	15
Os4530.POR.1.pan0000362	1	1	1	1	16
Os4530.POR.1.pan0000363	0.25	0	0	0.222222	3
Os4530.POR.1.pan0000364	0.25	0	1	1	12
Os4530.POR.1.pan0000365	0.25	1	0.5	1	12
Os4530.POR.1.pan0000366	0.5	1	1	1	14
Os4530.POR.1.pan0000367	0.5	0	1	0.111111	5
Os4530.POR.1.pan0000368	1	1	1	1	16
Os4530.POR.1.pan0000369	1	1	1	1	16
Os4530.POR.1.pan0000370	1	1	1	1	16
Os4530.POR.1.pan0000371	0.25	0	0	0.222222	3
Os4530.POR.1.pan0000372	0.25	0	0	0.222222	3
Os4530.POR.1.pan0000373	0.5	0	0.5	0.888889	11
Os4530.POR.1.pan0000374	0.25	0	0.5	0.333333	5
Os4530.POR.1.pan0000375	0.5	1	1	0.777778	12
Os4530.POR.1.pan0000376	0.75	0	0	0.333333	6
Os4530.POR.1.pan0000377	0.25	0	1	1	12
Os4530.POR.1.pan0000378	0.25	1	1	1	13
Os4530.POR.1.pan0000379	0.25	0	1	1	12
Os4530.POR.1.pan0000380	0.25	0	0.5	0.888889	10
Os4530.POR.1.pan0000381	0.25	0	0	0.222222	3
Os4530.POR.1.pan0000382	0.25	0	0	0.444444	5
Os4530.POR.1.pan0000383	1	1	1	1	16
Os4530.POR.1.pan0000384	0.25	1	1	0.222222	6
Os4530.POR.1.pan0000385	0.25	0	1	0.333333	6
Os4530.POR.1.pan0000386	1	1	1	1	16
Os4530.POR.1.pan0000387	0.25	0	0	0.111111	2
Os4530.POR.1.pan0000388	1	0	1	0.888889	14
Os4530.POR.1.pan1000007	0.25	0	0	0	1
Os4530.POR.1.pan0000389	0.25	0	0	0.111111	2
Os4530.POR.1.pan0000390	1	1	1	0.888889	15
Os4530.POR.1.pan0000391	0.25	0	1	0.222222	5
Os4530.POR.1.pan0000392	0.25	0	0	0.888889	9
Os4530.POR.1.pan0000393	1	1	1	1	16
Os4530.POR.1.pan0000394	0.25	0	0.5	0.222222	4
Os4530.POR.1.pan0000395	1	0	1	0.666667	12
Os4530.POR.1.pan0000396	0.25	0	0	0.111111	2
Os4530.POR.1.pan0000397	0.5	0	0	0.222222	4
Os4530.POR.1.pan0000398	0.25	0	0	0.222222	3
Os4530.POR.1.pan0000399	1	1	1	1	16
Os4530.POR.1.pan0000400	0.5	1	0.5	1	13
Os4530.POR.1.pan0000401	0.5	0	0	0.222222	4
Os4530.POR.1.pan0000402	0.25	0	1	0.888889	11
Os4530.POR.1.pan0000403	0.5	0	0	0.222222	4
Os4530.POR.1.pan0000404	1	0	1	1	15
Os4530.POR.1.pan0000405	0.5	1	0	0.555556	8
Os4530.POR.1.pan0000406	0.25	0	0	0.888889	9
Os4530.POR.1.pan0000407	0.25	0	0.5	1	11
Os4530.POR.1.pan0000408	1	1	1	0.888889	15
Os4530.POR.1.pan0000409	0.25	0	0	0.111111	2
Os4530.POR.1.pan0000410	0.25	0	0	0.111111	2
Os4530.POR.1.pan0000411	0.25	0	0	0.111111	2
Os4530.POR.1.pan0000412	0.25	0	0	0.111111	2
Os4530.POR.1.pan0000413	1	1	1	0.777778	14
Os4530.POR.1.pan0000414	0.25	0	0.5	0.888889	10
Os4530.POR.1.pan0000415	0.25	0	0	0.333333	4
Os4530.POR.1.pan0000416	0.25	0	0	0.111111	2
Os4530.POR.1.pan0000417	0.5	0	0	0.777778	9
Os4530.POR.1.pan0000418	0.25	0	0	0.777778	8
Os4530.POR.1.pan0000419	0.75	0	1	0.555556	10
Os4530.POR.1.pan0000420	0.5	0	0.5	0.888889	11
Os4530.POR.1.pan0000421	0.25	0	0.5	0.555556	7
Os4530.POR.1.pan0000422	0.25	0	1	0.333333	6
Os4530.POR.1.pan0000423	0.25	0	0.5	0.333333	5
Os4530.POR.1.pan0000424	0.25	0	0	0.111111	2
Os4530.POR.1.pan0000425	0.25	0	0	0.111111	2
Os4530.POR.1.pan0000426	0.25	0	0	0.333333	4
Os4530.POR.1.pan0000427	0.5	0	0.5	0.222222	5
Os4530.POR.1.pan0000428	0.25	0	1	0.777778	10
Os4530.POR.1.pan0000429	0.25	0	0	0.111111	2
Os4530.POR.1.pan0000430	0.25	0	0	0.444444	5
Os4530.POR.1.pan0000431	0.25	0	0	0.111111	2
Os4530.POR.1.pan0000432	1	1	1	0.888889	15
Os4530.POR.1.pan0000433	0.25	0	0.5	0.111111	3
Os4530.POR.1.pan0000434	0.25	0	0	0.333333	4
Os4530.POR.1.pan0000435	0.75	1	0	0.888889	12
Os4530.POR.1.pan0000436	1	1	1	1	16
Os4530.POR.1.pan0000437	0.5	0	0.5	1	12
Os4530.POR.1.pan1000008	0.25	0	0	0	1
Os4530.POR.1.pan0000438	0.25	0	0	0.666667	7
Os4530.POR.1.pan0000439	0.75	1	1	1	15
Os4530.POR.1.pan0000440	1	1	0	0.777778	12
Os4530.POR.1.pan0000441	1	1	1	0.888889	15
Os4530.POR.1.pan0000442	0.25	0	0	1	10
Os4530.POR.1.pan0000443	0.25	0	1	0.555556	8
Os4530.POR.1.pan0000444	0.75	1	0.5	0.777778	12
Os4530.POR.1.pan0000445	0.75	1	1	1	15
Os4530.POR.1.pan0000446	1	1	1	1	16
Os4530.POR.1.pan0000447	0.25	0	0	0.111111	2
Os4530.POR.1.pan0000448	0.25	0	1	0.555556	8
Os4530.POR.1.pan0000449	1	1	0	0.888889	13
Os4530.POR.1.pan0000450	0.5	0	0	0.333333	5
Os4530.POR.1.pan0000451	0.75	1	0.5	0.666667	11
Os4530.POR.1.pan0000452	1	1	1	1	16
Os4530.POR.1.pan0000453	1	1	1	1	16
Os4530.POR.1.pan0000454	0.5	0	0	0.444444	6
Os4530.POR.1.pan0000455	0.5	0	0	0.444444	6
Os4530.POR.1.pan0000456	0.25	0	0	0.111111	2
Os4530.POR.1.pan0000457	0.75	1	1	1	15
Os4530.POR.1.pan0000458	0.25	0	0	0.555556	6
Os4530.POR.1.pan0000459	1	1	1	1	16
Os4530.POR.1.pan0000460	0.25	0	0	0.222222	3
Os4530.POR.1.pan0000461	0.25	0	0	0.555556	6
Os4530.POR.1.pan0000462	0.25	0	0	0.333333	4
Os4530.POR.1.pan0000463	0.25	0	0	0.888889	9
Os4530.POR.1.pan0000464	0.25	0	0	0.111111	2
Os4530.POR.1.pan0000465	1	0	0.5	0.777778	12
Os4530.POR.1.pan0000466	0.25	0	0	0.222222	3
Os4530.POR.1.pan0000467	0.25	0	0	0.333333	4
Os4530.POR.1.pan0000468	0.75	0	0.5	0.777778	11
Os4530.POR.1.pan0000469	0.25	0	0	0.444444	5
Os4530.POR.1.pan0000470	0.25	0	0	0.111111	2
Os4530.POR.1.pan0000471	0.25	0	0	0.111111	2
Os4530.POR.1.pan0000472	0.75	1	0.5	0.666667	11
Os4530.POR.1.pan0000473	1	1	0.5	0.666667	12
Os4530.POR.1.pan0000474	0.25	0	0	0.111111	2
Os4530.POR.1.pan0000475	0.25	0	0	0.333333	4
Os4530.POR.1.pan0000476	0.5	0	1	1	13
Os4530.POR.1.pan0000477	1	1	1	1	16
Os4530.POR.1.pan0000478	0.25	0	0	0.333333	4
Os4530.POR.1.pan0000479	0.75	0	0	0.111111	4
Os4530.POR.1.pan0000480	0.25	0	1	0.888889	11
Os4530.POR.1.pan0000481	1	1	1	0.888889	15
Os4530.POR.1.pan0000482	0.5	0	0.5	0.888889	11
Os4530.POR.1.pan0000483	0.25	0	0.5	0.555556	7
Os4530.POR.1.pan0000484	0.25	0	0.5	0.333333	5
Os4530.POR.1.pan0000485	0.25	0	1	0.888889	11
Os4530.POR.1.pan0000486	0.25	0	1	0.333333	6
Os4530.POR.1.pan0000487	0.25	1	1	0.777778	11
Os4530.POR.1.pan0000488	0.25	0	0	0.111111	2
Os4530.POR.1.pan1000009	0.25	0	0	0	1
Os4530.POR.1.pan0000489	0.75	0	0.5	0.777778	11
Os4530.POR.1.pan0000490	0.25	0	0	0.111111	2
Os4530.POR.1.pan0000491	0.25	0	0	0.111111	2
Os4530.POR.1.pan0000492	0.25	0	0	0.666667	7
Os4530.POR.1.pan0000493	0.5	1	0	0.444444	7
Os4530.POR.1.pan0000494	0.25	0	1	0.777778	10
Os4530.POR.1.pan0000495	0.25	0	0	0.111111	2
Os4530.POR.1.pan0000496	0.25	0	0.5	0.222222	4
Os4530.POR.1.pan0000497	0.25	0	0	0.222222	3
Os4530.POR.1.pan0000498	0.75	1	1	0.444444	10
Os4530.POR.1.pan0000499	0.5	1	0.5	0.777778	11
Os4530.POR.1.pan0000500	0.5	0	1	0.888889	12
Os4530.POR.1.pan0000501	0.5	1	1	0.222222	7
Os4530.POR.1.pan0000502	0.75	1	1	1	15
Os4530.POR.1.pan0000503	1	1	1	1	16
Os4530.POR.1.pan0000504	0.25	1	1	0.888889	12
Os4530.POR.1.pan0000505	0.25	0	1	0.333333	6
Os4530.POR.1.pan0000506	1	1	1	0.888889	15
Os4530.POR.1.pan0000507	0.5	0	0.5	0.333333	6
Os4530.POR.1.pan0000508	0.25	0	0.5	0.333333	5
Os4530.POR.1.pan0000509	0.25	0	0	0.555556	6
Os4530.POR.1.pan0000510	0.25	1	0	0.333333	5
Os4530.POR.1.pan0000511	0.25	0	0.5	0.333333	5
Os4530.POR.1.pan0000512	1	1	1	0.666667	13
Os4530.POR.1.pan0000513	0.25	0	0	0.777778	8
Os4530.POR.1.pan0000514	0.25	0	1	0.222222	5
Os4530.POR.1.pan0000515	0.5	0	1	1	13
Os4530.POR.1.pan0000516	0.25	0	0	0.111111	2
Os4530.POR.1.pan0000517	0.75	1	1	0.888889	14
Os4530.POR.1.pan0000518	0.25	0	0	0.111111	2
Os4530.POR.1.pan0000519	0.5	0	0	0.222222	4
Os4530.POR.1.pan0000520	0.25	0	0	0.111111	2
Os4530.POR.1.pan0000521	0.5	1	0.5	0.777778	11
Os4530.POR.1.pan0000522	1	1	0	0.777778	12
Os4530.POR.1.pan0000523	0.25	0	1	0.222222	5
Os4530.POR.1.pan0000524	0.25	0	1	0.222222	5
Os4530.POR.1.pan0000525	0.25	0	0	0.111111	2
Os4530.POR.1.pan0000526	0.25	0	0.5	0.111111	3
Os4530.POR.1.pan0000527	0.75	1	0.5	0.888889	13
Os4530.POR.1.pan0000528	1	1	1	1	16
Os4530.POR.1.pan0000529	0.5	0	0	0.888889	10
Os4530.POR.1.pan0000530	0.75	0	1	0.888889	13
Os4530.POR.1.pan0000531	0.25	1	1	0.888889	12
Os4530.POR.1.pan0000532	0.25	1	0.5	0.222222	5
Os4530.POR.1.pan0000533	0.25	0	0	0.111111	2
Os4530.POR.1.pan0000534	1	1	1	1	16
Os4530.POR.1.pan0000535	0.25	0	1	0.333333	6
Os4530.POR.1.pan0000536	0.25	0	0	0.111111	2
Os4530.POR.1.pan0000537	0.5	0	0	0.222222	4
Os4530.POR.1.pan0000538	0.75	1	1	0.888889	14
Os4530.POR.1.pan0000539	0.25	0	0.5	0.444444	6
Os4530.POR.1.pan0000540	0.25	0	0	0.111111	2
Os4530.POR.1.pan0000541	0.25	0	0	0.111111	2
Os4530.POR.1.pan0000542	0.75	0	0.5	0.777778	11
Os4530.POR.1.pan0000543	1	1	0.5	1	15
Os4530.POR.1.pan0000544	0.25	0	0	0.333333	4
Os4530.POR.1.pan0000545	0.25	1	0.5	0.555556	8
Os4530.POR.1.pan0000546	0.25	1	1	1	13
Os4530.POR.1.pan0000547	0.25	0	1	0.333333	6
Os4530.POR.1.pan0000548	0.25	0	1	0.333333	6
Os4530.POR.1.pan1000010	0.25	0	0	0	1
Os4530.POR.1.pan0000549	1	1	0	1	14
Os4530.POR.1.pan0000550	0.25	1	0	0.666667	8
Os4530.POR.1.pan0000551	0.25	0	0.5	0.222222	4
Os4530.POR.1.pan0000552	0.5	0	0.5	0.222222	5
Os4530.POR.1.pan0000553	0.25	0	0	0.222222	3
Os4530.POR.1.pan0000554	1	1	1	1	16
Os4530.POR.1.pan0000555	0.25	0	0	0.888889	9
Os4530.POR.1.pan0000556	0.25	0	0	0.111111	2
Os4530.POR.1.pan0000557	0.25	1	1	0.333333	7
Os4530.POR.1.pan0000558	1	1	0	0.888889	13
Os4530.POR.1.pan0000559	1	1	1	1	16
Os4530.POR.1.pan0000560	0.75	1	1	1	15
Os4530.POR.1.pan0000561	1	1	1	1	16
Os4530.POR.1.pan0000562	0.5	0	0	0.222222	4
Os4530.POR.1.pan0000563	0.25	0	0	0.222222	3
Os4530.POR.1.pan0000564	0.75	1	0	0.555556	9
Os4530.POR.1.pan0000565	0.25	0	0	0.222222	3
Os4530.POR.1.pan0000566	0.75	1	0	0.555556	9
Os4530.POR.1.pan0000567	0.5	0	1	1	13
Os4530.POR.1.pan0000568	0.25	1	1	0.555556	9
Os4530.POR.1.pan0000569	0.25	0	0	0.111111	2
Os4530.POR.1.pan0000570	1	1	1	0.888889	15
Os4530.POR.1.pan0000571	0.25	0	0	0.888889	9
Os4530.POR.1.pan0000572	0.5	0	0	0.555556	7
Os4530.POR.1.pan0000573	0.25	0	1	0.333333	6
Os4530.POR.1.pan0000574	0.25	0	0	0.111111	2
Os4530.POR.1.pan0000575	0.25	0	1	0.777778	10
Os4530.POR.1.pan0000576	0.25	1	1	0.555556	9
Os4530.POR.1.pan0000577	0.25	1	0	0.111111	3
Os4530.POR.1.pan0000578	1	1	1	1	16
Os4530.POR.1.pan0000579	1	1	0	0.888889	13
Os4530.POR.1.pan0000580	0.25	0	0	0.111111	2
Os4530.POR.1.pan0000581	0.5	1	1	0.777778	12
Os4530.POR.1.pan0000582	0.25	0	1	0.333333	6
Os4530.POR.1.pan0000583	0.75	1	1	1	15
Os4530.POR.1.pan0000584	0.25	0	0	0.222222	3
Os4530.POR.1.pan0000585	0.25	0	0	0.111111	2
Os4530.POR.1.pan0000586	0.75	1	0.5	0.555556	10
Os4530.POR.1.pan0000587	1	1	1	1	16
Os4530.POR.1.pan0000588	0.25	1	1	1	13
Os4530.POR.1.pan0000589	0.75	1	1	0.888889	14
Os4530.POR.1.pan0000590	0.25	0	0	0.333333	4
Os4530.POR.1.pan0000591	1	0	0	0.333333	7
Os4530.POR.1.pan0000592	0.25	1	1	0.333333	7
Os4530.POR.1.pan0000593	1	1	1	1	16
Os4530.POR.1.pan0000594	0.5	1	1	0.222222	7
Os4530.POR.1.pan0000595	0.75	0	1	0.888889	13
Os4530.POR.1.pan0000596	0.25	0	1	1	12
Os4530.POR.1.pan0000597	1	1	1	1	16
Os4530.POR.1.pan0000598	0.25	0	0	0.111111	2
Os4530.POR.1.pan0000599	0.25	0	0	0.111111	2
Os4530.POR.1.pan0000600	1	1	1	1	16
Os4530.POR.1.pan0000601	1	1	1	1	16
Os4530.POR.1.pan0000602	0.5	1	1	0.888889	13
Os4530.POR.1.pan0000603	0.25	1	1	1	13
Os4530.POR.1.pan0000604	0.5	1	0.5	0.888889	12
Os4530.POR.1.pan0000605	1	0	0	0.888889	12
Os4530.POR.1.pan0000606	0.25	0	0	0.111111	2
Os4530.POR.1.pan0000607	0.75	0	1	0.888889	13
Os4530.POR.1.pan0000608	0.5	0	1	1	13
Os4530.POR.1.pan0000609	0.25	0	1	1	12
Os4530.POR.1.pan0000610	1	1	1	1	16
Os4530.POR.1.pan0000611	1	1	1	1	16
Os4530.POR.1.pan0000612	0.25	0	0	0.111111	2
Os4530.POR.1.pan0000613	0.25	0	0	0.111111	2
Os4530.POR.1.pan0000614	1	1	1	1	16
Os4530.POR.1.pan0000615	1	1	1	1	16
Os4530.POR.1.pan1000011	0.25	0	0	0	1
Os4530.POR.1.pan0000616	1	1	1	1	16
Os4530.POR.1.pan0000617	1	1	1	1	16
Os4530.POR.1.pan0000618	0.25	0	0	0.111111	2
Os4530.POR.1.pan0000619	0.25	1	0	0.666667	8
Os4530.POR.1.pan0000620	0.25	0	0	0.111111	2
Os4530.POR.1.pan0000621	0.5	1	0.5	0.666667	10
Os4530.POR.1.pan0000622	0.75	1	1	0.555556	11
Os4530.POR.1.pan0000623	0.25	0	0	0.666667	7
Os4530.POR.1.pan0000624	1	1	1	1	16
Os4530.POR.1.pan0000625	0.25	0	0	0.111111	2
Os4530.POR.1.pan0000626	0.25	0	0	0.444444	5
Os4530.POR.1.pan0000627	0.25	0	0	0.222222	3
Os4530.POR.1.pan0000628	1	1	1	0.444444	11
Os4530.POR.1.pan0000629	0.25	1	1	0.888889	12
Os4530.POR.1.pan0000630	0.25	0	0	0.222222	3
Os4530.POR.1.pan0000631	0.25	0	0	0.888889	9
Os4530.POR.1.pan1000012	0.25	0	0	0	1
Os4530.POR.1.pan0000632	0.5	0	0.5	0.555556	8
Os4530.POR.1.pan0000633	0.25	0	0	0.333333	4
Os4530.POR.1.pan0000634	0.25	0	1	0.222222	5
Os4530.POR.1.pan0000635	0.25	0	0	0.222222	3
Os4530.POR.1.pan0000636	0.25	0	1	0.555556	8
Os4530.POR.1.pan0000637	1	1	1	1	16
Os4530.POR.1.pan0000638	0.25	0	1	1	12
Os4530.POR.1.pan0000639	0.25	0	0.5	0.444444	6
Os4530.POR.1.pan0000640	0.25	0	1	1	12
Os4530.POR.1.pan0000641	1	1	1	1	16
Os4530.POR.1.pan0000642	0.25	0	0.5	0.444444	6
Os4530.POR.1.pan0000643	0.25	0	0	0.666667	7
Os4530.POR.1.pan0000644	0.25	0	0	0.111111	2
Os4530.POR.1.pan0000645	1	0	0.5	0.777778	12
Os4530.POR.1.pan0000646	0.25	0	0	0.444444	5
Os4530.POR.1.pan0000647	0.5	0	0	0.222222	4
Os4530.POR.1.pan0000648	0.25	0	0	0.111111	2
Os4530.POR.1.pan0000649	0.25	0	0	0.111111	2
Os4530.POR.1.pan0000650	0.25	0	0	0.111111	2
Os4530.POR.1.pan0000651	1	1	1	0.888889	15
Os4530.POR.1.pan0000652	0.25	0	0.5	0.444444	6
Os4530.POR.1.pan0000653	0.75	0	0.5	0.555556	9
Os4530.POR.1.pan0000654	0.25	0	0	0.444444	5
Os4530.POR.1.pan0000655	0.25	0	1	0.555556	8
Os4530.POR.1.pan0000656	1	1	1	1	16
Os4530.POR.1.pan0000657	0.5	1	0.5	1	13
Os4530.POR.1.pan0000658	0.25	0	0	0.111111	2
Os4530.POR.1.pan0000659	0.75	1	1	0.777778	13
Os4530.POR.1.pan0000660	0.5	0	0	0.333333	5
Os4530.POR.1.pan0000661	1	1	0	1	14
Os4530.POR.1.pan0000662	0.75	0	1	0.444444	9
Os4530.POR.1.pan0000663	1	1	1	0.666667	13
Os4530.POR.1.pan0000664	0.25	0	0	0.444444	5
Os4530.POR.1.pan0000665	1	1	1	0.888889	15
Os4530.POR.1.pan0000666	0.75	1	1	0.555556	11
Os4530.POR.1.pan0000667	0.5	0	0	0.222222	4
Os4530.POR.1.pan0000668	0.25	0	0	0.222222	3
Os4530.POR.1.pan0000669	0.25	0	1	0.666667	9
Os4530.POR.1.pan0000670	1	1	1	1	16
Os4530.POR.1.pan0000671	0.75	1	0	1	13
Os4530.POR.1.pan0000672	0.25	0	0	0.666667	7
Os4530.POR.1.pan0000673	1	1	1	1	16
Os4530.POR.1.pan0000674	1	1	1	1	16
Os4530.POR.1.pan0000675	0.25	0	0	0.222222	3
Os4530.POR.1.pan0000676	0.5	0	0.5	0.444444	7
Os4530.POR.1.pan0000677	0.25	0	0	0.888889	9
Os4530.POR.1.pan0000678	0.25	0	0	0.222222	3
Os4530.POR.1.pan0000679	0.25	0	0	0.111111	2
Os4530.POR.1.pan0000680	0.5	1	0.5	1	13
Os4530.POR.1.pan0000681	0.75	0	0.5	0.444444	8
Os4530.POR.1.pan0000682	0.25	1	0	0.333333	5
Os4530.POR.1.pan0000683	1	1	1	1	16
Os4530.POR.1.pan0000684	1	0	0	0.222222	6
Os4530.POR.1.pan0000685	0.25	0	0	0.111111	2
Os4530.POR.1.pan0000686	0.25	0	0	0.111111	2
Os4530.POR.1.pan0000687	1	1	1	0.666667	13
Os4530.POR.1.pan0000688	0.25	0	0.5	0.222222	4
Os4530.POR.1.pan0000689	0.25	0	0.5	0.111111	3
Os4530.POR.1.pan0000690	0.25	0	0	0.111111	2
Os4530.POR.1.pan0000691	0.25	1	0	0.888889	10
Os4530.POR.1.pan0000692	1	1	1	0.888889	15
Os4530.POR.1.pan0000693	1	1	1	1	16
Os4530.POR.1.pan0000694	0.5	0	1	0.333333	7
Os4530.POR.1.pan0000695	0.25	0	0	0.111111	2
Os4530.POR.1.pan0000696	0.25	1	0.5	0.888889	11
Os4530.POR.1.pan0000697	0.25	0	0	0.111111	2
Os4530.POR.1.pan0000698	0.25	0	0	0.111111	2
Os4530.POR.1.pan0000699	0.25	0	0	0.222222	3
Os4530.POR.1.pan0000700	0.25	0	0	0.111111	2
Os4530.POR.1.pan0000701	1	1	1	1	16
Os4530.POR.1.pan0000702	0.25	0	0	0.333333	4
Os4530.POR.1.pan0000703	0.25	0	0	0.222222	3
Os4530.POR.1.pan0000704	1	1	1	0.888889	15
Os4530.POR.1.pan0000705	0.75	1	0.5	0.333333	8
Os4530.POR.1.pan0000706	0.5	1	0.5	0.777778	11
Os4530.POR.1.pan0000707	0.5	0	0.5	0.333333	6
Os4530.POR.1.pan0000708	0.25	0	0	0.222222	3
Os4530.POR.1.pan0000709	0.25	0	0	0.111111	2
Os4530.POR.1.pan0000710	1	1	1	1	16
Os4530.POR.1.pan0000711	0.25	0	0	0.333333	4
Os4530.POR.1.pan0000712	1	1	1	1	16
Os4530.POR.1.pan0000713	1	1	1	1	16
Os4530.POR.1.pan0000714	1	1	1	1	16
Os4530.POR.1.pan0000715	0.25	0	0	0.111111	2
Os4530.POR.1.pan0000716	0.25	0	0	0.222222	3
Os4530.POR.1.pan0000717	0.75	1	0.5	1	14
Os4530.POR.1.pan0000718	1	1	0	0.666667	11
Os4530.POR.1.pan0000719	0.25	0	0	0.222222	3
Os4530.POR.1.pan0000720	0.25	0	1	0.333333	6
Os4530.POR.1.pan0000721	0.75	1	1	1	15
Os4530.POR.1.pan0000722	1	1	1	1	16
Os4530.POR.1.pan0000723	1	1	1	1	16
Os4530.POR.1.pan0000724	0.25	0	0	0.222222	3
Os4530.POR.1.pan0000725	1	1	1	1	16
Os4530.POR.1.pan0000726	0.75	0	1	0.555556	10
Os4530.POR.1.pan0000727	0.25	0	0.5	0.777778	9
Os4530.POR.1.pan0000728	0.25	0	1	0.777778	10
Os4530.POR.1.pan0000729	1	1	1	1	16
Os4530.POR.1.pan0000730	1	1	1	0.888889	15
Os4530.POR.1.pan0000731	1	1	0	0.888889	13
Os4530.POR.1.pan0000732	1	1	1	1	16
Os4530.POR.1.pan0000733	1	1	1	1	16
Os4530.POR.1.pan0000734	1	1	1	1	16
Os4530.POR.1.pan0000735	1	1	0	0.888889	13
Os4530.POR.1.pan0000736	1	1	1	1	16
Os4530.POR.1.pan0000737	1	1	1	1	16
Os4530.POR.1.pan0000738	1	1	1	1	16
Os4530.POR.1.pan0000739	1	1	1	1	16
Os4530.POR.1.pan0000740	1	1	1	1	16
Os4530.POR.1.pan0000741	1	1	1	1	16
Os4530.POR.1.pan0000742	1	1	1	1	16
Os4530.POR.1.pan0000743	1	1	1	1	16
Os4530.POR.1.pan0000744	1	1	1	1	16
Os4530.POR.1.pan0000745	1	1	1	1	16
Os4530.POR.1.pan0000746	1	1	1	1	16
Os4530.POR.1.pan0000747	1	1	1	1	16
Os4530.POR.1.pan0000748	1	1	1	0.888889	15
Os4530.POR.1.pan0000749	1	1	1	1	16
Os4530.POR.1.pan0000750	1	1	1	1	16
Os4530.POR.1.pan0000751	1	1	1	1	16
Os4530.POR.1.pan0000752	1	1	1	1	16
Os4530.POR.1.pan0000753	1	1	1	1	16
Os4530.POR.1.pan0000754	1	1	1	1	16
Os4530.POR.1.pan0000755	1	1	1	1	16
Os4530.POR.1.pan0000756	1	1	1	1	16
Os4530.POR.1.pan0000757	1	1	1	1	16
Os4530.POR.1.pan0000758	1	1	1	1	16
Os4530.POR.1.pan0000759	1	1	1	0.888889	15
Os4530.POR.1.pan0000760	1	1	1	1	16
Os4530.POR.1.pan0000761	1	1	1	1	16
Os4530.POR.1.pan0000762	1	1	1	1	16
Os4530.POR.1.pan0000763	1	1	1	1	16
Os4530.POR.1.pan0000764	1	1	0	1	14
Os4530.POR.1.pan0000765	1	1	1	1	16
Os4530.POR.1.pan0000766	1	1	1	1	16
Os4530.POR.1.pan0000767	1	1	1	1	16
Os4530.POR.1.pan0000768	1	1	1	1	16
Os4530.POR.1.pan0000769	1	1	1	1	16
Os4530.POR.1.pan0000770	1	1	1	1	16
Os4530.POR.1.pan0000771	1	1	1	1	16
Os4530.POR.1.pan0000772	1	1	1	1	16
Os4530.POR.1.pan0000773	1	1	1	1	16
Os4530.POR.1.pan0000774	1	1	1	1	16
Os4530.POR.1.pan0000775	1	1	1	1	16
Os4530.POR.1.pan0000776	1	1	1	1	16
Os4530.POR.1.pan0000777	1	1	1	1	16
Os4530.POR.1.pan0000778	1	1	1	1	16
Os4530.POR.1.pan0000779	1	1	1	1	16
Os4530.POR.1.pan0000780	1	1	1	1	16
Os4530.POR.1.pan0000781	1	1	0.5	1	15
Os4530.POR.1.pan0000782	1	1	0.5	1	15
Os4530.POR.1.pan0000783	1	1	1	1	16
Os4530.POR.1.pan0000784	1	1	1	1	16
Os4530.POR.1.pan0000785	1	1	1	1	16
Os4530.POR.1.pan0000786	1	1	1	1	16
Os4530.POR.1.pan0000787	1	1	0.5	1	15
Os4530.POR.1.pan0000788	1	1	1	0.777778	14
Os4530.POR.1.pan0000789	1	1	1	1	16
Os4530.POR.1.pan0000790	1	1	1	1	16
Os4530.POR.1.pan0000791	1	1	1	1	16
Os4530.POR.1.pan0000792	1	1	1	1	16
Os4530.POR.1.pan0000793	1	1	1	1	16
Os4530.POR.1.pan0000794	1	1	1	1	16
Os4530.POR.1.pan0000795	1	1	1	1	16
Os4530.POR.1.pan0000796	1	1	1	1	16
Os4530.POR.1.pan0000797	1	1	1	1	16
Os4530.POR.1.pan0000798	1	1	1	1	16
Os4530.POR.1.pan0000799	1	1	1	1	16
Os4530.POR.1.pan0000800	1	1	1	1	16
Os4530.POR.1.pan0000801	1	1	1	1	16
Os4530.POR.1.pan0000802	1	1	1	1	16
Os4530.POR.1.pan0000803	1	1	1	1	16
Os4530.POR.1.pan0000804	1	1	1	1	16
Os4530.POR.1.pan0000805	1	1	1	1	16
Os4530.POR.1.pan0000806	1	1	1	1	16
Os4530.POR.1.pan0000807	1	1	1	1	16
Os4530.POR.1.pan0000808	1	1	1	1	16
Os4530.POR.1.pan0000809	1	1	1	1	16
Os4530.POR.1.pan0000810	1	1	1	1	16
Os4530.POR.1.pan0000811	1	1	1	1	16
Os4530.POR.1.pan0000812	0.5	1	0.5	0.444444	8
Os4530.POR.1.pan0000813	0.25	0	0	0.222222	3
Os4530.POR.1.pan0000814	1	1	1	1	16
Os4530.POR.1.pan0000815	0.25	0	1	0.333333	6
Os4530.POR.1.pan0000816	0.75	1	1	0.888889	14
Os4530.POR.1.pan0000817	0.5	0	0.5	0.444444	7
Os4530.POR.1.pan1000013	0.25	0	0	0	1
Os4530.POR.1.pan0000818	0.5	0	0.5	0.444444	7
Os4530.POR.1.pan0000819	0.5	0	0.5	0.444444	7
Os4530.POR.1.pan0000820	0.25	0	0	0.222222	3
Os4530.POR.1.pan0000821	1	1	1	1	16
Os4530.POR.1.pan0000822	0.25	0	0	0.333333	4
Os4530.POR.1.pan0000823	1	1	1	0.888889	15
Os4530.POR.1.pan0000824	0.25	0	0	0.333333	4
Os4530.POR.1.pan0000825	1	1	1	0.777778	14
Os4530.POR.1.pan0000826	1	1	0.5	1	15
Os4530.POR.1.pan0000827	1	1	1	1	16
Os4530.POR.1.pan0000828	1	1	1	1	16
Os4530.POR.1.pan0000829	0.75	1	1	0.666667	12
Os4530.POR.1.pan0000830	1	1	1	1	16
Os4530.POR.1.pan0000831	1	1	1	1	16
Os4530.POR.1.pan0000832	1	1	1	1	16
Os4530.POR.1.pan0000833	1	1	1	0.555556	12
Os4530.POR.1.pan0000834	1	1	1	1	16
Os4530.POR.1.pan0000835	1	1	1	0.666667	13
Os4530.POR.1.pan0000836	1	1	1	1	16
Os4530.POR.1.pan0000837	1	1	1	1	16
Os4530.POR.1.pan0000838	1	1	1	1	16
Os4530.POR.1.pan0000839	1	1	1	1	16
Os4530.POR.1.pan0000840	1	1	1	1	16
Os4530.POR.1.pan0000841	1	1	1	1	16
Os4530.POR.1.pan0000842	1	1	1	1	16
Os4530.POR.1.pan0000843	1	1	1	1	16
Os4530.POR.1.pan0000844	1	1	1	1	16
Os4530.POR.1.pan0000845	1	1	1	1	16
Os4530.POR.1.pan0000846	1	1	1	1	16
Os4530.POR.1.pan0000847	1	1	1	1	16
Os4530.POR.1.pan0000848	1	1	1	1	16
Os4530.POR.1.pan0000849	1	1	1	1	16
Os4530.POR.1.pan0000850	1	1	1	0.777778	14
Os4530.POR.1.pan0000851	1	1	1	1	16
Os4530.POR.1.pan0000852	1	1	1	1	16
Os4530.POR.1.pan0000853	1	1	1	0.777778	14
Os4530.POR.1.pan0000854	1	1	0.5	0.777778	13
Os4530.POR.1.pan0000855	1	1	1	1	16
Os4530.POR.1.pan0000856	1	1	0	0.888889	13
Os4530.POR.1.pan0000857	1	1	1	0.777778	14
Os4530.POR.1.pan0000858	1	1	0.5	0.777778	13
Os4530.POR.1.pan0000859	1	1	0	0.666667	11
Os4530.POR.1.pan0000860	1	1	1	1	16
Os4530.POR.1.pan0000861	1	1	1	0.888889	15
Os4530.POR.1.pan0000862	1	1	0	0.777778	12
Os4530.POR.1.pan0000863	1	1	1	1	16
Os4530.POR.1.pan0000864	1	1	0	0.333333	8
Os4530.POR.1.pan0000865	1	1	1	1	16
Os4530.POR.1.pan0000866	1	1	1	1	16
Os4530.POR.1.pan0000867	1	1	1	1	16
Os4530.POR.1.pan0000868	1	1	1	1	16
Os4530.POR.1.pan0000869	1	1	1	1	16
Os4530.POR.1.pan0000870	1	1	1	0.666667	13
Os4530.POR.1.pan0000871	0.25	0	1	0.666667	9
Os4530.POR.1.pan0000872	1	1	1	0.888889	15
Os4530.POR.1.pan0000873	1	1	1	0.777778	14
Os4530.POR.1.pan0000874	1	1	1	1	16
Os4530.POR.1.pan0000875	1	1	1	1	16
Os4530.POR.1.pan0000876	1	1	1	1	16
Os4530.POR.1.pan0000877	1	1	1	0.777778	14
Os4530.POR.1.pan0000878	1	1	1	1	16
Os4530.POR.1.pan0000879	1	1	1	1	16
Os4530.POR.1.pan0000880	1	1	1	1	16
Os4530.POR.1.pan0000881	1	1	1	1	16
Os4530.POR.1.pan0000882	1	1	1	1	16
Os4530.POR.1.pan0000883	1	1	1	1	16
Os4530.POR.1.pan0000884	1	1	1	0.777778	14
Os4530.POR.1.pan0000885	1	1	1	1	16
Os4530.POR.1.pan0000886	1	1	0	0.777778	12
Os4530.POR.1.pan0000887	1	1	1	1	16
Os4530.POR.1.pan0000888	1	1	1	1	16
Os4530.POR.1.pan0000889	1	1	1	1	16
Os4530.POR.1.pan0000890	1	1	1	1	16
Os4530.POR.1.pan0000891	1	1	1	1	16
Os4530.POR.1.pan0000892	1	1	1	1	16
Os4530.POR.1.pan0000893	1	1	1	1	16
Os4530.POR.1.pan0000894	1	1	1	1	16
Os4530.POR.1.pan0000895	1	1	1	1	16
Os4530.POR.1.pan0000896	1	1	1	1	16
Os4530.POR.1.pan0000897	1	1	1	0.888889	15
Os4530.POR.1.pan0000898	1	1	1	1	16
Os4530.POR.1.pan0000899	0.75	1	0.5	0.333333	8
Os4530.POR.1.pan0000900	1	1	1	1	16
Os4530.POR.1.pan0000901	1	1	1	0.888889	15
Os4530.POR.1.pan0000902	1	1	1	1	16
Os4530.POR.1.pan0000903	1	1	1	1	16
Os4530.POR.1.pan0000904	1	1	1	1	16
Os4530.POR.1.pan0000905	1	1	1	1	16
Os4530.POR.1.pan0000906	1	1	1	1	16
Os4530.POR.1.pan0000907	1	1	1	1	16
Os4530.POR.1.pan0000908	1	1	1	1	16
Os4530.POR.1.pan0000909	1	1	1	1	16
Os4530.POR.1.pan0000910	1	1	1	1	16
Os4530.POR.1.pan0000911	1	1	0	0.888889	13
Os4530.POR.1.pan0000912	1	1	1	1	16
Os4530.POR.1.pan0000913	1	1	1	1	16
Os4530.POR.1.pan0000914	1	1	1	1	16
Os4530.POR.1.pan0000915	1	1	1	1	16
Os4530.POR.1.pan0000916	1	1	1	1	16
Os4530.POR.1.pan0000917	1	1	1	0.888889	15
Os4530.POR.1.pan0000918	1	1	1	1	16
Os4530.POR.1.pan0000919	1	1	1	1	16
Os4530.POR.1.pan0000920	1	1	1	1	16
Os4530.POR.1.pan0000921	1	1	0	0.555556	10
Os4530.POR.1.pan0000922	1	1	1	1	16
Os4530.POR.1.pan0000923	0.75	1	1	0.888889	14
Os4530.POR.1.pan0000924	1	1	1	1	16
Os4530.POR.1.pan0000925	0.25	0	0	0.444444	5
Os4530.POR.1.pan0000926	0.5	0	0	0.555556	7
Os4530.POR.1.pan0000927	1	1	1	1	16
Os4530.POR.1.pan0000928	1	1	0.5	0.777778	13
Os4530.POR.1.pan0000929	0.25	0	0	0.222222	3
Os4530.POR.1.pan0000930	1	1	1	1	16
Os4530.POR.1.pan0000931	0.75	0	0	0.222222	5
Os4530.POR.1.pan0000932	1	1	1	1	16
Os4530.POR.1.pan0000933	1	1	1	1	16
Os4530.POR.1.pan0000934	1	1	1	1	16
Os4530.POR.1.pan0000935	1	1	1	1	16
Os4530.POR.1.pan0000936	1	1	1	1	16
Os4530.POR.1.pan0000937	1	1	1	1	16
Os4530.POR.1.pan0000938	1	1	1	1	16
Os4530.POR.1.pan0000939	1	1	1	1	16
Os4530.POR.1.pan0000940	1	1	1	1	16
Os4530.POR.1.pan0000941	1	1	1	1	16
Os4530.POR.1.pan0000942	1	1	1	1	16
Os4530.POR.1.pan0000943	1	1	1	1	16
Os4530.POR.1.pan0000944	1	1	1	1	16
Os4530.POR.1.pan0000945	1	1	1	1	16
Os4530.POR.1.pan0000946	1	1	1	1	16
Os4530.POR.1.pan0000947	1	1	1	1	16
Os4530.POR.1.pan0000948	1	1	1	1	16
Os4530.POR.1.pan0000949	1	1	1	1	16
Os4530.POR.1.pan0000950	1	1	1	1	16
Os4530.POR.1.pan0000951	1	1	1	1	16
Os4530.POR.1.pan0000952	1	1	1	1	16
Os4530.POR.1.pan0000953	1	1	1	1	16
Os4530.POR.1.pan0000954	1	1	1	1	16
Os4530.POR.1.pan0000955	1	1	1	1	16
Os4530.POR.1.pan0000956	1	1	1	1	16
Os4530.POR.1.pan0000957	1	1	1	1	16
Os4530.POR.1.pan0000958	0.5	1	1	0.555556	10
Os4530.POR.1.pan0000959	1	1	0	0.888889	13
Os4530.POR.1.pan0000960	1	1	1	1	16
Os4530.POR.1.pan0000961	1	0	1	1	15
Os4530.POR.1.pan0000962	1	1	1	1	16
Os4530.POR.1.pan0000963	1	1	1	1	16
Os4530.POR.1.pan0000964	1	1	1	1	16
Os4530.POR.1.pan0000965	0.5	1	0.5	0.444444	8
Os4530.POR.1.pan0000966	1	1	1	0.777778	14
Os4530.POR.1.pan0000967	1	1	1	1	16
Os4530.POR.1.pan0000968	1	1	1	1	16
Os4530.POR.1.pan0000969	0.25	0	1	0.222222	5
Os4530.POR.1.pan0000970	1	0	1	0.777778	13
Os4530.POR.1.pan0000971	0.5	1	0	0.444444	7
Os4530.POR.1.pan0000972	1	1	1	1	16
Os4530.POR.1.pan0000973	1	1	1	1	16
Os4530.POR.1.pan0000974	1	1	1	1	16
Os4530.POR.1.pan0000975	1	1	1	0.555556	12
Os4530.POR.1.pan0000976	1	1	1	1	16
Os4530.POR.1.pan0000977	1	1	1	1	16
Os4530.POR.1.pan0000978	1	1	1	1	16
Os4530.POR.1.pan0000979	1	1	1	1	16
Os4530.POR.1.pan0000980	1	1	1	1	16
Os4530.POR.1.pan0000981	1	1	1	1	16
Os4530.POR.1.pan0000982	1	1	1	1	16
Os4530.POR.1.pan0000983	1	1	1	1	16
Os4530.POR.1.pan0000984	1	1	1	1	16
Os4530.POR.1.pan0000985	1	1	1	1	16
Os4530.POR.1.pan0000986	1	1	0.5	0.777778	13
Os4530.POR.1.pan0000987	1	1	1	1	16
Os4530.POR.1.pan0000988	1	1	1	1	16
Os4530.POR.1.pan0000989	1	1	1	1	16
Os4530.POR.1.pan0000990	1	1	0.5	1	15
Os4530.POR.1.pan0000991	0.25	0	0	0.222222	3
Os4530.POR.1.pan0000992	1	1	0	0.777778	12
Os4530.POR.1.pan0000993	0.25	0	0	0.222222	3
Os4530.POR.1.pan0000994	0.25	0	0	0.111111	2
Os4530.POR.1.pan0000995	1	1	1	0.888889	15
Os4530.POR.1.pan0000996	1	1	1	1	16
Os4530.POR.1.pan0000997	1	1	1	1	16
Os4530.POR.1.pan0000998	1	1	1	1	16
Os4530.POR.1.pan0000999	1	1	1	1	16
Os4530.POR.1.pan0001000	1	1	1	1	16
Os4530.POR.1.pan0001001	0.25	1	0	0.333333	5
Os4530.POR.1.pan0001002	1	1	1	1	16
Os4530.POR.1.pan0001003	1	1	1	1	16
Os4530.POR.1.pan0001004	0.25	0	0	0.333333	4
Os4530.POR.1.pan0001005	1	1	1	1	16
Os4530.POR.1.pan0001006	0.5	1	0.5	0.666667	10
Os4530.POR.1.pan0001007	1	1	1	1	16
Os4530.POR.1.pan0001008	1	0	0	1	13
Os4530.POR.1.pan0001009	1	1	1	1	16
Os4530.POR.1.pan0001010	1	1	1	1	16
Os4530.POR.1.pan0001011	1	1	1	1	16
Os4530.POR.1.pan0001012	1	1	1	1	16
Os4530.POR.1.pan0001013	1	1	1	1	16
Os4530.POR.1.pan0001014	1	1	1	1	16
Os4530.POR.1.pan0001015	1	1	1	1	16
Os4530.POR.1.pan0001016	1	1	1	1	16
Os4530.POR.1.pan0001017	1	1	1	1	16
Os4530.POR.1.pan0001018	1	1	1	1	16
Os4530.POR.1.pan0001019	1	1	1	1	16
Os4530.POR.1.pan0001020	1	1	1	1	16
Os4530.POR.1.pan0001021	1	1	1	0.888889	15
Os4530.POR.1.pan0001022	0.75	1	1	0.222222	8
Os4530.POR.1.pan0001023	1	1	1	1	16
Os4530.POR.1.pan0001024	1	1	1	1	16
Os4530.POR.1.pan0001025	1	1	1	1	16
Os4530.POR.1.pan0001026	1	1	1	1	16
Os4530.POR.1.pan0001027	1	1	1	1	16
Os4530.POR.1.pan0001028	1	1	1	1	16
Os4530.POR.1.pan0001029	1	1	1	1	16
Os4530.POR.1.pan0001030	1	1	1	1	16
Os4530.POR.1.pan0001031	1	1	1	1	16
Os4530.POR.1.pan0001032	1	1	1	1	16
Os4530.POR.1.pan0001033	1	1	1	1	16
Os4530.POR.1.pan0001034	1	1	1	1	16
Os4530.POR.1.pan0001035	1	1	1	1	16
Os4530.POR.1.pan0001036	1	1	1	1	16
Os4530.POR.1.pan0001037	1	1	1	1	16
Os4530.POR.1.pan0001038	1	1	1	1	16
Os4530.POR.1.pan0001039	1	1	1	1	16
Os4530.POR.1.pan0001040	1	1	1	1	16
Os4530.POR.1.pan0001041	1	1	1	1	16
Os4530.POR.1.pan0001042	1	1	1	1	16
Os4530.POR.1.pan0001043	1	1	1	1	16
Os4530.POR.1.pan0001044	1	1	1	1	16
Os4530.POR.1.pan0001045	1	1	1	1	16
Os4530.POR.1.pan0001046	0.25	0	1	0.333333	6
Os4530.POR.1.pan0001047	0.25	1	1	0.888889	12
Os4530.POR.1.pan0001048	0.25	0	0	0.333333	4
Os4530.POR.1.pan0001049	1	1	1	1	16
Os4530.POR.1.pan0001050	0.25	0	0	0.111111	2
Os4530.POR.1.pan0001051	0.5	1	0	0.888889	11
Os4530.POR.1.pan0001052	0.25	0	0	0.111111	2
Os4530.POR.1.pan0001053	0.25	0	1	0.333333	6
Os4530.POR.1.pan0001054	1	1	1	1	16
Os4530.POR.1.pan0001055	1	1	1	1	16
Os4530.POR.1.pan0001056	1	1	1	1	16
Os4530.POR.1.pan0001057	1	1	1	1	16
Os4530.POR.1.pan0001058	1	1	1	1	16
Os4530.POR.1.pan0001059	1	1	1	1	16
Os4530.POR.1.pan0001060	1	1	1	1	16
Os4530.POR.1.pan0001061	1	1	1	1	16
Os4530.POR.1.pan0001062	1	1	1	1	16
Os4530.POR.1.pan0001063	1	1	1	1	16
Os4530.POR.1.pan0001064	1	1	1	1	16
Os4530.POR.1.pan0001065	0.25	0	0	0.555556	6
Os4530.POR.1.pan0001066	1	1	1	1	16
Os4530.POR.1.pan0001067	1	1	1	1	16
Os4530.POR.1.pan0001068	1	1	1	1	16
Os4530.POR.1.pan0001069	1	1	1	1	16
Os4530.POR.1.pan0001070	1	1	1	1	16
Os4530.POR.1.pan0001071	1	1	1	1	16
Os4530.POR.1.pan0001072	1	1	1	1	16
Os4530.POR.1.pan0001073	1	1	1	1	16
Os4530.POR.1.pan0001074	1	1	1	1	16
Os4530.POR.1.pan0001075	1	1	1	1	16
Os4530.POR.1.pan0001076	1	1	1	1	16
Os4530.POR.1.pan0001077	1	1	1	1	16
Os4530.POR.1.pan0001078	1	1	1	1	16
Os4530.POR.1.pan0001079	1	1	1	1	16
Os4530.POR.1.pan0001080	1	1	1	1	16
Os4530.POR.1.pan0001081	1	1	1	1	16
Os4530.POR.1.pan0001082	1	1	1	1	16
Os4530.POR.1.pan0001083	1	1	1	1	16
Os4530.POR.1.pan0001084	1	1	1	1	16
Os4530.POR.1.pan0001085	1	1	1	1	16
Os4530.POR.1.pan0001086	1	1	1	1	16
Os4530.POR.1.pan0001087	1	1	1	1	16
Os4530.POR.1.pan0001088	1	1	1	1	16
Os4530.POR.1.pan0001089	1	1	1	1	16
Os4530.POR.1.pan0001090	1	1	1	1	16
Os4530.POR.1.pan0001091	1	1	1	1	16
Os4530.POR.1.pan0001092	1	1	1	1	16
Os4530.POR.1.pan0001093	1	1	1	1	16
Os4530.POR.1.pan0001094	1	1	1	1	16
Os4530.POR.1.pan0001095	1	1	1	1	16
Os4530.POR.1.pan0001096	1	1	1	1	16
Os4530.POR.1.pan0001097	1	1	1	1	16
Os4530.POR.1.pan0001098	1	1	1	1	16
Os4530.POR.1.pan0001099	1	1	1	1	16
Os4530.POR.1.pan0001100	1	1	1	1	16
Os4530.POR.1.pan0001101	1	1	1	1	16
Os4530.POR.1.pan0001102	1	1	1	1	16
Os4530.POR.1.pan0001103	1	1	1	1	16
Os4530.POR.1.pan0001104	1	1	1	1	16
Os4530.POR.1.pan0001105	1	1	0	0.888889	13
Os4530.POR.1.pan0001106	1	1	1	1	16
Os4530.POR.1.pan0001107	1	1	1	1	16
Os4530.POR.1.pan0001108	1	1	0	0.888889	13
Os4530.POR.1.pan0001109	1	1	1	1	16
Os4530.POR.1.pan0001110	1	1	1	1	16
Os4530.POR.1.pan0001111	1	1	1	1	16
Os4530.POR.1.pan0001112	1	1	1	1	16
Os4530.POR.1.pan0001113	1	1	1	0.888889	15
Os4530.POR.1.pan0001114	1	1	1	1	16
Os4530.POR.1.pan0001115	1	1	1	1	16
Os4530.POR.1.pan0001116	1	1	1	1	16
Os4530.POR.1.pan0001117	1	1	1	1	16
Os4530.POR.1.pan0001118	1	1	1	1	16
Os4530.POR.1.pan0001119	1	1	1	1	16
Os4530.POR.1.pan0001120	1	1	1	1	16
Os4530.POR.1.pan0001121	1	1	1	1	16
Os4530.POR.1.pan0001122	1	1	1	1	16
Os4530.POR.1.pan0001123	1	1	1	1	16
Os4530.POR.1.pan0001124	1	1	1	1	16
Os4530.POR.1.pan0001125	1	1	1	1	16
Os4530.POR.1.pan0001126	1	1	1	1	16
Os4530.POR.1.pan0001127	1	1	1	1	16
Os4530.POR.1.pan0001128	1	1	1	1	16
Os4530.POR.1.pan0001129	1	1	1	1	16
Os4530.POR.1.pan0001130	1	1	1	1	16
Os4530.POR.1.pan0001131	1	1	1	1	16
Os4530.POR.1.pan0001132	0.75	1	1	1	15
Os4530.POR.1.pan0001133	1	1	1	1	16
Os4530.POR.1.pan0001134	1	1	1	1	16
Os4530.POR.1.pan0001135	1	1	1	1	16
Os4530.POR.1.pan0001136	1	1	1	1	16
Os4530.POR.1.pan0001137	1	1	1	1	16
Os4530.POR.1.pan0001138	0.75	1	1	1	15
Os4530.POR.1.pan0001139	1	1	1	1	16
Os4530.POR.1.pan0001140	1	1	1	1	16
Os4530.POR.1.pan0001141	0.75	1	1	1	15
Os4530.POR.1.pan0001142	1	1	1	1	16
Os4530.POR.1.pan0001143	1	1	1	1	16
Os4530.POR.1.pan0001144	1	1	1	1	16
Os4530.POR.1.pan0001145	1	1	1	1	16
Os4530.POR.1.pan0001146	1	1	1	1	16
Os4530.POR.1.pan0001147	1	1	1	1	16
Os4530.POR.1.pan0001148	1	1	1	1	16
Os4530.POR.1.pan0001149	1	1	1	1	16
Os4530.POR.1.pan0001150	1	1	1	1	16
Os4530.POR.1.pan0001151	1	1	1	1	16
Os4530.POR.1.pan0001152	1	1	1	1	16
Os4530.POR.1.pan0001153	1	1	1	1	16
Os4530.POR.1.pan0001154	1	1	1	1	16
Os4530.POR.1.pan0001155	1	1	1	1	16
Os4530.POR.1.pan0001156	1	1	1	1	16
Os4530.POR.1.pan0001157	1	1	1	1	16
Os4530.POR.1.pan0001158	1	1	1	1	16
Os4530.POR.1.pan0001159	1	1	1	1	16
Os4530.POR.1.pan0001160	1	1	1	1	16
Os4530.POR.1.pan0001161	1	1	1	1	16
Os4530.POR.1.pan0001162	1	1	1	1	16
Os4530.POR.1.pan0001163	1	1	1	1	16
Os4530.POR.1.pan0001164	1	1	1	1	16
Os4530.POR.1.pan0001165	1	1	1	1	16
Os4530.POR.1.pan0001166	1	1	1	1	16
Os4530.POR.1.pan0001167	1	1	1	1	16
Os4530.POR.1.pan0001168	1	1	1	1	16
Os4530.POR.1.pan0001169	1	1	1	1	16
Os4530.POR.1.pan0001170	1	1	1	1	16
Os4530.POR.1.pan0001171	1	1	1	1	16
Os4530.POR.1.pan0001172	1	1	1	1	16
Os4530.POR.1.pan0001173	1	1	1	1	16
Os4530.POR.1.pan0001174	1	1	1	1	16
Os4530.POR.1.pan0001175	1	1	1	1	16
Os4530.POR.1.pan0001176	1	1	1	1	16
Os4530.POR.1.pan0001177	1	1	1	1	16
Os4530.POR.1.pan0001178	1	1	1	1	16
Os4530.POR.1.pan0001179	1	1	1	1	16
Os4530.POR.1.pan0001180	1	1	1	1	16
Os4530.POR.1.pan0001181	1	1	1	1	16
Os4530.POR.1.pan0001182	1	1	1	1	16
Os4530.POR.1.pan0001183	1	1	1	1	16
Os4530.POR.1.pan0001184	1	1	1	1	16
Os4530.POR.1.pan0001185	1	1	1	1	16
Os4530.POR.1.pan0001186	1	1	1	1	16
Os4530.POR.1.pan0001187	1	1	1	1	16
Os4530.POR.1.pan0001188	1	1	1	1	16
Os4530.POR.1.pan0001189	1	1	1	1	16
Os4530.POR.1.pan0001190	1	1	1	1	16
Os4530.POR.1.pan0001191	1	1	1	1	16
Os4530.POR.1.pan0001192	1	1	1	1	16
Os4530.POR.1.pan0001193	1	1	1	1	16
Os4530.POR.1.pan0001194	1	1	1	1	16
Os4530.POR.1.pan0001195	1	1	1	1	16
Os4530.POR.1.pan0001196	1	1	1	1	16
Os4530.POR.1.pan0001197	1	1	1	1	16
Os4530.POR.1.pan0001198	0.25	0	1	0.333333	6
Os4530.POR.1.pan0001199	1	1	0	0.777778	12
Os4530.POR.1.pan0001200	0.25	0	0	0.222222	3
Os4530.POR.1.pan0001201	1	1	1	1	16
Os4530.POR.1.pan0001202	1	1	1	1	16
Os4530.POR.1.pan0001203	1	1	1	1	16
Os4530.POR.1.pan0001204	1	1	1	1	16
Os4530.POR.1.pan0001205	1	1	1	1	16
Os4530.POR.1.pan0001206	1	1	1	1	16
Os4530.POR.1.pan0001207	1	1	1	1	16
Os4530.POR.1.pan0001208	1	1	1	1	16
Os4530.POR.1.pan0001209	0.25	1	0.5	0.333333	6
Os4530.POR.1.pan0001210	1	1	1	1	16
Os4530.POR.1.pan0001211	1	1	1	1	16
Os4530.POR.1.pan0001212	1	1	1	1	16
Os4530.POR.1.pan0001213	1	1	1	1	16
Os4530.POR.1.pan0001214	1	1	1	1	16
Os4530.POR.1.pan0001215	1	1	1	1	16
Os4530.POR.1.pan0001216	1	1	1	1	16
Os4530.POR.1.pan0001217	1	1	1	1	16
Os4530.POR.1.pan0001218	1	1	1	1	16
Os4530.POR.1.pan0001219	1	1	1	1	16
Os4530.POR.1.pan0001220	1	1	0.5	1	15
Os4530.POR.1.pan0001221	1	1	1	1	16
Os4530.POR.1.pan0001222	1	1	1	1	16
Os4530.POR.1.pan0001223	1	1	1	1	16
Os4530.POR.1.pan0001224	1	1	1	1	16
Os4530.POR.1.pan0001225	1	1	1	1	16
Os4530.POR.1.pan0001226	1	1	1	1	16
Os4530.POR.1.pan0001227	1	1	1	1	16
Os4530.POR.1.pan0001228	1	1	1	1	16
Os4530.POR.1.pan0001229	1	1	1	1	16
Os4530.POR.1.pan0001230	1	1	1	1	16
Os4530.POR.1.pan0001231	0.25	0	1	0.333333	6
Os4530.POR.1.pan0001232	1	1	1	1	16
Os4530.POR.1.pan0001233	0.75	1	1	0.888889	14
Os4530.POR.1.pan0001234	1	1	1	0.888889	15
Os4530.POR.1.pan0001235	1	1	1	1	16
Os4530.POR.1.pan0001236	1	1	1	1	16
Os4530.POR.1.pan0001237	1	1	1	1	16
Os4530.POR.1.pan0001238	1	1	1	1	16
Os4530.POR.1.pan0001239	1	1	1	1	16
Os4530.POR.1.pan0001240	1	1	1	1	16
Os4530.POR.1.pan0001241	1	1	1	1	16
Os4530.POR.1.pan0001242	1	1	1	1	16
Os4530.POR.1.pan0001243	1	1	1	1	16
Os4530.POR.1.pan0001244	1	1	1	1	16
Os4530.POR.1.pan0001245	1	1	1	1	16
Os4530.POR.1.pan0001246	1	1	1	1	16
Os4530.POR.1.pan0001247	1	1	1	1	16
Os4530.POR.1.pan0001248	1	1	1	1	16
Os4530.POR.1.pan0001249	1	1	1	1	16
Os4530.POR.1.pan0001250	1	1	1	1	16
Os4530.POR.1.pan0001251	0.25	0	0	0.222222	3
Os4530.POR.1.pan0001252	1	1	1	1	16
Os4530.POR.1.pan0001253	1	1	1	1	16
Os4530.POR.1.pan0001254	1	1	1	1	16
Os4530.POR.1.pan0001255	1	1	1	1	16
Os4530.POR.1.pan0001256	1	1	1	1	16
Os4530.POR.1.pan0001257	1	1	1	1	16
Os4530.POR.1.pan0001258	1	1	1	1	16
Os4530.POR.1.pan0001259	1	1	1	1	16
Os4530.POR.1.pan0001260	1	1	1	1	16
Os4530.POR.1.pan0001261	1	1	1	1	16
Os4530.POR.1.pan0001262	1	1	0.5	0.444444	10
Os4530.POR.1.pan0001263	1	1	1	1	16
Os4530.POR.1.pan0001264	1	1	1	1	16
Os4530.POR.1.pan0001265	1	1	1	1	16
Os4530.POR.1.pan0001266	1	1	1	1	16
Os4530.POR.1.pan0001267	1	1	0	0.888889	13
Os4530.POR.1.pan0001268	1	1	1	1	16
Os4530.POR.1.pan0001269	1	0	1	1	15
Os4530.POR.1.pan0001270	1	1	1	1	16
Os4530.POR.1.pan0001271	1	1	1	1	16
Os4530.POR.1.pan0001272	1	1	1	1	16
Os4530.POR.1.pan0001273	1	1	1	1	16
Os4530.POR.1.pan0001274	1	1	1	1	16
Os4530.POR.1.pan0001275	1	1	1	1	16
Os4530.POR.1.pan0001276	1	1	1	1	16
Os4530.POR.1.pan0001277	1	1	1	1	16
Os4530.POR.1.pan0001278	1	1	1	1	16
Os4530.POR.1.pan0001279	1	1	1	1	16
Os4530.POR.1.pan0001280	0.25	0	1	0.333333	6
Os4530.POR.1.pan0001281	1	1	1	1	16
Os4530.POR.1.pan0001282	1	1	1	1	16
Os4530.POR.1.pan0001283	1	1	1	1	16
Os4530.POR.1.pan0001284	1	1	1	1	16
Os4530.POR.1.pan0001285	1	1	1	1	16
Os4530.POR.1.pan0001286	0.75	1	1	0.888889	14
Os4530.POR.1.pan0001287	1	1	1	1	16
Os4530.POR.1.pan0001288	1	1	1	1	16
Os4530.POR.1.pan0001289	1	1	1	1	16
Os4530.POR.1.pan0001290	1	1	1	1	16
Os4530.POR.1.pan0001291	1	1	1	1	16
Os4530.POR.1.pan0001292	1	1	1	1	16
Os4530.POR.1.pan0001293	1	1	1	1	16
Os4530.POR.1.pan0001294	0.25	0	1	0.333333	6
Os4530.POR.1.pan0001295	1	1	1	1	16
Os4530.POR.1.pan0001296	1	1	1	1	16
Os4530.POR.1.pan0001297	1	1	1	1	16
Os4530.POR.1.pan0001298	1	1	1	1	16
Os4530.POR.1.pan0001299	1	1	1	1	16
Os4530.POR.1.pan0001300	1	1	1	1	16
Os4530.POR.1.pan0001301	1	1	1	1	16
Os4530.POR.1.pan0001302	1	1	1	1	16
Os4530.POR.1.pan0001303	1	1	1	1	16
Os4530.POR.1.pan0001304	1	1	1	1	16
Os4530.POR.1.pan0001305	1	1	1	1	16
Os4530.POR.1.pan0001306	1	1	1	1	16
Os4530.POR.1.pan0001307	0.5	1	0	0.777778	10
Os4530.POR.1.pan0001308	1	1	1	1	16
Os4530.POR.1.pan0001309	1	1	1	1	16
Os4530.POR.1.pan0001310	1	1	1	1	16
Os4530.POR.1.pan0001311	0.75	1	1	1	15
Os4530.POR.1.pan0001312	1	1	1	1	16
Os4530.POR.1.pan0001313	1	1	1	1	16
Os4530.POR.1.pan0001314	1	1	1	1	16
Os4530.POR.1.pan0001315	1	1	1	1	16
Os4530.POR.1.pan0001316	1	1	1	1	16
Os4530.POR.1.pan0001317	1	1	1	1	16
Os4530.POR.1.pan0001318	1	1	1	1	16
Os4530.POR.1.pan0001319	1	1	1	1	16
Os4530.POR.1.pan0001320	1	1	1	1	16
Os4530.POR.1.pan0001321	1	1	1	1	16
Os4530.POR.1.pan0001322	1	1	1	1	16
Os4530.POR.1.pan0001323	1	1	1	1	16
Os4530.POR.1.pan0001324	1	1	1	1	16
Os4530.POR.1.pan0001325	1	1	1	1	16
Os4530.POR.1.pan0001326	1	1	1	1	16
Os4530.POR.1.pan0001327	1	1	1	1	16
Os4530.POR.1.pan0001328	1	1	1	1	16
Os4530.POR.1.pan0001329	0.25	0	0	0.111111	2
Os4530.POR.1.pan0001330	0.25	0	0	0.222222	3
Os4530.POR.1.pan0001331	1	1	1	1	16
Os4530.POR.1.pan0001332	0.25	1	1	0.666667	10
Os4530.POR.1.pan0001333	1	1	1	1	16
Os4530.POR.1.pan0001334	1	1	1	1	16
Os4530.POR.1.pan0001335	1	1	1	1	16
Os4530.POR.1.pan0001336	1	1	1	1	16
Os4530.POR.1.pan0001337	1	1	1	1	16
Os4530.POR.1.pan0001338	1	1	1	1	16
Os4530.POR.1.pan0001339	1	1	1	1	16
Os4530.POR.1.pan0001340	1	1	1	1	16
Os4530.POR.1.pan0001341	1	1	1	1	16
Os4530.POR.1.pan0001342	1	1	1	1	16
Os4530.POR.1.pan0001343	1	1	1	1	16
Os4530.POR.1.pan0001344	1	1	1	1	16
Os4530.POR.1.pan0001345	1	1	1	1	16
Os4530.POR.1.pan0001346	1	1	1	1	16
Os4530.POR.1.pan0001347	1	1	1	1	16
Os4530.POR.1.pan0001348	1	1	1	1	16
Os4530.POR.1.pan0001349	1	1	1	1	16
Os4530.POR.1.pan0001350	1	1	1	1	16
Os4530.POR.1.pan0001351	1	1	1	1	16
Os4530.POR.1.pan0001352	1	1	1	1	16
Os4530.POR.1.pan0001353	1	1	1	1	16
Os4530.POR.1.pan0001354	1	1	1	1	16
Os4530.POR.1.pan0001355	1	1	1	1	16
Os4530.POR.1.pan0001356	1	1	1	1	16
Os4530.POR.1.pan0001357	1	1	1	1	16
Os4530.POR.1.pan0001358	1	1	1	1	16
Os4530.POR.1.pan0001359	1	1	1	1	16
Os4530.POR.1.pan0001360	1	1	1	1	16
Os4530.POR.1.pan0001361	1	1	1	1	16
Os4530.POR.1.pan0001362	1	1	1	1	16
Os4530.POR.1.pan0001363	1	1	1	1	16
Os4530.POR.1.pan0001364	1	1	1	1	16
Os4530.POR.1.pan0001365	1	1	1	1	16
Os4530.POR.1.pan0001366	1	1	1	0.555556	12
Os4530.POR.1.pan0001367	1	1	1	0.555556	12
Os4530.POR.1.pan0001368	1	1	1	1	16
Os4530.POR.1.pan0001369	1	1	1	1	16
Os4530.POR.1.pan0001370	1	1	1	1	16
Os4530.POR.1.pan0001371	1	1	1	1	16
Os4530.POR.1.pan0001372	1	1	1	1	16
Os4530.POR.1.pan0001373	1	1	1	1	16
Os4530.POR.1.pan0001374	1	1	1	1	16
Os4530.POR.1.pan0001375	1	1	1	1	16
Os4530.POR.1.pan0001376	1	1	1	1	16
Os4530.POR.1.pan0001377	0.25	0	1	0.333333	6
Os4530.POR.1.pan0001378	1	1	1	1	16
Os4530.POR.1.pan0001379	1	1	1	0.888889	15
Os4530.POR.1.pan0001380	1	1	1	1	16
Os4530.POR.1.pan0001381	1	1	1	1	16
Os4530.POR.1.pan0001382	1	1	1	1	16
Os4530.POR.1.pan0001383	1	1	1	1	16
Os4530.POR.1.pan0001384	1	1	1	1	16
Os4530.POR.1.pan0001385	1	1	1	1	16
Os4530.POR.1.pan0001386	1	1	1	1	16
Os4530.POR.1.pan0001387	1	1	1	1	16
Os4530.POR.1.pan0001388	1	1	1	1	16
Os4530.POR.1.pan0001389	1	1	1	1	16
Os4530.POR.1.pan0001390	1	1	1	1	16
Os4530.POR.1.pan0001391	1	1	1	1	16
Os4530.POR.1.pan0001392	0.75	1	1	1	15
Os4530.POR.1.pan0001393	1	1	1	1	16
Os4530.POR.1.pan0001394	1	1	1	1	16
Os4530.POR.1.pan0001395	1	1	1	1	16
Os4530.POR.1.pan0001396	1	1	1	1	16
Os4530.POR.1.pan0001397	1	1	1	1	16
Os4530.POR.1.pan0001398	1	1	1	1	16
Os4530.POR.1.pan0001399	1	1	1	1	16
Os4530.POR.1.pan0001400	1	1	1	1	16
Os4530.POR.1.pan0001401	1	1	1	1	16
Os4530.POR.1.pan0001402	1	1	1	1	16
Os4530.POR.1.pan0001403	1	1	1	1	16
Os4530.POR.1.pan0001404	1	1	1	1	16
Os4530.POR.1.pan0001405	1	1	1	1	16
Os4530.POR.1.pan0001406	1	1	1	1	16
Os4530.POR.1.pan0001407	1	1	1	1	16
Os4530.POR.1.pan0001408	1	1	1	0.777778	14
Os4530.POR.1.pan0001409	1	1	1	1	16
Os4530.POR.1.pan0001410	1	1	1	1	16
Os4530.POR.1.pan0001411	0.25	0	1	0.333333	6
Os4530.POR.1.pan0001412	1	1	1	1	16
Os4530.POR.1.pan0001413	0.25	0	1	0.333333	6
Os4530.POR.1.pan0001414	1	1	1	1	16
Os4530.POR.1.pan0001415	1	1	1	1	16
Os4530.POR.1.pan0001416	1	1	1	1	16
Os4530.POR.1.pan0001417	1	1	1	1	16
Os4530.POR.1.pan0001418	1	1	1	1	16
Os4530.POR.1.pan0001419	1	1	1	1	16
Os4530.POR.1.pan0001420	1	1	1	1	16
Os4530.POR.1.pan0001421	1	1	1	1	16
Os4530.POR.1.pan0001422	1	1	0	0.888889	13
Os4530.POR.1.pan0001423	0.5	1	1	0.888889	13
Os4530.POR.1.pan0001424	1	1	1	1	16
Os4530.POR.1.pan0001425	1	1	1	1	16
Os4530.POR.1.pan0001426	1	1	1	1	16
Os4530.POR.1.pan0001427	1	1	1	1	16
Os4530.POR.1.pan0001428	1	1	1	1	16
Os4530.POR.1.pan0001429	1	1	1	1	16
Os4530.POR.1.pan0001430	1	1	1	1	16
Os4530.POR.1.pan0001431	1	1	1	1	16
Os4530.POR.1.pan0001432	1	1	1	1	16
Os4530.POR.1.pan0001433	1	1	1	1	16
Os4530.POR.1.pan0001434	1	1	1	1	16
Os4530.POR.1.pan0001435	1	1	1	1	16
Os4530.POR.1.pan0001436	1	1	1	1	16
Os4530.POR.1.pan0001437	1	1	1	1	16
Os4530.POR.1.pan0001438	1	1	1	1	16
Os4530.POR.1.pan0001439	1	1	1	1	16
Os4530.POR.1.pan0001440	1	1	1	1	16
Os4530.POR.1.pan0001441	1	1	1	0.777778	14
Os4530.POR.1.pan0001442	1	1	1	1	16
Os4530.POR.1.pan0001443	1	1	1	1	16
Os4530.POR.1.pan0001444	1	1	1	1	16
Os4530.POR.1.pan0001445	1	1	1	1	16
Os4530.POR.1.pan0001446	1	1	1	1	16
Os4530.POR.1.pan0001447	1	1	1	1	16
Os4530.POR.1.pan0001448	1	1	1	1	16
Os4530.POR.1.pan0001449	1	1	1	1	16
Os4530.POR.1.pan0001450	1	1	1	1	16
Os4530.POR.1.pan0001451	1	1	1	1	16
Os4530.POR.1.pan0001452	1	1	1	1	16
Os4530.POR.1.pan0001453	1	1	1	1	16
Os4530.POR.1.pan0001454	1	1	1	1	16
Os4530.POR.1.pan0001455	1	1	1	1	16
Os4530.POR.1.pan0001456	1	1	1	1	16
Os4530.POR.1.pan0001457	1	1	1	1	16
Os4530.POR.1.pan0001458	1	1	1	1	16
Os4530.POR.1.pan0001459	1	1	1	1	16
Os4530.POR.1.pan0001460	1	1	1	0.888889	15
Os4530.POR.1.pan0001461	1	1	1	1	16
Os4530.POR.1.pan0001462	0.25	0	0	0.222222	3
Os4530.POR.1.pan0001463	0.25	0	0	0.222222	3
Os4530.POR.1.pan0001464	1	1	1	1	16
Os4530.POR.1.pan0001465	1	1	1	1	16
Os4530.POR.1.pan0001466	1	1	1	1	16
Os4530.POR.1.pan0001467	1	1	1	1	16
Os4530.POR.1.pan0001468	1	1	1	1	16
Os4530.POR.1.pan0001469	1	1	1	1	16
Os4530.POR.1.pan0001470	1	1	1	1	16
Os4530.POR.1.pan0001471	1	1	1	1	16
Os4530.POR.1.pan0001472	1	1	1	1	16
Os4530.POR.1.pan0001473	1	1	1	1	16
Os4530.POR.1.pan0001474	1	1	1	1	16
Os4530.POR.1.pan0001475	1	1	1	1	16
Os4530.POR.1.pan0001476	1	1	1	1	16
Os4530.POR.1.pan0001477	1	1	1	1	16
Os4530.POR.1.pan0001478	1	1	1	1	16
Os4530.POR.1.pan0001479	1	1	1	0.888889	15
Os4530.POR.1.pan0001480	1	1	1	0.888889	15
Os4530.POR.1.pan0001481	1	1	1	1	16
Os4530.POR.1.pan0001482	0.25	0	1	0.333333	6
Os4530.POR.1.pan0001483	1	1	1	1	16
Os4530.POR.1.pan0001484	1	1	1	1	16
Os4530.POR.1.pan0001485	1	1	1	1	16
Os4530.POR.1.pan0001486	1	1	0	0.777778	12
Os4530.POR.1.pan0001487	1	1	1	1	16
Os4530.POR.1.pan0001488	1	1	1	1	16
Os4530.POR.1.pan0001489	1	1	1	1	16
Os4530.POR.1.pan0001490	1	1	1	1	16
Os4530.POR.1.pan0001491	1	1	1	1	16
Os4530.POR.1.pan0001492	1	1	1	1	16
Os4530.POR.1.pan0001493	1	1	1	1	16
Os4530.POR.1.pan0001494	1	1	1	1	16
Os4530.POR.1.pan0001495	1	1	1	1	16
Os4530.POR.1.pan0001496	1	1	1	1	16
Os4530.POR.1.pan0001497	1	1	1	1	16
Os4530.POR.1.pan0001498	1	1	1	1	16
Os4530.POR.1.pan0001499	1	1	1	1	16
Os4530.POR.1.pan0001500	1	1	1	1	16
Os4530.POR.1.pan0001501	1	1	1	1	16
Os4530.POR.1.pan0001502	0.25	0	1	0.333333	6
Os4530.POR.1.pan0001503	1	1	0	0.777778	12
Os4530.POR.1.pan0001504	1	1	1	1	16
Os4530.POR.1.pan0001505	1	1	1	1	16
Os4530.POR.1.pan0001506	1	1	1	1	16
Os4530.POR.1.pan0001507	1	1	1	1	16
Os4530.POR.1.pan0001508	1	1	0	0.888889	13
Os4530.POR.1.pan0001509	1	1	1	1	16
Os4530.POR.1.pan0001510	1	1	1	1	16
Os4530.POR.1.pan0001511	1	1	1	1	16
Os4530.POR.1.pan0001512	1	1	1	1	16
Os4530.POR.1.pan0001513	1	1	1	1	16
Os4530.POR.1.pan0001514	1	1	1	1	16
Os4530.POR.1.pan0001515	0.75	1	1	0.888889	14
Os4530.POR.1.pan0001516	1	1	1	1	16
Os4530.POR.1.pan0001517	1	1	1	1	16
Os4530.POR.1.pan0001518	1	1	1	1	16
Os4530.POR.1.pan0001519	1	1	1	1	16
Os4530.POR.1.pan0001520	1	1	1	1	16
Os4530.POR.1.pan0001521	1	1	1	1	16
Os4530.POR.1.pan0001522	1	1	1	1	16
Os4530.POR.1.pan0001523	1	1	1	1	16
Os4530.POR.1.pan0001524	1	1	1	1	16
Os4530.POR.1.pan0001525	1	1	1	1	16
Os4530.POR.1.pan0001526	1	1	1	1	16
Os4530.POR.1.pan0001527	1	1	1	1	16
Os4530.POR.1.pan0001528	1	1	1	1	16
Os4530.POR.1.pan0001529	1	1	1	1	16
Os4530.POR.1.pan0001530	1	1	1	1	16
Os4530.POR.1.pan0001531	1	1	1	1	16
Os4530.POR.1.pan0001532	1	1	1	1	16
Os4530.POR.1.pan0001533	1	1	1	0.888889	15
Os4530.POR.1.pan0001534	1	1	1	1	16
Os4530.POR.1.pan0001535	1	1	1	1	16
Os4530.POR.1.pan0001536	1	1	1	1	16
Os4530.POR.1.pan0001537	1	1	1	1	16
Os4530.POR.1.pan0001538	1	1	1	1	16
Os4530.POR.1.pan0001539	1	1	1	1	16
Os4530.POR.1.pan0001540	1	1	1	1	16
Os4530.POR.1.pan0001541	0.25	0	1	0.333333	6
Os4530.POR.1.pan0001542	1	1	1	1	16
Os4530.POR.1.pan0001543	1	1	1	1	16
Os4530.POR.1.pan0001544	1	1	1	1	16
Os4530.POR.1.pan0001545	1	1	1	1	16
Os4530.POR.1.pan0001546	1	1	0	0.888889	13
Os4530.POR.1.pan0001547	1	1	1	1	16
Os4530.POR.1.pan0001548	1	1	1	1	16
Os4530.POR.1.pan0001549	1	1	0.5	1	15
Os4530.POR.1.pan0001550	1	1	1	1	16
Os4530.POR.1.pan0001551	1	1	1	1	16
Os4530.POR.1.pan0001552	1	1	1	1	16
Os4530.POR.1.pan0001553	1	1	1	1	16
Os4530.POR.1.pan0001554	1	1	1	1	16
Os4530.POR.1.pan0001555	1	1	1	1	16
Os4530.POR.1.pan0001556	1	1	1	1	16
Os4530.POR.1.pan0001557	1	1	1	1	16
Os4530.POR.1.pan0001558	1	1	1	1	16
Os4530.POR.1.pan0001559	1	1	1	1	16
Os4530.POR.1.pan0001560	1	1	1	1	16
Os4530.POR.1.pan0001561	1	1	1	1	16
Os4530.POR.1.pan0001562	1	1	1	1	16
Os4530.POR.1.pan0001563	1	1	1	1	16
Os4530.POR.1.pan0001564	1	1	1	1	16
Os4530.POR.1.pan0001565	1	1	1	1	16
Os4530.POR.1.pan0001566	1	1	1	1	16
Os4530.POR.1.pan0001567	1	1	1	1	16
Os4530.POR.1.pan0001568	1	1	1	1	16
Os4530.POR.1.pan0001569	1	1	1	1	16
Os4530.POR.1.pan0001570	1	1	1	1	16
Os4530.POR.1.pan0001571	1	1	1	1	16
Os4530.POR.1.pan0001572	1	1	1	1	16
Os4530.POR.1.pan0001573	1	1	1	1	16
Os4530.POR.1.pan0001574	1	1	1	1	16
Os4530.POR.1.pan0001575	1	1	1	1	16
Os4530.POR.1.pan0001576	1	1	1	1	16
Os4530.POR.1.pan0001577	1	1	1	1	16
Os4530.POR.1.pan0001578	1	1	1	1	16
Os4530.POR.1.pan0001579	1	1	1	1	16
Os4530.POR.1.pan0001580	1	1	1	1	16
Os4530.POR.1.pan0001581	1	1	1	1	16
Os4530.POR.1.pan0001582	1	1	1	0.888889	15
Os4530.POR.1.pan0001583	1	1	1	1	16
Os4530.POR.1.pan0001584	1	1	1	1	16
Os4530.POR.1.pan0001585	1	1	1	1	16
Os4530.POR.1.pan0001586	1	1	1	1	16
Os4530.POR.1.pan0001587	1	1	1	1	16
Os4530.POR.1.pan0001588	0.75	1	1	0.888889	14
Os4530.POR.1.pan0001589	1	1	1	1	16
Os4530.POR.1.pan0001590	1	1	1	1	16
Os4530.POR.1.pan0001591	1	1	1	1	16
Os4530.POR.1.pan0001592	1	1	1	1	16
Os4530.POR.1.pan0001593	1	1	1	1	16
Os4530.POR.1.pan0001594	1	1	1	0.555556	12
Os4530.POR.1.pan0001595	1	1	1	1	16
Os4530.POR.1.pan0001596	1	1	1	1	16
Os4530.POR.1.pan0001597	1	1	1	1	16
Os4530.POR.1.pan0001598	1	1	1	1	16
Os4530.POR.1.pan0001599	1	1	1	1	16
Os4530.POR.1.pan0001600	1	1	1	1	16
Os4530.POR.1.pan0001601	1	1	1	1	16
Os4530.POR.1.pan0001602	1	1	1	1	16
Os4530.POR.1.pan0001603	1	1	1	1	16
Os4530.POR.1.pan0001604	1	1	1	1	16
Os4530.POR.1.pan0001605	1	1	1	1	16
Os4530.POR.1.pan0001606	1	1	1	1	16
Os4530.POR.1.pan0001607	1	1	1	1	16
Os4530.POR.1.pan0001608	1	1	1	1	16
Os4530.POR.1.pan0001609	1	1	1	1	16
Os4530.POR.1.pan0001610	1	1	1	1	16
Os4530.POR.1.pan0001611	1	1	1	1	16
Os4530.POR.1.pan0001612	1	1	1	1	16
Os4530.POR.1.pan0001613	1	1	1	1	16
Os4530.POR.1.pan0001614	1	1	1	1	16
Os4530.POR.1.pan0001615	1	1	0.5	1	15
Os4530.POR.1.pan0001616	1	1	1	1	16
Os4530.POR.1.pan0001617	1	1	1	1	16
Os4530.POR.1.pan0001618	1	1	1	1	16
Os4530.POR.1.pan0001619	1	1	1	1	16
Os4530.POR.1.pan0001620	1	1	1	1	16
Os4530.POR.1.pan0001621	1	1	1	1	16
Os4530.POR.1.pan0001622	1	1	1	1	16
Os4530.POR.1.pan0001623	1	1	1	1	16
Os4530.POR.1.pan0001624	1	1	1	1	16
Os4530.POR.1.pan0001625	1	1	1	1	16
Os4530.POR.1.pan0001626	1	1	1	1	16
Os4530.POR.1.pan0001627	1	1	0	1	14
Os4530.POR.1.pan0001628	1	1	1	1	16
Os4530.POR.1.pan0001629	1	1	1	1	16
Os4530.POR.1.pan0001630	1	1	1	1	16
Os4530.POR.1.pan0001631	1	1	1	1	16
Os4530.POR.1.pan0001632	0.5	1	0	0.888889	11
Os4530.POR.1.pan0001633	0.75	1	0	0.888889	12
Os4530.POR.1.pan0001634	1	1	1	1	16
Os4530.POR.1.pan0001635	1	1	1	1	16
Os4530.POR.1.pan0001636	1	1	1	1	16
Os4530.POR.1.pan0001637	1	1	1	1	16
Os4530.POR.1.pan0001638	1	1	1	1	16
Os4530.POR.1.pan0001639	1	1	1	1	16
Os4530.POR.1.pan0001640	0.25	0	1	0.333333	6
Os4530.POR.1.pan0001641	1	1	1	1	16
Os4530.POR.1.pan0001642	1	1	1	1	16
Os4530.POR.1.pan0001643	1	1	1	1	16
Os4530.POR.1.pan0001644	1	1	1	1	16
Os4530.POR.1.pan0001645	1	1	1	1	16
Os4530.POR.1.pan0001646	1	1	1	1	16
Os4530.POR.1.pan0001647	1	1	1	1	16
Os4530.POR.1.pan0001648	1	1	1	1	16
Os4530.POR.1.pan0001649	1	1	1	1	16
Os4530.POR.1.pan0001650	1	1	1	1	16
Os4530.POR.1.pan0001651	1	1	1	1	16
Os4530.POR.1.pan0001652	1	1	1	1	16
Os4530.POR.1.pan0001653	1	1	1	1	16
Os4530.POR.1.pan0001654	1	1	1	1	16
Os4530.POR.1.pan0001655	1	1	1	1	16
Os4530.POR.1.pan0001656	1	1	1	1	16
Os4530.POR.1.pan0001657	1	1	1	1	16
Os4530.POR.1.pan0001658	1	1	1	1	16
Os4530.POR.1.pan0001659	1	1	1	1	16
Os4530.POR.1.pan0001660	1	1	1	1	16
Os4530.POR.1.pan0001661	1	1	0.5	0.888889	14
Os4530.POR.1.pan0001662	1	1	1	1	16
Os4530.POR.1.pan0001663	1	1	0.5	1	15
Os4530.POR.1.pan0001664	1	1	1	1	16
Os4530.POR.1.pan0001665	1	1	1	1	16
Os4530.POR.1.pan0001666	1	1	1	1	16
Os4530.POR.1.pan0001667	1	1	1	1	16
Os4530.POR.1.pan0001668	1	1	1	1	16
Os4530.POR.1.pan0001669	1	1	1	1	16
Os4530.POR.1.pan0001670	1	1	1	1	16
Os4530.POR.1.pan0001671	1	1	1	1	16
Os4530.POR.1.pan0001672	1	1	1	1	16
Os4530.POR.1.pan0001673	1	1	1	1	16
Os4530.POR.1.pan0001674	1	1	1	1	16
Os4530.POR.1.pan0001675	1	1	1	1	16
Os4530.POR.1.pan0001676	1	1	1	1	16
Os4530.POR.1.pan0001677	1	1	1	1	16
Os4530.POR.1.pan0001678	1	1	1	1	16
Os4530.POR.1.pan0001679	0.25	0	1	0.333333	6
Os4530.POR.1.pan0001680	1	1	1	1	16
Os4530.POR.1.pan0001681	1	0	1	0.333333	9
Os4530.POR.1.pan0001682	1	1	1	1	16
Os4530.POR.1.pan0001683	1	1	1	1	16
Os4530.POR.1.pan0001684	1	1	1	1	16
Os4530.POR.1.pan0001685	1	1	1	1	16
Os4530.POR.1.pan0001686	1	1	1	1	16
Os4530.POR.1.pan0001687	1	1	1	1	16
Os4530.POR.1.pan0001688	1	1	1	1	16
Os4530.POR.1.pan0001689	1	1	1	1	16
Os4530.POR.1.pan0001690	1	1	1	1	16
Os4530.POR.1.pan0001691	1	1	1	1	16
Os4530.POR.1.pan0001692	1	1	1	1	16
Os4530.POR.1.pan0001693	1	1	1	1	16
Os4530.POR.1.pan0001694	1	1	1	1	16
Os4530.POR.1.pan0001695	1	1	1	1	16
Os4530.POR.1.pan0001696	1	1	1	1	16
Os4530.POR.1.pan0001697	1	1	1	1	16
Os4530.POR.1.pan0001698	1	1	0	0.777778	12
Os4530.POR.1.pan0001699	1	1	1	1	16
Os4530.POR.1.pan0001700	1	1	1	1	16
Os4530.POR.1.pan0001701	1	1	1	1	16
Os4530.POR.1.pan0001702	1	1	1	1	16
Os4530.POR.1.pan0001703	1	1	1	1	16
Os4530.POR.1.pan0001704	1	1	1	1	16
Os4530.POR.1.pan0001705	1	1	1	1	16
Os4530.POR.1.pan0001706	1	1	1	1	16
Os4530.POR.1.pan0001707	1	1	1	1	16
Os4530.POR.1.pan0001708	1	1	1	1	16
Os4530.POR.1.pan0001709	1	1	1	1	16
Os4530.POR.1.pan0001710	1	1	1	1	16
Os4530.POR.1.pan0001711	1	1	1	1	16
Os4530.POR.1.pan0001712	1	1	1	1	16
Os4530.POR.1.pan0001713	1	1	1	1	16
Os4530.POR.1.pan0001714	1	1	1	1	16
Os4530.POR.1.pan0001715	1	1	1	1	16
Os4530.POR.1.pan0001716	1	0	1	0.666667	12
Os4530.POR.1.pan0001717	1	1	1	0.777778	14
Os4530.POR.1.pan0001718	1	1	1	1	16
Os4530.POR.1.pan0001719	1	1	1	1	16
Os4530.POR.1.pan0001720	1	1	1	1	16
Os4530.POR.1.pan0001721	1	1	1	1	16
Os4530.POR.1.pan0001722	1	1	1	1	16
Os4530.POR.1.pan0001723	1	1	1	1	16
Os4530.POR.1.pan0001724	1	1	1	1	16
Os4530.POR.1.pan0001725	1	1	1	0.777778	14
Os4530.POR.1.pan0001726	1	1	1	1	16
Os4530.POR.1.pan0001727	1	1	1	1	16
Os4530.POR.1.pan0001728	1	1	1	1	16
Os4530.POR.1.pan0001729	1	1	1	1	16
Os4530.POR.1.pan0001730	1	1	1	1	16
Os4530.POR.1.pan0001731	1	1	1	0.888889	15
Os4530.POR.1.pan0001732	1	1	1	1	16
Os4530.POR.1.pan0001733	1	1	1	1	16
Os4530.POR.1.pan0001734	1	1	1	1	16
Os4530.POR.1.pan0001735	1	1	0	0.333333	8
Os4530.POR.1.pan0001736	1	1	1	1	16
Os4530.POR.1.pan0001737	1	1	1	1	16
Os4530.POR.1.pan0001738	1	1	1	1	16
Os4530.POR.1.pan0001739	1	1	1	1	16
Os4530.POR.1.pan0001740	1	1	1	1	16
Os4530.POR.1.pan0001741	1	1	1	1	16
Os4530.POR.1.pan0001742	1	1	1	0.888889	15
Os4530.POR.1.pan0001743	1	1	1	1	16
Os4530.POR.1.pan0001744	1	1	1	1	16
Os4530.POR.1.pan0001745	1	1	1	1	16
Os4530.POR.1.pan0001746	1	1	1	1	16
Os4530.POR.1.pan0001747	1	1	1	1	16
Os4530.POR.1.pan0001748	1	1	1	1	16
Os4530.POR.1.pan0001749	1	1	1	1	16
Os4530.POR.1.pan0001750	1	1	1	1	16
Os4530.POR.1.pan0001751	1	1	1	1	16
Os4530.POR.1.pan0001752	1	1	1	1	16
Os4530.POR.1.pan0001753	1	1	1	0.888889	15
Os4530.POR.1.pan0001754	1	1	1	1	16
Os4530.POR.1.pan0001755	1	1	1	1	16
Os4530.POR.1.pan0001756	1	1	1	1	16
Os4530.POR.1.pan0001757	1	1	1	1	16
Os4530.POR.1.pan0001758	1	1	1	1	16
Os4530.POR.1.pan0001759	1	1	1	0.888889	15
Os4530.POR.1.pan0001760	1	1	1	1	16
Os4530.POR.1.pan0001761	1	1	1	1	16
Os4530.POR.1.pan0001762	1	1	1	1	16
Os4530.POR.1.pan0001763	1	1	1	1	16
Os4530.POR.1.pan0001764	1	1	1	1	16
Os4530.POR.1.pan0001765	1	1	1	1	16
Os4530.POR.1.pan0001766	1	1	1	1	16
Os4530.POR.1.pan0001767	1	1	1	1	16
Os4530.POR.1.pan0001768	1	1	1	1	16
Os4530.POR.1.pan0001769	1	1	1	1	16
Os4530.POR.1.pan0001770	1	1	1	1	16
Os4530.POR.1.pan0001771	1	1	1	1	16
Os4530.POR.1.pan0001772	1	1	1	1	16
Os4530.POR.1.pan0001773	0.25	1	1	1	13
Os4530.POR.1.pan0001774	1	1	1	1	16
Os4530.POR.1.pan0001775	1	1	1	1	16
Os4530.POR.1.pan0001776	1	1	1	1	16
Os4530.POR.1.pan0001777	1	1	1	1	16
Os4530.POR.1.pan0001778	1	1	1	1	16
Os4530.POR.1.pan0001779	1	1	1	1	16
Os4530.POR.1.pan0001780	1	1	1	1	16
Os4530.POR.1.pan0001781	1	1	1	1	16
Os4530.POR.1.pan0001782	1	1	1	1	16
Os4530.POR.1.pan0001783	1	1	1	1	16
Os4530.POR.1.pan0001784	1	1	1	1	16
Os4530.POR.1.pan0001785	1	1	1	1	16
Os4530.POR.1.pan0001786	1	1	1	1	16
Os4530.POR.1.pan0001787	1	1	0.5	1	15
Os4530.POR.1.pan0001788	1	1	1	1	16
Os4530.POR.1.pan0001789	1	1	1	1	16
Os4530.POR.1.pan0001790	1	1	1	1	16
Os4530.POR.1.pan0001791	1	1	1	1	16
Os4530.POR.1.pan0001792	1	1	1	1	16
Os4530.POR.1.pan0001793	0.75	1	1	1	15
Os4530.POR.1.pan0001794	0.25	0	1	0.333333	6
Os4530.POR.1.pan0001795	0.25	0	1	0.666667	9
Os4530.POR.1.pan0001796	1	1	1	1	16
Os4530.POR.1.pan0001797	1	1	1	1	16
Os4530.POR.1.pan0001798	1	1	1	1	16
Os4530.POR.1.pan0001799	1	1	1	1	16
Os4530.POR.1.pan0001800	1	1	1	1	16
Os4530.POR.1.pan0001801	1	1	1	1	16
Os4530.POR.1.pan0001802	1	1	1	1	16
Os4530.POR.1.pan0001803	1	1	1	1	16
Os4530.POR.1.pan0001804	0.75	1	1	0.666667	12
Os4530.POR.1.pan0001805	1	1	1	1	16
Os4530.POR.1.pan0001806	1	1	1	0.888889	15
Os4530.POR.1.pan0001807	1	1	1	0.888889	15
Os4530.POR.1.pan0001808	1	1	1	0.888889	15
Os4530.POR.1.pan0001809	1	1	1	0.888889	15
Os4530.POR.1.pan0001810	1	1	1	0.888889	15
Os4530.POR.1.pan0001811	1	1	1	1	16
Os4530.POR.1.pan0001812	1	1	1	1	16
Os4530.POR.1.pan0001813	1	1	1	1	16
Os4530.POR.1.pan0001814	1	1	1	0.222222	9
Os4530.POR.1.pan0001815	1	1	1	0.888889	15
Os4530.POR.1.pan0001816	1	1	1	1	16
Os4530.POR.1.pan0001817	1	1	1	1	16
Os4530.POR.1.pan0001818	1	1	1	1	16
Os4530.POR.1.pan0001819	1	1	1	1	16
Os4530.POR.1.pan0001820	1	1	1	0.888889	15
Os4530.POR.1.pan0001821	1	1	1	1	16
Os4530.POR.1.pan0001822	1	1	1	1	16
Os4530.POR.1.pan0001823	0.25	0	1	0.333333	6
Os4530.POR.1.pan0001824	0.25	0	1	0.333333	6
Os4530.POR.1.pan0001825	1	1	1	1	16
Os4530.POR.1.pan0001826	1	1	1	0.888889	15
Os4530.POR.1.pan0001827	1	1	1	1	16
Os4530.POR.1.pan0001828	1	1	1	1	16
Os4530.POR.1.pan0001829	1	1	1	1	16
Os4530.POR.1.pan0001830	1	1	1	0.888889	15
Os4530.POR.1.pan0001831	1	1	1	1	16
Os4530.POR.1.pan0001832	1	1	1	1	16
Os4530.POR.1.pan0001833	1	1	1	0.777778	14
Os4530.POR.1.pan1000014	0.25	0	0	0	1
Os4530.POR.1.pan0001834	1	1	1	1	16
Os4530.POR.1.pan0001835	1	1	1	1	16
Os4530.POR.1.pan0001836	1	1	1	1	16
Os4530.POR.1.pan0001837	1	1	1	1	16
Os4530.POR.1.pan0001838	1	1	1	0.888889	15
Os4530.POR.1.pan0001839	1	1	1	1	16
Os4530.POR.1.pan0001840	1	1	1	0.888889	15
Os4530.POR.1.pan0001841	1	1	1	1	16
Os4530.POR.1.pan0001842	0.25	0	1	0.333333	6
Os4530.POR.1.pan0001843	1	1	1	1	16
Os4530.POR.1.pan0001844	1	1	1	0.888889	15
Os4530.POR.1.pan0001845	1	1	1	1	16
Os4530.POR.1.pan0001846	1	1	1	1	16
Os4530.POR.1.pan0001847	1	1	1	1	16
Os4530.POR.1.pan0001848	0.25	0	1	0.333333	6
Os4530.POR.1.pan0001849	0.25	0	1	0.333333	6
Os4530.POR.1.pan0001850	1	1	0.5	0.777778	13
Os4530.POR.1.pan0001851	1	1	0.5	0.777778	13
Os4530.POR.1.pan0001852	1	1	0.5	0.777778	13
Os4530.POR.1.pan0001853	1	1	1	0.888889	15
Os4530.POR.1.pan0001854	1	1	1	1	16
Os4530.POR.1.pan0001855	1	1	1	1	16
Os4530.POR.1.pan0001856	1	1	1	1	16
Os4530.POR.1.pan0001857	1	1	1	0.888889	15
Os4530.POR.1.pan0001858	1	1	1	0.666667	13
Os4530.POR.1.pan0001859	1	1	1	1	16
Os4530.POR.1.pan0001860	1	1	1	0.888889	15
Os4530.POR.1.pan0001861	1	1	1	1	16
Os4530.POR.1.pan0001862	1	1	1	0.888889	15
Os4530.POR.1.pan0001863	1	1	1	0.888889	15
Os4530.POR.1.pan0001864	1	1	1	1	16
Os4530.POR.1.pan0001865	1	1	1	0.888889	15
Os4530.POR.1.pan0001866	1	1	1	1	16
Os4530.POR.1.pan0001867	1	1	1	1	16
Os4530.POR.1.pan0001868	1	1	1	1	16
Os4530.POR.1.pan0001869	0.25	0	1	0.222222	5
Os4530.POR.1.pan0001870	0.25	0	1	0.222222	5
Os4530.POR.1.pan0001871	1	1	1	1	16
Os4530.POR.1.pan0001872	1	1	1	1	16
Os4530.POR.1.pan0001873	1	1	1	1	16
Os4530.POR.1.pan0001874	1	1	1	1	16
Os4530.POR.1.pan0001875	1	1	1	1	16
Os4530.POR.1.pan0001876	1	0	1	1	15
Os4530.POR.1.pan0001877	1	1	1	1	16
Os4530.POR.1.pan0001878	1	1	1	1	16
Os4530.POR.1.pan0001879	1	1	1	1	16
Os4530.POR.1.pan0001880	1	1	1	1	16
Os4530.POR.1.pan0001881	1	1	1	1	16
Os4530.POR.1.pan0001882	1	1	1	1	16
Os4530.POR.1.pan0001883	1	1	1	1	16
Os4530.POR.1.pan0001884	1	1	1	1	16
Os4530.POR.1.pan0001885	1	1	1	1	16
Os4530.POR.1.pan0001886	1	1	0	0.444444	9
Os4530.POR.1.pan0001887	1	1	1	0.666667	13
Os4530.POR.1.pan0001888	1	1	0	0.777778	12
Os4530.POR.1.pan0001889	1	1	1	0.666667	13
Os4530.POR.1.pan0001890	1	1	1	1	16
Os4530.POR.1.pan0001891	1	1	1	1	16
Os4530.POR.1.pan0001892	1	1	0	0.444444	9
Os4530.POR.1.pan0001893	1	1	1	1	16
Os4530.POR.1.pan0001894	1	1	1	1	16
Os4530.POR.1.pan0001895	1	1	1	1	16
Os4530.POR.1.pan0001896	1	1	1	1	16
Os4530.POR.1.pan0001897	1	1	1	1	16
Os4530.POR.1.pan0001898	1	1	1	1	16
Os4530.POR.1.pan0001899	1	1	1	1	16
Os4530.POR.1.pan0001900	1	1	1	1	16
Os4530.POR.1.pan0001901	1	1	1	1	16
Os4530.POR.1.pan0001902	1	1	1	1	16
Os4530.POR.1.pan0001903	0.25	1	1	1	13
Os4530.POR.1.pan0001904	0.5	1	1	0.777778	12
Os4530.POR.1.pan0001905	1	1	1	1	16
Os4530.POR.1.pan0001906	0.75	1	1	0.666667	12
Os4530.POR.1.pan0001907	1	1	1	1	16
Os4530.POR.1.pan0001908	1	1	1	1	16
Os4530.POR.1.pan1000015	0.25	0	0	0	1
Os4530.POR.1.pan0001909	0.25	0	0.5	0.333333	5
Os4530.POR.1.pan0001910	0.75	1	1	0.666667	12
Os4530.POR.1.pan0001911	1	1	1	1	16
Os4530.POR.1.pan0001912	1	1	1	1	16
Os4530.POR.1.pan0001913	1	1	1	1	16
Os4530.POR.1.pan0001914	1	1	1	1	16
Os4530.POR.1.pan0001915	1	1	1	1	16
Os4530.POR.1.pan0001916	1	1	1	0.888889	15
Os4530.POR.1.pan0001917	0.25	0	0	0.111111	2
Os4530.POR.1.pan0001918	1	1	1	1	16
Os4530.POR.1.pan0001919	1	1	1	1	16
Os4530.POR.1.pan0001920	1	1	1	1	16
Os4530.POR.1.pan0001921	1	0	0.5	0.444444	9
Os4530.POR.1.pan0001922	1	1	1	1	16
Os4530.POR.1.pan0001923	1	1	1	1	16
Os4530.POR.1.pan0001924	1	1	1	1	16
Os4530.POR.1.pan1000016	0.25	0	0	0	1
Os4530.POR.1.pan0001925	0.75	0	0.5	0.444444	8
Os4530.POR.1.pan0001926	1	1	1	1	16
Os4530.POR.1.pan0001927	1	1	1	1	16
Os4530.POR.1.pan0001928	1	1	1	1	16
Os4530.POR.1.pan0001929	1	1	1	1	16
Os4530.POR.1.pan0001930	1	1	1	1	16
Os4530.POR.1.pan0001931	1	1	1	1	16
Os4530.POR.1.pan0001932	1	1	1	1	16
Os4530.POR.1.pan0001933	0.75	1	1	1	15
Os4530.POR.1.pan0001934	1	1	1	1	16
Os4530.POR.1.pan0001935	1	1	1	1	16
Os4530.POR.1.pan0001936	1	1	1	1	16
Os4530.POR.1.pan0001937	1	1	1	1	16
Os4530.POR.1.pan0001938	1	1	1	1	16
Os4530.POR.1.pan0001939	1	1	1	1	16
Os4530.POR.1.pan0001940	1	1	1	1	16
Os4530.POR.1.pan0001941	1	1	1	1	16
Os4530.POR.1.pan0001942	1	1	1	1	16
Os4530.POR.1.pan0001943	1	1	1	1	16
Os4530.POR.1.pan0001944	1	1	1	1	16
Os4530.POR.1.pan0001945	1	1	1	1	16
Os4530.POR.1.pan0001946	1	1	1	0.777778	14
Os4530.POR.1.pan0001947	0.75	1	1	0.444444	10
Os4530.POR.1.pan0001948	1	1	1	0.888889	15
Os4530.POR.1.pan0001949	1	1	1	1	16
Os4530.POR.1.pan0001950	1	1	1	1	16
Os4530.POR.1.pan0001951	1	1	1	1	16
Os4530.POR.1.pan0001952	1	1	1	1	16
Os4530.POR.1.pan0001953	1	1	0.5	0.888889	14
Os4530.POR.1.pan0001954	0.75	0	1	0.333333	8
Os4530.POR.1.pan0001955	1	1	1	1	16
Os4530.POR.1.pan0001956	1	1	1	1	16
Os4530.POR.1.pan0001957	1	1	1	1	16
Os4530.POR.1.pan0001958	1	1	1	1	16
Os4530.POR.1.pan0001959	1	1	1	1	16
Os4530.POR.1.pan0001960	1	1	1	1	16
Os4530.POR.1.pan0001961	1	1	1	1	16
Os4530.POR.1.pan0001962	1	1	1	1	16
Os4530.POR.1.pan0001963	1	1	1	1	16
Os4530.POR.1.pan0001964	1	1	1	1	16
Os4530.POR.1.pan0001965	1	1	1	1	16
Os4530.POR.1.pan0001966	1	1	1	1	16
Os4530.POR.1.pan0001967	1	1	1	1	16
Os4530.POR.1.pan0001968	1	1	1	1	16
Os4530.POR.1.pan0001969	1	1	1	1	16
Os4530.POR.1.pan0001970	1	1	1	1	16
Os4530.POR.1.pan0001971	0.25	0	0.5	1	11
Os4530.POR.1.pan0001972	0.25	0	0.5	1	11
Os4530.POR.1.pan0001973	1	1	1	1	16
Os4530.POR.1.pan0001974	1	1	1	0.888889	15
Os4530.POR.1.pan0001975	1	1	1	1	16
Os4530.POR.1.pan0001976	1	1	0.5	1	15
Os4530.POR.1.pan0001977	1	1	1	1	16
Os4530.POR.1.pan0001978	1	1	1	1	16
Os4530.POR.1.pan0001979	1	1	1	1	16
Os4530.POR.1.pan0001980	1	1	1	1	16
Os4530.POR.1.pan0001981	1	1	1	1	16
Os4530.POR.1.pan0001982	1	1	1	0.777778	14
Os4530.POR.1.pan0001983	1	1	1	1	16
[truncated: 75,531 more rows]

## Sheet: README
Supplemental table S4. Proportions of genomes of varietal groups - Japonica, Aromatic, Aus, Indica within each pan-gene.
