# Supplementary material for: The PanOryza pangene catalog of Asian cultivated rice
Source: Genome Res. 2026 Jan;36(1):226–38. doi: 10.1101/gr.280790.125 (PMC12758395; doi:10.1101/gr.280790.125)
Supplement: Supplement 10 [file Supplemental_Table_S7.xlsx]

## Sheet: Supplemental_Table_S7
Dataset	Experiment name	MS Runs	Spectra ID'd	Distinct Peptides	Cumulative Peptides	Distinct Canonical Proteins	Pubmed Id	Instrument Name	Variable modifications	Fixed modifications	Precursor tol	Frag Tol
PXD008069	Orzya_sativa_Dongjin_leaves_label_free	36	739325	38958	38957	2910	29970347	Q Exactive Plus	15.9949 (MW); 42.0106 (protein N-term); -17.026549 (peptide N-terminal QC); -18.010565 (peptide N-terminal E); 0.984016 NQ)	57.021464 (C)	10 ppm	10 ppm
PXD010313	oryza_sativa_Nipponbare_seeds_plasma_membrane	32	56493	20132	52855	2161	30410018	LTQ Orbitrap Velos	15.9949 (MW); 42.0106 (protein N-term); -17.026549 (peptide N-terminal QC); -18.010565 (peptide N-terminal E); 0.984016 NQ)	57.021464 (C)	10 ppm	0.5 Da
PXD013213	oryza_sativa_Kitaake_leaf	35	573795	37954	68516	3280	32191846	LTQ Orbitrap	15.9949 (MW); 42.0106 (protein N-term); -17.026549 (peptide N-terminal QC); -18.010565 (peptide N-terminal E); 0.984016 NQ)	57.021464 (C)	10 ppm	0.5 Da
PXD014979	oryza_sativa_Qijing_seedling_TMT	54	322111	59521	99437	5706	31771294	Q Exactive Plus	15.9949 (MW); 42.0106 (protein N-term); -17.026549 (peptide N-terminal QC); -18.010565 (peptide N-terminal E); 0.984016 NQ); 229.162930 (peptide N-terminus, S)	57.021464 (C); 229.162930 (K)	20 ppm	20 ppm
PXD017187	oryza_sativa_nipponbare_seedling_TMT	42	363049	73035	123403	6218	32275888	Orbitrap Fusion	15.9949 (MW); 42.0106 (protein N-term); -17.026549 (peptide N-terminal QC); -18.010565 (peptide N-terminal E); 0.984016 NQ); 229.162930 (peptide N-terminus, S)	57.021464 (C); 229.162930 (K)	20 ppm	20 ppm
PXD017967	oryza_sativa_itraq_panicle_blast	24	344163	61711	136354	5918	26467468	Orbitrap Fusion	15.9949 (MW); 42.0106 (protein N-term); 144.102063 (peptide N-terminus)	57.021464 (C); 144.102063 (K)	20 ppm	20 ppm
PXD018197	orzya_sativa_Nipponbare_rootleaf_plasmamembrane	26	105493	18096	140877	1610	32977500	Orbitrap Elite	15.9949 (MW); 42.0106 (protein N-term); -17.026549 (peptide N-terminal QC); -18.010565 (peptide N-terminal E); 0.984016 NQ)	57.021464 (C)	10 ppm	0.5 Da
PXD021450	oryza_sativa_kitaake_aleurone_cytosole	48	757050	52041	165424	3036	33771868	Q Exactive HF	15.9949 (MW); 42.0106 (protein N-term); -17.026549 (peptide N-terminal QC); -18.010565 (peptide N-terminal E); 0.984016 NQ)	57.021464 (C)	10 ppm	10 ppm
PXD022357	orzya_sativa_Kitaake_aleurone_subaleurone	213	1300707	61321	170763	3252	34270775	Q Exactive HF	15.9949 (MW); 42.0106 (protein N-term); -17.026549 (peptide N-terminal QC); -18.010565 (peptide N-terminal E); 0.984016 NQ)	57.021464 (C)	10 ppm	10 ppm
PXD025132	Oryza_sativa_Dongjin_leaf_microsome	42	692171	42728	173584	4196	34567038	Q Exactive	15.9949 (MW); 42.0106 (protein N-term); -17.026549 (peptide N-terminal QC); -18.010565 (peptide N-terminal E); 0.984016 NQ)	57.021464 (C)	10 ppm	10 ppm
PXD026348	Oryza_sativa_leaf_TMT	8	64992	32010	177278	3684	34372692	Orbitrap Fusion Lumos	15.9949 (MW); 42.0106 (protein N-term); -17.026549 (peptide N-terminal QC); -18.010565 (peptide N-terminal E); 0.984016 NQ); 229.162930 (peptide N-terminus, S)	57.021464 (C); 229.162930 (K)	20 ppm	20 ppm
PXD027569	Japonica_Dongjin_infected_label_free_leaf	4	89007	10732	177611	1191	34979446	Q Exactive	15.9949 (MW); 42.0106 (protein N-term); -17.026549 (peptide N-terminal QC); -18.010565 (peptide N-terminal E); 0.984016 NQ)	57.021464 (C)	10 ppm	10 ppm
PXD027569	Japonica_Dongjin_mock_label_free_leaf	5	106343	11156	177700	1186	34979446	Q Exactive	15.9949 (MW); 42.0106 (protein N-term); -17.026549 (peptide N-terminal QC); -18.010565 (peptide N-terminal E); 0.984016 NQ)	57.021464 (C)	10 ppm	10 ppm
PXD027569	Japonica_Hwayeong_infected_label_free_leaf	6	7348	1458	177721	161	34979446	Q Exactive	15.9949 (MW); 42.0106 (protein N-term); -17.026549 (peptide N-terminal QC); -18.010565 (peptide N-terminal E); 0.984016 NQ)	57.021464 (C)	10 ppm	10 ppm
PXD027569	Japonica_Hwayeong_mock_label_free_leaf	6	34239	5687	177732	591	34979446	Q Exactive	15.9949 (MW); 42.0106 (protein N-term); -17.026549 (peptide N-terminal QC); -18.010565 (peptide N-terminal E); 0.984016 NQ)	57.021464 (C)	10 ppm	10 ppm
PXD028545	Oryza_sativa_JaponicaHeiSu_leaves_itraq	10	96042	11955	178837	1377	35548300	Q Exactive	15.9949 (MW); 42.0106 (protein N-term); 144.102063 (peptide N-terminus)	57.021464 (C); 144.102063 (K)	10 ppm	10 ppm
PXD028712	Oryza_sativa_roots	64	787648	18781	180185	1561	35009065	Orbitrap Fusion Lumos	15.9949 (MW); 42.0106 (protein N-term); -17.026549 (peptide N-terminal QC); -18.010565 (peptide N-terminal E); 0.984016 NQ)	57.021464 (C)	10 ppm	10 ppm
PXD028712	Oryza_sativa_shoots	8	145322	11099	180463	942	35009065	Orbitrap Fusion Lumos	15.9949 (MW); 42.0106 (protein N-term); -17.026549 (peptide N-terminal QC); -18.010565 (peptide N-terminal E); 0.984016 NQ)	57.021464 (C)	10 ppm	10 ppm
PXD030428	Oryza_sativa_leaf_stress-response_TMT	51	323788	54389	184449	4608	35163659	Q Exactive	15.9949 (MW); 42.0106 (protein N-term); -17.026549 (peptide N-terminal QC); -18.010565 (peptide N-terminal E); 0.984016 NQ); 229.162930 (peptide N-terminus, S)	57.021464 (C); 229.162930 (K)	20 ppm	20 ppm
PXD031352	Orzya_sativa_Kasalath_TMT	8	103184	26111	187291	2236	35650544	Q Exactive HF-X	15.9949 (MW); 42.0106 (protein N-term); -17.026549 (peptide N-terminal QC); -18.010565 (peptide N-terminal E); 0.984016 NQ); 229.162930 (peptide N-terminus, S)	57.021464 (C); 229.162930 (K)	20 ppm	20 ppm
PXD031497	orzyza_sativa_Nipponbare_seedling_TMT	12	178943	65040	198220	6225	36340382	Q Exactive HF	15.9949 (MW); 42.0106 (protein N-term); -17.026549 (peptide N-terminal QC); -18.010565 (peptide N-terminal E); 0.984016 NQ); 229.162930 (peptide N-terminus, S)	57.021464 (C); 229.162930 (K)	20 ppm	20 ppm
PXD032689	oryza_sativa_Dongjin_microsome_membrane_TMT	72	1801926	71728	204324	5895	35914717	Q Exactive	15.9949 (MW); 42.0106 (protein N-term); -17.026549 (peptide N-terminal QC); -18.010565 (peptide N-terminal E); 0.984016 NQ); 229.162930 (peptide N-terminus, S)	57.021464 (C); 229.162930 (K)	20 ppm	20 ppm
PXD033343	Oryza_sativa_IR64_Azucena_root_tips_TMT	68	705159	112265	230700	7384	35920597	Q Exactive	15.9949 (MW); 42.0106 (protein N-term); -17.026549 (peptide N-terminal QC); -18.010565 (peptide N-terminal E); 0.984016 NQ); 229.162930 (peptide N-terminus, S)	57.021464 (C); 229.162930 (K)	20 ppm	20 ppm

## Sheet: README
Supplemental table S7. Parameters used to generate the rice pan-proteome map.
