# Supplementary material for: The PanOryza pangene catalog of Asian cultivated rice
Source: Genome Res. 2026 Jan;36(1):226–38. doi: 10.1101/gr.280790.125 (PMC12758395; doi:10.1101/gr.280790.125)
Supplement: Supplement 11 [file Supplemental_README.txt]

Supplemental methods: 
	- Generating a rice pan-proteome map
	- Paralog and ortholog counts generation in Ensembl Compara
	- Analysis of gene families
	- Comparison of pan-genes with other pipelines
	- Supplemental References
	

Supplemental figures: Supplemental figures S1-S14

Supplemental Tables:
Supplemental table S1. Matrix of pan-genes containing transcript identifiers.
Supplemental table S2. Quality control statistics of pangenes.
Supplemental table S3. Positions of genes within pan-gene clusters.
Supplemental table S4. Proportions of genomes of varietal groups - Japonica, Aromatic, Aus, Indica within each pan-gene. 
Supplemental table S5. Summary of protein domains of pangenes and respective representative domain information. 
Supplemental table S6. Inconsistent pangenes with member proteins lacking the most common InterPro or Pfam  domain. 
Supplemental table S7. Parameters used to generate the rice pan-proteome map. 

Supplemental codes: codes for recreating analyses in this manuscript 
